# Supplementary material for: Profiling and bioinformatics analyses reveal differential circular RNA expression in radioresistant esophageal cancer cells
Source: J Transl Med. 2016 Jul 28;14:225. doi: 10.1186/s12967-016-0977-7 (PMC4964270; doi:10.1186/s12967-016-0977-7)
Supplement: Supplementary file 1 — 10.1186/s12967-016-0977-7 circRNAs gene primers in the study for Q-PCR. [file 12967_2016_977_MOESM1_ESM.xlsx]

## Sheet: Sheet1
circRNA gene	primer	PCR product length(bp)
GAPDH(HUMAN)	F:5’GGGAAACTGTGGCGTGAT3’	299
	R:5’GAGTGGGTGTCGCTGTTGA3’
hsa_circRNA_100385	F:5’AAACGCTTCCCTCCTCAAATC3’	223
	R:5’CGCTCAAAGACACGCTCCAA3’
hsa_circRNA_104983	F:5’GGCGTGAGTTTAAGGACCGT3’	120
	R:5’GTGGCTGGGAGGAAGATGTT3’
hsa_circRNA_001059	F:5’GGGTAAAAGGACAGGGGGATG3’	124
	R:5’GTATGTTCGAGGGGCAGAGA3’
hsa_circRNA_100984	F:5’GTACCTGGCCGTAGTCGATG3’	210
	R:5’GCTGGCTGAAAAGAGGGAGA3’
hsa_circRNA_100367	F:5’TCTCCCTGTACGTTCTTATCTGC3’	197
	R:5’CTGCTCCCTTTGCTGGACATC3’
hsa_circRNA_101877	F:5’GCCTCTTTTCTTCCAGTTCCC3’	135
	R:5’AGTCCTGAACACGCCTTTGA3’
hsa_circRNA_102913	F:5’TGTCCACGGAGATGCAGAGC3’	151
	R:5’AGCGACCAGATTCAAACCAAGA3’
hsa_circRNA_000695	F:5’CAGAACTGTATGTCAAATGTCCTG3’	262
	R:5’TGAGTCTGAGCCCCTCCTGTC3’
hsa_circRNA_000167	F:5’TGAGCTTCGGGGAGGTGAGT3’	103
	R:5’CAAGGGACATGGGAGTGGAGT3’
hsa_circRNA_101419	F:5’TGAGGAGCAGACGAGTGGC3’	117
	R:5’TCAGAAGTCAGAGGGCATCTC3’
