# Supplementary material for: Profiling and bioinformatics analyses reveal differential circular RNA expression in radioresistant esophageal cancer cells
Source: J Transl Med. 2016 Jul 28;14:225. doi: 10.1186/s12967-016-0977-7 (PMC4964270; doi:10.1186/s12967-016-0977-7)
Supplement: Supplementary file 2 — 10.1186/s12967-016-0977-7 circRNA expression profiling data. [file 12967_2016_977_MOESM2_ESM.xlsx]

## Sheet: All Targets Value - CircRNAs
All Targets Value (Entities where at least 3 out of 6 samples have flags in Present or Marginal) # Column A: probeID, it represents the probe name. # Column B ~ G: Raw Intensity of each sample. # Column H ~ M: log2 value of Normalized Intensity of each sample. # Column N ~ S: Flags, flags are attributes that denote the quality of the entities using methods from GeneSpring software. # Column T ~ A…
	Raw Intensity						Normalized Intensity						Flags						Annotations
probeID	[Control1](raw)	[Control3](raw)	[Control5](raw)	[Test2](raw)	[Test4](raw)	[Test6](raw)	[Control1](normalized)	[Control3](normalized)	[Control5](normalized)	[Test2](normalized)	[Test4](normalized)	[Test6](normalized)	Control1:flag_call	Control3:flag_call	Control5:flag_call	Test2:flag_call	Test4:flag_call	Test6:flag_call	circRNA	Alias	circRNA_type	chrom	strand	txStart	txEnd	best_transcript	GeneSymbol	Sequence
ASCRP000001	67.3333	68.8333	71.1667	79	72.6667	71.3333	6.00026	6.09185	6.07821	5.99769	5.95101	5.88308	P	P	P	P	P	P	hsa_circRNA_000006	hsa_circ_0001821	exonic	chr8	+	128902834	128903244	TCONS_00015354	XLOC_006922	TGGGCTTGAGGCCTGATCTTTTGGCCAGAAGGAGATTAAAAAGATG
ASCRP000002	77.5	77.6667	82.3333	97.1667	92	99.6667	6.28729	6.26956	6.30083	6.28508	6.28446	6.31525	P	P	P	P	P	P	hsa_circRNA_000010	hsa_circ_0000263	exonic	chr10	+	125120834	125121663	TCONS_00017720	XLOC_008652	TCCTTTTGGCCTCACCCAATGACCTGGCTGAAGAAGAGCCCAAGGA
ASCRP000004	51.1667	50.8333	56.6667	81.6667	78	80.6667	5.58364	5.53044	5.67243	6.0465	6.03253	6.02177	A	A	A	P	P	P	hsa_circRNA_000031	hsa_circ_0000009	intronic	chr1	+	2225564	2225807	NM_003036	SKI	ATTGGCACTCAGTGACCATCAGGCTGGCTGTGTGCGGCAGCTTCCT
ASCRP000006	188.667	194.333	198.667	195.833	193.5	202.333	7.70889	7.75547	7.71315	7.33346	7.35684	7.39156	P	P	P	P	A	P	hsa_circRNA_000042	hsa_circ_0000036	intronic	chr1	+	28199932	28200152	NM_001039477	THEMIS2	CTCGCAGTGGGGGAGATGGAGGTGGAGGAGAGAGATGCTGTGTGGG
ASCRP000007	115	114.833	122	194.5	190.833	197.333	6.91816	6.8977	6.93869	7.29982	7.32826	7.34503	P	M	P	P	P	P	hsa_circRNA_000046	hsa_circ_0000059	intronic	chr1	+	40506473	40506637	NM_001105530	CAP1	GTCTCTTGAGGTGAGGGTGTGCAGCTTGGTAGGGATTGGGGTCCCT
ASCRP000010	177.5	174	181.833	209	201.833	211	7.61937	7.56026	7.58256	7.40362	7.40915	7.45547	A	P	P	P	P	P	hsa_circRNA_000094	hsa_circ_0000247	exonic	chr10	+	74474868	74475660	ENST00000603649	MCU	ACATTCGCAGGTCTTTCACTACCATTCCTACAGTGATTGGCAAGAT
ASCRP000012	104.667	105.5	108.333	164.167	158.667	162.167	6.76991	6.78579	6.7849	7.04146	7.0456	7.02629	P	P	P	A	P	A	hsa_circRNA_000104	hsa_circ_0000266	intronic	chr10	-	126336614	126337010	NM_014661	FAM53B	AAGAACCAAGAATGCAGAAGTCTGGGGGTGGTGGAGAGCCAGGCCA
ASCRP000013	105	108.667	116.333	109.167	98.5	103.667	6.7855	6.81231	6.90432	6.42189	6.33233	6.41123	P	P	P	P	M	P	hsa_circRNA_000113	hsa_circ_0000292	intronic	chr11	-	44961348	44961546	NM_001258320	TP53I11	ATGAGGAACTAAAGCCAGGGGGCGTAGGAGGGTAGGTTGGCCTCCT
ASCRP000017	23514.8	23687.3	24274.7	17703.3	17380.2	17899.3	14.8005	14.8005	14.8005	13.9473	13.9521	13.9635	M	P	M	P	M	M	hsa_circRNA_000166	hsa_circ_0000512	intragenic	chr14	-	20811282	20811436	NR_002312	RPPH1	CGAAGTGAGTTCAATGGCTGAGGTGAGGTGAGTTCCCAGAGAACGG
ASCRP000018	2502.33	2554.5	2577.83	1445	1418.67	1457.33	11.582	11.6107	11.5665	10.2617	10.2861	10.298	A	A	P	M	P	P	hsa_circRNA_000167	hsa_circ_0000518	intragenic	chr14	-	20811404	20811554	NR_002312	RPPH1	TCCGCGCGAGCTCATCAGTGGGGCCACGAGCTGAGTGCGTCCTGTC
ASCRP000019	74.5	69.1667	78.1667	121	120.5	121.833	6.21242	6.0878	6.22122	6.59878	6.66006	6.62103	P	P	P	P	P	P	hsa_circRNA_000178	hsa_circ_0000549	intronic	chr14	+	70236227	70236759	NM_001039465	SRSF5	ATAATAATAAAGCCTGTCTGTGTCGTTGGCCTTATGACGAGGAGTG
ASCRP000025	52.1667	54.8333	58.3333	68	59.6667	64.3333	5.61679	5.685	5.71437	5.76224	5.70066	5.72666	P	P	A	P	P	P	hsa_circRNA_000230	hsa_circ_0000765	intronic	chr17	-	40266710	40266909	NM_021078	KAT2A	TTGCAGCTGGGTGGTGTGCACACATGCGCATCTGTGGGATTTTTCA
ASCRP000026	105	108	111.167	157	145.833	151.667	6.76598	6.81739	6.80193	6.94737	6.93682	6.94932	P	P	P	M	P	P	hsa_circRNA_000250	hsa_circ_0000848	intronic	chr18	-	46470601	46470865	NM_001190821	SMAD7	ATGTGGGGGTGGAGGCTTAATTAACGTTTGTAAATCCCTCTTGAGA
ASCRP000027	1103.17	1126.67	1213.83	1491.17	1443.33	1495.33	10.334	10.3624	10.3977	10.3107	10.3134	10.3303	P	P	A	P	P	P	hsa_circRNA_000274	hsa_circ_0000919	intronic	chr19	-	19760861	19761115	NM_020410	ATP13A1	GGGTAGGGAGGTGAGGGCCTGGTGTGGGGTTTCCCAAGGAGAGCGC
ASCRP000028	171.167	177.333	185	212.833	209.333	216	7.56572	7.61751	7.62145	7.44957	7.46682	7.48847	P	P	P	P	P	P	hsa_circRNA_000280	hsa_circ_0000929	exonic	chr19	+	36510135	36510286	ENST00000586962	AC002116.7	GGGCAGCAAGGTTCGTCCAGCTCCACGCCCACCCACTGGCCGCTGG
ASCRP000029	62	62	64.5	70.6667	66.1667	70.3333	5.88337	5.90118	5.86919	5.84549	5.81763	5.8197	P	P	P	A	P	P	hsa_circRNA_000294	hsa_circ_0000961	intronic	chr19	+	56167366	56167744	NM_001012478	U2AF2	TTTACTGAGGGGAGGAAGAGGGATCTGGCCCACTGCGCTAAACTCT
ASCRP000030	58.1667	58.1667	57.8333	59.6667	56	61.6667	5.82062	5.80869	5.73554	5.54232	5.59046	5.61606	P	P	A	A	A	P	hsa_circRNA_000295	hsa_circ_0000969	intronic	chr19	-	59027203	59027598	NM_032792	ZBTB45	CTGTGGGGAGGGGAAAGCCCCACTCTGTGGAGCAGCAGGCACTGGC
ASCRP000031	347.167	354.5	355.667	454.667	444	456	8.68511	8.70359	8.65357	8.55025	8.55463	8.58572	P	P	P	P	P	P	hsa_circRNA_000300	hsa_circ_0000988	intronic	chr2	-	31215302	31215470	NM_001253826	GALNT14	CCTGGGGCAGGGGTGGCCTCTTTCACTTTAACCTGCTCCTCACCTT
ASCRP000036	63.6667	61.6667	67.3333	63.6667	62.6667	64.3333	5.92571	5.88737	5.91668	5.61266	5.77018	5.72351	P	P	M	A	P	P	hsa_circRNA_000332	hsa_circ_0001155	intragenic	chr20	+	36694204	36694658	NM_021215	RPRD1B	GAAAAAACTAGAGGAGAGCTTTTGCAGGAACAGGCATTTAGAAAGC
ASCRP000040	84.6667	87	88	113	101.667	106.667	6.4371	6.49577	6.43299	6.49476	6.42203	6.46178	P	P	P	P	P	P	hsa_circRNA_000390	hsa_circ_0001404	intragenic	chr4	-	39839097	39839828	NM_001100399	PDS5A	ATGTCAATAGGAAATTAATTCTGATCAGGCTACCCAGGGCAACATC
ASCRP000043	216.5	219.833	226	317	304.667	315.667	7.93897	7.96619	7.95449	8.00876	7.99716	8.02078	P	P	P	P	P	P	hsa_circRNA_000410	hsa_circ_0001500	intronic	chr5	-	77299605	77299759	NM_001271769	AP3B1	TTTAGTTCCGTGTAATCAGTAGGTTCCTGTCCTCTTCCTTCATGAC
ASCRP000044	119.667	120.833	125.833	173.333	162.167	167.667	6.98032	6.98542	7.02279	7.10938	7.0864	7.08336	P	P	P	P	M	P	hsa_circRNA_000422	hsa_circ_0001545	intragenic	chr5	+	149778518	149778894	NM_000356	TCOF1	GCTTTAGGGGGTGGGGGCAGCAGTGGGTGGGGAAAAGCTGCAGGTC
ASCRP000045	702.167	693	722.667	651.667	646.667	643.833	9.69713	9.67578	9.67267	9.08539	9.1302	9.09438	P	P	P	P	P	P	hsa_circRNA_000424	hsa_circ_0001549	antisense	chr5	-	159664587	159664757	NM_001040442	FABP6	TGTAGGGGAGAGCATACCTGTAGAATTGGGCAGTAAGGCCGTGGAA
ASCRP000047	75.8333	77.8333	79	76.3333	75.8333	77	6.25183	6.30584	6.20888	5.91924	6.02158	5.96368	P	P	P	P	P	P	hsa_circRNA_000441	hsa_circ_0001623	antisense	chr6	+	90670648	90670832	NM_001170794	BACH2	TATTTCCTAGGTTGATGGGAACAGGAGAAGGTCCCAAAAGCAAACA
ASCRP000048	64.6667	64.1667	68	74.6667	69.1667	71.6667	6.00751	5.9793	6.01633	5.91549	5.90648	5.87848	P	P	P	P	P	P	hsa_circRNA_000442	hsa_circ_0001625	intronic	chr6	-	90836894	90837550	NM_001170794	BACH2	TGTATGGGCTGGAAAAGAGGTCCCGTGACTTCTCAGAGAGGACGCT
ASCRP000049	86.3333	86.1667	89.3333	116.667	116	118.833	6.46642	6.44559	6.43848	6.54421	6.5886	6.59534	P	P	P	P	P	P	hsa_circRNA_000446	hsa_circ_0001664	intragenic	chr6	-	159238977	159239240	NM_001111077	EZR	TTCTCACACGCAGAAGACGATAGGAATAGGAGGAGGCAGGGCGGGC
ASCRP000051	149	146.5	157.333	199.167	195.167	192.667	7.3457	7.31998	7.37187	7.34055	7.36319	7.29206	P	P	P	P	P	P	hsa_circRNA_000455	hsa_circ_0001707	intronic	chr7	+	48541721	48542148	NM_152701	ABCA13	GCCTTCAACTTCCAGCCCTATTACTGAATGAGAAAATGTATTATGA
ASCRP000053	156	165.5	168.167	217	205.333	210.5	7.41121	7.49648	7.47145	7.47647	7.43601	7.43947	P	P	P	P	P	P	hsa_circRNA_000466	hsa_circ_0001745	antisense	chr7	+	130782554	130782733	NR_015431	LINC-PINT	TTTTCAAAGAGAAAGAGGTGGTCCCAGCATCTTGTTAAGCAGACTG
ASCRP000054	379.333	373	374.833	423.667	431.833	428.333	8.79256	8.76502	8.7223	8.46301	8.51973	8.48546	P	P	P	P	P	P	hsa_circRNA_000481	hsa_circ_0001828	intronic	chr8	+	142139086	142139265	NM_014957	DENND3	TCTTGGGCAGGTGCCCTGGAGCAGCGCCCTGCTCCCCTCCCCTCTT
ASCRP000055	764.333	762.333	785.667	742	735.333	767.833	9.80946	9.80908	9.80994	9.27018	9.28682	9.33087	P	A	P	P	P	P	hsa_circRNA_000482	hsa_circ_0001829	exonic	chr8	-	142264087	142264728	NM_001286646	SLC45A4	AATACTGTTGCAGATTGATCATCCAGTCACTCGATGGGGATTACCA
ASCRP000056	77.3333	75	78.3333	87.5	84.3333	89.3333	6.29413	6.19318	6.21775	6.13489	6.15487	6.17928	P	M	P	P	P	P	hsa_circRNA_000486	hsa_circ_0001853	antisense	chr9	+	35657751	35658017	NR_003051	RMRP	CACGAACCACCCGCGCTGAGAATGAGCCCCGTGTGGTTGGTGCGCG
ASCRP000058	65	67.8333	69.1667	87.3333	83.8333	85.8333	5.98101	6.03645	6.00643	6.11903	6.15063	6.10979	P	P	P	P	P	P	hsa_circRNA_000508	hsa_circ_0001942	intronic	chrX	-	129208318	129208555	NM_001127197	ELF4	AGTTAGGTAAGGAGGGGTCTGTTCCCTTCCTGGGCAGAGAAGGTGT
ASCRP000061	67.5	67.8333	71.3333	84.3333	82.3333	82.5	6.04363	5.99105	6.02755	6.04674	6.09628	6.03856	P	P	P	P	P	A	hsa_circRNA_000526	hsa_circ_0000248	intronic	chr10	+	75998951	76002791	NM_001123	ADK	CGGAGTGCAGGCTTGGTAGTTCTGAGAATTTTAGATTCAGTTATAA
ASCRP000062	50.8333	48.8333	53	149	148.833	147.667	5.54944	5.52371	5.63209	6.91691	6.97848	6.92697	A	A	A	P	P	P	hsa_circRNA_000543	hsa_circ_0000326	intragenic	chr11	+	65272490	65272586	NR_002819	MALAT1	CTGGAGTAACTGGCATGTGAACAAGCTTTTTCTGTATTTACATACA
ASCRP000063	73.6667	77.6667	80.6667	82.3333	81.6667	84.8333	6.22228	6.32645	6.29082	6.02975	6.10489	6.09887	M	P	P	P	P	P	hsa_circRNA_000552	hsa_circ_0000434	intronic	chr12	+	105501660	105501770	NM_015275	KIAA1033	AGCCCTTGGGGGCTGCGGGTGGACGCTCCTTCGGCCCGCCGCTGTT
ASCRP000064	133.333	139.833	148.667	392.167	387.5	395.5	7.179	7.2277	7.26734	8.33102	8.34389	8.35274	P	P	P	P	M	P	hsa_circRNA_000554	hsa_circ_0000376	intronic	chr12	-	11199618	11248400	uc001qzf.2	PRB4	ACTCCATCTATCCATATGAGAGTTGGATTCTCACTCTGTTGTCCAC
ASCRP000065	110.167	107.833	111	128.167	119.667	121	6.88908	6.81011	6.80181	6.69677	6.64478	6.63592	P	P	P	P	P	P	hsa_circRNA_000556	hsa_circ_0000442	intragenic	chr12	-	116668237	116675510	NM_015335	MED13L	TTGGTATCACAGTGCACCTGAAAAGCTGAACTCACGGGAATCAAAT
ASCRP000067	129.333	132.5	133.833	104.167	93	104.333	7.10321	7.16864	7.09542	6.34013	6.27331	6.3783	P	P	P	P	P	M	hsa_circRNA_000571	hsa_circ_0000040	intronic	chr1	+	29241511	29241652	NM_001166005	EPB41	GTTTCAGACGGGGAAGGGGTTGCGTCGCGGGAGTGTTGGAAAGTTA
ASCRP000069	123.333	129	132.333	165.833	165	167.667	7.03695	7.11002	7.08344	7.07522	7.10954	7.1054	P	P	P	P	P	P	hsa_circRNA_000578	hsa_circ_0000487	intronic	chr13	-	50655754	50656296	NR_002612	DLEU2	AGACGGGGCTGAGGGGGGAGGGTTGGAGTTTGCGCATGCGTAAAAA
ASCRP000070	71.1667	70.6667	74	69.6667	67.1667	63.8333	6.12931	6.14458	6.12355	5.80901	5.80022	5.64967	P	P	P	P	P	P	hsa_circRNA_000581	hsa_circ_0000569	exonic	chr14	+	102659799	102661457	NR_038354	WDR20	TAATGAGGAAACAATCCCATGAGGTTGGTAGAACAGAGATTCTCAT
ASCRP000071	36798	37660.7	36941.3	24519	23859	24868	15.4039	15.3694	15.2765	14.4424	14.5088	14.5088	P	P	M	P	P	M	hsa_circRNA_000585	hsa_circ_0000515	intragenic	chr14	-	20811305	20811534	NR_002312	RPPH1	AACAGACTCACGGCCAGCGAACTGAGTGCGTCCTGTCACTCCACTC
ASCRP000073	55	49	58	64.1667	64.5	65.6667	5.70326	5.49116	5.72425	5.71321	5.75917	5.75886	P	A	A	P	P	P	hsa_circRNA_000593	hsa_circ_0000550	antisense	chr14	+	70245970	70246161	NM_003049	SLC10A1	AGAAATTGGAGGTGGCAATCAAGAGTGGTGTCATGGCAAACATGAT
ASCRP000074	502.833	495.167	524.167	477.333	458.333	480.5	9.20401	9.18215	9.21835	8.62017	8.60491	8.65227	P	P	P	P	P	P	hsa_circRNA_000596	hsa_circ_0000661	antisense	chr15	+	100645330	100645426	NM_139057	ADAMTS17	CCGGGAGATGGTGCTGTTGCCACCCACCAGGATGGTGGCTCTTTTG
ASCRP000075	332.333	336.5	333	430.833	464.5	445.167	8.60524	8.61641	8.55174	8.45867	8.62889	8.54406	P	P	P	P	P	P	hsa_circRNA_000598	hsa_circ_0000589	antisense	chr15	-	31645077	31645307	NM_015995	KLF13	CACCCTGGAGCCCAGCCCCCTGGCCCAGGGTCCCTTCCCTGTCACT
ASCRP000077	55.5	53.3333	57.3333	75.6667	68.3333	71.3333	5.64149	5.65823	5.69262	5.90583	5.83966	5.82513	P	A	A	P	P	P	hsa_circRNA_000617	hsa_circ_0000668	intronic	chr16	+	6481519	6481649	NM_001142333	RBFOX1	TGAGGTCTTGGCAGGTGTCAGAGAAATCTACAAGCAGATAAAACAG
ASCRP000078	60.6667	60.6667	64.6667	78.8333	70.5	73	5.84003	5.853	5.83246	5.95659	5.91743	5.91383	P	P	P	M	P	P	hsa_circRNA_000618	hsa_circ_0000708	intronic	chr16	+	67569550	67569679	NM_001193522	FAM65A	TGGTTGTGGTTTAGGAGGGGGGCATTCCAAAGGCAGGTGAATAAAT
ASCRP000081	55.6667	57.8333	60	76.1667	72	81	5.74037	5.74852	5.69339	5.90923	5.91746	6.04722	P	P	A	P	P	P	hsa_circRNA_000621	hsa_circ_0000664	exonic	chr16	-	960930	1004666	NR_033646	LMF1	CAGGATCATGCTTGGAGCATCGTGGCATTCCTGGTGGCTTTCCATC
ASCRP000082	61.1667	59.3333	58.8333	73.5	68.3333	69.6667	5.85142	5.82274	5.7249	5.86359	5.85975	5.8226	M	P	P	P	P	P	hsa_circRNA_000623	hsa_circ_0000748	intronic	chr17	+	27283886	27284084	ENST00000577182	PIPOX	ATGGGTGGGGGGCCACTCCAGCATTTGTCTTGGTGATGCCAGGTCA
ASCRP000083	193.333	196.167	200	243.333	230	255.167	7.75667	7.76789	7.72306	7.64537	7.60884	7.73429	P	P	P	P	P	P	hsa_circRNA_000624	hsa_circ_0000751	intronic	chr17	-	27620262	27620746	NM_020772	NUFIP2	CCCCGTCTCGATGGGGGTGGGGCTGGATCCGAAAAGCGCGGACGGG
ASCRP000084	99.6667	102.167	108.167	128	121.667	123.667	6.70897	6.71741	6.72956	6.66738	6.68201	6.65013	P	P	P	P	P	P	hsa_circRNA_000626	hsa_circ_0000755	intronic	chr17	-	29151053	29151137	NM_015986	CRLF3	TGAGGGAGAGGTGGGACAGTGACCTGGGAGAGCTGAAAGTGGAGAC
ASCRP000085	2591	2599.5	2614.17	10533.5	10609.3	10618.3	11.628	11.6268	11.5862	13.1321	13.1434	13.1434	P	P	A	P	P	P	hsa_circRNA_000629	hsa_circ_0000775	intronic	chr17	-	43012303	43012398	NM_001264573	KIF18B	AGGCCTCTTCCTTTCTTCCTTTCTCAGATACATCCCGGCCTCAGCT
ASCRP000086	68.8333	70.1667	73.6667	113.333	107.5	112.833	6.0877	6.14055	6.10419	6.52979	6.45377	6.50493	P	P	P	P	M	P	hsa_circRNA_000638	hsa_circ_0000822	antisense	chr18	+	3797731	3797939	NM_001003809	DLGAP1	CCCCATACTGTTCTTGTCATTGTGAATAAGACTCAGTGTATCATAA
ASCRP000087	111.5	110.167	127	166.5	149.667	155.167	6.89088	6.85355	7.04393	7.09074	6.94329	6.98298	P	P	A	A	A	P	hsa_circRNA_000639	hsa_circ_0000844	intronic	chr18	+	42269709	42269921	NM_001130110	SETBP1	GAGCAGGTGGGTATGGAGCAGCAGGGAAGATCATCCATTTGGGAAT
ASCRP000088	79	80.5	88.8333	146.5	141.667	148	6.29638	6.32711	6.42546	6.89516	6.86888	6.92205	P	P	P	P	P	P	hsa_circRNA_000644	hsa_circ_0000861	antisense	chr18	-	77592249	77592394	TCONS_00026384	XLOC_012735	GGTCTCACGGGTGAGGATGGGCAGGTGAGTGCAGGTGAGGATGGAC
ASCRP000089	152.333	151.5	156.333	221.333	214.667	223.333	7.39195	7.36813	7.38099	7.49882	7.5248	7.54294	P	P	P	P	P	P	hsa_circRNA_000645	hsa_circ_0000862	intronic	chr18	-	77693968	77695767	NM_001146343	PQLC1	AAGTCAAGGTTGCCCCCAGGCGGTCCTTCCTGGCCATCTATCTGCT
ASCRP000090	100.667	101	102.833	165.833	161.667	163.667	6.73417	6.69726	6.6615	7.05713	7.07772	7.07001	P	P	P	P	P	P	hsa_circRNA_000651	hsa_circ_0000950	antisense	chr19	+	50373934	50374070	NM_001098632	AKT1S1	GCAGCAGCAGGATGGGACCCGGAGACCCAGATCAGGAACTGGACCT
ASCRP000091	100	102.167	99.3333	135.167	135	138.833	6.71948	6.75085	6.59123	6.75845	6.80548	6.84493	P	P	P	P	P	P	hsa_circRNA_000653	hsa_circ_0000956	antisense	chr19	+	54821289	54821382	NM_181985	LILRA5	GACCCCGCAGGTCTGGCGTGGACTCCAGCCTCATCACCGTCAGATC
ASCRP000094	102.167	103.833	107.667	181.167	175	185.667	6.75448	6.73305	6.75093	7.18051	7.1759	7.2352	P	A	M	P	M	M	hsa_circRNA_000671	hsa_circ_0001221	intronic	chr22	-	30941049	30941149	NM_001193336	SEC14L6	GTCCTTGGAGGTCCTTAGGGTCTTTCCTTCGTGGTCGCACACGGCA
ASCRP000096	288.667	295	336.5	456.167	431.5	440.667	8.38798	8.40357	8.56637	8.5609	8.52839	8.53218	A	P	P	P	P	P	hsa_circRNA_000676	hsa_circ_0001234	intragenic	chr22	+	41620952	41622347	NM_031488	L3MBTL2	GGCCCCAGAACTGTCCCATTCCTTTAAGGTACGAGCAGTCTACACA
ASCRP000097	414.667	430.167	438.167	532	517.333	527.667	8.92382	8.96379	8.95158	8.80181	8.79393	8.79611	P	P	P	P	P	P	hsa_circRNA_000679	hsa_circ_0001248	intronic	chr22	+	46676108	46676244	ENST00000381031	TTC38	AGAGGGGCAGGAGCAGGCAGGCGGCAGGCACAGGCACAGCCACAGA
ASCRP000099	57.6667	60.5	65	69.6667	65.6667	66.8333	5.82149	5.8741	5.92101	5.78364	5.80655	5.7777	P	P	P	P	P	P	hsa_circRNA_000689	hsa_circ_0000973	intronic	chr2	-	9079949	9098771	ENST00000477073	MBOAT2	GGGATGAGAAAGTTCAAGTCAACTTTGTAGTGTGCCAACTCTTTGC
ASCRP000100	638.667	598.167	690.167	360.667	344.167	375.667	9.55297	9.46571	9.60128	8.20927	8.16776	8.26484	P	P	P	P	P	P	hsa_circRNA_000695	hsa_circ_0001336	intronic	chr3	+	128102470	128102926	NM_021937	EEFSEC	TAGTTCTTTTTGATCTTTGTGAAAGTGGAGAGCAAGGTGGCTGTGC
ASCRP000101	51.6667	54.3333	56	64.5	61.3333	60.3333	5.52251	5.68494	5.66789	5.67288	5.66556	5.60036	P	P	A	P	P	P	hsa_circRNA_000696	hsa_circ_0001344	intragenic	chr3	+	141228409	141248644	NM_006506	RASA2	AGAGGTTCAGGTCCTATATTGCGACCTAGTTGGACTTTCGTTTAAA
ASCRP000104	151.833	157	163.667	226.833	210.667	215.167	7.38322	7.42656	7.42659	7.54468	7.48294	7.47455	P	P	P	P	P	P	hsa_circRNA_000711	hsa_circ_0001443	intronic	chr4	-	140920348	140920479	NM_018717	MAML3	TCTATTTTCCTGAGGTTGCTGCTGCTGTCAAAGGCCCATTCAATTT
ASCRP000105	72.1667	73.3333	82.1667	100.5	94	99	6.13778	6.1887	6.29731	6.31438	6.30172	6.29458	P	P	P	A	P	P	hsa_circRNA_000721	hsa_circ_0001465	antisense	chr5	+	1487925	1488006	NM_024830	LPCAT1	CTAGACCCAGCGCAAAAAGAACAGTGGACTCTGCTGCCTGCTCACT
ASCRP000110	73	71.5	87.3333	100.5	93	96.1667	6.14658	6.13782	6.36557	6.28085	6.28548	6.26756	P	A	P	P	P	P	hsa_circRNA_000750	hsa_circ_0001749	intragenic	chr7	+	132990021	133002144	NM_001037126	EXOC4	AGCTCAAGTGTCACCATTCATATCCCGTTTCTTCTATCAAACTGAA
ASCRP000111	160.833	168.667	163.667	188.667	181.5	191.167	7.47197	7.53164	7.4128	7.2568	7.25288	7.28171	P	P	M	P	P	P	hsa_circRNA_000754	hsa_circ_0001669	intragenic	chr7	-	1543324	1543723	NM_001080453	INTS1	CGGGACCCCGGCCCAAGCCCCGTGCGGCAAGGGAGCGAATGAGCGA
ASCRP000113	1274.67	1294.33	1289.5	1522.17	1504.33	1554.67	10.5198	10.532	10.4776	10.3572	10.3733	10.3848	P	P	P	A	P	P	hsa_circRNA_000764	hsa_circ_0001834	intronic	chr9	+	2017333	2017502	NM_003070	SMARCA2	ACAAGGCGAGCTCCCGCGGCTCCAGCCTCCGCGCCCTCCCGGCCGG
ASCRP000115	55.6667	55.1667	57	63	57.3333	60.1667	5.72439	5.67623	5.70071	5.60436	5.60007	5.65571	P	P	A	P	P	P	hsa_circRNA_000776	hsa_circ_0001929	intragenic	chrX	+	73072005	73072154	TCONS_00017433	XLOC_008015	TAAAAAAGAATTAAAAGGCAGATATCCGTCACCCCGATGGGCCAGA
ASCRP000116	91.6667	93.3333	98.6667	169	164.5	167.5	6.52654	6.54357	6.58272	7.10352	7.09522	7.10035	P	P	P	P	P	P	hsa_circRNA_000780	hsa_circ_0000217	intronic	chr10	-	14643337	14643566	NM_001282695	FAM107B	CTTAGGAAACCTGCTGTGGAGTGGGATGTCCTCTGTGTGCATCATG
ASCRP000121	18797.3	19032.8	19549	19633.7	19107.7	19582.8	14.3001	14.3001	14.3001	14.1541	14.196	14.196	M	P	P	P	P	M	hsa_circRNA_000791	hsa_circ_0000282	intronic	chr11	+	28250417	28255132	NM_001113528	METTL15	TCTTCCTTATGCTGGTTCCTCCCTCTTTGAACTCATCTGGATCTGG
ASCRP000122	105.667	103.5	108.5	134.667	131	136.167	6.77011	6.75512	6.74585	6.73193	6.76915	6.79358	P	P	P	P	P	A	hsa_circRNA_000792	hsa_circ_0000291	intronic	chr11	+	35163017	35163328	NM_000610	CD44	TGCTTGTAAAAAGAGGGCCCTGGTGGTTTCCCTATAGTCTCTAGGG
ASCRP000123	50.5	48.8333	54	64.3333	59.1667	62.3333	5.54284	5.46658	5.56482	5.65686	5.67904	5.67038	A	A	A	P	P	P	hsa_circRNA_000798	hsa_circ_0000321	intronic	chr11	-	64538243	64538337	NM_001178030	SF1	TAAAGTTGGGATATGGGTACAGAAGCTTTTCCTCATAGGGCATGAG
ASCRP000124	57.6667	58.3333	65.5	84.8333	76.5	79.3333	5.79425	5.83073	5.93104	6.07238	6.00303	5.99278	P	P	P	P	P	P	hsa_circRNA_000799	hsa_circ_0000325	intragenic	chr11	+	65266845	65267149	NR_002819	MALAT1	GAAGACAGAACCCCGAATTAATACCAATAGAAGGGCAATGCTTTTA
ASCRP000125	63	62.3333	65.8333	69	64.6667	68.6667	5.96397	5.92188	5.82183	5.7532	5.76644	5.79926	P	M	M	P	P	A	hsa_circRNA_000803	hsa_circ_0000159	exonic	chr1	+	170508350	170513986	NR_027397	GORAB	TTGATCAGGCCAGCTTAGACTATTCATACGCTCGATCCATTTGAAC
ASCRP000129	55.6667	59.6667	59.6667	65.5	61.3333	68	5.71094	5.86911	5.76145	5.71135	5.7306	5.79101	P	P	A	P	P	P	hsa_circRNA_000815	hsa_circ_0000382	antisense	chr12	-	25348845	25348942	NM_001001660	LYRM5	TAGTTTTCCTGTCTCATAATGCTAAAACAGGGTGTAGGTATGCCCT
ASCRP000132	97.5	96.6667	100.5	127.5	122.833	125.333	6.6611	6.60468	6.64435	6.67069	6.69274	6.67782	P	P	P	P	P	P	hsa_circRNA_000820	hsa_circ_0000397	exonic	chr12	-	46622935	46648719	NM_001278387	SLC38A1	CAAACACTGGAATCCTACTTTTTCTAGTCAAGGAAACTTTTGAGCT
ASCRP000137	60.3333	60.8333	59.3333	75.3333	66.3333	75	5.84203	5.887	5.73987	5.85807	5.83884	5.92728	P	P	A	P	P	P	hsa_circRNA_000855	hsa_circ_0000632	intragenic	chr15	-	74927307	74929309	NM_001142443	EDC3	ACATTTCAGGTGCCCATATACTCTACACCTTGCCGCTGGGTGTGTG
ASCRP000140	82.8333	84.6667	87.1667	148.833	136	138.333	6.38838	6.44538	6.32074	6.91953	6.83928	6.81737	P	P	P	P	P	P	hsa_circRNA_000864	hsa_circ_0000662	intronic	chr16	-	398402	398484	NM_003502	AXIN1	CAGCAGTGTGGACTGTTGGCTGGTAAAGTGTGTGCAATGTGAGGAA
ASCRP000142	58.6667	55.8333	58.1667	65.6667	61.3333	66.3333	5.74508	5.74826	5.6703	5.71329	5.71593	5.73512	P	P	A	P	P	P	hsa_circRNA_000868	hsa_circ_0000723	antisense	chr16	+	87395105	87395209	NM_001282683	FBXO31	TCACAATACAGGAACGTCGATACGATGCGGTCAGGACCCTCCCTGT
ASCRP000143	288.833	284.167	298.5	420.667	400	403.333	8.39568	8.36464	8.39096	8.44751	8.39751	8.38756	P	P	P	P	P	P	hsa_circRNA_000872	hsa_circ_0000747	antisense	chr17	+	27209637	27210251	NM_004475	FLOT2	ATGATCTTCACCTGGGCTGCCACCTCCCGCACCAGCTTGGCAAACT
ASCRP000144	159	164.833	170.667	341.333	328.167	361.833	7.44997	7.48712	7.50515	8.12764	8.10495	8.21513	P	P	P	P	P	P	hsa_circRNA_000881	hsa_circ_0000788	intronic	chr17	+	55372279	55372525	NM_138962	MSI2	ATGATGGATGGGCCTAGTTTGCCTTTGAGTGTGTGTCTGTTTGGGG
ASCRP000147	96.6667	97.5	108	107.333	102	104.333	6.6639	6.6431	6.73435	6.40786	6.4198	6.39853	P	P	P	P	P	P	hsa_circRNA_000896	hsa_circ_0000867	intronic	chr19	+	2270025	2270130	NM_004152	OAZ1	CTGGTCGAGGGTCGGATTTGGGCGCAGGACGGGGAGTCGGGGGAGG
ASCRP000148	84	87.6667	90.1667	97.5	96	99	6.42883	6.48835	6.44588	6.26188	6.35207	6.33903	P	P	P	M	P	P	hsa_circRNA_000903	hsa_circ_0001160	intronic	chr20	+	42641806	42641893	NM_001098796	TOX2	ACTCTGGGAGGTCCTTGATATACCTTGGAGTGGGGACTTGATCCTG
ASCRP000150	221.667	228.167	235.667	394	388.333	406.667	7.98434	8.03934	8.02581	8.34642	8.3589	8.38878	P	P	P	P	P	P	hsa_circRNA_000911	hsa_circ_0001184	intronic	chr21	+	34797903	34797990	NM_005534	IFNGR2	AAACATCACTATGGCTGGTGAACGTGTGTGCTGGTGTCCCTGGGCA
ASCRP000151	80.6667	80.6667	86.5	117.833	104.667	111.833	6.33607	6.3614	6.37267	6.56957	6.44954	6.51414	P	M	P	P	P	P	hsa_circRNA_000921	hsa_circ_0001120	intronic	chr2	+	241991885	241992093	NM_001080437	SNED1	TGCCAGGCAGGTGAGAGGGTCAGGGGGATCAAGCAGGGTACATGGG
ASCRP000153	58.3333	62.5	61.8333	83	79	85	5.77406	5.82704	5.86286	6.04704	6.03253	6.09961	P	M	A	P	M	P	hsa_circRNA_000926	hsa_circ_0001022	intragenic	chr2	+	65473318	65492309	NM_001005386	ACTR2	GGGTGATGTGGAAAAACTTTCTGCCTTATTTTTTGAACAATTGAGC
ASCRP000154	47.6667	47.8333	51.1667	73.6667	71.3333	73.1667	5.48171	5.51883	5.45696	5.88066	5.89163	5.88113	A	A	A	P	P	P	hsa_circRNA_000927	hsa_circ_0001024	intragenic	chr2	+	68717321	68795482	NM_173545	APLF	CTTGTAATCAAATAACAGACAAGAGAGTATCCAGAAGACATGCCAT
ASCRP000155	74.3333	75.3333	76.5	80.5	76.3333	75.6667	6.17355	6.23047	6.18317	6.01362	6.00877	5.94428	P	P	P	P	P	P	hsa_circRNA_000931	hsa_circ_0001045	intronic	chr2	-	95756566	95756769	NM_031902	MRPS5	TAAATGAGTCTGGGGGGAGACCCCCCAAGATTTAGAGGCCAGCAAG
ASCRP000156	110	109.667	116.5	122.5	117.167	123.667	6.83693	6.83667	6.88591	6.63445	6.61349	6.65448	P	A	P	M	P	P	hsa_circRNA_000936	hsa_circ_0001373	intragenic	chr3	-	185655590	185655721	NM_001243879	TRA2B	TGCGGTAGGGGCCTCCTTAAGGAAGGTGCAAGAGGTTGGCAGCTTC
ASCRP000157	78.1667	82.1667	84.1667	91.6667	86.5	87.5	6.31513	6.36205	6.35703	6.163	6.19012	6.1362	P	P	P	P	P	P	hsa_circRNA_000941	hsa_circ_0001293	intragenic	chr3	-	47700047	47718272	NM_003074	SMARCC1	GATGAATTTTGAAACATTTGGGTCCATGCCTTTTTAGAGCAGTGGG
ASCRP000158	127.833	130.833	138.667	193	189.833	190.167	7.09818	7.1362	7.16131	7.30097	7.30173	7.28659	P	A	A	P	P	P	hsa_circRNA_000942	hsa_circ_0001303	antisense	chr3	+	49849197	49849279	NM_003335	UBA7	ATGACAGAGGCTGGGGTGTTGGGAGATCAGACTTGGATTTGTGAAT
ASCRP000159	87.1667	85.3333	90.8333	101.333	101.333	98.6667	6.46576	6.43814	6.46304	6.35205	6.41713	6.33535	M	P	P	P	P	P	hsa_circRNA_000943	hsa_circ_0001306	intragenic	chr3	+	51575513	51586079	NM_015106	RAD54L2	AGCCTAGGATACATTTCTATTCCCCAGGAAGCCATCACACTCCTTC
ASCRP000160	62.3333	64.6667	68.8333	69.6667	64.8333	66.6667	5.90682	6.00479	5.9988	5.82864	5.77438	5.78101	A	P	A	A	P	P	hsa_circRNA_000945	hsa_circ_0001435	intronic	chr4	-	107129512	107129694	NM_001163435	TBCK	AAACTAATTAGGGAAGGGTAGTCTTCCCACCACCTAAAAGTGGGTA
ASCRP000161	912.333	958.833	1008.67	1026.83	1003	1048.33	10.1084	10.1393	10.155	9.75324	9.7614	9.8007	P	M	P	P	M	P	hsa_circRNA_000950	hsa_circ_0001525	intronic	chr5	+	131761180	131761386	NR_045116	C5orf56	TGCTTAACATGGGAGATGTCCACACACAGTCATACCTGTGTTTGAA
ASCRP000162	3663.5	3639.33	3600.83	3920	3939.33	4036.67	12.1382	12.0936	12.0479	11.694	11.7327	11.7549	P	P	P	P	P	P	hsa_circRNA_000956	hsa_circ_0001489	antisense	chr5	+	59770958	59771235	NM_001165899	PDE4D	AGAAGAGCCAGGTCTTCTCCCCCCTAATGTTATGCTCCCTAAGCAC
ASCRP000166	51.3333	50.6667	51.6667	65.6667	60.1667	66.1667	5.60257	5.55023	5.55715	5.71991	5.68394	5.78045	A	A	A	P	P	P	hsa_circRNA_000962	hsa_circ_0001576	intronic	chr6	-	11278195	11278439	NM_001142393	NEDD9	TGGAAAAGAACGCAATTCAAGGCTACTGTGGTTCCCAGAGGCTGGC
ASCRP000167	111.833	111.167	125.333	165.833	147	158.333	6.88988	6.84361	6.97718	7.05288	6.93373	7.01236	P	P	P	P	P	P	hsa_circRNA_000963	hsa_circ_0001644	intronic	chr6	-	136610762	136610850	NM_001077440	BCLAF1	TGGGTGGTGTCGGGTAGGCCTCGCAATGTATTCAAGTTACTCCAGG
ASCRP000170	535.667	534.333	561.333	619.667	632.667	630.5	9.32233	9.31681	9.33959	9.01354	9.09337	9.05926	P	P	P	P	P	P	hsa_circRNA_000987	hsa_circ_0001827	intronic	chr8	+	142139086	142139206	NM_014957	DENND3	GAATCTGGGGGTGCCCTGGAGCAGCGCCCTGCTCCCCTCCCCTCTT
ASCRP000172	84.1667	84.1667	86.8333	167.333	169.667	171	6.40009	6.42376	6.35439	7.07743	7.14872	7.12922	P	P	M	P	P	P	hsa_circRNA_000993	hsa_circ_0001887	intragenic	chr9	-	125930467	125936121	NM_001171137	STRBP	TGTTAATTCTGGGATCAAGGTGGTCGGACATTGTGTGGTGTAATGA
ASCRP000173	129.167	136.333	131.667	150.667	149	148.667	7.12887	7.21153	7.09216	6.95068	6.94883	6.92742	P	A	P	M	P	P	hsa_circRNA_000996	hsa_circ_0001901	intronic	chr9	-	138773785	138774005	NM_015447	CAMSAP1	GGGGAGGCAGGTCTCCTGTCTGCCTTCCCACAACCACGACCTGGGA
ASCRP000174	112.333	115.333	108.833	137.5	135.667	132.833	6.86328	6.9381	6.78074	6.79231	6.83383	6.73812	P	P	P	P	P	A	hsa_circRNA_000997	hsa_circ_0001845	antisense	chr9	+	33469584	33469973	NM_022917	NOL6	TCCAGGATTTGTAGGTAGTCAGGTGGTGAGCCAAGTGGGCCAGGTA
ASCRP000175	129.333	134.667	133.333	206	202.333	206.833	7.12449	7.17905	7.08601	7.37518	7.40687	7.40633	P	P	P	P	P	P	hsa_circRNA_001012	hsa_circ_0000254	intronic	chr10	-	99144016	99144540	NM_001145114	RRP12	GGCTGCCAAGATTGGGGGTCCTCAGGGTCTCCATCCTGGCTGCCGA
ASCRP000177	67.3333	66	72.1667	84	79.5	78.8333	6.05766	5.98355	5.98524	6.0517	6.03243	6.02692	P	A	M	P	P	P	hsa_circRNA_001026	hsa_circ_0000141	intronic	chr1	-	156220621	156220731	ENST00000368267	SMG5	TGGGGGGATGGTGAGGAGGATCCGAGTGGCATGGTGACCATCATCA
ASCRP000178	81.3333	77	86.3333	129.667	120.667	128	6.34754	6.25252	6.31096	6.69564	6.65589	6.71778	P	P	P	P	A	P	hsa_circRNA_001030	hsa_circ_0000333	intronic	chr11	+	68229037	68229117	NM_001164160	PPP6R3	AATTATAGGTGAACGGGATGGGTCTTTGGATGTGTTTCCTGTTGAG
ASCRP000179	261.5	265.5	256.667	243.5	250.667	257.833	8.24861	8.26403	8.17636	7.64437	7.71834	7.75173	P	P	P	P	P	P	hsa_circRNA_001036	hsa_circ_0000436	intronic	chr12	+	109029637	109030231	ENST00000550306	RP11-689B22.2	AAGATTGAAGCAATGATATCTGAGCTGAGAGGGAGAATGTGCCTTG
ASCRP000180	1074.33	1077.83	1089.17	1601.83	1564.67	1629.33	10.2929	10.2994	10.2579	10.4312	10.4325	10.4979	P	P	M	P	P	P	hsa_circRNA_001038	hsa_circ_0000453	antisense	chr12	-	122495211	122495481	NM_001024808	BCL7A	CACCCACCAGGCCTGGACACCCCCTGAAGCCACCTCTCCGCCCGCA
ASCRP000182	214	213	207.833	189.833	189	198.333	7.94924	7.88467	7.8175	7.28956	7.32002	7.36524	P	P	A	P	P	P	hsa_circRNA_001040	hsa_circ_0000379	intronic	chr12	+	14685190	14685289	ENST00000544122	RP11-502N13.2	AGAGCTGCAGGGGCCCGTTTGTGTTGTGGAGCAAGGTTCTCAAAAG
ASCRP000184	83.8333	84	88.5	137.333	129	129.167	6.42787	6.39698	6.41433	6.79125	6.75488	6.71278	P	P	A	P	P	P	hsa_circRNA_001046	hsa_circ_0000395	intragenic	chr12	-	46622935	46624417	NM_001077484	SLC38A1	TGGAATCCTACTTTTTCTCCTGGCTGAATTGTTCCCATCTCAAGTC
ASCRP000185	63.8333	64.6667	70.6667	105.167	95	105.667	5.86486	5.96532	6.0425	6.39094	6.33658	6.42718	P	P	P	P	M	P	hsa_circRNA_001049	hsa_circ_0000037	intragenic	chr1	+	28282081	28282196	NM_001009568	SMPDL3B	CCTTGTAGGTATACATTTGGGCCTGTCTACCTGCCTTTGGGGCAAT
ASCRP000186	57.5	56.5	60	60.6667	57.1667	59.8333	5.74789	5.75201	5.70651	5.56174	5.62731	5.63754	P	P	A	A	P	P	hsa_circRNA_001054	hsa_circ_0000495	exonic	chr13	-	77700452	77703365	ENST00000498073	MYCBP2	AGTGGGAGAGAATATCTTTAATGCTAGCCAAGGAGTCAGGGATTTG
ASCRP000188	60.3333	62	65	63.1667	60	63.5	5.84627	5.87687	5.8987	5.6695	5.71522	5.69602	P	P	P	A	P	P	hsa_circRNA_001058	hsa_circ_0000538	intronic	chr14	+	53174429	53174754	NM_002806	PSMC6	AGTGTCAGGGTACGGCCGCGGAGCTTAAGAGAGAAGTGTTCCAGTT
ASCRP000189	1814.83	1819.83	1863.5	13745.8	14510.2	14406.5	11.0841	11.0953	11.0748	13.674	13.7372	13.712	A	P	P	P	M	P	hsa_circRNA_001059	hsa_circ_0000554	intragenic	chr14	+	74551677	74551959	NM_001024674	LIN52	ATTCTGGGTAAAAGGACAGGGGGATGGCGTCTCCCACAGACGGTAA
ASCRP000192	3317.67	3238	3413	4242	4294.5	4119.5	11.9341	11.9029	11.9291	11.835	11.8926	11.7987	A	M	P	P	P	M	hsa_circRNA_001067	hsa_circ_0000644	intronic	chr15	-	81195758	81195954	ENST00000558261	RP11-351M8.1	TCTCCACTTTCTCCCCGTTTACCAGTCTAAGGGGTTGACACAGTGA
ASCRP000194	109.333	109.833	114	140.5	134.167	138.167	6.84858	6.85079	6.84778	6.82171	6.827	6.81046	P	P	P	P	P	A	hsa_circRNA_001073	hsa_circ_0000687	intragenic	chr16	+	29756705	29756841	uc002dtq.1	BC041466	AGACCCCAGGGTGCCTCAGACAAGAAAGGGTAAGCGTGAGCCAGGT
ASCRP000195	74	74	82.3333	105.667	104.833	104.167	6.1753	6.22371	6.28216	6.379	6.4334	6.40406	P	P	P	P	M	P	hsa_circRNA_001082	hsa_circ_0000792	intragenic	chr17	-	56409123	56409324	ENST00000579003	MIR142	AGGCTGAAGGGCTGGGACTGAGGCTCTGGGGGAGTCAGGACCTTGA
ASCRP000199	359.167	365.833	392	477.667	462.167	468.333	8.73534	8.74157	8.77931	8.62655	8.61122	8.62021	P	P	P	P	P	P	hsa_circRNA_001096	hsa_circ_0000866	antisense	chr19	-	1439001	1439241	NM_001018	RPS15	CGCGGAGACCATGCCCACCACCACCCTGCCTGGAAAGGACCCAGCG
ASCRP000201	270	256.333	283.333	365.167	350.333	352.167	8.28881	8.21716	8.31964	8.23454	8.19759	8.18112	P	P	P	P	P	P	hsa_circRNA_001100	hsa_circ_0000877	intragenic	chr19	+	4445536	4447603	NR_039901	MIR4746	TTGATCTTCCGGTACTTCTCCTCCTCGGGGTGCAGGATGGAGTCCG
ASCRP000204	685.333	657.833	753.5	1092.83	1068.17	1071	9.65994	9.60228	9.74043	9.81635	9.86262	9.8349	P	P	P	M	P	P	hsa_circRNA_001108	hsa_circ_0001132	antisense	chr20	-	8352261	8352391	NM_015192	PLCB1	GCCCCTCTGTCCAAGAGCCCACATATTTGTTCATTTACTTTTTAAT
ASCRP000205	159.333	158.833	175.667	225.5	227.333	229	7.44584	7.46207	7.53343	7.52719	7.59679	7.56519	P	P	P	P	P	M	hsa_circRNA_001109	hsa_circ_0001056	intragenic	chr2	-	100721965	100754399	NM_001025108	AFF3	CCCCTTCCCGCTGGGAGTGGAGTATGAAGACCAAGGAATTCTCTTA
ASCRP000206	150.833	149	149	198.333	196.167	196.5	7.3562	7.35464	7.26665	7.33072	7.36582	7.32537	P	P	M	P	P	P	hsa_circRNA_001123	hsa_circ_0001014	intragenic	chr2	+	61340904	61345251	NM_001129993	KIAA1841	GGACCGAGTCAAGTCAAAGGAAGCAAAAGAAGACCTGATATTGAAT
ASCRP000208	89.1667	92.6667	97.8333	160.333	152.167	152.333	6.51747	6.55818	6.56671	7.01092	6.99798	6.95773	P	P	P	P	P	P	hsa_circRNA_001131	hsa_circ_0001049	intronic	chr2	-	98276327	98276412	NM_005735	ACTR1B	GGGGGCACAGGTGGAGGCAGCATGTCAGTGCAAACAGGGGACTGGT
ASCRP000212	84.3333	87.8333	83.6667	116.333	121.667	122.5	6.44976	6.50058	6.3239	6.53915	6.66405	6.622	P	P	P	P	P	P	hsa_circRNA_001153	hsa_circ_0001455	antisense	chr4	+	164514761	164515093	NM_001166373	MARCH1	GGTTTTATAAGCTCATCCTCAACCATGACTTCCTTCCAATTTTGTC
ASCRP000217	94.1667	98.8333	102.5	131.333	120.333	132	6.62334	6.67092	6.63469	6.71515	6.6469	6.73643	P	P	P	P	P	P	hsa_circRNA_001175	hsa_circ_0001658	exonic	chr6	+	157357968	157406039	uc003qqq.1	ARID1B	TCTCTCCTGCAAGTATCCCAGGTTGAAGTCTTGGCCTCGGAGGATG
ASCRP000223	61	60.5	61	71.3333	67	66.1667	5.86583	5.85455	5.75538	5.82764	5.83455	5.74631	P	P	P	P	A	P	hsa_circRNA_001196	hsa_circ_0001780	intronic	chr8	+	17796781	17799020	ENST00000518930	PCM1	TAAAAGACTAAATATACTGCTGCTTGGAGGGGGATGGGGATTGGAA
ASCRP000226	177.333	176.333	189.333	250.833	240.667	247.167	7.61442	7.59721	7.64504	7.69077	7.67524	7.70478	P	P	P	P	P	P	hsa_circRNA_001205	hsa_circ_0001892	antisense	chr9	+	130705441	130705609	NM_001035254	FAM102A	TCACAAGCAGGACTCTTCTCCAGCCCGGACACCTGCTCCTCAATGG
ASCRP000228	49	48.3333	49.5	65	60.8333	65.3333	5.54393	5.48497	5.45204	5.73203	5.73677	5.75935	A	A	A	P	P	P	hsa_circRNA_001210	hsa_circ_0001938	exonic	chrX	+	106769811	106776780	NM_032428	FRMPD3	TTCTTACAGTTCTGCACACTCATCAGTCATGTGATGCAGGAAGAGA
ASCRP000230	78.3333	81.6667	83.8333	107.167	106.333	113	6.3514	6.38777	6.32152	6.43715	6.4769	6.5379	P	P	P	P	A	P	hsa_circRNA_001216	hsa_circ_0000238	intronic	chr10	+	53459000	53459207	NM_001098512	PRKG1	TCCGAGAAAATGCTCTTTAACTCCTCCTTATTCTTTTCACTGGCAG
ASCRP000231	151.667	161.5	167.5	297	291.667	287.667	7.37886	7.4539	7.46372	7.92918	7.93577	7.89941	P	P	P	P	P	P	hsa_circRNA_001225	hsa_circ_0000305	intronic	chr11	-	47540449	47541488	NM_001172639	CELF1	AGTGCCCGTGTGAGTGATTTGAAGGATGTGACAGATGATTTAAGTG
ASCRP000232	123.167	119.667	122.333	168.667	165.167	166.667	7.04067	6.97945	6.97293	7.10288	7.10886	7.09645	P	P	P	M	P	P	hsa_circRNA_001233	hsa_circ_0000463	antisense	chr12	-	132609079	132609271	NR_003290	EP400NL	AGGACTGTGACTTCCTGAATGCACTGCACTGCTCCCTGTCACATGC
ASCRP000235	55	57.6667	53.6667	70	64.3333	68.1667	5.64821	5.7349	5.62396	5.79787	5.77164	5.778	P	P	A	P	P	P	hsa_circRNA_001240	hsa_circ_0000507	intronic	chr13	+	113869721	113869956	NM_001008895	CUL4A	ATCTCTGTGTGACTATGGAGGTCACGTCCCATGTGGCTGTGGAGGT
ASCRP000236	90.3333	92.3333	98	134.667	131.667	134	6.55603	6.59717	6.59474	6.76165	6.78956	6.76845	P	P	P	A	P	P	hsa_circRNA_001241	hsa_circ_0000508	intronic	chr13	+	113869912	113870043	NM_001008895	CUL4A	GGCTATGGAGGTCACGTCCCGTGTGGCTGTGGAGATCTCTGTGTGA
ASCRP000238	66	66.1667	69.6667	112	107.833	114.833	6.03388	6.0109	6.03631	6.497	6.5105	6.52444	P	P	P	P	P	P	hsa_circRNA_001255	hsa_circ_0000630	intronic	chr15	+	73026945	73027159	NM_001252678	BBS4	GCTGTGGAAGGTGGAATGGGCAGGGCTTCCAGAGCAGCTGTTTTTG
ASCRP000239	79.5	78.6667	82.8333	155.667	155.833	168.667	6.30999	6.31901	6.3116	6.9665	7.03136	7.11794	P	P	P	P	P	P	hsa_circRNA_001259	hsa_circ_0000077	intragenic	chr1	-	62171487	62175109	NM_032027	TM2D1	GGCCATCTATTTTCCTGTTTTCCAGCACCCAACATAACTTGTAAGG
ASCRP000240	51.6667	49.8333	49.8333	67.1667	63.8333	64	5.56229	5.53141	5.3871	5.72245	5.78852	5.62213	A	A	A	P	P	P	hsa_circRNA_001264	hsa_circ_0000086	antisense	chr1	-	76694158	76694273	NM_001160011	ST6GALNAC3	GCTTCACATGGTTTTAAAATGTGCTGCTGTGGTTTGACCTAGAGTA
ASCRP000241	52.8333	56.5	56	61.6667	54.1667	59.3333	5.64134	5.72004	5.63006	5.59948	5.52835	5.5506	P	P	A	A	A	P	hsa_circRNA_001275	hsa_circ_0001131	intronic	chr20	-	7980924	7981203	NM_021156	TMX4	TTGAAGGGGGAGCTCCTGTCATAAAAGCCAAGCACAAGGAAGAAAG
ASCRP000244	66.3333	66.1667	68.5	81.6667	81	84.3333	5.98903	6.02858	5.99225	6.02088	6.07108	6.08824	P	P	P	P	P	P	hsa_circRNA_001288	hsa_circ_0000999	intragenic	chr2	-	46795476	46795608	NR_104182	LOC100506142	ATAAAGGATACTTTCTGGAGGTTGGTGGTCCAGTAGCACAGATAAG
ASCRP000245	57.3333	55.1667	60.5	69.3333	63.3333	70.1667	5.77283	5.71942	5.80452	5.81447	5.78001	5.85437	P	P	A	P	P	P	hsa_circRNA_001296	hsa_circ_0001297	intragenic	chr3	-	47755904	47787933	NM_003074	SMARCC1	AATTCCAGAAAAACCATGGAAGACAGCATCTCACTCTGTCATCCAG
ASCRP000247	63	65.3333	64.8333	67.1667	64.3333	64.8333	5.89818	6.02355	5.89817	5.70219	5.73681	5.70658	P	P	P	P	P	P	hsa_circRNA_001300	hsa_circ_0001393	intronic	chr4	-	4452322	4452402	NM_016930	STX18	TCAAATAATAAATACAGAAGGAGGCTGGATAGGGATGGAGAGGGGT
ASCRP000248	1270.33	1260.5	1307.67	1541.67	1576.33	1594.67	10.5146	10.5128	10.4919	10.3761	10.4425	10.4476	P	P	P	P	P	M	hsa_circRNA_001302	hsa_circ_0001416	intragenic	chr4	+	57976053	57976143	NR_034081	IGFBP7-AS1	CGGGTAGGTGGTGCCCTTGCTGACCTGGGTGATGGCCTTCTCCCCG
ASCRP000250	92.1667	91.1667	101	179.167	170.5	174.333	6.57841	6.52909	6.63249	7.16311	7.15147	7.16792	P	P	P	P	P	P	hsa_circRNA_001309	hsa_circ_0001561	intronic	chr5	-	177652366	177652583	NR_103508	PHYKPL	GGACGTGGTGGCATTTGATATATACCAAACAAACAAGCAAGTGACT
ASCRP000253	64.3333	63.1667	66	105	90.6667	99.6667	5.95165	5.90208	5.91619	6.36348	6.25664	6.33059	P	A	P	P	P	P	hsa_circRNA_001350	hsa_circ_0000253	intronic	chr10	-	97999787	97999925	NM_001114094	BLNK	CTTAGGTGGTGTGGGAAGATCTGTCTGAGAAGAAACAAGAAAGCAA
ASCRP000255	443.833	443.667	508.5	500.167	470.167	477.167	9.03393	9.01785	9.17124	8.698	8.64749	8.63974	P	P	P	P	P	P	hsa_circRNA_001359	hsa_circ_0000157	intronic	chr1	-	169663839	169664181	NM_000655	SELL	TGGGGCAGGGAGAGTATGGGAGCCAGAGGAACATCATTATCTAATA
ASCRP000256	78.6667	77	77.3333	122.667	117.667	116	6.31102	6.27609	6.20456	6.60279	6.61783	6.5703	P	P	P	P	P	P	hsa_circRNA_001363	hsa_circ_0000172	intronic	chr1	-	201475259	201475620	NM_001193570	CSRP1	TATATCATGAAGAGGTGGCTTGGAGTCTTGCTGGGAAGTGATAAAG
ASCRP000259	2776.33	2783.67	2906.83	2490.5	2451.33	2464.17	11.7188	11.7217	11.7188	11.0024	11.0513	11.0604	P	P	P	P	P	P	hsa_circRNA_001379	hsa_circ_0000516	antisense	chr14	+	20811398	20811483	NR_002312	RPPH1	TCTGGCCCTATCTGACCTCGCGCGGAGCCCCGTTCTCTGGGAACTC
ASCRP000260	110	114.5	119	158.833	146	156.5	6.84583	6.91122	6.92322	7.00956	6.92339	6.99944	P	P	P	P	P	A	hsa_circRNA_001380	hsa_circ_0000540	intragenic	chr14	+	55799534	55821940	NM_017943	FBXO34	AATTGAAAGCTAAGGAGGGGCTCAGTGGTTGCAGGTTGTGAGGTAT
ASCRP000263	73.8333	72.1667	88.1667	105.833	100	104.667	6.23723	6.15679	6.41228	6.40165	6.37998	6.40691	P	P	P	P	P	P	hsa_circRNA_001389	hsa_circ_0000729	intronic	chr16	+	90098243	90098338	NM_001286205	GAS8	AGGTGAGGAGGCATGTGTAGCTGTGTAAAGGTGAGGCATGCAAGTG
ASCRP000265	172	165.333	172.333	332.667	329.833	334.333	7.57168	7.49767	7.51665	8.08497	8.10975	8.1032	P	P	P	P	A	P	hsa_circRNA_001396	hsa_circ_0000912	antisense	chr19	-	17855662	17862204	NM_001161357	FCHO1	GGTGAAGCACCCATCTCATCACACCATATCAAAGCACCCATGGGAC
ASCRP000266	139.333	137.333	138.5	156.833	149.5	152.167	7.2573	7.22057	7.15729	6.99215	6.96771	6.94973	P	P	P	P	P	P	hsa_circRNA_001401	hsa_circ_0000965	intragenic	chr19	-	58472758	58476205	NM_152474	C19orf18	GAAAAGTTCATCCACTCAGGATTCCATTGTATCCCACCAGAAACAG
ASCRP000267	101.833	98.8333	104.833	231.833	231	226.5	6.71196	6.67868	6.72049	7.57161	7.61467	7.55861	P	P	P	P	P	P	hsa_circRNA_001405	hsa_circ_0001167	intronic	chr20	-	47316514	47316617	NM_020820	PREX1	TGAATGGATGGTAGATGGAGGCAGGTGCATGTGTGATGGGAAGTGT
ASCRP000268	81	78.5	84.6667	99	97.8333	99.3333	6.41015	6.3158	6.34488	6.30301	6.35863	6.31598	P	P	P	P	P	P	hsa_circRNA_001408	hsa_circ_0001088	antisense	chr2	+	197889781	197889891	NM_001195144	ANKRD44	GTTTTTGTAACAGCCTGTGCCTTTTACCACGGACTACTTTCACTAC
ASCRP000269	254.333	248.667	274.833	431	411.167	434.167	8.21385	8.16934	8.27023	8.48121	8.4554	8.5017	P	P	P	P	P	P	hsa_circRNA_001409	hsa_circ_0001204	intronic	chr22	+	20070853	20070981	NM_001190326	DGCR8	GGCTGGGCAGGGTTTTGTCCACCTTGTGTCTGTAGCATCTAGGATG
ASCRP000272	222.333	228.5	242.333	290.5	293.833	288.333	7.99211	8.02595	8.08321	7.91186	7.95725	7.91211	P	P	P	P	P	P	hsa_circRNA_001416	hsa_circ_0001338	intronic	chr3	-	128824688	128825122	NM_001204883	RAB43	GTAGCCCGAGGTCCCTCTCTAATATGAAGAAGCAAGGAACTTTCCA
ASCRP000274	90	84.6667	91.3333	121.333	124.667	115.833	6.52199	6.4533	6.51718	6.60162	6.69202	6.56305	P	P	P	A	P	P	hsa_circRNA_001426	hsa_circ_0001484	intragenic	chr5	+	54603970	54604181	NM_015360	SKIV2L2	TGCAGGCAGCGCAGGGTAAGGAAGAAGTTCCAGTTGTTGCTTTTAT
ASCRP000275	66.6667	63.5	69.3333	74	67	70	5.98395	5.98424	6.00546	5.87882	5.85855	5.84978	P	P	P	P	P	P	hsa_circRNA_001430	hsa_circ_0001516	exonic	chr5	+	96437462	96438798	ENST00000509481	CTD-2215E18.1	TCACACATAGGAGACGGGTTTGGCTCTGTGATTCATCAGAAATAAG
ASCRP000279	87.8333	93.3333	96	129.833	122	131	6.50247	6.56834	6.55989	6.69594	6.67635	6.74012	P	P	P	P	P	P	hsa_circRNA_001465	hsa_circ_0000331	intronic	chr11	-	66625443	66625662	NM_000920	PC	ATGGCATTGCGAGACAGTGTCAGGTCCTCCAGGCTCTCTAGGAAGT
ASCRP000282	230.333	234.333	249.833	222.333	217.5	224.5	8.05851	8.07931	8.13874	7.49693	7.52593	7.53697	P	P	P	P	A	P	hsa_circRNA_001486	hsa_circ_0000772	intronic	chr17	-	41854902	41855024	NM_004090	DUSP3	TCAATGTCTTCTTCATGGCTCAGCCCAAGGATGGCATGTTGAAAAC
ASCRP000283	64.3333	67.6667	66.8333	58.1667	58.6667	60.5	5.97734	6.05885	5.93023	5.53506	5.62341	5.61776	P	P	P	A	P	P	hsa_circRNA_001493	hsa_circ_0000851	antisense	chr18	+	52926327	52926446	NM_001083962	TCF4	TTTAGGTTTTGTTGCTGTTTTTACACTGGGCCATGAGAGCTGCATG
ASCRP000284	88.1667	88.3333	91.1667	105.5	104.167	111.5	6.51563	6.51427	6.47937	6.39168	6.43824	6.50075	P	P	P	P	P	P	hsa_circRNA_001498	hsa_circ_0000916	intronic	chr19	+	19574204	19574328	NM_017660	GATAD2A	GGGGGCGGGGAGGGACACCGTAGCATTCCTCACCTCCCCCAGAGAA
ASCRP000285	222	226.833	232.333	369.333	359.167	372.167	7.99799	8.03983	8.01513	8.24777	8.248	8.25458	P	P	P	P	P	P	hsa_circRNA_001503	hsa_circ_0001191	intronic	chr21	+	38792600	38828610	ENST00000462274	DYRK1A	AGGAGGCTGCAGGTGGAGTGTTATAGTTTTGCCGCTGGACTCTTCC
ASCRP000286	1134	1150.33	1185.67	3913.33	3931.17	3829.33	10.3806	10.3846	10.3777	11.6875	11.7342	11.6683	P	P	P	P	P	P	hsa_circRNA_001506	hsa_circ_0000981	intronic	chr2	-	20240809	20240905	NM_014713	LAPTM4A	CGTCGTGATGGTAGTCTCCCACTATTTTATATCTTTGTTACTTCAA
ASCRP000289	57.6667	57.5	63.6667	57.6667	57.5	60.6667	5.72359	5.78879	5.85788	5.48974	5.61502	5.58761	P	P	A	A	A	P	hsa_circRNA_001527	hsa_circ_0001560	intragenic	chr5	+	177632991	177633202	NM_004499	HNRNPAB	AAATACAGATTAAGCTGGGAGTGAGAGAATATGCAGCCAGTGTGGA
ASCRP000292	77.5	77.3333	79.1667	238.833	247	235.667	6.31656	6.28814	6.225	7.6156	7.71145	7.60726	P	P	P	P	P	P	hsa_circRNA_001543	hsa_circ_0001720	intragenic	chr7	+	77378740	77387395	NM_198467	RSBN1L	CTATCCTCTAGGTGGGAAGGAGAAACCAAAAACAAATATAGAAGAC
ASCRP000294	420.5	408.833	442.333	536.5	504.5	525.667	8.94874	8.89079	8.95308	8.8152	8.74862	8.79656	P	M	A	P	P	P	hsa_circRNA_001547	hsa_circ_0001874	intronic	chr9	-	95500310	95500614	NM_001003800	BICD2	AGGGCAGTGGGTGGGAGGGTGCAGGCACTGGCCTGGGGCTGCTCTT
ASCRP000299	52.6667	52.6667	58.8333	69.3333	66	70	5.66224	5.60591	5.68956	5.78945	5.82143	5.79013	P	M	A	P	P	P	hsa_circRNA_001578	hsa_circ_0000090	antisense	chr1	+	89477809	89488389	NM_018284	GBP3	TTATCTTCAGTCCAGCATCAAGGTCCTCAGAATCATCTGGAAGCTT
ASCRP000300	112.167	118.833	128.167	142	136.667	140.667	6.89691	6.98005	7.03958	6.82295	6.83024	6.83159	P	P	P	A	P	P	hsa_circRNA_001579	hsa_circ_0000869	intronic	chr19	-	2672918	2673380	NM_052847	GNG7	TTTTGTAAAATGTCCCCCAACGAACCCACATGCCATTGACTCCCGA
ASCRP000301	203.333	104.333	111.833	115.333	112.5	113.5	7.48944	6.76728	6.77242	6.51858	6.54122	6.53025	A	P	P	P	P	P	hsa_circRNA_001583	hsa_circ_0001054	intronic	chr2	-	100506410	100506635	NM_001025108	AFF3	ATTAAAGAAGTCTAACTTTCAGGCTGGATGCGCTGGTGTCCCATTA
ASCRP000302	123	122.5	127.333	208.333	203.333	202.5	7.03189	6.99934	7.03815	7.40434	7.42477	7.37437	P	M	P	A	P	P	hsa_circRNA_001587	hsa_circ_0000979	intronic	chr2	+	19042277	19042456	TCONS_00003590	XLOC_001374	TTTGCAATGGTGGGGTGGTGAGGGATGCGGGCTGCAGGCAAGTATG
ASCRP000303	1297	1314	1408.33	2637.17	2551.83	2563.83	10.5484	10.5675	10.6151	11.1348	11.1301	11.1368	M	P	P	P	P	P	hsa_circRNA_001594	hsa_circ_0001343	antisense	chr3	-	140954867	140955044	NM_001037172	ACPL2	AGCCGCCATCCATCTCTACTACCACATGTTTGAGTTCCCCCAAACT
ASCRP000305	59.6667	61.5	60.8333	64.5	60.8333	62.6667	5.85937	5.88622	5.75493	5.64122	5.69803	5.65141	P	P	P	P	P	P	hsa_circRNA_001609	hsa_circ_0001826	intragenic	chr8	-	141357855	141370292	NM_001160372	TRAPPC9	AGAGAAATTATTCCGACACTTGTTAAAATGGCACGCACAGAGGCTG
ASCRP000307	45.6667	43.3333	49.6667	80.6667	74.3333	81.6667	5.3878	5.28161	5.4028	6.00791	5.98136	6.01642	A	A	A	P	P	P	hsa_circRNA_001617	hsa_circ_0000237	intronic	chr10	-	43888005	43888094	NM_001098204	HNRNPF	TAGTAGGATCATGCAGATTTCCAGGAAAGAATGGTTAAGTAAGATG
ASCRP000308	835.333	876.5	1026.67	829.667	829.5	870.167	9.97806	10.0601	10.1779	9.44265	9.47707	9.54228	P	M	P	P	P	P	hsa_circRNA_001622	hsa_circ_0000144	antisense	chr1	+	160472466	160472794	NM_001184714	SLAMF6	TGGTGAAAGGGAGAGAGAGGTAGAACTAAGCAGATTCTGAAAAAGA
ASCRP000310	299	298.333	322.833	716.167	713	730	8.44861	8.42307	8.49632	9.2241	9.24732	9.26646	P	P	P	P	P	P	hsa_circRNA_001653	hsa_circ_0001568	intronic	chr6	+	349113	349256	NM_020185	DUSP22	ACTTGTGTGTGGGTGACTAAGTGGATGCATGTGTGCCCCTGCACTC
ASCRP000311	69.3333	69	70	129.333	126.167	128.667	6.12176	6.13428	6.04117	6.69029	6.71986	6.70776	P	P	P	P	P	P	hsa_circRNA_001654	hsa_circ_0001605	intronic	chr6	+	42903447	42905047	NM_006586	CNPY3	GGAAGGTCAGGCCTGCATGTATCTTAGTGTGTCTGCTGGTGTGAGT
ASCRP000313	158	156.833	156.5	183.333	176.5	186.333	7.43565	7.4202	7.36408	7.2067	7.22509	7.25612	A	M	P	P	P	P	hsa_circRNA_001671	hsa_circ_0000322	antisense	chr11	+	64557695	64559582	NM_004579	MAP4K2	GGATGCTCAGGTGCCAGTGTGGCCGTGGGCTCGCCCTGCATGTTGA
ASCRP000314	733.833	690	745.333	2147.67	2112.67	2062.33	9.76007	9.67184	9.72608	10.7889	10.8083	10.7899	P	A	P	P	P	P	hsa_circRNA_001676	hsa_circ_0000423	exonic	chr12	-	80180153	80183460	ENST00000550903	PPP1R12A	AAAGGCCACCCAGCCCTGTAAGACCAGTAATAAATTTCTGTCTACT
ASCRP000315	1998	2004	2050.5	1365.33	1361	1396.5	11.1861	11.1787	11.1724	10.1827	10.2247	10.2535	P	M	P	P	P	A	hsa_circRNA_001678	hsa_circ_0000517	intragenic	chr14	-	20811404	20811492	NR_002312	RPPH1	TCCGCGCGAGGTCTGAGACTAGGGCCAGAGGCGGCCCTAACAGGGC
ASCRP000316	78.3333	77.6667	81.3333	113	111	113.667	6.27917	6.28179	6.25557	6.48141	6.56168	6.50371	M	P	P	P	P	P	hsa_circRNA_001679	hsa_circ_0000565	intronic	chr14	+	96131229	96131329	NR_028288	TCL6	AAGGATTTGAACCCAGGTCGGCAGGAGACCAGCTGCTCTAGAAGAG
ASCRP000319	68.1667	67.3333	74.5	81.1667	72.8333	77.3333	6.06924	6.04751	6.13134	5.99013	5.98126	5.98024	P	P	P	M	P	P	hsa_circRNA_001701	hsa_circ_0000996	intronic	chr2	+	44729827	44732869	NM_024766	CAMKMT	AAATCCATGTGAAAAAGAACACTGAGAGCCCAGCATGCATATCCAC
ASCRP000322	108.5	107.5	116	163	151.667	157.333	6.84311	6.78966	6.87535	7.03625	6.99996	7.00619	P	P	P	P	P	P	hsa_circRNA_001724	hsa_circ_0000191	intronic	chr1	+	227074478	227074748	NM_000447	PSEN2	AGGGCTGCTGGATGTGTCCTGAGCTGAAGCTTATCAACAAGTAATG
ASCRP000326	102.333	106.167	106.833	87.6667	86	89.6667	6.75118	6.77235	6.75283	6.12277	6.19692	6.16787	P	P	P	P	P	A	hsa_circRNA_001747	hsa_circ_0000246	exonic	chr10	+	74468040	74475660	ENST00000604679	MCU	ACATTCGCAGGGAGTGGAGGAAGAGGTGAAGATGTGGAAAGCCCAG
ASCRP000328	55	55.5	57.8333	64	60.6667	63.3333	5.71727	5.68961	5.68765	5.67857	5.69116	5.66485	P	A	A	P	P	P	hsa_circRNA_001754	hsa_circ_0000559	exonic	chr14	-	89747293	89750866	ENST00000557718	FOXN3	AAGAGAAATGGAGCCCTTCTCCAAGGGAAGGATGACTAAGAGTTTA
ASCRP000329	57	57.6667	61.1667	62	60.6667	61	5.73846	5.76011	5.85523	5.63934	5.7418	5.61988	P	P	P	P	P	P	hsa_circRNA_001769	hsa_circ_0001282	intragenic	chr3	+	37291188	37315092	NM_001172713	GOLGA4	CATTCCTCAGAAGGTGTTGGAGTTCTTGGTTGTAAGCAACAAAAAG
ASCRP000330	52.5	52	59.6667	70.5	65.1667	66.6667	5.66295	5.57428	5.74631	5.80815	5.74133	5.74573	P	A	A	P	M	P	hsa_circRNA_001772	hsa_circ_0001390	intronic	chr4	-	2258718	2258811	NM_006454	MXD4	GTGGGGGCAGGGACAGAACGCAGTGTTCTCTGAGGAACTGCACTTC
ASCRP000332	66.6667	65.8333	70.3333	108	98.5	101	6.03612	5.99309	6.05	6.41486	6.31073	6.35867	P	P	P	P	M	A	hsa_circRNA_001785	hsa_circ_0000209	intragenic	chr10	+	5741487	5756170	uc021pmm.1	C10orf18	CACTCTGGGTGATCCAGCCAAAGAAAATAAAATTAATGAAGCATAG
ASCRP000333	68.3333	66	75	83.5	79.1667	82.3333	6.09572	6.04729	6.11096	6.07225	6.03403	6.06932	P	P	P	P	P	P	hsa_circRNA_001800	hsa_circ_0001033	intronic	chr2	+	74716766	74716870	NM_022492	TTC31	GCTAACTCAGGGTGGGTTATGTGGAGCTGTTCATACTGCAGATATG
ASCRP000335	50.8333	53.6667	56.8333	72	67.6667	72.6667	5.58223	5.64604	5.65414	5.85823	5.85975	5.84983	A	A	A	P	P	M	hsa_circRNA_001808	hsa_circ_0001713	intronic	chr7	+	70991002	70991109	NM_022479	WBSCR17	TATTAGACTTAACTGTTAGAGATTTTTAGTGCCAGCCACCACGCCC
ASCRP000336	53.3333	53.3333	55.3333	67.3333	62.3333	73.5	5.65028	5.64803	5.59837	5.72643	5.7239	5.86672	P	A	A	P	P	P	hsa_circRNA_001818	hsa_circ_0000066	antisense	chr1	-	44890310	44890442	NM_018150	RNF220	GATGAGGAAGGTCTGGGCACATACAGTCACTTGATCAGCAATAAGA
ASCRP000337	345	367.167	374.167	319.333	318.833	342.333	8.6707	8.74474	8.72453	8.0273	8.06049	8.12507	P	P	P	P	P	P	hsa_circRNA_001819	hsa_circ_0000658	intronic	chr15	+	94847149	94848651	NM_001159643	MCTP2	CCAAGACTTGTGGCTAAAGAGGAGAGAGAAGAAGGGATTACAACAG
ASCRP000338	58.1667	56	59.3333	70.6667	66.3333	69.8333	5.74533	5.729	5.70099	5.81027	5.80979	5.85822	M	P	A	P	P	P	hsa_circRNA_001820	hsa_circ_0000728	intronic	chr16	+	89979183	89979271	ENST00000539976	MC1R	GTGCCCTGAGGGCTGAGCCACGTGTGCCCATCTCAGACGTGGGCCT
ASCRP000339	121.833	121	122.167	132.167	131.833	137.833	7.00385	6.98286	6.95118	6.71892	6.78758	6.82382	P	P	P	P	P	P	hsa_circRNA_001826	hsa_circ_0001190	exonic	chr21	+	38792600	38794168	uc031rvi.1	DYRK1A	AAGTAGATGCTCACTTTCGACTGAGTGTTATAGTTTTGCCGCTGGA
ASCRP000340	76.5	75.6667	90.3333	142	126.333	142.833	6.26191	6.28608	6.45844	6.83885	6.7267	6.86695	P	P	P	P	P	P	hsa_circRNA_001830	hsa_circ_0001370	antisense	chr3	-	183448510	183448699	NM_018023	YEATS2	AGTAAACCAGCCATCACTGCTCTTATATACGTATATTCTCTCCTTA
ASCRP000343	4803.67	4876.67	4887	3332.17	3328	3405	12.5182	12.5002	12.4807	11.482	11.5169	11.5235	P	P	P	P	P	P	hsa_circRNA_001846	hsa_circ_0000520	intragenic	chr14	-	20811436	20811559	NR_002312	RPPH1	CTCCCTGAGCTTCGGGGAGGGAAGCTCATCAGTGGGGCCACGAGCT
ASCRP000344	74	71.3333	87.6667	60.6667	54.6667	57.3333	6.17594	6.13717	6.41506	5.60822	5.58404	5.54236	P	P	P	A	A	P	hsa_circRNA_001857	hsa_circ_0001010	intronic	chr2	-	58453803	58454200	ENST00000403676	FANCL	TTTCTTTTTTTAAACAGTGCTCAAGAAACAGAGTAGTGTGAGGTTT
ASCRP000346	88.5	85.5	94.5	119	110.167	114.833	6.50635	6.44764	6.50766	6.56377	6.51743	6.53892	P	P	P	P	P	P	hsa_circRNA_001882	hsa_circ_0001142	intragenic	chr20	-	33148403	33245340	NM_080476	PIGU	GAAGAGGCAGGCATAAATGAGACATTTTTGAGAGTTGGTAAGAGTT
ASCRP000347	754.667	741.667	759.833	646.667	627	654.167	9.78886	9.78198	9.75199	9.07356	9.07608	9.11391	M	P	P	P	A	A	hsa_circRNA_001886	hsa_circ_0001212	exonic	chr22	-	24056373	24057381	NR_024448	GUSBP11	AGGGCTTCTGTCAGGCCCCACCGTGGACATGCCGGTTCCCTCCAGC
ASCRP000349	60.5	57.5	66.6667	88.6667	81.6667	81	5.87585	5.74976	5.94516	6.12212	6.12347	6.03009	P	P	P	P	P	P	hsa_circRNA_001899	hsa_circ_0001602	intronic	chr6	-	42012350	42012461	NM_001136017	CCND3	TGAAGTAGGGGGTTAGTCAGGTCAAATTCTGGAAGATTGCAGCAAA
ASCRP000350	116.667	118.167	118	118.333	114.333	113.333	6.96255	6.97474	6.8978	6.57665	6.5545	6.52385	P	P	P	P	P	P	hsa_circRNA_001914	hsa_circ_0000902	antisense	chr19	+	15510546	15510663	NM_014371	AKAP8L	TTTGCTGTTAGGTACCTGCTGGCGCTCATCACTCAGGTGGTGGGAT
ASCRP000351	77.5	76.6667	84.8333	137.333	130.667	133.333	6.28608	6.25054	6.32178	6.78208	6.75959	6.76461	P	P	P	A	P	P	hsa_circRNA_001915	hsa_circ_0000092	intronic	chr1	+	93305053	93305167	NM_000969	RPL5	CCTGTGTCCAGTCCTTGGTACATAATGCTGGGAATTACTTTTAAAG
ASCRP000352	59.6667	62	64.6667	76.6667	71.3333	73.8333	5.85119	5.87315	5.90747	5.94495	5.93796	5.9195	P	P	P	P	P	P	hsa_circRNA_001937	hsa_circ_0000700	intronic	chr16	+	53155459	53155541	NM_025134	CHD9	TGAACATATCCCTTGGATACTCTAAGACCTGACCCTGATTAAGTGG
ASCRP000354	206.333	205.167	211.667	277.833	274.667	286.833	7.87745	7.83195	7.84768	7.84486	7.8605	7.89439	P	P	P	P	P	P	hsa_circRNA_001950	hsa_circ_0000273	intronic	chr11	-	3177371	3177731	NM_001144063	OSBPL5	ATGGGGCCTGGCGGGCTTTGGGCTTTACTATATATGGATGGATCCA
ASCRP000356	87.6667	93.5	105.833	115.333	99.5	107.333	6.46656	6.58184	6.67375	6.51812	6.37381	6.4683	P	P	M	P	P	P	hsa_circRNA_001955	hsa_circ_0001202	exonic	chr22	+	17525762	17528316	TCONS_l2_00017566	XLOC_l2_009285	TGACAGCCCCATGGTAACCCAGAGAACACAGCCGAAGTGGAATGTG
ASCRP000357	58.8333	61	65.6667	90.8333	83	86.6667	5.83858	5.88622	5.95617	6.15947	6.11115	6.11531	P	P	P	P	P	P	hsa_circRNA_001959	hsa_circ_0001539	antisense	chr5	-	139042473	139043291	NM_016463	CXXC5	ATCTACTTCAGGTCCTGCGTCAGGCCAGGCGTGTTGGGTAACCCAG
ASCRP000359	73.1667	71.6667	72.1667	81.3333	78.5	80.1667	6.19373	6.1926	6.10281	6.02093	6.0674	5.9916	P	P	P	P	P	P	hsa_circRNA_001968	hsa_circ_0000730	intronic	chr17	-	1457063	1457152	NM_006224	PITPNA	AGCCAGTTTTACGATAGAGGTTTCATTGCCTGAAAGAGCTACTTGC
ASCRP000360	68	63.8333	67.6667	81	74	76.3333	6.04969	5.9778	5.96973	6.00443	5.98971	5.97801	P	P	P	P	P	P	hsa_circRNA_001978	hsa_circ_0001903	intragenic	chr9	-	139620450	139620843	NR_002975	SNORA43	AACCCTGAGGTGAGGTGACTTCGCCTGTGATGGACTTCCAGTGTGA
ASCRP000361	199	207.667	191.333	252	253.833	240.5	7.78797	7.85435	7.67226	7.69794	7.7559	7.65328	P	P	P	P	P	P	hsa_circRNA_001992	hsa_circ_0001944	exonic	chrX	-	130883333	130928494	TCONS_l2_00030860	XLOC_l2_015821	CTTTATGAGGAGACTAAGGTGTCAGTATGTTCTTCAAGCTGCTCTG
ASCRP000365	62.3333	58	61.6667	80	73.6667	80.3333	5.95379	5.80797	5.78052	5.9854	5.94106	6.02174	P	P	P	P	P	P	hsa_circRNA_002006	hsa_circ_0001837	intragenic	chr9	+	4841204	4860901	NM_001286699	RCL1	GGGGCTCCAAAATGACATCCTTAACTCCAGGCTGCAGGTACTCTGT
ASCRP000370	74	73.3333	78.6667	80.5	75.6667	82.6667	6.21175	6.21562	6.21409	5.99268	5.99623	6.03231	P	P	P	P	P	P	hsa_circRNA_002039	hsa_circ_0001748	intronic	chr7	-	132738876	132739917	NM_017812	CHCHD3	TTCAGAATGAAGAGAGATGAGGTCTCACTGTTTTTCCCAGGCTGAA
ASCRP000371	140.5	137.833	152.667	238.833	227	235.667	7.24779	7.22604	7.2976	7.61539	7.58039	7.61884	P	P	M	P	M	P	hsa_circRNA_002042	hsa_circ_0000204	intragenic	chr10	+	1117078	1118233	NM_014023	WDR37	AGAAGGACAAAACCATCCCCTGCTCTTGGGACTTGGGCCAGTCTTT
ASCRP000372	121.167	118	127.833	146.833	151.333	148.167	7.00513	6.96054	7.03178	6.87886	7.0007	6.91611	P	P	P	P	P	P	hsa_circRNA_002044	hsa_circ_0000228	exonic	chr10	+	31661946	31676195	ENST00000437844	ZEB1	GCCACCTTGTTCTCTAAAGTTTTCAGTTTAAATTCTCAACTGGCAA
ASCRP000374	74.6667	77.5	77.8333	92.3333	81.6667	87	6.16017	6.26225	6.18855	6.21564	6.07842	6.08986	M	M	P	P	M	P	hsa_circRNA_002048	hsa_circ_0000727	exonic	chr16	-	89484691	89497734	NM_001256182	ANKRD11	TCAGCTATGGAATCGCCCGTGCAGCCTGCCAGGACTCTTCCAGACA
ASCRP000375	69	70	76.1667	85.8333	83	89	6.11448	6.05108	6.20989	6.07096	6.13284	6.16222	P	P	P	P	P	P	hsa_circRNA_002050	hsa_circ_0000738	exonic	chr17	+	5113044	5126779	NR_034082	LOC100130950	AGAAGAATGAGGACACTTGTTTAACAAGACATCTGCCCATGTCCCT
ASCRP000377	75	76.6667	76.3333	92.8333	89.1667	93.8333	6.21983	6.2752	6.20055	6.23992	6.2558	6.24649	P	P	P	P	P	P	hsa_circRNA_002076	hsa_circ_0001366	antisense	chr3	-	179461754	179461901	NM_003940	USP13	TTTTATGTCAATTTGAATGGCCTTTCTGGGCTACCAACCCAGAAGG
ASCRP000379	77.3333	75	80	98.1667	93.1667	102.833	6.29124	6.20735	6.23062	6.28584	6.29305	6.38387	P	P	P	P	P	P	hsa_circRNA_002086	hsa_circ_0001693	exonic	chr7	-	30590251	30601744	ENST00000434399	AC005154.6	CTATCCACAGTTTTCCTAAAATTCCCTTTTCCACTGGTGTGTGGTG
ASCRP000380	93.3333	93.3333	96.1667	97.6667	93.6667	95	6.58944	6.57077	6.57911	6.26332	6.31749	6.27479	P	P	P	P	P	P	hsa_circRNA_002106	hsa_circ_0000053	exonic	chr1	-	36826821	36828257	ENST00000473733	STK40	GCTGGACCATTCATCCTTGAGAACATCAGTTACTTTTATATGAAGA
ASCRP000381	189.667	188	188.333	210.667	207.667	210	7.72108	7.71146	7.62136	7.41751	7.46229	7.44087	P	P	M	P	P	P	hsa_circRNA_002111	hsa_circ_0000443	intragenic	chr12	-	116668337	116675510	NM_015335	MED13L	TATTTTTCAGGCTGAACTCACGGGAATCAAATGGCGTAGGTACAAT
ASCRP000382	54.6667	56.8333	61.1667	59.5	54.6667	57	5.68441	5.76965	5.75385	5.58836	5.56412	5.53304	P	P	A	A	A	P	hsa_circRNA_002115	hsa_circ_0001676	intragenic	chr7	+	7826418	7841374	NR_034084	RPA3-AS1	CCAACCTTTGGAGAGTGAAGAGAGAACCTGACAGCCATAGGAGGAG
ASCRP000383	1408.33	1436.67	1536.67	1089.33	1048.17	1146.5	10.7218	10.7598	10.8203	9.85137	9.83468	9.93404	P	P	P	P	A	A	hsa_circRNA_002117	hsa_circ_0000332	intronic	chr11	-	66626276	66626387	NM_000920	PC	AGCAGGGTTGGCGGCGATGTCCGAGGGCCCGGGGCGGCCCCCCTCG
ASCRP000384	652.667	648.167	658.5	1077.67	1059.67	1084.67	9.58247	9.57333	9.53505	9.83442	9.851	9.85592	M	P	P	P	P	P	hsa_circRNA_002143	hsa_circ_0001907	intragenic	chrUn_gl000220	+	100404	123082	NR_003285	RNA5-8S5	ATTTGTGGAATCCTCAGTCATCGACACACAAGACAGAGACAAGGTA
ASCRP000385	19408.7	19688.8	20266.2	12698.5	12472	12987.5	14.3917	14.3917	14.3917	13.4267	13.4409	13.4586	P	M	P	P	P	M	hsa_circRNA_002144	hsa_circ_0000511	intragenic	chr14	-	20811282	20811431	NR_002312	RPPH1	AGTGAGTTCAATGGCTGAGGTGAGTTCCCAGAGAACGGGGCTCCGC
ASCRP000386	172.667	176.667	176.833	253	250.167	256.333	7.57581	7.58941	7.55288	7.70244	7.72448	7.73643	P	M	P	P	P	P	hsa_circRNA_002149	hsa_circ_0001627	intronic	chr6	-	90959407	90981660	NM_001170794	BACH2	CTGGGCTCAGCGCGTTCGTTCACATAGCTCCCAGTTTTAACATTTC
ASCRP000387	61.3333	63.3333	63.1667	60.5	56.3333	58.3333	5.88672	5.92291	5.86513	5.59904	5.56367	5.56953	P	P	P	A	P	P	hsa_circRNA_002153	hsa_circ_0000377	intronic	chr12	-	11273608	11276786	NR_037918	PRH1-PRR4	TTCATATGAGTGCTACTCATTGAGTTTCCTTGTGAGGAGATTGTGT
ASCRP000389	48405.3	48705.8	49892	33936.3	32715.8	33326.2	15.6877	15.6877	15.6877	14.8005	14.8005	14.8726	M	M	M	P	M	P	hsa_circRNA_002172	hsa_circ_0000514	intragenic	chr14	-	20811305	20811436	NR_002312	RPPH1	TTGGAACAGACTCACGGCCAGCGAAGTGAGTTCCCAGAGAACGGGG
ASCRP000390	4615.5	4602.67	4617	2929.33	2863.17	2875.33	12.4749	12.4358	12.4353	11.331	11.3343	11.3459	P	P	P	A	P	P	hsa_circRNA_002178	hsa_circ_0000519	intragenic	chr14	-	20811436	20811534	NR_002312	RPPH1	CTTCGGGGAGCTGAGTGCGTCCTGTCACTCCACTCCCATGTCCCTT
ASCRP000391	913.167	881.167	944.5	2823.33	2796.83	2682.67	10.1059	10.0734	10.0741	11.2918	11.3022	11.2275	P	P	P	P	P	P	hsa_circRNA_100001	hsa_circ_0009189	exonic	chr1	+	871151	874792	uc001abx.1	SAMD11	CCCAGCCACGCCAGGACGGCAACCTTCCCACCCTCATATCCAGCGT
ASCRP000392	84.6667	88.3333	85.5	81.3333	79.5	84.3333	6.45128	6.46723	6.36854	6.00339	6.07096	6.10263	P	P	P	P	P	P	hsa_circRNA_100002	hsa_circ_0009205	exonic	chr1	-	891302	892653	uc009vjq.3	NOC2L	CTGCTGTTTGGAAAGGTGGCAAAGGATAGCAGCAGCCGGCGTAAAG
ASCRP000393	86.5	85.8333	89	81.8333	80	82.1667	6.44753	6.4383	6.4259	6.00597	6.05456	6.06034	P	P	P	P	P	P	hsa_circRNA_100003	hsa_circ_0000002	exonic	chr1	-	1158623	1159348	uc001adh.4	SDF4	GATGAGGAAAGGTGGATGTGAACACTGACCGGAAGATCAGTGCCAA
ASCRP000394	142.333	133.667	141.667	156.333	149.667	146.167	7.26838	7.17754	7.21643	6.9935	6.97062	6.90173	P	P	P	P	P	P	hsa_circRNA_100004	hsa_circ_0009244	exonic	chr1	-	1158623	1164326	uc001adh.4	SDF4	AAAGTGGATGAGGAAAACTGTGAGCTGCTTGTCCCCATCCTGCGGC
ASCRP000395	73.6667	72.3333	78.8333	99.6667	96	101.333	6.21242	6.22079	6.22735	6.30123	6.32894	6.32609	P	P	P	P	P	A	hsa_circRNA_100005	hsa_circ_0008063	exonic	chr1	-	1192371	1192690	uc001adm.3	UBE2J2	GGACTTCACGGTGGCTATTATCATGGAAAACTAATTTTTCCCAGAG
ASCRP000396	86.3333	83.6667	87	89.8333	82.5	86.6667	6.47043	6.40083	6.40933	6.17888	6.08826	6.13985	P	P	P	P	P	P	hsa_circRNA_100006	hsa_circ_0009250	exonic	chr1	-	1192371	1203372	uc001adm.3	UBE2J2	ATAGAGACGTCGGACTTCACGATGAGCAGCACCAGCAGTAAGAGGG
ASCRP000397	181.667	184	191.667	195.667	193.167	189.667	7.65333	7.66649	7.67534	7.31903	7.34591	7.27048	P	P	P	A	P	P	hsa_circRNA_100007	hsa_circ_0009252	exonic	chr1	-	1198725	1203372	uc001adm.3	UBE2J2	AGAGATGACCCCTTATGAAGATGAGCAGCACCAGCAGTAAGAGGGC
ASCRP000398	76.3333	83	84.5	127.667	124.333	123.667	6.26899	6.3637	6.32797	6.66713	6.69621	6.68233	P	P	P	P	P	P	hsa_circRNA_100008	hsa_circ_0009343	exonic	chr1	-	1721833	1722035	uc001aif.3	GNB1	AGTCTGACATCAATGCCATTTGCTGCCCTGTGGGACATCGAGACCG
ASCRP000399	102.333	102.833	108	179.667	169.5	171.167	6.76287	6.74878	6.76719	7.19712	7.15276	7.1241	P	P	P	A	P	A	hsa_circRNA_100009	hsa_circ_0009344	exonic	chr1	-	1721833	1724750	uc001aif.3	GNB1	TGCCATTTGCGTTACCTGTCCTGCTGCCGATTCCTGGATGACAATC
ASCRP000400	77	73.1667	78.3333	83.1667	76.1667	78	6.29737	6.20916	6.24731	6.0509	6.00622	5.97185	P	P	P	P	P	P	hsa_circRNA_100010	hsa_circ_0009349	exonic	chr1	-	1724683	1749314	uc001aif.3	GNB1	ACACCACGTGGACGCCAGGAAAGCATGTGCAGATGCAACTCTCTCT
ASCRP000401	221.333	230.333	231.5	312.5	295.833	306.5	7.99301	8.04146	8.00059	7.99705	7.96473	7.97823	P	P	P	P	P	P	hsa_circRNA_100011	hsa_circ_0000007	exonic	chr1	-	1735857	1737977	uc001aif.3	GNB1	GGACACACAGGCTTCTCGTCAGTGCCTCGCAGGATGGTAAACTTAT
ASCRP000402	121.333	123.167	130.5	132.5	128.333	129.167	7.03589	7.05095	7.05798	6.72761	6.7618	6.71392	P	A	P	P	P	P	hsa_circRNA_100012	hsa_circ_0009353	exonic	chr1	-	1735857	1749314	uc001aif.3	GNB1	GGACACACAGGACGCCAGGAAAGCATGTGCAGATGCAACTCTCTCT
ASCRP000403	238.333	260.5	253	304.333	295.333	290	8.11502	8.23245	8.16588	7.96404	7.96397	7.90914	P	P	P	P	P	P	hsa_circRNA_100013	hsa_circ_0006869	exonic	chr1	-	1735857	1756938	uc001aif.3	GNB1	CTGGCAGGACACACAGATCTCACATTCTTGAAGGTGGCATTGAAGA
ASCRP000404	156.5	162.833	182.5	214.5	197.667	219.667	7.41444	7.47389	7.60512	7.45326	7.38146	7.51085	P	P	P	P	P	P	hsa_circRNA_100014	hsa_circ_0005907	exonic	chr1	-	1735857	1770677	uc001aif.3	GNB1	GGCAGGACACACAGACAAATTTACATGTATTGGAGACCAGACCAGA
ASCRP000405	93.1667	92	104.667	105.833	94.6667	96.8333	6.5983	6.53812	6.68269	6.42964	6.31227	6.28594	P	A	P	P	P	A	hsa_circRNA_100015	hsa_circ_0009357	exonic	chr1	-	1737913	1749314	uc001aif.3	GNB1	CACCAACAAGGACGCCAGGAAAGCATGTGCAGATGCAACTCTCTCT
ASCRP000406	104.667	110.667	115.333	122.667	114.667	121.333	6.82598	6.84313	6.8886	6.61006	6.61543	6.60399	P	P	P	P	P	P	hsa_circRNA_100016	hsa_circ_0009360	exonic	chr1	-	1747194	1749314	uc001aif.3	GNB1	CAGACTCCAGGACGCCAGGAAAGCATGTGCAGATGCAACTCTCTCT
ASCRP000407	322.5	327.5	338.333	520.667	523.667	523.167	8.55116	8.57321	8.58005	8.76594	8.81099	8.78639	P	P	P	P	P	P	hsa_circRNA_100017	hsa_circ_0000008	exonic	chr1	-	1747194	1756938	uc001aif.3	GNB1	GGGGCACAGACTCCAGATCTCACATTCTTGAAGGTGGCATTGAAGA
ASCRP000408	112.5	110.167	114.667	127	117.833	128.833	6.89228	6.84839	6.83897	6.65368	6.63465	6.70794	P	P	P	P	P	P	hsa_circRNA_100018	hsa_circ_0009361	exonic	chr1	-	1749275	1770677	uc001aif.3	GNB1	CAACTCTCTCTCAGACAAATTTACATGTATTGGAGACCAGACCAGA
ASCRP000409	99.1667	99	99.6667	101.167	101.833	104.5	6.70989	6.63838	6.63363	6.3386	6.42121	6.40173	P	M	P	P	P	P	hsa_circRNA_100019	hsa_circ_0009362	exonic	chr1	-	1756835	1770677	uc001aif.3	GNB1	AACCAGATTCGAACAAATTTACATGTATTGGAGACCAGACCAGAAG
ASCRP000411	209	207.167	236.667	279.333	261.5	259	7.87462	7.8385	8.02817	7.85003	7.80399	7.7598	P	P	P	P	P	P	hsa_circRNA_100021	hsa_circ_0009456	exonic	chr1	-	5987708	6022009	uc001als.2	NPHP4	CACGTCCCCTTCGAAAAACAGACACATGACCCTCATTGAGAACTGC
ASCRP000412	104.667	97.8333	97	103.333	99.8333	102.333	6.80372	6.6548	6.59575	6.37977	6.38769	6.39081	P	P	P	P	P	P	hsa_circRNA_100022	hsa_circ_0009461	exonic	chr1	-	6007163	6022009	uc001als.2	NPHP4	GAGTGGACGGCAATAAAACAGACACATGACCCTCATTGAGAACTGC
ASCRP000413	83	81.5	85.8333	92.1667	89.6667	87.3333	6.40683	6.3531	6.38849	6.17583	6.24181	6.11914	P	P	P	P	P	M	hsa_circRNA_100023	hsa_circ_0009463	exonic	chr1	-	6007163	6046387	uc001als.2	NPHP4	TGTTCAGCAGCCCTGCAGGAGTGGACGGCAATATCATCCGGGAAGC
ASCRP000414	546.667	556.667	582.833	584.833	556	583	9.3498	9.37604	9.38153	8.93445	8.90293	8.94663	M	P	P	P	P	P	hsa_circRNA_100024	hsa_circ_0009135	exonic	chr1	-	6021853	6029319	uc001als.2	NPHP4	GCTCATGGAGAATCCGCCCTTGTATTTTCACACATCCCTAAACCAC
ASCRP000415	107.333	111.5	113.167	121	119.667	125.667	6.8387	6.88834	6.86307	6.61417	6.66561	6.6817	P	P	P	P	P	P	hsa_circRNA_100025	hsa_circ_0009468	exonic	chr1	-	6021853	6038473	uc001als.2	NPHP4	TCATGGAGAATCCGGGCGTGCTGGAGGTACTGTCAGAGGTTGAATG
ASCRP000417	133.167	133	145.167	167	156.667	159.667	7.16416	7.16484	7.24371	7.08743	7.05067	7.03848	P	P	P	P	P	P	hsa_circRNA_100027	hsa_circ_0007427	exonic	chr1	-	6291961	6293703	uc001amk.3	ICMT	ATTGGAACTCAGGTACATGTGCTCCCTGTCATTGTTCCACTATTCT
ASCRP000418	78.1667	78.1667	82.5	126	122.833	124.333	6.30197	6.26045	6.32565	6.6576	6.67156	6.66584	P	P	P	P	A	P	hsa_circRNA_100028	hsa_circ_0009524	exonic	chr1	-	6589053	6593501	uc010nzs.2	NOL9	TTGGGCTTTGGACCACCTTTCACTCACCTGAGGACTCCACAGAAGA
ASCRP000419	56.5	53.8333	53	62.5	55.1667	59.3333	5.71723	5.66851	5.59137	5.64131	5.52835	5.60558	M	A	A	P	A	P	hsa_circRNA_100029	hsa_circ_0009535	exonic	chr1	+	6679862	6680397	uc001aob.4	PHF13	AGGACATCATGGTGGACTCAGGAACTCCCTTTAAGGAGCAGCCCCA
ASCRP000420	56.1667	56.8333	65.6667	68.6667	65.3333	65.3333	5.73278	5.79667	5.95093	5.78238	5.82175	5.73822	P	P	A	P	P	P	hsa_circRNA_100030	hsa_circ_0009574	exonic	chr1	-	8525984	8568734	uc010nzx.1	RERE	AGGACGAAGTGGAGGCTGAACAGTACCCAGGGGGAGATTCGTGTCG
ASCRP000423	93.8333	93.6667	94	110.5	109	111.833	6.59359	6.58542	6.51467	6.46538	6.48525	6.50577	A	P	P	P	P	P	hsa_circRNA_100033	hsa_circ_0009581	exonic	chr1	-	8555122	8601377	uc001ape.3	RERE	ACTGAACACAAGGGAAGTGTAACATCTCCCATTTTTCTGACATATT
ASCRP000424	64.5	63.3333	67.3333	83.3333	76	72	5.94968	5.95185	5.91364	6.04396	5.98421	5.89065	P	P	P	P	A	P	hsa_circRNA_100034	hsa_circ_0006837	exonic	chr1	-	8555122	8617582	uc001ape.3	RERE	GAATGCACTGAACACAAGTAAGAGGGACCATCTCCTCATGAACGTC
ASCRP000425	69.1667	69.6667	73.3333	99.5	95	98.3333	6.13645	6.0771	6.12768	6.33627	6.33011	6.32018	M	P	P	P	P	P	hsa_circRNA_100035	hsa_circ_0009117	exonic	chr1	-	8555122	8674745	uc001ape.3	RERE	CTCTGAATGCACTGAACACAGTCCACAACTCCCAGGCCTGTTGCAG
ASCRP000426	57	56.8333	66.3333	89	85	84.3333	5.76248	5.81549	5.90953	6.15615	6.15474	6.08388	P	P	P	P	P	P	hsa_circRNA_100036	hsa_circ_0009582	exonic	chr1	-	8555122	8684439	uc001ape.3	RERE	ACACCACTCTGAATGCACTGAACACAACTGTGTGTATATCGAGAGT
ASCRP000427	55.6667	53.8333	56.3333	59.6667	59.8333	60.6667	5.75639	5.65783	5.64209	5.55633	5.64894	5.64187	P	A	A	P	P	P	hsa_circRNA_100037	hsa_circ_0002158	exonic	chr1	-	8601272	8617582	uc001ape.3	RERE	TTAGGATATAACCCTGAGACAAGAGTAAGAGGGACCATCTCCTCAT
ASCRP000428	98.5	102.167	104.333	140	134.167	137.667	6.69059	6.71553	6.68995	6.83019	6.81832	6.82728	P	M	P	P	P	P	hsa_circRNA_100038	hsa_circ_0008501	exonic	chr1	-	8601272	8674745	uc001ape.3	RERE	TCTACATATTAGGATATAACCCTGAGACAAGGTCCACAACTCCCAG
ASCRP000429	189.5	190.833	196.167	273.667	270.5	273.667	7.71677	7.71215	7.70513	7.81401	7.84752	7.84056	P	A	P	P	P	M	hsa_circRNA_100039	hsa_circ_0009590	exonic	chr1	-	8616533	8674745	uc001ape.3	RERE	ATTACGTTGACACTTACCATGCTGCTGCCCTTAGGTCCACAACTCC
ASCRP000430	64.5	67.3333	68.8333	83	81.6667	86	5.95861	6.02319	6.00342	6.04931	6.07679	6.12858	P	M	P	P	P	P	hsa_circRNA_100040	hsa_circ_0009594	exonic	chr1	-	8674619	8684439	uc001ape.3	RERE	GCCTGTAGGGACTGTGTGTATATCGAGAGTCGGAGGCCAAACACAC
ASCRP000431	73.3333	73.1667	73.6667	89.6667	89	94.3333	6.17895	6.2018	6.10729	6.13611	6.22782	6.28525	A	P	P	P	P	P	hsa_circRNA_100041	hsa_circ_0005039	exonic	chr1	-	8674619	8716500	uc001ape.3	RERE	GCCTGTAGGGCATTTTTGAAACGTTGGGGTTGTTGGAGTGGTTGGA
ASCRP000432	107.833	110.667	115	144.667	133.333	142.167	6.8387	6.84392	6.84178	6.86084	6.7992	6.85526	P	P	P	P	P	P	hsa_circRNA_100042	hsa_circ_0009610	exonic	chr1	-	8922945	8923402	uc001api.2	ENO1	AGTACAACCAGCTCCTCAGGTGCAAGCTGGCCCAGGCCAATGGTTG
ASCRP000434	60.3333	58	62.3333	77	74	71.6667	5.85143	5.80094	5.83656	5.94489	6.00228	5.89685	P	P	P	P	P	P	hsa_circRNA_100044	hsa_circ_0009654	exonic	chr1	+	9770162	9770654	uc001aqa.2	PIK3CD	CATCAAGCAGCTGGTGGCCATGACTGGCTTTCGTGGATGTGTATGT
ASCRP000435	147.333	148.167	153.333	189.667	182.667	191.5	7.3409	7.33721	7.33908	7.26911	7.26619	7.31802	P	P	P	A	P	P	hsa_circRNA_100045	hsa_circ_0009674	exonic	chr1	-	9931244	9938047	uc001aqk.1	CTNNBIP1	ATCGACCAGGGGCGGCACCTTCCTACTTCTGCCCAGCCACAGCCCT
ASCRP000436	63.3333	62.8333	67	72.8333	68	70.6667	5.94746	5.94862	5.95547	5.86648	5.83708	5.85425	P	P	P	P	P	P	hsa_circRNA_100046	hsa_circ_0000014	exonic	chr1	-	9991948	9994918	uc001aqm.3	LZIC	AGTTTGAGAAAGTCTCTACAGACCTTGGCTATTCAGGCAGCTATCA
ASCRP000437	63.5	65.3333	64.5	75	70.3333	75.6667	5.92118	6.00657	5.82978	5.90095	5.88218	5.92217	P	P	P	P	P	P	hsa_circRNA_100047	hsa_circ_0005199	exonic	chr1	+	10155518	10165802	uc010oai.2	UBE4B	CTTTGTCTAGGAGTAGCCCATCGAAGCCAGAGCAGTGAAGGAGTCA
ASCRP000438	58.8333	60.8333	60.8333	79	70.3333	71.5	5.77942	5.90249	5.78019	5.98527	5.91438	5.86447	P	P	P	P	P	P	hsa_circRNA_100048	hsa_circ_0009715	exonic	chr1	+	10420986	10435431	uc001aqy.3	KIF1B	GCACAATACGGACCTTCTACCGCTTTGAGGCTGTGTGGGATAGCTC
ASCRP000439	58.5	61	60.3333	59.3333	57.6667	62.3333	5.88423	5.86836	5.777	5.58985	5.63905	5.72089	P	P	P	A	P	M	hsa_circRNA_100049	hsa_circ_0009732	exonic	chr1	+	10471474	10473308	uc001arc.3	PGD	ACCCTCATTGGTGGGAGATGAGGGAGCAGGCCACTTCGTGAAGATG
ASCRP000440	54.1667	55.1667	58	70.8333	63.6667	64.6667	5.69744	5.70006	5.77009	5.77464	5.80027	5.77263	P	P	A	P	P	P	hsa_circRNA_100050	hsa_circ_0009759	exonic	chr1	-	11130956	11137005	uc001asa.3	EXOSC10	AGCAGGTCGTGGATCTGTGCCAGTTCAGAAGCAGGCGAGCCTCTTC
ASCRP000441	117.333	117	122.167	166.5	151.333	158.333	6.93392	6.93959	6.96551	7.0684	6.97741	7.0151	P	P	P	P	M	P	hsa_circRNA_100051	hsa_circ_0009792	exonic	chr1	-	11181302	11182183	uc001asc.3	MTOR	CAGCTCCGAGCATCCAGAGATACGCTGTCATCCCTTTATCGACCAA
ASCRP000443	2285.5	2295.83	2366	3056	2875.17	2821.5	11.335	11.3317	11.3535	11.3731	11.3416	11.3183	P	P	M	A	P	P	hsa_circRNA_100053	hsa_circ_0009910	exonic	chr1	+	12049221	12052747	uc001atn.4	MFN2	TTTTTGGCCGCGCAATGTCCCTGCTCTTCTCTCGATGCAACTCTAT
ASCRP000444	70.5	72.1667	73	72	72.3333	68.5	6.16057	6.18979	6.1117	5.83036	5.93266	5.80639	P	P	A	P	P	P	hsa_circRNA_100054	hsa_circ_0006470	exonic	chr1	+	12061457	12062160	uc001atn.4	MFN2	GGGAGCAGCAGTGCGGCGGCAGCACATGGAGCGTTGTACCAGCTTC
ASCRP000446	98.6667	94.6667	98.6667	131.667	128.833	132.5	6.64341	6.61965	6.58209	6.7238	6.73682	6.75344	P	M	P	P	P	P	hsa_circRNA_100056	hsa_circ_0007677	exonic	chr1	+	12359258	12364785	uc001atv.3	VPS13D	CAAGAGTCCAGTAGTCCAGGTGAGAGATCAAGCCCAGCGCTGTTCA
ASCRP000447	59	62.8333	63.3333	67	60.6667	65	5.81383	5.9096	5.84294	5.72661	5.67193	5.70151	P	P	P	P	P	P	hsa_circRNA_100057	hsa_circ_0008275	exonic	chr1	+	12359258	12368698	uc001atv.3	VPS13D	AAATTGCAGGTGGAAAGGAATTTGGACAAGTGAGAGATCAAGCCCA
ASCRP000448	63	63	66.1667	89	82.1667	84.5	5.95933	5.86012	5.93016	6.14063	6.09748	6.12479	P	P	P	P	P	P	hsa_circRNA_100058	hsa_circ_0009986	exonic	chr1	+	12378128	12382803	uc001atv.3	VPS13D	ATCCTGTCTTGGATCTACCAAGGATTCCTCCTGCTTTACAGTAGTT
ASCRP000450	70.8333	68.6667	78	92.6667	88	93.6667	6.15547	6.09104	6.2306	6.21016	6.20574	6.24535	P	P	P	P	P	P	hsa_circRNA_100060	hsa_circ_0010023	exonic	chr1	-	12638745	12639440	uc001aub.3	DHRS3	ATGTTCCAGGGCATGAGAGTCAGGTGGGTGACATCACCATCCTGGT
ASCRP000452	78.5	75	78.5	93	88.3333	93	6.32548	6.25344	6.17237	6.14397	6.20568	6.25059	P	P	P	M	P	P	hsa_circRNA_100062	hsa_circ_0005986	exonic	chr1	+	14057494	14068652	uc001avg.3	PRDM2	TTACTATAAAACTTTAAAGAACACTACTGAGCCTGTGGCGGCCACC
ASCRP000453	66.3333	67	69.8333	80	76.6667	75.8333	5.99425	5.96846	6.03702	5.96886	6.01939	5.94457	P	M	P	P	P	P	hsa_circRNA_100063	hsa_circ_0010039	exonic	chr1	-	15844604	15844890	uc001awm.2	CASP9	ATTGGTTCTGGAGGATTTGGTGATGTCGCGGGCAGGCTCTGGATCT
ASCRP000455	65	66	70.1667	75	66	72	5.93995	5.97021	6.01257	5.83619	5.77641	5.86703	P	P	P	P	M	P	hsa_circRNA_100065	hsa_circ_0000018	exonic	chr1	+	15860731	15863309	uc001awt.3	DNAJC16	GAAGAATTGGGCATCCTGACAAAAACAAAGATCCTGGAGCAGAAGA
ASCRP000456	59.5	60.3333	63	72.8333	67	70	5.88304	5.88672	5.87376	5.86724	5.82363	5.84492	A	P	P	P	A	P	hsa_circRNA_100066	hsa_circ_0010052	exonic	chr1	+	15956819	15978390	uc009voj.2	RSC1A1	AGAGGATGCAGACTTACCCCGAATAGATTTCAGTAGTATAGCTGTG
ASCRP000457	98.3333	98.3333	102.667	111.333	108.333	107.333	6.66415	6.68464	6.65714	6.45387	6.46892	6.43722	P	P	P	P	P	A	hsa_circRNA_100067	hsa_circ_0000020	exonic	chr1	+	15964801	15978390	uc001awx.2	DDI2	GAGGATGCAGGCAACAGAACATTGAGGAAAACATGACAATAGCTAT
ASCRP000458	116.167	112	117	132	127.833	129.667	6.93583	6.86148	6.89739	6.72	6.73954	6.72999	P	P	P	P	P	P	hsa_circRNA_100068	hsa_circ_0000021	exonic	chr1	+	16044387	16047883	uc010obo.2	PLEKHM2	GACTGGGAAGGCCGTGCCTGGCTGTACCTGGCCCTCAACGAGAACT
ASCRP000459	332.167	338.833	341.667	351.5	348.5	352	8.60385	8.62116	8.59759	8.16981	8.20254	8.16563	P	P	P	P	A	P	hsa_circRNA_100069	hsa_circ_0002733	exonic	chr1	+	16046228	16047883	uc010obo.2	PLEKHM2	ACAGACTGGGAAGGATGCCCCTTACCTAGACCTGGCCCCCTACATG
ASCRP000460	60.1667	60.8333	62.3333	71	64.1667	65.8333	5.88848	5.87312	5.85831	5.82484	5.76217	5.75537	P	P	P	P	P	P	hsa_circRNA_100070	hsa_circ_0005240	exonic	chr1	-	16464347	16464925	uc010oca.2	EPHA2	AACCAGACAGCCTGCTCGCCTGGATTTTTTAAGTTTGAGGCATCTG
ASCRP000462	55	53.5	55.6667	68.5	63	69	5.71329	5.65557	5.62327	5.743	5.71076	5.84405	P	A	A	P	M	P	hsa_circRNA_100072	hsa_circ_0005562	exonic	chr1	+	17907047	17914974	uc001bap.3	ARHGEF10L	CCGGCACAGGGTGTGTAGCTGGGACGGTGCTGGTCTGAGCTGGACC
ASCRP000463	165.833	171.167	173.333	224.333	219.667	221.833	7.51595	7.55309	7.51792	7.5145	7.55135	7.49987	P	P	P	P	P	A	hsa_circRNA_100073	hsa_circ_0010358	exonic	chr1	-	19499357	19501527	uc001bbm.1	UBR4	TGCATCGTTCACCAGATGCTGTCCCACACCCCAGATTCTACTGTGT
ASCRP000465	54.1667	54.8333	55.1667	77.8333	70.5	69.5	5.70504	5.74475	5.62705	5.94295	5.88738	5.79764	P	P	A	P	P	P	hsa_circRNA_100075	hsa_circ_0010386	exonic	chr1	-	19564510	19564633	uc001bbo.3	KIAA0090	GCCTGAGCGGGACTCTCTGGCTTGCTTCAATCAGACCTACACCATT
ASCRP000466	67	69	72.1667	71.6667	67.5	70.3333	6.05199	6.09525	6.13789	5.82738	5.84289	5.86249	P	P	P	P	P	P	hsa_circRNA_100076	hsa_circ_0010430	exonic	chr1	-	21024871	21031392	uc001bdr.4	KIF17	GATCCGGGAGATGAGCGGGGCAAGGACCACCTCCGGGCGGGCAAGC
ASCRP000467	59.3333	57.1667	65.6667	73.3333	64.6667	65.3333	5.83594	5.77778	5.96767	5.87488	5.78616	5.72188	P	P	P	P	P	P	hsa_circRNA_100077	hsa_circ_0010433	exonic	chr1	-	21039946	21042132	uc001bdr.4	KIF17	GAAGCTGGAGGGCGTCACTGAGGGCTACAATGGCACCATCTTTGCC
ASCRP000469	52	50.3333	55	73.6667	66	68.6667	5.64232	5.57515	5.58181	5.87609	5.833	5.81579	A	A	A	P	P	P	hsa_circRNA_100079	hsa_circ_0002437	exonic	chr1	-	21083658	21107033	uc001bdv.1	HP1BP3	GACATTCCAGGTTGATTCTTCACCACACTGAAACCATTAGGAAAAA
ASCRP000470	607.5	620.667	640.5	699	682.833	687.833	9.49263	9.51384	9.50024	9.19425	9.1897	9.18446	P	P	P	P	P	P	hsa_circRNA_100080	hsa_circ_0005782	exonic	chr1	-	21097422	21100103	uc001bdv.1	HP1BP3	CATCAAACAGTGAGAAAGATCAGTCTAAAGAAAAGGAGAAGAAAGT
ASCRP000472	48.8333	48	49.3333	63.6667	59.8333	59.1667	5.54739	5.47212	5.44155	5.69098	5.69608	5.58543	A	A	A	P	P	P	hsa_circRNA_100082	hsa_circ_0010470	exonic	chr1	-	21220009	21377487	uc010odj.2	EIF4G3	ACACCTGGTGGAAGAGGCGTACCTGTAACACAAGTGGCAAGACAGC
ASCRP000473	255.667	254.167	269	324.667	316.5	316	8.20974	8.20046	8.24774	8.05388	8.05131	8.02312	P	P	P	P	P	P	hsa_circRNA_100083	hsa_circ_0010486	exonic	chr1	-	21306826	21329301	uc001beg.3	EIF4G3	AATGCTTATGACCCCTTATCCCTCTGGACAGAATGCAGGTCCAACC
ASCRP000474	410.167	397.667	428.667	476.833	459.333	459.667	8.90886	8.84572	8.88726	8.6189	8.60785	8.59327	P	P	A	P	P	P	hsa_circRNA_100084	hsa_circ_0007991	exonic	chr1	-	21329205	21415706	uc001bee.3	EIF4G3	AACCTCAAACCCGTTCTCCGAATTCCTAGAGGACCTGTGCAACAAC
ASCRP000475	127.833	129.333	133.667	143.5	142.5	141.667	7.09789	7.12585	7.11151	6.85829	6.8959	6.84873	P	P	P	P	P	P	hsa_circRNA_100085	hsa_circ_0005075	exonic	chr1	-	21377358	21415706	uc001bee.3	EIF4G3	CCTGGACTCTCTCAAAATTCCTAGAGGACCTGTGCAACAACCTCTT
ASCRP000476	73.1667	70.5	76	78.6667	76.3333	80	6.20097	6.10496	6.13464	5.95158	6.00059	6.02613	P	P	P	P	P	P	hsa_circRNA_100086	hsa_circ_0000026	exonic	chr1	-	21377358	21437876	uc001bec.3	EIF4G3	GACTCTCTCAACAATCCCACAGAGTATTGATGAGGAAACTGAAGTT
ASCRP000477	92.3333	89.6667	92.5	110.667	104.5	107.833	6.57079	6.50078	6.51644	6.4746	6.46221	6.432	P	P	P	P	P	P	hsa_circRNA_100087	hsa_circ_0010497	exonic	chr1	-	21415630	21415706	uc001bee.3	EIF4G3	TCAGCAGTCTACAGCACGAATTCCTAGAGGACCTGTGCAACAACCT
ASCRP000478	66.5	69.3333	79.3333	83.8333	75.8333	77.6667	6.04835	6.12276	6.24991	6.0873	5.99631	6.01348	P	A	P	P	A	P	hsa_circRNA_100088	hsa_circ_0005735	exonic	chr1	-	21415630	21437876	uc001beh.3	EIF4G3	TCTACAGCACGCAATCCCACAGAGTATTGATGAGGAAACTGAAGTT
ASCRP000479	126.667	125.333	129.333	140.5	130.167	132.333	7.06903	7.03313	7.07583	6.82915	6.77511	6.75483	M	P	P	P	P	P	hsa_circRNA_100089	hsa_circ_0010501	exonic	chr1	-	21553651	21554534	uc001bei.2	ECE1	TTTGATGATCAAGGTGGAGCATGACCCCGCCCATGGTGAACGCCTA
ASCRP000480	638.167	634.167	673.667	976	959.333	941	9.55306	9.5437	9.57241	9.67949	9.68847	9.67061	P	P	P	P	P	P	hsa_circRNA_100090	hsa_circ_0008563	exonic	chr1	-	21599191	21599404	uc001bei.2	ECE1	ATCAAGCACCTCCTCGGATCCCCCTCTGTGTGCCTGAGCGAAGCTT
ASCRP000481	82.3333	84.1667	93.5	109.833	102.833	105.667	6.42737	6.40931	6.51826	6.4595	6.42493	6.41978	P	P	P	P	P	P	hsa_circRNA_100091	hsa_circ_0002402	exonic	chr1	-	21599191	21616649	uc001bek.2	ECE1	AAGCAATCATCAAGCACCTCCTCGATGTCGACGTACAAGCGGGCCA
ASCRP000482	47.1667	48.5	47.8333	69.6667	66.3333	70.8333	5.42668	5.54038	5.36938	5.78737	5.79312	5.80654	A	A	A	P	P	P	hsa_circRNA_100092	hsa_circ_0010523	exonic	chr1	-	22007300	22021714	uc009vqc.3	USP48	GGGTTTAAAGAGCAATGGTGGAACAAAGCGGCAAAAGATATCCCAT
ASCRP000484	104.833	115.333	364	90.3333	89.5	95.3333	6.786	6.90873	7.89077	6.18008	6.23885	6.266	A	A	A	P	P	P	hsa_circRNA_100094	hsa_circ_0010735	exonic	chr1	-	22188249	22188608	uc009vqd.3	HSPG2	TACTGTGAGCACAATGCCAGCACAACGCCGCAGGGGAGTTCTGCGA
ASCRP000485	66	63.6667	67.8333	114.167	109.333	108.167	5.973	5.97051	5.97041	6.5099	6.52827	6.4717	P	P	P	P	P	P	hsa_circRNA_100095	hsa_circ_0005576	exonic	chr1	+	22404921	22413359	uc009vqg.1	CDC42	GGAGTGTTCTGCACTTACACAGGTCATCATCAGATTTGAAATATTT
ASCRP000487	183.833	187.167	198.833	179.5	167	171	7.68494	7.68511	7.7193	7.17336	7.12221	7.10756	P	P	P	P	P	P	hsa_circRNA_100097	hsa_circ_0009061	exonic	chr1	+	23356961	23377013	uc001bgi.2	KDM1A	ATTAGAAACCGCACAGTAGAGTACAGAGAGATGGATGAAAGCTTGG
ASCRP000488	84.8333	85.1667	88.8333	110.667	102	104.333	6.45359	6.44674	6.42508	6.46314	6.40822	6.38317	P	P	P	P	P	P	hsa_circRNA_100098	hsa_circ_0007822	exonic	chr1	+	23356961	23385660	uc001bgi.2	KDM1A	TTATGAAGCCAACGGACAAGCTGTAGAGTACAGAGAGATGGATGAA
ASCRP000489	92	95.5	96	95	91.3333	96.5	6.59183	6.65988	6.58814	6.24182	6.2927	6.30312	A	P	P	P	P	P	hsa_circRNA_100099	hsa_circ_0003757	exonic	chr1	-	24140679	24147083	uc001bib.3	HMGCL	TTCTGTGCGGGGGTCAGCACCTCATCTATGGGCACTTTACCAAAGC
ASCRP000494	62.6667	63.3333	66.6667	70.5	66	64.6667	5.92907	5.94117	5.92132	5.80783	5.82143	5.70011	A	P	P	A	A	P	hsa_circRNA_100104	hsa_circ_0000034	exonic	chr1	+	26772806	26774151	uc001bmk.3	DHDDS	TGTTGGATCCCAGGGAGAAACTGCAGAAGCATGGGGTGTGTATCCG
ASCRP000498	388.333	383.667	399.167	628.5	618.833	629.667	8.82541	8.80219	8.80426	9.03245	9.05261	9.05835	P	P	P	P	P	P	hsa_circRNA_100108	hsa_circ_0011002	exonic	chr1	+	26786527	26786635	uc001bmk.3	DHDDS	GAACCATAGCGTGCTTCAGACCTCTCACTCCTGCCTGGTGTTCCAA
ASCRP000500	109.333	109.833	111.167	113.833	110.167	109.667	6.83796	6.83377	6.8016	6.48181	6.53708	6.44703	P	P	P	P	P	P	hsa_circRNA_100110	hsa_circ_0006913	exonic	chr1	+	27087346	27089776	uc001bmt.1	ARID1A	TATCCAAAACAGGATCTATCTGGTTCAATAGATGACCTCCCCATGG
ASCRP000502	77	80.3333	82	126.5	119.333	125.833	6.27776	6.33188	6.27713	6.66359	6.63594	6.69035	P	P	P	A	P	P	hsa_circRNA_100112	hsa_circ_0002380	exonic	chr1	-	27440316	27440777	uc001bnm.3	SLC9A1	CGTCACTGTGGTTTCCATGTGATCCCCACTATCTCAAGCATCGTCC
ASCRP000504	63.1667	65.3333	67.8333	79	67.3333	73.8333	5.94576	5.96575	5.93853	5.95272	5.82057	5.92021	P	P	P	P	P	P	hsa_circRNA_100114	hsa_circ_0005866	exonic	chr1	-	28233438	28233793	uc001bpe.1	RPA2	TGACACAGATAGAGCCCGAGCCCAGCACATTGTGCCCTGTACTATA
ASCRP000505	51.6667	52.5	55.3333	63	60	63	5.60143	5.60625	5.62396	5.64485	5.65283	5.69268	A	A	A	P	P	P	hsa_circRNA_100115	hsa_circ_0011120	exonic	chr1	-	28362054	28369161	uc001bpi.2	EYA3	TACCTCCTTTTGTCAAGTAAGCAATCCAGATGTCAGTGATCAGAAG
ASCRP000506	51.8333	50.8333	53.6667	65.3333	60	61.3333	5.57242	5.59968	5.54176	5.70629	5.67718	5.64938	P	A	A	P	P	P	hsa_circRNA_100116	hsa_circ_0008057	exonic	chr1	-	28362054	28374937	uc010ofu.2	EYA3	ACTACCTCCTTTTGGTGAAAAAAGCCAAGATGCAGGAATCAGGAGA
ASCRP000507	94.1667	97.6667	97.5	116	111.167	121.167	6.60789	6.64171	6.5543	6.53359	6.55043	6.61356	P	P	P	P	P	P	hsa_circRNA_100117	hsa_circ_0007895	exonic	chr1	-	28362054	28384605	uc010ofu.2	EYA3	CCTCCTTTTGATTGTGAAAACTGCTGAGAGAGACTTGCAATCCAGT
ASCRP000509	69.8333	73	79	86.3333	81	84.3333	6.14227	6.16871	6.25316	6.10462	6.09919	6.09639	P	P	P	P	P	P	hsa_circRNA_100119	hsa_circ_0002909	exonic	chr1	+	28800065	28800663	uc001bpx.3	PHACTR4	AAATGCTAAAAGTCTGAACTGTCCCAAGCAATAAACAGTGGTACAT
ASCRP000510	79.5	80.3333	85	97.1667	90.3333	91.6667	6.35511	6.35768	6.34436	6.24455	6.2568	6.1938	P	P	P	P	P	P	hsa_circRNA_100120	hsa_circ_0000038	exonic	chr1	+	28800065	28802803	uc001bpx.3	PHACTR4	GAAAGCTATCAGACTGAACTGTCCCAAGCAATAAACAGTGGTACAT
ASCRP000511	58	62.1667	61.5	63.3333	61.6667	61.3333	5.80282	5.9081	5.84916	5.64051	5.7174	5.65786	P	P	P	P	P	P	hsa_circRNA_100121	hsa_circ_0005174	exonic	chr1	-	28907071	28907741	uc001bqk.3	SNHG12	AGGGGACCTGGCGGATAAAACGGTCCCATCAAGACTGAGAAAAAGC
ASCRP000512	103.333	104.167	108	189.5	161.167	167.5	6.77776	6.7716	6.76304	6.24923	7.07357	7.09784	P	P	P	M	P	P	hsa_circRNA_100122	hsa_circ_0011159	exonic	chr1	-	28931883	28948677	uc001bqx.3	TAF12	TCACAAACAGTTAATTGGCCTTGGTCCTCACAGCTCCAAAAAGAAA
ASCRP000513	140.167	142.667	142.333	181	177	179.333	7.27497	7.27143	7.21648	7.19566	7.21942	7.20255	P	P	P	P	P	P	hsa_circRNA_100123	hsa_circ_0011163	exonic	chr1	+	29010094	29023596	uc001bra.3	GMEB1	TCGGCTGATGCAGTCCCAGCTATCTGACTTCATGTGAAAGATGGCT
ASCRP000514	53.8333	55	58	62.6667	61.3333	61.1667	5.60637	5.69033	5.72914	5.63344	5.73911	5.55673	A	P	A	P	P	P	hsa_circRNA_100124	hsa_circ_0000039	exonic	chr1	+	29068914	29070498	uc001brc.3	YTHDF2	TGTTAAAAAGAATAATGCATATACTGCCATGTCAGATTCCTACTTA
ASCRP000517	253.667	252.833	264	213.167	209.667	219.667	8.20814	8.19671	8.20763	7.45128	7.46491	7.51057	P	P	P	P	P	P	hsa_circRNA_100127	hsa_circ_0006602	exonic	chr1	-	29481207	29481422	uc001bro.3	SRSF4	GTCATTCAAGGATTATATGCGTCAGGCAGGAGAAGTGACTTATGCA
ASCRP000519	53	55	58.1667	74.3333	67.3333	70	5.65816	5.68441	5.72148	5.88011	5.7951	5.85702	P	P	A	P	P	P	hsa_circRNA_100129	hsa_circ_0011218	exonic	chr1	-	31413997	31414970	uc001bsf.1	PUM1	AATTTGCAAGGTATTTGCCTTATCCACACATCCTTATGGCTGCCGA
ASCRP000521	57.1667	55	59.3333	69.3333	60.8333	64.6667	5.79699	5.70885	5.78727	5.80414	5.72203	5.74404	P	P	A	P	P	P	hsa_circRNA_100131	hsa_circ_0011248	exonic	chr1	-	31452908	31454252	uc001bsf.1	PUM1	GCGACACTAGCTGTTCCAAAGACCTAATGCGCTTGCTGTCCAGCAG
ASCRP000522	232.5	229.833	235.5	196	192.833	199	8.08952	8.05807	8.03862	7.31968	7.34083	7.35701	P	P	P	P	P	P	hsa_circRNA_100132	hsa_circ_0002452	exonic	chr1	-	31452908	31468067	uc001bsh.1	PUM1	GCGACACTAGGGCCCAAGGGATGCAGACAGTGATGAAAACGACAAA
ASCRP000523	287.833	296.5	301	243.667	243.667	241.667	8.39206	8.42459	8.39217	7.65041	7.68522	7.66318	P	P	P	P	P	P	hsa_circRNA_100133	hsa_circ_0000043	exonic	chr1	-	31465236	31468067	uc001bsh.1	PUM1	TCAACAACAGGGCCCAAGGGATGCAGACAGTGATGAAAACGACAAA
ASCRP000524	95.8333	98.3333	105.667	154.333	144.667	145.667	6.63084	6.65489	6.73474	6.97519	6.94511	6.91032	P	P	P	P	P	P	hsa_circRNA_100134	hsa_circ_0000044	exonic	chr1	-	31465236	31479949	uc001bsh.1	PUM1	ATTCTCAACAACAGCAGCTCTTGCCAGGTAAAAAGTTTTGGGAAAC
ASCRP000525	74	73.1667	75.1667	89.6667	85.8333	86.6667	6.19175	6.16995	6.16203	6.12361	6.17325	6.11177	P	P	P	P	P	P	hsa_circRNA_100135	hsa_circ_0004949	exonic	chr1	-	31478699	31479949	uc001bsh.1	PUM1	GAAAAGGAGGATTTCAGCTCTTGCCAGGTAAAAAGTTTTGGGAAAC
ASCRP000526	124.667	127	125.667	150.667	145.167	150.167	7.04933	7.07636	7.00697	6.92346	6.8809	6.96027	P	P	P	P	M	P	hsa_circRNA_100136	hsa_circ_0000045	exonic	chr1	-	31532050	31532424	uc001bsh.1	PUM1	TAACATTCATGCAGAACATCAGGTGTTGGTGGAATGAGCGTTGCAT
ASCRP000528	85	87	86.1667	92.8333	85.6667	90.3333	6.42111	6.46767	6.36456	6.19084	6.18013	6.1835	P	P	P	P	P	P	hsa_circRNA_100138	hsa_circ_0009057	exonic	chr1	+	31810021	31811895	uc009vtv.1	ZCCHC17	TGTTATCATTGAGTCTGGTCCATCGAACTCATATGTCATCCTGTCG
ASCRP000529	617.667	627	641.833	800	792.167	828	9.50481	9.52977	9.49353	9.38673	9.40053	9.45456	A	M	M	P	P	P	hsa_circRNA_100139	hsa_circ_0011279	exonic	chr1	+	31896539	31899670	uc001bst.3	SERINC2	CAAGGTCCAGGCGTCCTGCCTCTGCGGCTCTGCCCCCTGCATCCTG
ASCRP000531	217	220	219	256.333	242	247	7.9479	7.96778	7.91183	7.7231	7.67292	7.69323	A	P	P	P	P	P	hsa_circRNA_100141	hsa_circ_0007364	exonic	chr1	-	32381495	32385259	uc001btx.2	PTP4A2	TCCACGTTCTAGTTTTTCGTTGGAATATACGTTGCACATTTATGGC
ASCRP000532	87.6667	86	89	100.833	94.6667	100.667	6.49847	6.44218	6.40192	6.32577	6.32253	6.34249	P	A	P	P	P	P	hsa_circRNA_100143	hsa_circ_0007231	exonic	chr1	+	32502510	32504220	uc001bua.1	KHDRBS1	AGAGTCAAGGGATATGATGGATGATATCTGTCAGGAGCAATTTCTA
ASCRP000533	100.667	102.167	111.5	115.833	108.667	112.5	6.70457	6.72375	6.79892	6.53139	6.48919	6.51044	P	P	P	P	P	P	hsa_circRNA_100144	hsa_circ_0003238	exonic	chr1	+	32653554	32655850	uc001bui.3	TXLNA	TGCGCGAGGAGCTGGAGGAGCACCGGAATTCACAGAAGCAGATGAA
ASCRP000534	53.5	53.6667	57	66.1667	58.8333	61.6667	5.62118	5.66875	5.61675	5.70893	5.62599	5.65571	P	A	A	P	P	P	hsa_circRNA_100145	hsa_circ_0011377	exonic	chr1	+	32689634	32690076	uc001bur.4	EIF3I	TGTGAAACAGATCGTCAATGTATGGTACTCTGTGAATGGTGAGAGG
ASCRP000535	9964.17	9869.67	10108.5	6480.5	6545.33	6515.5	13.5068	13.4907	13.5076	12.413	12.4548	12.4056	P	P	P	P	P	P	hsa_circRNA_100146	hsa_circ_0011385	exonic	chr1	+	32691771	32692131	uc001bur.4	EIF3I	TAGTGCCAAGGAAAGCAGCTGGCCCTTCTCAAGACCAATTCGGCTG
ASCRP000536	119.833	123.833	130	162.667	153.167	152.667	7.00102	7.05588	7.05967	7.03165	6.99706	6.95584	P	A	P	P	P	P	hsa_circRNA_100147	hsa_circ_0004240	exonic	chr1	+	32694099	32694809	uc001bur.4	EIF3I	TTGAGGCCAGTCTGGAGAGGTGTTGGTGAATGTTAAGGAGCACTCC
ASCRP000539	105.5	102.5	109.667	130.5	123.5	129.667	6.79124	6.74021	6.73586	6.70623	6.6887	6.71548	P	P	A	P	P	P	hsa_circRNA_100150	hsa_circ_0011424	exonic	chr1	-	33093108	33100393	uc001bvp.3	ZBTB8OS	TTTCATTGTCCAAGCACCCTCAGATTTGGATCATACAGCAGATGTC
ASCRP000540	114.333	116.833	119.667	120.667	116.667	122	6.90251	6.93042	6.92421	6.58671	6.60573	6.62431	P	P	P	P	P	P	hsa_circRNA_100151	hsa_circ_0011426	exonic	chr1	-	33099245	33099673	uc001bvp.3	ZBTB8OS	CATACCCCGGGTTACACGCATGGGGAGATACTCTGGAGGAAGCATT
ASCRP000541	152.333	150.833	152.833	163.5	165.333	164.333	7.40031	7.35567	7.3306	7.05436	7.12119	7.0801	P	P	P	P	P	P	hsa_circRNA_100152	hsa_circ_0007516	exonic	chr1	-	33099245	33100393	uc001bvp.3	ZBTB8OS	GATGAATTCTTCATACCCCGGATTTGGATCATACAGCAGATGTCCA
ASCRP000542	56	58	59	68.1667	63.3333	65.5	5.73278	5.83174	5.69547	5.73427	5.74044	5.71501	P	P	A	P	P	P	hsa_circRNA_100153	hsa_circ_0011450	exonic	chr1	+	33290913	33295668	uc001bvz.3	S100PBP	AGGACACTAACCAAGGAAGGTGGGAGTCAATCATTTTGACAAGTCT
ASCRP000545	57	56	59.5	145.333	57	60.5	5.75481	5.75549	5.73445	5.08426	5.54134	5.61148	P	P	A	A	A	P	hsa_circRNA_100156	hsa_circ_0000048	exonic	chr1	-	33413822	33415375	uc001bwm.4	RNF19B	TCAGACTTGCATTACCTCAGTTATGCTGTTATTGCCTATGGCTGTG
ASCRP000546	110.167	111	116.5	136.167	132.333	137.333	6.87825	6.84323	6.90346	6.78551	6.77975	6.79165	P	P	P	P	P	P	hsa_circRNA_100157	hsa_circ_0011462	exonic	chr1	-	33478807	33480195	uc001bwo.2	AK2	AAAGCCACATGCTGATTCACCCCAAGAGTGGCCGTTCCTACCACGA
ASCRP000548	56	59.6667	59.1667	63.5	57.5	62.3333	5.77174	5.88327	5.76815	5.67961	5.59034	5.67334	P	P	A	P	P	P	hsa_circRNA_100159	hsa_circ_0011501	exonic	chr1	-	34254200	34276465	uc001bxm.1	CSMD2	TCAAGGCTTCTTATGAAGCCCGCATGTGTGATGCCCACCTTCGAGG
ASCRP000549	59.8333	60	64.6667	94.1667	91	93.1667	5.90309	5.9013	5.89398	6.19953	6.25142	6.25023	P	P	P	P	P	P	hsa_circRNA_100160	hsa_circ_0011536	exonic	chr1	+	35824525	35827390	uc009vuu.3	ZMYM4	CAATGCTCAAGTGGTGGTATCATGGATACAGAAATGTCTGAAGATA
ASCRP000550	91.6667	94.8333	96.3333	126.5	114.167	118.5	6.56436	6.60028	6.56811	6.64188	6.57272	6.59061	P	P	P	P	P	P	hsa_circRNA_100161	hsa_circ_0002043	exonic	chr1	+	35846859	35847359	uc001byu.3	ZMYM4	ACGGCATACAAGCAGAGACATTTTAAATCCAAAGGATGTGATCAGT
ASCRP000551	83.3333	85.1667	87.3333	121.667	116.333	117.333	6.41006	6.44218	6.3915	6.60092	6.5928	6.55745	P	P	P	P	P	P	hsa_circRNA_100162	hsa_circ_0000051	exonic	chr1	+	35846859	35854683	uc001byu.3	ZMYM4	TTTTGTTCTATCAGAGACATTTTAAATCCAAAGGATGTGATCAGTG
ASCRP000552	59.3333	58.8333	59.8333	80.1667	72.8333	78	5.86864	5.84634	5.73039	5.97366	5.92615	5.99671	P	P	A	P	A	P	hsa_circRNA_100163	hsa_circ_0011542	exonic	chr1	+	35846859	35855699	uc001byu.3	ZMYM4	CGCCTTCACAAAATAATGCAGAGACATTTTAAATCCAAAGGATGTG
ASCRP000553	59.3333	60.5	60.1667	74.1667	70	75.3333	5.83181	5.86359	5.79171	5.89383	5.8942	5.92217	P	P	P	P	P	P	hsa_circRNA_100164	hsa_circ_0011545	exonic	chr1	+	35846859	35865177	uc001byu.3	ZMYM4	CCCAGACGAAGAAGACATTTTAAATCCAAAGGATGTGATCAGTGCC
ASCRP000555	82.6667	85.3333	82.6667	83.8333	80.5	79.3333	6.36567	6.41624	6.32547	6.06602	6.09374	6.02181	P	P	A	P	P	P	hsa_circRNA_100166	hsa_circ_0011571	exonic	chr1	-	35936463	35944813	uc001byx.3	KIAA0319L	ATCCTCAAACTATCGAAGGTCCACAAGGCGATTACAATTTCCAGTC
ASCRP000557	139.667	142.167	152.333	238	217.5	226.167	7.23726	7.2813	7.3033	7.60484	7.52736	7.56597	P	P	P	P	P	P	hsa_circRNA_100168	hsa_circ_0004660	exonic	chr1	-	35944566	35944813	uc010ohw.2	KIAA0319L	ACCTCAGCACCATACCCAGGTCCACAAGGCGATTACAATTTCCAGT
ASCRP000561	197.5	197.167	211.333	212.333	196.333	201.5	7.7811	7.77152	7.84437	7.43183	7.36739	7.36177	P	P	P	P	P	P	hsa_circRNA_100172	hsa_circ_0011615	exonic	chr1	+	36354027	36360003	uc001bzk.3	EIF2C1	TAATGTTACCCGTCGCCCTGCTAGCCATCAGACCTGCGGGCGCTTA
ASCRP000562	86.6667	86.5	89	103	98.3333	101.5	6.48116	6.4744	6.41135	6.35955	6.36956	6.35845	P	P	A	P	P	P	hsa_circRNA_100173	hsa_circ_0002828	exonic	chr1	+	36432555	36439112	uc001bzn.1	EIF2C3	AATATCGATGGGAGGTGGTTGACTCAATGGTTCAGCATTTTAAAGT
ASCRP000563	57.5	60.1667	62.3333	68	66.6667	71	5.75481	5.86064	5.8648	5.76903	5.82662	5.82566	P	P	P	P	P	P	hsa_circRNA_100174	hsa_circ_0011631	exonic	chr1	+	36437624	36439112	uc001bzn.1	EIF2C3	AATATCGATGGTAGATTTAGACGTTACTTTACCTGGGGAAGGTGGA
ASCRP000564	220	221.333	228	339	325.333	332.833	7.98138	7.96972	7.96405	8.10141	8.0899	8.09415	P	P	P	M	P	P	hsa_circRNA_100175	hsa_circ_0011636	exonic	chr1	+	36469941	36479649	uc001bzp.3	EIF2C3	AAATATTGAATTTCTGCCACTGCCTTCTACAAAGCACAACCTGTAA
ASCRP000566	863.167	808.333	906.833	1008	984.333	948.667	10.0353	9.9119	10.0319	9.72714	9.73806	9.64666	P	P	P	P	P	A	hsa_circRNA_100177	hsa_circ_0011692	exonic	chr1	-	36823839	36824423	uc001cak.1	STK40	CCTCTTCCAGGTCCCCGTCTGGGCAACTCACCGGTGCCAAGCATAG
ASCRP000569	57.6667	57.5	60.3333	67.8333	61.6667	65	5.77589	5.80648	5.78745	5.76202	5.67344	5.75872	P	P	A	P	P	P	hsa_circRNA_100180	hsa_circ_0009142	exonic	chr1	+	40529898	40530231	uc009vvz.3	CAP1	ACAAAGATGTAATAAGCTTTCCGATTTGTTGGCACCCATCTCAGAG
ASCRP000570	71.6667	73.3333	73.3333	85.5	80.8333	82.5	6.16188	6.20641	6.09007	6.09805	6.11006	6.07554	P	P	P	P	P	P	hsa_circRNA_100181	hsa_circ_0011929	exonic	chr1	+	41463065	41466789	uc010ojq.2	CTPS1	GTAGTGCTCAATATGATCGCTTGCTGGAGACCTGCTCTATTGCCCT
ASCRP000573	109.333	105.667	120	131.333	125.167	123.167	6.81962	6.77844	6.93699	6.73559	6.70388	6.6351	M	P	P	M	P	P	hsa_circRNA_100184	hsa_circ_0000061	exonic	chr1	-	41536266	41541123	uc010ojs.1	SCMH1	CATGCAGGCCCCAACAGTTGTGATTCCAAAGAATCCCTATCCTGCC
ASCRP000574	129	125.5	131.667	122.333	114.333	123.333	7.10717	7.06141	7.09721	6.62557	6.58164	6.62663	P	P	P	P	P	P	hsa_circRNA_100185	hsa_circ_0004628	exonic	chr1	-	41578954	41582682	uc010ojs.1	SCMH1	GGCACCAAAGGATTTCGGCTGAATGCGTCTTCTTGGCCCATGTTCC
ASCRP000575	129.5	129.833	136.833	175.833	164.333	168.667	7.13138	7.13997	7.15129	7.14873	7.10004	7.09055	P	P	P	P	P	P	hsa_circRNA_100186	hsa_circ_0000063	exonic	chr1	-	41578954	41608784	uc010ojs.1	SCMH1	GGCACCAAAGTCCTACACACCTCCAAGCAACGAGTTCAAGATCAGT
ASCRP000577	64.8333	68.6667	66.3333	81.3333	73.6667	76.3333	5.99372	6.05581	5.95617	6.00235	5.98226	5.96437	P	P	P	P	P	P	hsa_circRNA_100188	hsa_circ_0011950	exonic	chr1	-	42041214	42050989	uc001cgy.3	HIVEP3	ATCAAAATCTTCGAAGGAGGAAGAAGAGCGTGATTTCTCCTCCAAG
ASCRP000578	56.3333	56.8333	64.3333	69	66	68.3333	5.72116	5.76914	5.90533	5.82671	5.81061	5.81588	M	P	P	A	P	P	hsa_circRNA_100189	hsa_circ_0011951	exonic	chr1	-	42094419	42094618	uc001cgz.4	HIVEP3	TTCAGCACAGGATTCGAGGCACAAACCCAGCAGCCTCAACCTAGTT
ASCRP000579	99	101.333	106.167	113.667	93.1667	100.333	6.69371	6.69904	6.71134	6.39292	6.28921	6.36619	P	P	P	M	P	P	hsa_circRNA_100190	hsa_circ_0006848	exonic	chr1	-	42730785	42744343	uc001che.3	FOXJ3	CCCTGGAAAGGATGACATCTGAACTGGAGAGCAGCCTAACGTCTAT
ASCRP000580	379.167	376.833	380.833	395	388	394.833	8.78039	8.77717	8.74619	8.34739	8.35073	8.35603	P	P	P	M	P	P	hsa_circRNA_100191	hsa_circ_0012077	exonic	chr1	+	44054401	44054671	uc001cjr.3	PTPRF	ACAGTGAAAGTGCGCCGCGTGGCTCCTCGTTTCTCCATCCCTCCCA
ASCRP000581	352.5	359.333	373.5	416	408.167	434	8.71096	8.7116	8.72139	8.42869	8.43669	8.50184	P	M	P	P	P	P	hsa_circRNA_100192	hsa_circ_0012107	exonic	chr1	+	44290402	44303983	uc001ckb.3	ST3GAL3	TATGCTTCAGCCTTGATGACGGCCATCTTCCCCCGCTCACCGAGGA
ASCRP000583	131.167	137.167	133	120	123.5	121.333	7.12577	7.21072	7.11537	6.585	6.68257	6.59585	P	P	P	P	P	P	hsa_circRNA_100194	hsa_circ_0007437	exonic	chr1	-	44750506	44804994	uc010okw.2	ERI3	GCGGATTACTTCAAGCAGTGGATTAATCTGAAAAAGTTTTAGATGC
ASCRP000584	186.5	187	187.333	186.333	175.167	182.833	7.70189	7.69776	7.6304	7.22703	7.1931	7.24266	P	P	P	P	P	P	hsa_circRNA_100195	hsa_circ_0012144	exonic	chr1	-	44773981	44785416	uc010okw.2	ERI3	TAAAAGTCATGAAATCATCGAGTTCCCCATCCTAAAGCTAAATGGC
ASCRP000585	104.833	109.667	109.167	101.5	96	99.3333	6.78852	6.80679	6.76974	6.32261	6.35145	6.35095	P	M	P	P	P	P	hsa_circRNA_100196	hsa_circ_0007693	exonic	chr1	-	44773981	44804994	uc010okw.2	ERI3	GGACTTAAAAGTCATTTTTAGATGCTTCTGGATGTTCAATGCTAGC
ASCRP000586	64.3333	67	65.6667	62.1667	61.6667	61.1667	5.99247	6.01766	5.87571	5.59201	5.72517	5.60468	A	M	P	P	P	P	hsa_circRNA_100197	hsa_circ_0005246	exonic	chr1	-	44785299	44804994	uc010okw.2	ERI3	CATTCTGTACAGAGTTTTAGATGCTTCTGGATGTTCAATGCTAGCA
ASCRP000587	69.6667	69.8333	71.1667	69.6667	66	71.3333	6.06154	6.10767	6.06259	5.76227	5.77081	5.84101	P	A	A	M	P	A	hsa_circRNA_100198	hsa_circ_0012151	exonic	chr1	-	44804716	44804994	uc010okw.2	ERI3	AGATTCATCCTCAGTTTTAGATGCTTCTGGATGTTCAATGCTAGCA
ASCRP000589	58.3333	61.6667	62.3333	64.8333	63	62	5.76153	5.86833	5.80174	5.69618	5.75687	5.60911	P	P	P	P	P	P	hsa_circRNA_100200	hsa_circ_0012166	exonic	chr1	+	45220421	45221655	uc001cmg.4	KIF2C	AATAAGCAAGGAGTATGACAGTAGTTTTCCAAACTGGGAATTTGCC
ASCRP000590	104.833	105.5	111.667	89.5	82.3333	86.3333	6.76497	6.75785	6.78672	6.13911	6.09654	6.10714	A	P	P	P	P	P	hsa_circRNA_100201	hsa_circ_0002563	exonic	chr1	+	45223227	45223812	uc001cmg.4	KIF2C	TATGTGACATTCTTCGAGATCTACAATGGGAAGGTTCACAGCAAGG
ASCRP000591	146.667	148.667	156	234.667	226.5	229.167	7.32853	7.34799	7.36085	7.59811	7.58701	7.57355	P	P	P	P	P	P	hsa_circRNA_100202	hsa_circ_0012185	exonic	chr1	-	45340349	45341367	uc001cmt.2	EIF2B3	TGGAGGAAGGGTGCCCAAATTGCTGTCTGCTCTCTGTCCAGAAGAA
ASCRP000593	58	60	60.5	58.6667	55.1667	59.5	5.84963	5.86471	5.7668	5.57067	5.59241	5.58364	A	P	P	A	A	P	hsa_circRNA_100204	hsa_circ_0000067	exonic	chr1	+	46032240	46032692	uc001cod.3	AKR1A1	TATGCCTTTGAGTAAAAGCAGCTGTTAAGTATGCCCTTAGCGTAGG
ASCRP000594	94.6667	92.3333	100	164	161.5	157.833	6.64022	6.56214	6.60989	7.04803	7.08122	7.0253	P	P	P	A	P	P	hsa_circRNA_100205	hsa_circ_0012265	exonic	chr1	-	46105881	46120991	uc001coq.3	GPBP1L1	TCCTTCCAAGTCACCTACTGCCACCTTCGAAAAACACGGAGAGCAC
ASCRP000596	201.5	199.5	215	277.833	263	277.833	7.81407	7.79267	7.88116	7.84368	7.81004	7.85266	P	P	P	P	M	P	hsa_circRNA_100207	hsa_circ_0012277	exonic	chr1	+	46290104	46295253	uc001cow.3	MAST2	TGCTGGCCTGGATGTAGTAACTGGAGTTAGTCCCCTGCTCTTCAGG
ASCRP000597	86.8333	90.3333	97.5	177	178.667	174	6.47528	6.53015	6.57931	7.16764	7.23465	7.16028	P	P	P	P	P	P	hsa_circRNA_100208	hsa_circ_0012283	exonic	chr1	+	46383010	46425149	uc009vya.3	MAST2	GGCCACACAGAATCTCTACCCTTTGCCGAGGAGCTGAAGTAAACCA
ASCRP000598	92.1667	94.3333	102.5	150.667	135	153.333	6.58315	6.5821	6.67498	6.90264	6.79049	6.97344	P	P	P	P	M	P	hsa_circRNA_100209	hsa_circ_0012300	exonic	chr1	-	46521466	46546422	uc001cpb.4	PIK3R3	GAGATCAACACCTTGTCTCTTCCACCAAAGCCACCTAAGCCAATGA
ASCRP000599	65.8333	68.3333	69.1667	90.3333	84.6667	83.6667	6.05265	6.04903	5.9714	6.17384	6.16339	6.09879	P	P	P	P	P	P	hsa_circRNA_100211	hsa_circ_0012350	exonic	chr1	-	47037734	47037839	uc001cqd.2	MKNK1	CATACCAAAGGTTCCATCTTAGCCCACATCCAGAAGCAAAAGCACT
ASCRP000601	1049	1062.67	1102.33	962.667	940.667	951.833	10.2603	10.2788	10.2842	9.65981	9.65797	9.68115	P	P	P	P	P	P	hsa_circRNA_100213	hsa_circ_0000069	exonic	chr1	-	47745912	47748131	uc010omn.1	STIL	ACTACTTCAGGCACAGGTCTTCCCAAAAGTTATCTTCTGGGAAGAT
ASCRP000602	51.5	53.3333	53.5	58.6667	54	58.3333	5.61404	5.64605	5.61432	5.53031	5.5432	5.58021	P	M	A	P	A	A	hsa_circRNA_100214	hsa_circ_0002632	exonic	chr1	-	47761436	47767420	uc010omn.1	STIL	TGGTGGGAATATGAAGAAGGTGTAACATTGACAGTAGATCGCTTTG
ASCRP000605	63.6667	60.3333	67.6667	67	58.8333	61.6667	5.92361	5.85455	5.92874	5.70448	5.64622	5.6518	P	P	P	P	P	P	hsa_circRNA_100217	hsa_circ_0008197	exonic	chr1	-	51032748	51061888	uc001cse.1	FAF1	ATCTGACAAAGGACTCCAACAGAGCAAGATGTGTCTTGCTGAATCA
ASCRP000606	63.8333	62.6667	64.3333	64.5	64.1667	64.5	5.95593	5.94211	5.85187	5.67675	5.78671	5.70585	P	P	P	P	P	P	hsa_circRNA_100218	hsa_circ_0012406	exonic	chr1	-	51121113	51171563	uc001cse.1	FAF1	AGACGACTCATGCCCTGCAGGAGTCATTAAATCAAAACTTCATGCT
ASCRP000607	93.5	90.5	89.6667	89.6667	89.1667	86	6.58799	6.55526	6.41219	6.11526	6.21756	6.09958	P	P	P	P	P	P	hsa_circRNA_100219	hsa_circ_0004619	exonic	chr1	-	51121113	51210447	uc001cse.1	FAF1	CAGACGACTCAGAGAGATTAAACAGATTCTAGAAAATGAACTTCAG
ASCRP000610	150	154.333	163	219.167	212	220.667	7.35223	7.3806	7.42348	7.49097	7.50808	7.5069	A	A	P	P	P	P	hsa_circRNA_100222	hsa_circ_0012415	exonic	chr1	-	51826842	51831701	uc001csp.3	EPS15	TTGCCAACTTCAGTGCTCCACAGACCCCTTTGCTTCTGTTTTTGGG
ASCRP000611	1877	1924.33	2037.33	3801.67	3687.5	3834.17	11.1281	11.1429	11.1582	11.6348	11.6305	11.6635	P	P	P	P	P	P	hsa_circRNA_100223	hsa_circ_0012417	exonic	chr1	-	51829537	51831701	uc001csp.3	EPS15	CTGCCCTCTACCACCTGCCACAGACCCCTTTGCTTCTGTTTTTGGG
ASCRP000614	81.3333	77.6667	86.5	94	84.5	93.1667	6.37633	6.27782	6.40914	6.23502	6.14713	6.22834	P	P	P	P	P	P	hsa_circRNA_100226	hsa_circ_0005567	exonic	chr1	-	51868106	51874004	uc001csp.3	EPS15	TTTTGTTGGCAATCTCTTCTCTGAAAGCTGAATTAACTAGTCAGGA
ASCRP000615	69	68.5	74.1667	86	83	85.8333	6.08172	6.05934	6.11211	6.07735	6.12646	6.09503	P	P	P	P	P	P	hsa_circRNA_100227	hsa_circ_0004877	exonic	chr1	-	51871576	51874004	uc001csp.3	EPS15	AGGAATCTCCAATCTCTTCTCTGAAAGCTGAATTAACTAGTCAGGA
ASCRP000616	68.8333	69.3333	70	73.1667	67.5	72.3333	6.09504	6.06833	6.02758	5.86072	5.86737	5.84377	P	P	P	P	P	P	hsa_circRNA_100228	hsa_circ_0007330	exonic	chr1	-	51926762	51930998	uc001csq.1	EPS15	GTTTGCAGTTCATGATACCAGTAGTCCTTTGCTAATCAGTGGAACC
ASCRP000617	72.1667	69.5	80.5	85.8333	86.1667	89	6.16861	6.10062	6.21467	6.0819	6.1885	6.17615	P	P	P	P	P	P	hsa_circRNA_100229	hsa_circ_0002039	exonic	chr1	+	52237741	52238395	uc001css.3	OSBPL9	AATGGATCTTACTAAGTTCTTCTGGATCTGCCTCAGTCCTGACACA
ASCRP000618	67.3333	64.8333	67	75.3333	79	75.5	6.06797	5.94743	5.97608	5.89718	6.03891	5.95324	P	M	P	P	P	P	hsa_circRNA_100230	hsa_circ_0009076	exonic	chr1	-	52293467	52299842	uc001ctf.2	NRD1	GTTGATAGTGTGGTATTCATGGGTAGTTTGAAATATCCAGATGAGA
ASCRP000619	46.5	47.6667	46.8333	64.3333	58	61	5.34521	5.46477	5.31407	5.68436	5.62351	5.66971	A	A	A	P	P	P	hsa_circRNA_100231	hsa_circ_0012560	exonic	chr1	+	53250548	53262456	uc001cuj.3	ZYG11B	CATTGTCAGGCTTGTGGTTACTGGGATGAGAAACCACCCTATGAAT
ASCRP000624	461.667	461	472.5	680.667	678.833	677	9.07883	9.08942	9.06793	9.1601	9.19279	9.1648	P	P	P	P	P	P	hsa_circRNA_100236	hsa_circ_0012634	exonic	chr1	-	54506428	54509198	uc001cwq.3	TMEM59	TTTTAAGATGCCTCTCTCTCTTATGTCCCTGATGCCAAAAATGCAC
ASCRP000625	66.6667	69.8333	72.6667	83.3333	77.8333	81.8333	5.9672	6.082	6.11942	6.04094	6.04707	6.02097	P	P	P	P	P	P	hsa_circRNA_100237	hsa_circ_0012650	exonic	chr1	-	54717288	54717533	uc001cxe.3	SSBP3	CGGCCCACAGCCTCCGGGAGGAGTTCCTGGGACACAGCCATTGCTG
ASCRP000626	65.8333	67	81.8333	90	82	86.6667	6.01612	6.07101	6.27111	6.14947	6.08947	6.13768	P	P	P	P	P	P	hsa_circRNA_100238	hsa_circ_0012651	exonic	chr1	-	54717288	54722859	uc001cxe.3	SSBP3	CGGCCCACAGCCTTTTATGTCACCGCGATACGCAGGCGGCCCCAGG
ASCRP000627	106.667	107.667	110	126.333	125	126.833	6.80761	6.8244	6.77145	6.67178	6.71368	6.68848	P	P	P	P	P	P	hsa_circRNA_100239	hsa_circ_0012673	exonic	chr1	-	55340765	55341720	uc001cyc.1	DHCR24	TGTGCGATGCACTCCGATTGTCCGTGTGGAGCCCTTGGTGACCATG
ASCRP000628	90.1667	90.8333	91.8333	101	99	99.5	6.55412	6.53619	6.51549	6.3238	6.34933	6.3183	P	P	P	P	P	P	hsa_circRNA_100240	hsa_circ_0012717	exonic	chr1	-	58971731	58971881	uc001cyt.1	DAB1	TTATACCTCAGGCTTGTGCAGACATAAGAGCCAGTTCAGTGTTTTG
ASCRP000629	180.167	180.333	191.167	208	197.167	210.167	7.64778	7.62464	7.67288	7.40959	7.38271	7.42143	P	P	P	P	P	P	hsa_circRNA_100241	hsa_circ_0000072	exonic	chr1	-	58971731	59002413	uc001cyx.1	OMA1	TGAGTACTTGGATAGACTTATACCTCAGGGGCATAAGGAAATGGTG
ASCRP000631	142.333	146	151	153.5	155.667	157	7.26816	7.31531	7.32022	6.94837	7.03673	6.99435	P	P	P	P	P	P	hsa_circRNA_100243	hsa_circ_0000073	exonic	chr1	-	58992932	59002413	uc001cyx.1	OMA1	ACAAAATTGGACTACTGCTTGCTGCAAAGGGGCATAAGGAAATGGT
ASCRP000632	64	66.1667	67.6667	78.8333	75.5	79.8333	5.9469	6.00093	5.97721	5.9673	5.99082	6.00309	P	P	P	P	P	P	hsa_circRNA_100244	hsa_circ_0000075	exonic	chr1	+	59787207	59812070	uc001czg.2	FGGY	ACTTCTGTGGCTGAAAGAGGTGGAGGAACTGCAATGTCTGGTGGAG
ASCRP000633	68	68.8333	75	89.5	83.1667	86.6667	6.06526	6.06738	6.14675	6.11595	6.1123	6.13969	P	P	P	P	P	P	hsa_circRNA_100245	hsa_circ_0005354	exonic	chr1	+	59787207	59844509	uc001czg.2	FGGY	AAGGCAACAGGTGTCACAGCACGGTGGAGGAACTGCAATGTCTGGT
ASCRP000636	70.6667	69.1667	72.3333	76	69.5	69.1667	6.07927	6.08069	6.07998	5.90668	5.84576	5.84341	P	P	P	P	P	P	hsa_circRNA_100248	hsa_circ_0008657	exonic	chr1	+	62907158	62908990	uc001daj.2	USP1	ACACACTGAGTGATCAAGTTGTTCCTGCAGCACAGTCTTCACCTAT
ASCRP000637	88.1667	89	93.5	110.333	102.667	103.5	6.51363	6.50388	6.50343	6.45471	6.46006	6.38724	P	P	P	P	P	P	hsa_circRNA_100249	hsa_circ_0004586	exonic	chr1	-	63944434	63974241	uc009wak.1	ITGB3BP	GACAATGATGATGTTAAAAGATCACTGAAGTTGGATGGTCTGTTAG
ASCRP000638	50.3333	51	53	68.5	65.8333	64.8333	5.50871	5.57729	5.62775	5.76196	5.82487	5.75674	A	A	A	P	P	P	hsa_circRNA_100250	hsa_circ_0000081	exonic	chr1	+	64474976	64516388	uc001dbi.4	ROR1	AAGTCCAGGATACTCAAACAGAGCTGTCAGTCAGTGCTGAATTAGT
ASCRP000639	61.3333	59	65.6667	78.6667	72.3333	74.1667	5.85859	5.82969	5.89347	5.97857	5.96514	5.94993	P	P	A	P	P	P	hsa_circRNA_100251	hsa_circ_0000082	exonic	chr1	+	64515362	64516388	uc001dbi.4	ROR1	CAGGATACTCATTCTTACCTGACCCTCGATGAACCAATGAATAACA
ASCRP000641	65.1667	67.1667	78.3333	92.8333	85.3333	89.5	6.01511	6.06866	6.26958	6.20111	6.15228	6.18891	P	P	P	P	P	A	hsa_circRNA_100253	hsa_circ_0012850	exonic	chr1	+	65139030	65141244	uc010opa.1	CACHD1	TCAACTGTCACCGGAGCCCCTGGTAGCAAATGATATCCTCAACCAC
ASCRP000643	58	55.1667	60.3333	61.8333	62.6667	63.6667	5.79399	5.63281	5.76331	5.61242	5.73552	5.72009	P	P	A	A	M	P	hsa_circRNA_100255	hsa_circ_0012859	exonic	chr1	+	65268658	65280523	uc001dbt.2	RAVER2	TTATTCTCCACCTTTTGGTGATTATGCACAGCCGTTCTTGGAACAC
ASCRP000645	121.167	117.667	125.5	137.667	128.667	141.5	6.98356	6.94503	7.00909	6.76228	6.75512	6.83417	P	P	P	P	P	P	hsa_circRNA_100257	hsa_circ_0002454	exonic	chr1	+	65830317	65831879	uc001dcc.1	DNAJC6	ATCGAACTGCCAAGTTTCACAGCCGGGTGCCTCATCTCCAGACATG
ASCRP000647	54	56.8333	59.1667	69.5	64.8333	68.3333	5.69031	5.74009	5.7651	5.78854	5.79859	5.77013	A	P	A	P	P	P	hsa_circRNA_100259	hsa_circ_0006677	exonic	chr1	-	67356836	67371058	uc001dcx.3	WDR78	AGTTTCACAGGAACAATGCCACACAACCAAAGAAGTCTATTAGCTT
ASCRP000649	107	109.667	108.5	113	110.333	110	6.82946	6.83992	6.77595	6.48452	6.50422	6.50574	P	P	P	P	P	P	hsa_circRNA_100261	hsa_circ_0000085	exonic	chr1	-	70758070	70781249	uc001dex.4	ANKRD13C	GGAACAGAATTTTGAGTTACAGCTCTTTTGAGGAAGCTTAAGCAGC
ASCRP000650	61.5	62	65	89	86.1667	85	5.87584	5.93025	5.88825	6.14075	6.1649	6.09282	P	P	P	P	A	P	hsa_circRNA_100262	hsa_circ_0012967	exonic	chr1	+	76253181	76255041	uc001dgy.1	RABGGTB	TGCTGTCCAGGGCACTCCACAGAAGGATGTTATTATCAAGTCAGAT
ASCRP000652	52.3333	55.1667	53.3333	68.6667	65.8333	68	5.6538	5.65931	5.52606	5.77071	5.78655	5.78026	P	P	A	P	P	P	hsa_circRNA_100264	hsa_circ_0012986	exonic	chr1	-	78097519	78107340	uc009wbz.1	ZZZ3	TGTAAATATGATATCAAGTTATTCTAGTACAACCATATAAATAAAT
ASCRP000655	480.167	486.833	488.333	461.833	431.333	448.167	9.12146	9.16245	9.11218	8.58365	8.52597	8.55812	P	P	P	P	P	P	hsa_circRNA_100267	hsa_circ_0002570	exonic	chr1	+	78267015	78280916	uc001dhx.3	FAM73A	CTTGCTGATGATATTGATCAAATTTTCTCCGGTGGCTAAAAAGTTG
ASCRP000657	171.667	172.333	187.667	214.5	192.833	196.833	7.56442	7.55276	7.63707	7.45124	7.35216	7.33686	P	P	P	P	P	P	hsa_circRNA_100269	hsa_circ_0013048	exonic	chr1	+	82302569	82372915	uc001dis.3	LPHN2	CCCCGATGCCTTCAAAATTATGACTCAAAGATATGAAGATCAATGA
ASCRP000659	77.8333	80	79.8333	110	106	105.833	6.31792	6.3545	6.30161	6.46402	6.48422	6.42721	P	A	A	P	P	P	hsa_circRNA_100271	hsa_circ_0002008	exonic	chr1	+	89236034	89237562	uc010osp.2	PKN2	TATAGTACACTATCCAAACCAGCAGCACTAACAGGATCGGAAACTC
ASCRP000660	115.667	112.667	120.333	154.333	145.667	145	6.91083	6.90075	6.91259	6.95201	6.9177	6.87613	P	P	P	P	P	P	hsa_circRNA_100272	hsa_circ_0004463	exonic	chr1	+	92798947	92811471	uc009wdh.2	RPAP2	GTTGCTGTCATTCATGATTCCACCTTTCCACTGATAGACTCAAGTT
ASCRP000661	104.5	102.5	113.5	132	132.167	130.667	6.76766	6.7279	6.81695	6.71037	6.79292	6.73169	P	P	P	P	P	P	hsa_circRNA_100273	hsa_circ_0000091	exonic	chr1	+	92798947	92846430	uc009wdh.2	RPAP2	TTTACCAGAGTGCATGATTCCACCTTTCCACTGATAGACTCAAGTT
ASCRP000662	58.8333	59.6667	66	81.3333	80.1667	80	5.8827	5.84212	5.94817	6.0119	6.09037	6.03894	P	P	P	P	P	P	hsa_circRNA_100274	hsa_circ_0005371	exonic	chr1	-	93070863	93073284	uc001doy.1	EVI5	TGAAATCCAGAACCAGATCAATAGTAACCATCTTCGAAGAGCAGAA
ASCRP000663	57.1667	55.6667	58.5	107.667	107.333	104.833	5.79344	5.73114	5.7043	6.43872	6.48261	6.39008	P	P	A	P	P	P	hsa_circRNA_100275	hsa_circ_0013167	exonic	chr1	-	93070863	93101893	uc001doy.1	EVI5	TGAAATCCAGCATAAATGCAGTTCCAACTACAACGAAGATTTTGTG
ASCRP000664	263.833	266.667	265.667	350.5	356.667	355.167	8.26503	8.26529	8.23158	8.17634	8.22985	8.18235	P	P	P	P	P	A	hsa_circRNA_100276	hsa_circ_0013171	exonic	chr1	-	93159358	93170301	uc001dox.3	EVI5	AAATGAAAAAATTGTTAGAAACGGATAGTAAGTCTTTAAGATCTGT
ASCRP000666	65.6667	65.8333	65	91.6667	87	91.8333	5.99808	5.99735	5.94287	6.1829	6.17126	6.17084	P	P	P	P	P	M	hsa_circRNA_100278	hsa_circ_0013181	exonic	chr1	+	93300335	93303190	uc001dpa.3	RPL5	AACTCCAGACATGATTGCTTATGCCCGTATAGAGGGGGATATGATA
ASCRP000667	57.1667	55.6667	58.3333	76.5	72	74.3333	5.77577	5.71949	5.71574	5.92337	5.94125	5.88328	P	P	A	P	P	P	hsa_circRNA_100279	hsa_circ_0003069	exonic	chr1	+	93301746	93303190	uc001dpb.3	RPL5	TCCAGACATGCTTCTCAATAGGTTTGGCATGGACAAGATCTATGAA
ASCRP000668	66.8333	64.6667	73	72.5	67.5	70.8333	6.07377	5.99732	6.10434	5.82932	5.82595	5.90091	P	P	P	P	M	P	hsa_circRNA_100280	hsa_circ_0013204	exonic	chr1	-	93790191	93791452	uc021opy.1	LOC100131564	GAGACAAACAACATACAAATAACTGATACCGTGCTTCCAGAAGATT
ASCRP000669	115	113.667	114	132.333	126.167	132	6.9201	6.89752	6.84866	6.72602	6.69886	6.71146	P	P	P	P	P	P	hsa_circRNA_100281	hsa_circ_0006427	exonic	chr1	-	94032835	94033408	uc001dpx.4	BCAR3	ATCCTGGCAGATCACAAGGTTAGAAAAGACGTGGACTGCTCTGCGG
ASCRP000671	67.1667	68.6667	72.8333	79.3333	73.1667	75.1667	6.06509	6.09572	6.0825	5.97556	5.93861	5.93867	P	P	P	P	P	P	hsa_circRNA_100283	hsa_circ_0013222	exonic	chr1	-	94360169	94363454	uc001dqg.1	GCLM	GCTGTTGACTCACAATGATCCAAAAGCAAAACTGTTCATTGTAGAA
ASCRP000673	57.3333	56.1667	64.6667	58.6667	58.5	60	5.74787	5.75819	5.90114	5.53031	5.64122	5.61771	P	P	A	A	P	P	hsa_circRNA_100285	hsa_circ_0013235	exonic	chr1	+	94953097	94956803	uc001dqn.4	ABCD3	GATGTTTTGATCCGAGACCTTAATTTTGAAGTGGAACACCTACATA
ASCRP000674	69	68.1667	68.8333	71.8333	67.6667	71	6.09748	6.09185	5.98329	5.8124	5.8472	5.85243	P	P	P	P	P	P	hsa_circRNA_100286	hsa_circ_0005720	exonic	chr1	+	95609446	95639445	uc001drb.3	TMEM56	TGAATCAGCGGTTGAAGAAATATGGAGATCAACACAAAACTGCTCA
ASCRP000678	59.1667	61.3333	57.3333	65.5	63.3333	65.6667	5.81253	5.88968	5.71311	5.70971	5.74236	5.72102	P	P	A	P	P	P	hsa_circRNA_100290	hsa_circ_0013339	exonic	chr1	+	101372407	101379362	uc001dtn.2	SLC30A7	GACACTTTCATTCTCATGCTTAGGCTTGATTTCCGACTCTTTTCAC
ASCRP000679	56.6667	57.3333	57.3333	58.3333	57.5	59	5.78281	5.75971	5.72634	5.55929	5.65845	5.6212	P	P	A	A	P	A	hsa_circRNA_100291	hsa_circ_0000098	exonic	chr1	+	101372407	101387397	uc001dtn.2	SLC30A7	TCTTATAGTTGTAAGCTTAGGCTTGATTTCCGACTCTTTTCACATG
ASCRP000680	61.8333	61.8333	65.5	74.3333	67.8333	75.1667	5.88848	5.84074	5.906	5.87515	5.84691	5.97029	P	P	P	P	P	P	hsa_circRNA_100292	hsa_circ_0013353	exonic	chr1	+	101379218	101387397	uc001dtn.2	SLC30A7	TTATAGTTGTAAGGCCACGGACACAGTCATTCCCTCTTTAATGGTG
ASCRP000685	117.167	111	117.667	121.667	111	116	6.94239	6.8635	6.89504	6.6353	6.51959	6.57207	M	P	P	P	P	P	hsa_circRNA_100298	hsa_circ_0000109	exonic	chr1	+	113196219	113202401	uc001ecj.1	CAPZA1	GTGCTTAAGATTCAGTGCATTTGCCCAGTATAACATGGATCAGTTC
ASCRP000686	91.1667	88.8333	97.5	93.6667	87.3333	91.5	6.54849	6.51201	6.55145	6.19798	6.17774	6.22978	P	P	P	P	P	P	hsa_circRNA_100299	hsa_circ_0005664	exonic	chr1	+	113196219	113209767	uc001ecj.1	CAPZA1	TCACTAACTGTTTCGTGCATTTGCCCAGTATAACATGGATCAGTTC
ASCRP000687	77.6667	72.5	80.1667	101.833	93	99	6.28749	6.17362	6.23807	6.33245	6.26658	6.31489	P	P	P	P	P	P	hsa_circRNA_100300	hsa_circ_0013561	exonic	chr1	-	113459799	113460666	uc001ecx.3	SLC16A1	CCACTTTTAGGTCTTGGGCTTGCCTTCAACTTGAATCCAGCTCTGA
ASCRP000689	232	236.167	263	249.333	236.333	254	8.08078	8.08954	8.20879	7.67749	7.63342	7.73475	P	P	P	P	M	P	hsa_circRNA_100302	hsa_circ_0013587	exonic	chr1	+	113661854	113662145	uc009wgn.1	LRIG2	ATGAGCGGTGGTGGCACTGGTACCCGGGTGATTTGCTCAGATTGTT
ASCRP000690	51.3333	53.6667	52	61.8333	58.3333	65	5.56849	5.69842	5.48142	5.60299	5.65741	5.70781	P	A	A	P	P	P	hsa_circRNA_100303	hsa_circ_0006583	exonic	chr1	+	114214355	114216087	uc001edj.3	MAGI3	ATGGCAGAATTCATAGCATCATGGTCCACCATCAGGAACAAACTCA
ASCRP000694	56	56.1667	60.1667	69.3333	68	65.6667	5.73138	5.71031	5.75368	5.7809	5.85512	5.7437	P	A	A	P	P	P	hsa_circRNA_100307	hsa_circ_0013617	exonic	chr1	+	114483003	114484081	uc001eel.3	HIPK1	TACAGTCACGTTACTACAGGTATGGCATCACAGCTGCAAGTGTTTT
ASCRP000695	85	85	89.6667	139	132	136.5	6.42769	6.41667	6.44195	6.8079	6.76638	6.80619	P	P	P	P	P	P	hsa_circRNA_100308	hsa_circ_0013626	exonic	chr1	-	114680116	114682502	uc001eev.3	SYT6	AATATGCCACAAGTCTGTGCTGGATGCCCTGGAGGAACAAGGAGGC
ASCRP000696	65.8333	62.8333	68.3333	75	73.3333	73.3333	6.02646	5.93337	5.98454	5.93205	5.96257	5.91956	P	P	P	P	A	P	hsa_circRNA_100309	hsa_circ_0004127	exonic	chr1	-	115005725	115007010	uc001eew.3	TRIM33	TTGGAACACAAAGAACATAGTTGGTGTAATACGGTGCCCAGTATGC
ASCRP000697	371	374.667	384.5	335.667	326.333	357.167	8.76034	8.77203	8.75654	8.09682	8.08648	8.19059	P	P	P	M	M	P	hsa_circRNA_100310	hsa_circ_0002623	exonic	chr1	+	116202261	116206889	uc001efv.1	VANGL1	CTGGGACACCTGAGGGAAAGAACTAGAGAGAGACACAAGTCACCCC
ASCRP000698	2365.17	2355.67	2254.33	8880.17	9273.83	9174.17	11.4086	11.4084	11.2818	12.8382	12.9321	12.9011	P	P	P	P	P	P	hsa_circRNA_100311	hsa_circ_0000116	exonic	chr1	+	117944807	117948267	uc001ehd.1	MAN1A2	CCTAACATATTTGGGAAGAGGAAGAACGTCTGAGAAATAAAATTCG
ASCRP000699	274.667	287.167	280.667	1871.67	1936	1918.67	8.33323	8.38513	8.31643	10.6284	10.7165	10.6911	P	P	P	P	P	P	hsa_circRNA_100312	hsa_circ_0000119	exonic	chr1	+	117944807	117984947	uc001ehd.1	MAN1A2	TTCCTTGGGCAATGGTGAATTTGAAAAGGGAAGAGGAAGAACGTCT
ASCRP000700	2257.33	2325.5	2310.67	10274	10515	10490.2	11.3054	11.3707	11.3109	13.1064	13.1246	13.1235	M	P	P	P	P	A	hsa_circRNA_100313	hsa_circ_0013737	exonic	chr1	+	117957334	117963271	uc009whg.1	MAN1A2	TATCAGGAGAGGAGGAAGTTCACAAATGGGTGCTACCATAGTAGAT
ASCRP000702	88.8333	89.6667	92	102	97.3333	98.1667	6.51277	6.5335	6.4764	6.32722	6.34797	6.31374	P	P	P	P	P	P	hsa_circRNA_100315	hsa_circ_0013752	exonic	chr1	-	118429198	118461358	uc001ehf.3	GDAP2	TAGATATGGACAAGGAAAGGAGATGTGGCATTACTGAACTGTACAG
ASCRP000703	62.6667	62.3333	67.6667	69	65.3333	67.1667	5.9261	5.94286	5.98416	5.764	5.77106	5.7971	P	P	P	P	P	P	hsa_circRNA_100316	hsa_circ_0006188	exonic	chr1	-	118454615	118461358	uc001ehf.3	GDAP2	ACACATAGCACTTCGAAAGGAGATGTGGCATTACTGAACTGTACAG
ASCRP000705	70.1667	71.3333	75.5	79.1667	78.1667	79	6.11641	6.12164	6.176	6.00515	6.07117	6.01797	A	P	P	P	P	A	hsa_circRNA_100318	hsa_circ_0003693	exonic	chr1	-	145594038	145595220	uc001eog.3	POLR3C	TGAAACGTAATGTCAACAAGAAATTCCCAAAACACCAGACCATGCC
ASCRP000706	81.8333	75.5	80.3333	89.5	87.5	83.8333	6.34932	6.25885	6.27023	6.15496	6.20517	6.11643	P	P	P	P	P	P	hsa_circRNA_100319	hsa_circ_0013912	exonic	chr1	-	145601529	145601852	uc001eog.3	POLR3C	ATTGTCTTCCAATGAGCCCATTCCAGATGATGGGATTTATTGGCAG
ASCRP000708	73.8333	73	74	82.5	80.3333	80.5	6.21171	6.20097	6.12951	6.01802	6.05699	6.05604	P	P	P	A	A	P	hsa_circRNA_100322	hsa_circ_0004220	exonic	chr1	+	146724277	146731572	uc001epm.4	CHD1L	CTTGTCAGAGGGATTCACCTACGCTCTTACCAGCTGGAGGGAGTAA
ASCRP000709	85	85.8333	88.6667	97.5	91.8333	102.333	6.46887	6.48775	6.41933	6.25159	6.27241	6.36013	P	P	P	P	P	P	hsa_circRNA_100323	hsa_circ_0013958	exonic	chr1	-	147131074	147131890	uc001epr.2	ACP6	CAGAAAGAAGGTAGAGTGGAACCCCCAGCTATTAGAGGTCCCACCC
ASCRP000710	58.1667	56.3333	59.6667	71	61.1667	69	5.76919	5.76523	5.73284	5.791	5.73073	5.75594	P	P	A	P	P	P	hsa_circRNA_100324	hsa_circ_0013966	exonic	chr1	+	147438785	147460753	uc010ozu.2	GPR89B	TCTTACCAAGGATGGCAATGGCACGGAGAACAATGTTCCAGAAGGG
ASCRP000711	63.6667	61.6667	66.8333	82.1667	79	76	5.96669	5.91501	5.92156	5.99832	6.08831	5.95714	P	P	P	P	P	P	hsa_circRNA_100326	hsa_circ_0003952	exonic	chr1	+	150464886	150469384	uc001euq.3	TARS2	CACTAGTGGCGTTTATCAGGGTGTGGCACATTGGTTGACCTTTGCC
ASCRP000712	105.667	97.8333	113.667	126.667	128.667	127.667	6.78795	6.65022	6.84378	6.68727	6.73579	6.70933	P	P	P	P	P	P	hsa_circRNA_100327	hsa_circ_0014022	exonic	chr1	+	150464886	150470223	uc001euq.3	TARS2	ATGAACTGCCCTGCACACTGGTGTGGCACATTGGTTGACCTTTGCC
ASCRP000714	118.667	116	123.167	202.167	190.5	209	6.97367	6.92364	6.93061	7.36541	7.32163	7.4395	P	P	P	P	P	P	hsa_circRNA_100329	hsa_circ_0006352	exonic	chr1	+	150923840	150935195	uc001evu.2	SETDB1	CAACCCTGATGTCCAAGTGTGCCTGCCATCAACTAACTATCCAGGC
ASCRP000716	59.6667	61.5	63.5	77.6667	70	73.1667	5.84478	5.8986	5.90644	5.93599	5.90045	5.91753	P	A	P	P	P	P	hsa_circRNA_100331	hsa_circ_0000128	exonic	chr1	+	151139409	151139890	uc001ewz.3	SCNM1	TAACAGTTGCTGCCGCCGGAAGTACAGCTTTGCTTGTGCCATCTGC
ASCRP000717	68	66.5	75.3333	84.3333	78.1667	81	6.06384	6.01968	6.12654	6.07366	6.0318	6.0279	P	P	P	P	A	A	hsa_circRNA_100332	hsa_circ_0014130	exonic	chr1	+	151206672	151212515	uc021oyo.1	PIP5K1A	GTATTTAAGAAGATTCCCTAACCTCAACCAGAACCCTCGGACTTTG
ASCRP000718	75.3333	72	78.3333	86.6667	82.6667	84	6.26991	6.15776	6.21519	6.11136	6.11472	6.10983	P	P	P	P	P	P	hsa_circRNA_100333	hsa_circ_0003432	exonic	chr1	+	151209033	151209239	uc021oyo.1	PIP5K1A	ATGGAGACTGATGACCAGTGCTGCAGAGCTTCAAGATAATGGATTA
ASCRP000719	125.833	124.5	136	198.833	204	199.333	7.07375	7.04022	7.1151	7.33898	7.41645	7.3603	P	P	P	P	M	P	hsa_circRNA_100334	hsa_circ_0014132	exonic	chr1	+	151214598	151215043	uc021oyo.1	PIP5K1A	TAACTACAAGTGAAGCCTTCTCCTTCCAAAAAGTTTCGGTCTGGCT
ASCRP000720	70.3333	69.8333	72.3333	66.6667	66.3333	64.1667	6.1289	6.06906	6.11618	5.74526	5.75257	5.65134	P	P	P	P	M	P	hsa_circRNA_100335	hsa_circ_0006892	exonic	chr1	-	151288048	151288985	uc001exr.3	PI4KB	AATGAGGATGAGCTTGGAAGCTCGAAGTCTGGCTGTGGCCATGGGA
ASCRP000723	71	74.3333	75.1667	97.1667	94.5	96.5	6.15938	6.19221	6.15378	6.24051	6.30388	6.25153	P	P	P	P	P	P	hsa_circRNA_100338	hsa_circ_0000130	exonic	chr1	+	151611363	151611595	uc001eyp.3	SNX27	AAACATGTGGAGCAGAATGGTGAGAAGTTTGTGGAACCACGTGAAT
ASCRP000727	77.6667	77	78.8333	88.6667	83.6667	90	6.3077	6.26273	6.22305	6.14376	6.11292	6.17669	P	P	P	P	M	P	hsa_circRNA_100342	hsa_circ_0014292	exonic	chr1	+	153723570	153730239	uc001fcv.3	INTS3	AACGTGCACGGGAGTGGGTCCTGAAGAGCAGCATCCTCATTGCCAT
ASCRP000730	50.6667	53.6667	55	62	57.8333	59.1667	5.57425	5.63203	5.59137	5.62752	5.64597	5.589	A	A	A	P	P	P	hsa_circRNA_100345	hsa_circ_0014364	exonic	chr1	-	154184795	154186422	uc001feg.2	C1orf43	TGGCCACTGCGTTGCTACAACTATCTGTATAGGATGAAAGCTCTGG
ASCRP000731	55	55	56.6667	61.3333	56.3333	60	5.70618	5.66358	5.68734	5.58788	5.5283	5.64596	P	P	A	A	P	P	hsa_circRNA_100346	hsa_circ_0004717	exonic	chr1	+	154223516	154224129	uc010pek.2	UBAP2L	GCACGGCCAGATTTGAAGAACCCAAGTGATTCAGCAGTGCACAGCC
ASCRP000732	61.3333	60.8333	63	66.3333	62.3333	68.1667	5.8971	5.84314	5.81211	5.68876	5.74923	5.81354	P	P	P	P	P	P	hsa_circRNA_100347	hsa_circ_0014405	exonic	chr1	+	154231452	154232505	uc010pek.2	UBAP2L	CCTTATTCTGCCACAAGTATATGGTTATGATGACTTGCAGATGCTT
ASCRP000734	165.833	172.5	174.833	174.833	165.667	170.833	7.50435	7.55798	7.53129	7.14686	7.11911	7.12003	P	P	P	P	P	P	hsa_circRNA_100349	hsa_circ_0014437	exonic	chr1	-	154560600	154560734	uc001ffh.3	ADAR	GTGGAGAACGCACTGCTCCGTGTGGAGATGGCGCCCTCTTTGACAA
ASCRP000735	72	71.6667	72.5	107.333	105	107.667	6.17424	6.18583	6.06303	6.40888	6.45734	6.446	P	P	P	P	P	P	hsa_circRNA_100350	hsa_circ_0014528	exonic	chr1	-	155235650	155236686	uc001fjw.3	CLK2	CCTAGAGAAGCCTCTGTGTCCAGATGTTTGACTGGTTTGACTACCA
ASCRP000736	191	198.333	203.167	219.5	209.5	219.667	7.73493	7.78072	7.7646	7.49172	7.48568	7.52685	A	P	P	P	P	P	hsa_circRNA_100351	hsa_circ_0007608	exonic	chr1	-	155340294	155340774	uc001fkt.3	ASH1L	AATGCAGAAATGAATGATCTTTGCTGAGTGTTCCCCCAACACTTGC
ASCRP000737	644	642.167	668	648.667	643.167	642	9.56543	9.55417	9.554	9.08387	9.11671	9.09017	P	P	P	P	M	P	hsa_circRNA_100352	hsa_circ_0000137	exonic	chr1	-	155408117	155408859	uc001fkt.3	ASH1L	ATAATAAAAGTAAACGGAGTTCCCTCTCGAAGTCCAAGATTAGTTG
ASCRP000738	92	86.6667	95	139.5	137	135	6.55672	6.46482	6.5499	6.79754	6.84851	6.79434	P	P	P	P	A	P	hsa_circRNA_100353	hsa_circ_0003247	exonic	chr1	-	155408117	155429689	uc001fkt.3	ASH1L	AGCAAGAGAATAATAAAAGGCTCCCAGCCAACCTCTGATAAACCCT
ASCRP000739	77.3333	77.1667	81.6667	98	90.8333	98.8333	6.2696	6.28561	6.26974	6.28327	6.25783	6.31078	P	P	P	P	P	P	hsa_circRNA_100354	hsa_circ_0014613	exonic	chr1	+	155691307	155695810	uc001flq.3	DAP3	TATTCCAGATGGCCAAGCATGGGGATCAGCACGAGGGTCAGCACTA
ASCRP000740	224	217.5	227	243.833	228.667	240	8.01724	7.93351	7.97437	7.65574	7.58815	7.64946	P	P	P	P	P	A	hsa_circRNA_100355	hsa_circ_0014614	exonic	chr1	+	155695172	155695810	uc001flq.3	DAP3	TATTCCAGATGGTGAAGACATTCAGTGAAGCTTGCCTGATGGTAAG
ASCRP000741	188.5	184.333	193.667	389.333	385.667	389.167	7.69978	7.67256	7.68634	8.32403	8.35015	8.3247	P	P	P	P	P	M	hsa_circRNA_100356	hsa_circ_0014624	exonic	chr1	-	155734790	155736500	uc001fmb.4	GON4L	TTCTGTCCCAGAACTCCAGGCCAGTCTGCCATCCATCCAGGAAGAA
ASCRP000742	169.667	168.5	175.833	159.167	156.333	163.667	7.53251	7.51562	7.52113	7.0023	7.02472	7.07917	P	P	P	P	P	P	hsa_circRNA_100357	hsa_circ_0014628	exonic	chr1	-	155742856	155753880	uc001fly.1	GON4L	CTGAGGACAATTCCAAGATGAGATGGGATTCTCCAACATGGAAGAT
ASCRP000743	190.167	202.667	203.5	201.333	198	203.667	7.71293	7.82077	7.77768	7.36167	7.38681	7.38992	P	P	P	P	P	P	hsa_circRNA_100358	hsa_circ_0000139	exonic	chr1	-	155823066	155823597	uc001fly.1	GON4L	GAAGAAGGAGAATGGAACAAAAGTGGGACTTTTAAAATGTTGCCCT
ASCRP000744	62.6667	64.8333	67.5	79	77.8333	86.6667	5.94054	5.95623	5.96296	5.96886	6.05051	6.11343	P	P	P	P	P	P	hsa_circRNA_100359	hsa_circ_0008998	exonic	chr1	-	155891165	155891709	uc009wrl.1	KIAA0907	CACTGGACAGGTTCATGCTGAATACTCTAGATTTGTGAATCAGATT
ASCRP000745	63.6667	66.3333	64.6667	80.6667	80	82.3333	5.9448	5.98768	5.89386	5.99864	6.07821	6.05564	P	P	P	P	P	P	hsa_circRNA_100360	hsa_circ_0005758	exonic	chr1	-	155891165	155893478	uc009wrl.1	KIAA0907	CACTGGACAGTCACCCCAAACCAGAAGGCCTGGCTGCTGCCAAGAA
ASCRP000746	180.833	189	198.667	218.333	204.5	214.333	7.64761	7.71176	7.72869	7.48104	7.4338	7.47136	P	P	P	P	P	M	hsa_circRNA_100361	hsa_circ_0008339	exonic	chr1	-	155896466	155896947	uc009wrl.1	KIAA0907	CCAGTCAGGGGGATCGTCCATTATATCTTCATGTTCAGGGCCAGAC
ASCRP000748	114	121	116.167	114.667	112	121	6.90818	6.98588	6.88721	6.52247	6.55924	6.61994	P	P	P	P	P	P	hsa_circRNA_100363	hsa_circ_0014717	exonic	chr1	-	156290629	156304709	uc001fol.2	CCT3	AAGAGTGGAAAAGACTATTGCAGATATCATCCGAACATGTTTGGGA
ASCRP000749	137.667	141.333	141.333	138.833	130.333	134.167	7.22976	7.26179	7.1873	6.81093	6.75284	6.77244	P	P	P	P	P	P	hsa_circRNA_100364	hsa_circ_0004680	exonic	chr1	-	156303337	156304709	uc001fol.2	CCT3	GACCACATCAGTAATTATTCTTGACTATTGCAGATATCATCCGAAC
ASCRP000750	60.3333	60.3333	67.3333	9431	62.3333	65.5	5.90198	5.87709	5.96799	8.72231	5.70828	5.75671	P	P	P	A	P	M	hsa_circRNA_100365	hsa_circ_0014798	exonic	chr1	+	156848913	156849949	uc001fqf.1	NTRK1	TCCAACACGGAGATCCCATGGACCTGATGCCAAGCTGCTGGCTGGT
ASCRP000751	92	94	97.3333	117.833	108.333	110.667	6.57912	6.5916	6.55627	6.55493	6.49476	6.49602	P	P	P	P	M	P	hsa_circRNA_100366	hsa_circ_0014877	exonic	chr1	-	160206924	160210160	uc001fvn.2	DCAF8	AAGACCGCCCAGCGTCGAAGCCTGTCTAGCAGTCCAGAGGAGATGT
ASCRP000752	12868.2	12912.7	13503.5	92910.3	92119.3	96826.2	13.8263	13.7976	13.8372	16.3111	16.3111	16.3111	P	M	M	M	A	M	hsa_circRNA_100367	hsa_circ_0014879	exonic	chr1	-	160206924	160231148	uc001fvn.2	DCAF8	GCCCAGCGTCTCCTTCAGTGAATCTACAGACCTATTTTCTCAGGAG
ASCRP000753	55.1667	54.1667	58.5	70.5	62.6667	65.1667	5.68033	5.58525	5.73296	5.80243	5.73556	5.74295	P	A	A	P	P	A	hsa_circRNA_100368	hsa_circ_0014923	exonic	chr1	-	160281657	160282957	uc009wtj.1	COPA	ATGTAGCTGTGATGCAGTTGCGGAGGACTGGGGTTCAGACTTTCCG
ASCRP000755	71.1667	73.5	75.3333	86.1667	78.3333	82.6667	6.14081	6.16515	6.1799	6.11044	6.05106	6.03799	A	P	P	P	P	P	hsa_circRNA_100370	hsa_circ_0015002	exonic	chr1	+	161293403	161298287	uc001gag.3	SDHC	CTATCTACAGACACGTTGGTCGTCATTGCCTCCGAGCCCACTTTAG
ASCRP000756	64.8333	63.3333	66.6667	74.8333	69.1667	72.8333	5.99403	5.95817	5.95346	5.88766	5.87635	5.89246	P	M	P	P	P	P	hsa_circRNA_100371	hsa_circ_0015003	exonic	chr1	+	161293403	161310445	uc001gag.3	SDHC	TTGAGTGCAGACACGTTGGTCGTCATTGCCTCCGAGCCCACTTTAG
ASCRP000757	70.8333	71.6667	72.1667	89.8333	82.5	86.6667	6.15058	6.14458	6.0951	6.13858	6.12075	6.12567	P	A	P	P	P	A	hsa_circRNA_100372	hsa_circ_0015004	exonic	chr1	+	161293403	161326630	uc001gag.3	SDHC	TGGAATGGGATCCGACACTTGACACGTTGGTCGTCATTGCCTCCGA
ASCRP000758	77.5	74	77.3333	123.5	121	122.167	6.25183	6.20058	6.2146	6.63596	6.66428	6.63373	P	P	P	P	P	P	hsa_circRNA_100373	hsa_circ_0003039	exonic	chr1	+	161748033	161753886	uc001gbq.2	ATF6	TCAGCATGTTCCTATTCTGCTCTCTTTGCTGAACTCGGTTATTTCA
ASCRP000759	60.3333	62.8333	66.3333	96	87	92.8333	5.84577	5.92907	5.92966	6.27429	6.18246	6.2597	P	P	P	P	P	P	hsa_circRNA_100374	hsa_circ_0007360	exonic	chr1	+	161748033	161772062	uc001gbq.2	ATF6	TGTCGGTTCAGATATTCTGCTCTCTTTGCTGAACTCGGTTATTTCA
ASCRP000760	17209.7	15956.7	17515.2	35996.8	35235.7	33600	14.1293	14.1293	14.1293	14.9254	14.9254	14.8533	P	P	P	P	P	P	hsa_circRNA_100375	hsa_circ_0006758	exonic	chr1	+	165859440	165860559	uc001gdp.3	UCK2	TTTGTCTCCCATTCCCGTCTTCCGTGTGTGCTAAGATCGTGCAGCT
ASCRP000761	59	58	62.8333	75.6667	74	72.6667	5.80295	5.84138	5.87571	5.93436	6.00356	5.93184	P	P	P	P	P	P	hsa_circRNA_100376	hsa_circ_0015084	exonic	chr1	+	165872418	165875206	uc001gdp.3	UCK2	TGATCATCCCTAGAGGTGCAGATAATCTGGTATTAAGGGACATCAG
ASCRP000763	55.6667	54.6667	58.6667	87.5	80.1667	89	5.68294	5.65283	5.67146	6.11314	6.09863	6.16238	M	A	A	P	P	P	hsa_circRNA_100378	hsa_circ_0015107	exonic	chr1	+	167734819	167742605	uc001geo.3	MPZL1	AGGAAAAACTCTAAACGGGATTACACTGGTGACAGCTGGAGTATCA
ASCRP000765	55.5	54.3333	54.6667	78	72.5	77	5.6922	5.7039	5.63557	5.94617	5.94678	5.96324	P	A	A	P	P	P	hsa_circRNA_100380	hsa_circ_0000154	exonic	chr1	+	167921037	167944253	uc001gev.3	DCAF6	GCCAATTTACGTGTCATTATGGAACTACTTATGAGGAAGAAGAGAA
ASCRP000766	52.3333	51.6667	58	66.8333	59	61.6667	5.66224	5.62976	5.6827	5.69879	5.69062	5.64915	P	A	A	P	A	P	hsa_circRNA_100381	hsa_circ_0009109	exonic	chr1	+	167935866	167944253	uc001gev.3	DCAF6	GAACTACTTATGAGGTTAATACAATCTGTTGGAATGACACTGGAGA
ASCRP000767	156.667	155.833	148.667	137.333	141	148	7.42568	7.41521	7.27448	6.79241	6.89387	6.90639	P	P	A	P	P	P	hsa_circRNA_100382	hsa_circ_0007277	exonic	chr1	+	168032858	168037701	uc001gey.3	DCAF6	ATCCGAGCTGACGCTCTGCTGTTGCCCGTATTCAGGAGTTCTTCAG
ASCRP000769	69.5	68.1667	69.3333	105.833	101.667	102.5	6.12091	6.0993	5.92798	6.39021	6.40726	6.37584	P	P	A	P	A	A	hsa_circRNA_100384	hsa_circ_0002093	exonic	chr1	+	168200751	168201157	uc001gfi.4	SFT2D2	ATCAATTGGGAGGTTGTTGAGGCATCTTCATTAAGCTGGAGTACCA
ASCRP000770	93	93.1667	94.6667	4655.67	4416	4460.5	6.59686	6.57779	6.53261	11.9622	11.9299	11.8947	P	P	P	P	P	P	hsa_circRNA_100385	hsa_circ_0004370	exonic	chr1	+	170688866	170695542	uc001ghe.3	PRRX1	GGACAGCGTCTCCGTACAGATGACCAGCTGAACTCAGAAGAAAAAA
ASCRP000772	66	68.1667	68	68.5	65.8333	72.6667	6.0379	6.06446	5.96995	5.7887	5.82733	5.85678	P	P	P	P	P	P	hsa_circRNA_100387	hsa_circ_0003644	exonic	chr1	+	171492359	171496983	uc001ghr.1	PRRC2C	TGCTTGCACAGCAGAGGCCTTCGAGGAAGAGGCCCACCTCCTTCAT
ASCRP000773	71.1667	67.3333	76.6667	114	102.333	106.167	6.15558	6.05956	6.19129	6.51324	6.41058	6.43272	P	P	P	P	P	P	hsa_circRNA_100388	hsa_circ_0015232	exonic	chr1	+	171537385	171540560	uc010pmi.2	PRRC2C	TACTTTCAGCCTCACCTTCAAGGAGTCTGTAACAGACTATACTACA
ASCRP000774	70.6667	65.3333	68.3333	109	98	102.333	6.13631	5.95717	5.97974	6.4593	6.36528	6.37654	P	P	P	P	P	P	hsa_circRNA_100389	hsa_circ_0004412	exonic	chr1	+	171537385	171544267	uc010pmi.2	PRRC2C	ACTCCTACAGCATCACTATCAGGAGTCTGTAACAGACTATACTACA
ASCRP000775	48	49	54	69.1667	63.8333	67	5.50799	5.58448	5.56402	5.77083	5.77329	5.80327	A	A	A	P	P	P	hsa_circRNA_100390	hsa_circ_0015240	exonic	chr1	+	171546572	171546776	uc010pmi.2	PRRC2C	TCTGCAGCAGGAGCTGGTACATACACTACCTCTTCTTTGAGCACAA
ASCRP000776	2198.5	2155.5	2264.33	3205	3095.67	3098	11.2741	11.2676	11.2835	11.4343	11.4374	11.4104	P	M	P	P	A	P	hsa_circRNA_100391	hsa_circ_0015243	exonic	chr1	+	171548492	171556890	uc010pmi.2	PRRC2C	GTCCCTTCCGCTCAAATCCCAGCCTTCTATATGGACACAAGTCATT
ASCRP000779	702	697.833	771.667	859	843.833	890.333	9.69677	9.68812	9.79008	9.50959	9.50909	9.57351	P	P	P	P	P	P	hsa_circRNA_100395	hsa_circ_0015278	exonic	chr1	+	173726114	173744981	uc009wwf.3	KLHL20	CCGTAGTGGATTGGTGGTTGGTGCAGTGGAGATGCCATTTCCAGTG
ASCRP000781	68	66.3333	68.6667	89.6667	89.1667	89.5	6.08687	5.99253	6.01375	6.12605	6.23551	6.19114	P	P	P	P	P	P	hsa_circRNA_100397	hsa_circ_0015358	exonic	chr1	-	175996707	175996824	uc009wwv.2	RFWD2	GGCTGTGCAGTGAAGCTGTGGTCTACCAATCTAGACAACTCAGTGG
ASCRP000787	92.1667	94.1667	106.167	141	133.667	137.833	6.58212	6.60693	6.72801	6.81798	6.81578	6.79643	P	M	P	P	P	P	hsa_circRNA_100403	hsa_circ_0009064	exonic	chr1	-	176132004	176153828	uc001gkt.1	RFWD2	CAACTGGAAGCACCCCATCTGCTTTGATATGATTGAAGAAGCATAC
ASCRP000788	96.5	93.3333	95	150.167	148.667	150.5	6.64746	6.58551	6.5442	6.91354	6.9585	6.94273	P	P	P	P	P	P	hsa_circRNA_100404	hsa_circ_0015379	exonic	chr1	-	176145045	176153828	uc001gkt.1	RFWD2	CTAATTTCTTGGCCCCATCTGCTTTGATATGATTGAAGAAGCATAC
ASCRP000789	203.833	213.167	210	239.167	225.667	238	7.82734	7.89254	7.84257	7.62261	7.5733	7.63094	P	A	P	P	P	A	hsa_circRNA_100405	hsa_circ_0002846	exonic	chr1	+	178252698	178269253	uc009wxb.2	RASAL2	ACTAAACTGGATGTGAAAGGACCACCCACCCACCGTCTGTCTTGTG
ASCRP000791	101.833	101.333	100.833	111.833	109.833	112.333	6.73948	6.72392	6.63291	6.49984	6.52207	6.52294	P	P	P	P	P	P	hsa_circRNA_100407	hsa_circ_0006980	exonic	chr1	-	179100445	179100616	uc001gmg.4	ABL2	ATCACTAAAGAAGCTTTGCATCGTCCCTATGGTTGTGATGTTGAAC
ASCRP000792	63.5	66.1667	70.3333	88.1667	81.1667	82.8333	5.94054	5.9988	6.09691	6.11948	6.0634	6.07616	P	P	P	P	P	P	hsa_circRNA_100409	hsa_circ_0015438	exonic	chr1	+	179306971	179310445	uc010pnk.2	SOAT1	ATTCGAGCAGGGATTTGAGAGCACCTCCAGAACAAGGAAAGATTTT
ASCRP000794	114	119.333	113	183.667	179.833	180.5	6.9189	6.97337	6.81131	7.21832	7.22827	7.19739	P	P	P	P	P	P	hsa_circRNA_100411	hsa_circ_0015453	exonic	chr1	+	179316734	179318077	uc010pnk.2	SOAT1	CTTACAAGGACTTTCTCTGGGTGTGCTGATTCTCTTCCTTACTTTT
ASCRP000795	63.3333	62	64	101.667	94.6667	98.3333	5.91046	5.93239	5.90516	6.34134	6.32661	6.32604	P	P	P	P	P	P	hsa_circRNA_100412	hsa_circ_0015454	exonic	chr1	+	179316734	179319566	uc010pnk.2	SOAT1	GTGCTCTTCATGTTCTTTGGAAGTGTGCTGATTCTCTTCCTTACTT
ASCRP000796	88.5	89.1667	96.1667	117.333	113.167	110.833	6.50601	6.49349	6.57283	6.55781	6.59184	6.48683	P	A	P	P	P	P	hsa_circRNA_100413	hsa_circ_0005909	exonic	chr1	+	180793888	180794480	uc009wxm.2	XPR1	GGCTGCTTAAACTGCTGCTGTATTTAAACTTGAAACAGATAGAAGT
ASCRP000797	491	491.667	498.833	512.333	506.667	505.667	9.16759	9.16756	9.13299	8.73252	8.75543	8.72153	A	P	P	P	P	P	hsa_circRNA_100414	hsa_circ_0007905	exonic	chr1	-	180953812	180962561	uc010pnr.2	STX6	ATGACCAGTGGACATGAAAGATCAGATGTCAACTTCATCTGTGCAG
ASCRP000798	143	143.333	148.5	202.167	198.167	201.833	7.28389	7.27811	7.26131	7.36268	7.38301	7.35517	P	P	P	P	P	P	hsa_circRNA_100415	hsa_circ_0015529	exonic	chr1	-	180971741	180974599	uc021pfr.1	STX6	TTCATTACAAGTACTCGGCAAGTTGTCAGGAGAGGTACAGAAAGCA
ASCRP000799	73	67.3333	78.5	108.167	101.333	105.833	6.19867	6.07881	6.22362	6.45716	6.40045	6.43836	P	P	P	P	P	P	hsa_circRNA_100416	hsa_circ_0015537	exonic	chr1	+	181546901	181549912	uc009wxr.3	CACNA1E	GCTGTACAATCATCCTGGCCACTGCAGGAACCCACTTCAATACTCA
ASCRP000802	71.3333	73	76.3333	78.5	72.6667	76.6667	6.1525	6.15608	6.15763	5.94885	5.8914	5.89778	P	P	M	P	P	P	hsa_circRNA_100419	hsa_circ_0007538	exonic	chr1	+	186359842	186360923	uc021pgg.1	C1orf27	AGAAGGACAGAGTTCAGCAAGACCAGCAGATTGGAAGTATCAAAGT
ASCRP000803	178.333	180.667	182.667	303.667	293.5	300	7.62488	7.63301	7.58672	7.95482	7.95375	7.96936	P	P	P	A	P	P	hsa_circRNA_100420	hsa_circ_0015787	exonic	chr1	-	197586788	197614873	uc001gue.3	DENND1B	ACTACTGCTGCATTCCTACTTCATTGCCCCTGATGTAACTGGACTC
ASCRP000804	58.3333	61.3333	64.8333	87.6667	79.1667	83	5.80679	5.90536	5.87054	6.12292	6.04538	6.05324	P	P	M	P	P	P	hsa_circRNA_100421	hsa_circ_0006324	exonic	chr1	-	197611840	197627499	uc001gue.3	DENND1B	CAAATTAAGCACTTTACCTTCCCTGGTTTGAAGTGTATTACAAGCT
ASCRP000805	62.3333	62.8333	65.6667	103.5	99	107	5.87906	5.94622	5.87172	6.36426	6.35711	6.40085	P	P	M	P	M	P	hsa_circRNA_100422	hsa_circ_0015796	exonic	chr1	-	197621364	197627499	uc001gue.3	DENND1B	AATTTGAGTGTGTTACCTTCCCTGGTTTGAAGTGTATTACAAGCTT
ASCRP000808	67.8333	66.1667	82.6667	94.5	87.3333	92.3333	6.12826	6.00163	6.29597	6.21269	6.18617	6.22657	P	P	P	P	A	P	hsa_circRNA_100425	hsa_circ_0015928	exonic	chr1	+	201823722	201828122	uc001gwz.3	IPO9	AACCTCTCAGGGTGCAGCCAAAGTCCTGATCTTTCCCGTGGTACAG
ASCRP000809	83.6667	83.6667	85	107	102.5	103.333	6.44555	6.3672	6.36797	6.42464	6.42043	6.37711	A	P	P	P	P	A	hsa_circRNA_100426	hsa_circ_0015936	exonic	chr1	+	201826223	201840455	uc001gwz.3	IPO9	GCAAAGTCAGATTAAAGTATGGACAGCCAACCCCCAACAATTTGTA
ASCRP000813	50.5	52.8333	55.3333	65.3333	58.8333	62.5	5.57316	5.65432	5.63392	5.64963	5.64143	5.66219	A	A	A	P	P	P	hsa_circRNA_100430	hsa_circ_0007167	exonic	chr1	+	203676136	203677232	uc009xaq.3	ATP2B4	TATCAACAGTGCTTATACCTCCAAGATTCTGGTCTGCTCATGTCTG
ASCRP000815	134.167	134.833	141.5	145.333	141.5	142.5	7.16781	7.17122	7.19879	6.86359	6.88736	6.86192	P	M	P	P	P	P	hsa_circRNA_100432	hsa_circ_0004777	exonic	chr1	+	204082042	204083733	uc010pqp.2	SOX13	AAGGAACTCTATGGAAGCCAAAGATGTCAAAGGATGTCCATGAGGA
ASCRP000816	165	172	186	275.333	268	264.667	7.50299	7.55608	7.63266	7.81846	7.83538	7.79775	P	P	P	P	P	P	hsa_circRNA_100433	hsa_circ_0003600	exonic	chr1	+	204082042	204086835	uc010pqp.2	SOX13	ATTCAGCCCATTCCCTGCAAACCAGGATGTCCATGAGGAGCCCCAT
ASCRP000817	82.3333	84.6667	92.6667	89	82	83.8333	6.42005	6.42468	6.51747	6.13637	6.12631	6.10093	P	P	P	P	P	P	hsa_circRNA_100434	hsa_circ_0016123	exonic	chr1	+	204085634	204086835	uc010pqp.2	SOX13	TGCAAACCAGGGACCCAAGAGAGCCTAGCAGAGAAGGAGCTCCAGC
ASCRP000818	100.667	101.167	107.5	161	151.833	161.833	6.7384	6.71303	6.73316	7.02064	6.99198	7.04897	P	P	P	P	P	P	hsa_circRNA_100435	hsa_circ_0016201	exonic	chr1	-	205156545	205156934	uc001hbw.3	DSTYK	TCTCTTACAGGCCAACTGAGCTGCATTTCCTTCCCACCTAAGGAAG
ASCRP000819	52	52.3333	54.3333	65.3333	59.3333	64	5.55601	5.65266	5.60733	5.70249	5.62574	5.71578	A	A	A	P	P	P	hsa_circRNA_100436	hsa_circ_0003344	exonic	chr1	+	205238077	205239012	uc001hca.3	TMCC2	ATGACCCAGTGCCTGCAGGAGGAGCGCTACAGGTCGATAAGGGAGA
ASCRP000821	1024.67	1029.67	1044.33	927.667	902	899.333	10.2216	10.2125	10.2086	9.61607	9.59776	9.59836	P	A	P	P	M	P	hsa_circRNA_100438	hsa_circ_0006827	exonic	chr1	-	207989273	207990759	uc001hgr.2	mir-29b-2	ATTTAACCGCTCTCTGCCTCCCAGAGGACTCAGGAGAGTGCAGCTT
ASCRP000822	49.1667	54.5	51.3333	60.1667	59.6667	59.5	5.54173	5.68772	5.52065	5.57193	5.66238	5.62494	A	A	A	P	P	P	hsa_circRNA_100439	hsa_circ_0016343	exonic	chr1	-	210948689	210977508	uc001hib.2	KCNH1	GAGGAAGAGGCACTTCTCTATGCCACCATCTTCGGGAATGTGACGA
ASCRP000827	76.8333	75.3333	80.8333	103.167	95.3333	102.833	6.28928	6.24943	6.30114	6.36293	6.32014	6.40685	P	P	P	P	P	A	hsa_circRNA_100444	hsa_circ_0002321	exonic	chr1	+	212502476	212506940	uc001hjb.3	PPP2R5A	TCACATACAGATGCCACTTCAAATGAACAACAAGAGCTTTTCTGTC
ASCRP000828	197.167	196	202.333	234.167	225	228.667	7.78795	7.77375	7.7559	7.59271	7.58051	7.57311	A	P	P	P	P	P	hsa_circRNA_100445	hsa_circ_0016404	exonic	chr1	+	212977661	212977993	uc001hjo.2	TATDN3	TTTTACAAGAGCAAGGTTGGACTAGATTTCTCCCCCAGATTTGCTG
ASCRP000829	75	76.8333	75.5	114.5	111	116.667	6.26327	6.27271	6.17942	6.51984	6.53182	6.57198	P	P	P	P	P	P	hsa_circRNA_100446	hsa_circ_0000182	exonic	chr1	+	213037066	213058738	uc001hjt.3	FLVCR1	AAACATACAACTTGGAACTGCAGTTGGCTTTTTGCTACCACCAGTT
ASCRP000830	349.667	353	377.5	388.167	373.167	386	8.69771	8.69142	8.72934	8.31973	8.30753	8.31214	P	P	P	P	P	P	hsa_circRNA_100447	hsa_circ_0016418	exonic	chr1	+	213134507	213147412	uc001hjv.2	VASH2	GAGAGAAGTCCCTTCAATACCCCAGGTCCCAAACTACAGGCTGTCG
ASCRP000832	578	579	583.333	961.5	985.833	961.667	9.42223	9.42859	9.38752	9.65839	9.73277	9.69705	P	P	P	P	P	P	hsa_circRNA_100449	hsa_circ_0007772	exonic	chr1	+	213302869	213349835	uc001hkd.3	RPS6KC1	TGATTGACAAGGCTTCTCCAGTGACAGTGATCTGGTATCTCTTACT
ASCRP000833	107.833	111.333	115.333	137	130.833	135.833	6.84239	6.86245	6.84736	6.78774	6.77343	6.80378	P	P	P	P	P	P	hsa_circRNA_100450	hsa_circ_0005314	exonic	chr1	+	213341200	213349835	uc001hkd.3	RPS6KC1	GATTGACAAGGAGAGTCAAGCCCTACCCGTCGAGAAGCTGTGAAGA
ASCRP000834	89.1667	90.5	97.8333	116.167	112.833	120.5	6.52462	6.55785	6.54367	6.53251	6.58375	6.61478	P	P	P	P	P	P	hsa_circRNA_100451	hsa_circ_0016430	exonic	chr1	+	213403839	213405598	uc001hkd.3	RPS6KC1	CATGCGGAAGGTTTTACTTGTAATGGACACAAGGACAGAACAGACT
ASCRP000835	51.5	48	53	67	63.5	64.5	5.64805	5.47597	5.51735	5.76297	5.76911	5.74134	A	A	A	P	P	P	hsa_circRNA_100452	hsa_circ_0016433	exonic	chr1	+	213415911	213436159	uc001hkd.3	RPS6KC1	CATTCAACAGGACACATTCAGCTAACGTATTTTAGCAGGTGGAGTG
ASCRP000836	85.5	87	94.1667	144.333	140	139.167	6.46068	6.46653	6.48545	6.86491	6.88747	6.82852	P	P	P	P	P	P	hsa_circRNA_100453	hsa_circ_0008659	exonic	chr1	-	214564330	214571344	uc010pty.2	PTPN14	ATCCTCTCTGGACAATCATGGAAACTGTGTACACCTTGGCATTTTC
ASCRP000838	62.6667	62.3333	61	70	65.6667	68.3333	5.9261	5.87876	5.84909	5.77933	5.75504	5.76462	P	P	P	P	P	P	hsa_circRNA_100455	hsa_circ_0007615	exonic	chr1	-	214637972	214638300	uc001hkk.2	PTPN14	GCTGCGAGAGCTATCTTCCAGAGGGCCACACTGGGCATGGACACCC
ASCRP000840	176.667	176.667	182.5	194.333	184.833	187	7.61621	7.59953	7.5881	7.29441	7.27645	7.27354	P	P	P	P	M	P	hsa_circRNA_100457	hsa_circ_0000184	exonic	chr1	+	215749243	215752480	uc001hkt.3	KCTD3	GTTAGGCTAGATATTTATTGATAGAGATCCAGCAGCATTTGCACCC
ASCRP000841	109.167	110.667	115	140.5	137.833	143.333	6.84168	6.85545	6.8673	6.8053	6.85219	6.87553	P	P	P	P	P	P	hsa_circRNA_100458	hsa_circ_0005521	exonic	chr1	+	215759837	215768813	uc001hkt.3	KCTD3	AGCACTGGCAGAATCAAAGAATCTTCAGGATGGCAGCAAGTGTTTA
ASCRP000842	110.333	110.667	115.333	122.667	120	122.667	6.86361	6.8283	6.82869	6.61116	6.65845	6.65448	P	P	M	P	P	P	hsa_circRNA_100459	hsa_circ_0007739	exonic	chr1	-	220179447	220180680	uc010puf.1	EPRS	AAGAACAGTAAGAATCCTGAGGTTGGCTTGAAGCCTGTGTGGTATA
ASCRP000843	83	88	82.6667	102.333	97.8333	101	6.40613	6.46874	6.27627	6.3704	6.34933	6.35269	P	P	P	P	P	P	hsa_circRNA_100460	hsa_circ_0002924	exonic	chr1	-	220386228	220387321	uc001hmf.2	RAB3GAP2	TGGTTCCTTAAATGTCGAAGAAGGGAAGAAGAAGGAAATACTTGCA
ASCRP000847	71.5	68.1667	71	88.1667	83.8333	84.8333	6.15169	6.06193	6.05886	6.11501	6.15252	6.1097	P	P	P	P	P	P	hsa_circRNA_100464	hsa_circ_0016600	exonic	chr1	+	225140371	225161855	uc001hot.4	DNAH14	CAGAGAAGAGCAGCCAGTTCCTTTATAGTTTTGTTCAGAAAAACAT
ASCRP000849	53.6667	52.3333	54.6667	68	63.8333	61.6667	5.64132	5.60605	5.6038	5.77231	5.76927	5.62571	A	A	A	P	P	P	hsa_circRNA_100466	hsa_circ_0016650	exonic	chr1	-	225600155	225603034	uc001hoy.3	LBR	GCCAGCTCTGGTTGTAGAAGGAACGCCTCTTATTGATGGAAGAAGA
ASCRP000851	57.8333	56.6667	61.8333	70.3333	65	70.8333	5.74414	5.74535	5.80993	5.80491	5.80204	5.82484	P	P	P	P	P	P	hsa_circRNA_100468	hsa_circ_0016683	exonic	chr1	-	226055587	226055730	uc010pvi.1	TMEM63A	ACCTCTCAGGGGACTTGCTGGTGATGACCAGATCCTGGAATGGTGT
ASCRP000854	104.333	105	112.333	122.5	115.833	119	6.80195	6.7909	6.81131	6.62942	6.57551	6.57148	P	P	P	P	A	P	hsa_circRNA_100471	hsa_circ_0003659	exonic	chr1	-	227327276	227335260	uc001hqr.3	CDC42BPA	AAACTTCAAGGTTCAGTCCTCAGTGGCTGTAGGAACTCCAGATTAT
ASCRP000856	57.1667	62.6667	64.8333	80.3333	73	79.8333	5.72435	5.9096	5.88758	5.98471	5.89981	6.02636	P	P	P	P	M	P	hsa_circRNA_100473	hsa_circ_0016781	exonic	chr1	+	228496799	228497260	uc001hsn.3	OBSCN	TGAAAGTCACAGCTCCTGAGGTGACCATCCTGGAGCCCCTGCAGGA
ASCRP000858	96.3333	93.8333	97	111.333	111	112.333	6.63251	6.57595	6.57559	6.47328	6.54456	6.526	P	P	P	P	P	P	hsa_circRNA_100475	hsa_circ_0000192	exonic	chr1	+	230313963	230339036	uc010pvy.1	GALNT2	GGCATGACCAGAGGACTGGAATGAAATTGACCCCATTAAAAAGAAA
ASCRP000859	211.833	219.167	228.5	377.5	395.667	396	7.90587	7.96002	7.98119	8.27747	8.38404	8.35428	P	P	P	P	P	P	hsa_circRNA_100476	hsa_circ_0016863	exonic	chr1	+	230795209	230807386	uc001htw.3	COG2	CCATCTCCAGGAAGATTTCGATGTCGATCATTTTGTGTCTGACTGT
ASCRP000860	336.667	333	347.5	534.167	540.167	536.333	8.62055	8.59933	8.61064	8.80152	8.85479	8.83185	P	P	P	P	M	P	hsa_circRNA_100477	hsa_circ_0016867	exonic	chr1	+	230798886	230807386	uc001htw.3	COG2	CCATCTCCAGAGCCTTAGATCGTCTGTCAGTGAAGGAATTCGGGCA
ASCRP000861	73.6667	75.5	75	82.1667	75.8333	77.8333	6.18159	6.23143	6.15658	6.02974	5.98215	5.96408	P	P	P	P	P	P	hsa_circRNA_100478	hsa_circ_0016873	exonic	chr1	-	230979099	230979642	uc001hub.3	C1orf198	GTTTGCACAGAGTCAGATGGAGTTCAGTATCTCCGCCCTATCCATC
ASCRP000862	54.3333	56.6667	56.1667	67	62	65.6667	5.7194	5.76772	5.62249	5.68484	5.72491	5.7472	P	A	A	P	P	P	hsa_circRNA_100479	hsa_circ_0000195	exonic	chr1	-	231090078	231097049	uc009xfj.3	TTC13	AATGCTTCAGAGTCATCCTTTTTGAACTTCCATGACTCAGACTGCG
ASCRP000866	56.6667	56.3333	56	59.5	57.6667	59.3333	5.76695	5.70098	5.69018	5.54618	5.5992	5.58878	P	P	A	A	P	P	hsa_circRNA_100483	hsa_circ_0005994	exonic	chr1	-	233225806	233231609	uc001hvl.2	PCNXL2	AATTCTGGGAGAAAAACTACAACTCGGGGACCTGCTTCACAAGTTA
ASCRP000868	93	90.6667	96	132.333	129.5	132	6.59183	6.52283	6.56626	6.73386	6.75893	6.7555	A	P	P	P	P	P	hsa_circRNA_100485	hsa_circ_0006635	exonic	chr1	-	233296028	233344435	uc001hvp.1	PCNXL2	AACGGGAAGTGAGAGGGACACAACCAAATCATAACATATAGCAGAC
ASCRP000869	108	105.333	110.833	158.667	162	164.667	6.83904	6.77941	6.78826	7.00439	7.08848	7.06118	P	P	P	P	P	A	hsa_circRNA_100486	hsa_circ_0001958	exonic	chr1	-	233313547	233344435	uc001hvp.1	PCNXL2	GAAAGATTCAGTGGGACACAACCAAATCATAACATATAGCAGACCA
ASCRP000870	111.833	109.833	115.5	165	156.167	158.167	6.88133	6.84803	6.86721	7.07391	7.01868	7.01245	P	P	P	P	P	P	hsa_circRNA_100487	hsa_circ_0005223	exonic	chr1	-	233334684	233344435	uc001hvp.1	PCNXL2	TCAGTGCAGTGAAGGGACACAACCAAATCATAACATATAGCAGACC
ASCRP000871	61.5	61.8333	63.3333	67.6667	65.8333	65.5	5.8741	5.88219	5.85256	5.7766	5.83176	5.75539	P	P	P	P	P	P	hsa_circRNA_100488	hsa_circ_0000198	exonic	chr1	-	233334684	233372726	uc009xfv.1	PCNXL2	CTGCTTCAGTGCAGTGAAGAGAGATGCAGGTCAGCTCCTCCAGTAC
ASCRP000873	101.833	104.833	105.667	142.167	141.833	144.333	6.73662	6.78423	6.71857	6.83655	6.88694	6.87896	P	P	P	P	A	P	hsa_circRNA_100490	hsa_circ_0006415	exonic	chr1	-	233344263	233372726	uc009xfv.1	PCNXL2	TCTACAATCAGCTAGGGACTACTTAATAGAGAGATGCAGGTCAGCT
ASCRP000874	102.333	100.333	104.333	107.167	99.1667	104.667	6.73685	6.68932	6.68579	6.42096	6.35865	6.41098	P	P	P	P	P	P	hsa_circRNA_100491	hsa_circ_0003314	exonic	chr1	-	233353644	233363117	uc001hvl.2	PCNXL2	ACCAATACACCATGTGAGTCAGGATCTGGAAGCCTCGTCATGTTCT
ASCRP000875	7251.5	7176	7749.67	9591.83	9227.67	9386	13.1101	13.093	13.2678	12.9593	12.9201	12.982	P	P	P	P	P	P	hsa_circRNA_100492	hsa_circ_0016979	exonic	chr1	-	233353644	233372726	uc009xfv.1	PCNXL2	ACCCCGCCTCACCAATACACAGAGATGCAGGTCAGCTCCTCCAGTA
ASCRP000876	81.1667	81	85.1667	102	94	97.8333	6.37054	6.32665	6.33286	6.30885	6.27224	6.29747	P	P	P	P	P	P	hsa_circRNA_100493	hsa_circ_0017069	exonic	chr1	-	235634163	235658138	uc001hxc.2	B3GALNT2	AGAGTCATTACAATCAGTTGGCCTTATTTCCTCAGTGGAAATCTAC
ASCRP000877	100.5	98	105.333	125.833	122	125.167	6.69843	6.68442	6.7277	6.66891	6.68118	6.67829	P	P	P	P	P	P	hsa_circRNA_100494	hsa_circ_0002343	exonic	chr1	-	235643369	235658138	uc001hxc.2	B3GALNT2	ATCTTACCAGAGATCAGTTGGCCTTATTTCCTCAGTGGAAATCTAC
ASCRP000880	188.167	181	201.333	285.167	287.167	291.667	7.7163	7.62643	7.73495	7.87357	7.92193	7.91516	P	P	P	P	P	P	hsa_circRNA_100498	hsa_circ_0017109	exonic	chr1	-	236192849	236201553	uc001hxo.3	NID1	TGTACCACTACTCCACCTCAGTTTTCAGCTATAACACGGATTCCCG
ASCRP000881	164.167	164	167.5	216	208.833	212.333	7.50216	7.47878	7.45756	7.4539	7.46068	7.45095	P	P	P	P	P	P	hsa_circRNA_100499	hsa_circ_0004039	exonic	chr1	+	236969443	236979843	uc010pxw.2	MTR	AACCACTCTGGAATACTTGCTGGCTGGGGCAGATATCATTGAAACA
ASCRP000882	62	65.6667	66.3333	73.5	69.3333	71.6667	5.86148	6.02384	5.92385	5.84955	5.87671	5.88549	P	P	P	P	P	P	hsa_circRNA_100500	hsa_circ_0007875	exonic	chr1	+	236987418	236990196	uc010pxw.2	MTR	ATCATATCAGCATTGGATTAAATTGTGCTTTGGGTGCAGCTGAAAT
ASCRP000885	58.5	58.1667	61.6667	72	72	69.6667	5.87304	5.79267	5.85169	5.82378	5.94086	5.83907	P	P	P	P	P	P	hsa_circRNA_100503	hsa_circ_0000199	exonic	chr1	-	243708811	243736350	uc001hzz.1	AKT3	TGATAAAAAGCTGTTTTTCCATTTGTCGAGAGAGCGGGTGTTCTCT
ASCRP000886	61	64.5	64.6667	108.333	104.333	111.333	5.8988	5.99253	5.88332	6.4347	6.44198	6.51901	P	P	P	P	P	P	hsa_circRNA_100504	hsa_circ_0017248	exonic	chr1	-	243736227	244006584	uc001hzz.1	AKT3	AAAGATTGTGTACCGTGATCTCAAGGCTGAGTCATCACTAGAGAGT
ASCRP000887	61.8333	65.1667	65.6667	85.3333	78.8333	82	5.90247	5.97008	5.92405	6.10641	6.04682	6.07078	P	P	P	P	P	P	hsa_circRNA_100505	hsa_circ_0017252	exonic	chr1	-	243776972	244006584	uc001hzz.1	AKT3	TTTTGTGATGGAATATGTTAATGGGGGCGAGGCTGAGTCATCACTA
ASCRP000889	149.667	146.5	163.667	220	222.667	213.333	7.33475	7.33176	7.44044	7.49472	7.56172	7.46386	P	P	P	P	P	P	hsa_circRNA_100507	hsa_circ_0009150	exonic	chr1	+	245530135	245530669	uc010pyq.1	KIF26B	ACCCATACCAGGACCCTGCTTTCTCGGCTGTGATTCACGACAAACT
ASCRP000890	12409.7	12322.7	12763.8	17867.2	16896.2	17220.5	13.7276	13.6989	13.697	13.953	13.9197	13.9167	P	P	M	A	P	P	hsa_circRNA_100508	hsa_circ_0017280	exonic	chr1	+	245530135	245583047	uc010pyq.1	KIF26B	GCCGCCTCCTTCTTTGCACGGACCCTGCTTTCTCGGCTGTGATTCA
ASCRP000891	338.333	350.5	335.333	326.333	322.167	326.833	8.63408	8.67632	8.54564	8.04261	8.07082	8.05918	P	P	P	M	P	P	hsa_circRNA_100509	hsa_circ_0017286	exonic	chr1	-	246021797	246027188	uc001ibj.3	SMYD3	AGCCATACAGGATGCTGATATGCTAACTGGTGATGAGCAAGTATGG
ASCRP000892	144.5	151.167	151.333	204.333	196.5	202.5	7.32137	7.35959	7.29252	7.39122	7.36139	7.37706	M	P	P	P	P	P	hsa_circRNA_100510	hsa_circ_0017287	exonic	chr1	-	246021797	246078942	uc001ibj.3	SMYD3	AGCCATACAGCTCACCATCTGCTACCTGGATATGCTGATGACCAGT
ASCRP000893	80.6667	76.3333	79.6667	108	103	106.5	6.36281	6.24675	6.22902	5.87563	6.41506	6.43507	P	P	P	M	P	P	hsa_circRNA_100511	hsa_circ_0017289	exonic	chr1	-	246021797	246093239	uc001ibk.3	SMYD3	CATGGAGCCATACAGGTGATCTGCAACTCTTTCACCATCTGTAATG
ASCRP000894	84.8333	83.3333	84.6667	105	101.333	102.333	6.42349	6.41199	6.3385	6.3996	6.41354	6.38494	P	P	P	P	A	P	hsa_circRNA_100512	hsa_circ_0005090	exonic	chr1	-	246078831	246093239	uc001ibk.3	SMYD3	CAAACCCAGGACAAGGTGATCTGCAACTCTTTCACCATCTGTAATG
ASCRP000895	63.5	61	64	64.6667	61	67	5.94852	5.843	5.86281	5.68145	5.71638	5.7848	P	P	P	P	P	P	hsa_circRNA_100513	hsa_circ_0017310	exonic	chr1	+	246754813	246755243	uc001ibo.4	CNST	GATACCACCAGACATGGAAGGTCTTTAATGTAACTTTAAATGGTTC
ASCRP000896	64.1667	63.1667	66.5	68.3333	64.5	69.1667	5.96064	5.898	5.91894	5.78019	5.80344	5.78954	P	P	P	P	P	P	hsa_circRNA_100514	hsa_circ_0017311	exonic	chr1	+	246784730	246797889	uc001ibo.4	CNST	CACATCAAGAGACTTTTTTCAGGAGATATTGCACCTTTAATGCAAG
ASCRP000898	51.8333	59.3333	54.8333	63	58.3333	67.3333	5.58543	5.79942	5.60522	5.61996	5.64269	5.75357	M	P	A	P	P	P	hsa_circRNA_100516	hsa_circ_0006097	exonic	chr1	-	247039338	247040604	uc001ibv.2	AHCTF1	TTTCGATTAGGTGTATGGTTGAAGCCTGGAATTTTTTGCGGCAACA
ASCRP000899	342.833	340.333	351.833	559	549.167	554.5	8.66146	8.62862	8.64222	8.87164	8.88583	8.88346	P	P	P	P	P	P	hsa_circRNA_100517	hsa_circ_0017348	exonic	chr1	-	247322307	247323115	uc001ici.3	ZNF124	AGAAATCTAAGAACTCGGTTGCCTTTGAGGATGTGGCTGTGAACTT
ASCRP000900	58.6667	59.1667	62.5	69	68.5	66.3333	5.82343	5.8459	5.88619	5.7911	5.85267	5.77485	P	P	M	P	P	M	hsa_circRNA_100518	hsa_circ_0008225	exonic	chr10	+	225933	267296	uc001ifk.3	ZMYND11	AGTTTGCAGGCTAAAGAAGTAAACAGGTCATGGCACGTTTAACAAA
ASCRP000901	73.6667	75.5	77.1667	83.6667	76.6667	81.6667	6.15388	6.2645	6.21751	6.0388	5.98521	6.04618	P	P	P	P	P	P	hsa_circRNA_100519	hsa_circ_0017412	exonic	chr10	-	909682	910210	uc001ifs.1	LARP4B	TGAAAATAGCGAGACAGGTACCAGCAACTAAGGTTTCAGAGCTGAA
ASCRP000902	58.1667	59.1667	58	76.3333	73.6667	73.3333	5.84577	5.83977	5.71311	5.92833	5.97703	5.91516	P	P	A	P	P	P	hsa_circRNA_100521	hsa_circ_0017438	exonic	chr10	+	1118055	1126416	uc009xhm.1	WDR37	AAGGCTTCCACCAGCAAGCTTATTGCAGGAGTGACCAGGACACTAC
ASCRP000906	81	82	86.5	111.5	110.333	114.667	6.38605	6.35002	6.38928	6.47471	6.53373	6.53656	P	P	P	P	P	P	hsa_circRNA_100525	hsa_circ_0017443	exonic	chr10	+	1123846	1142186	uc001igg.1	WDR37	TGACACTAGTGATTCTAAACTGCCTTCCTCGGTTCGCAGTACACTT
ASCRP000907	169.667	176.167	178.5	256	256.333	255.5	7.54495	7.58731	7.5551	7.71948	7.76305	7.73834	P	P	P	P	P	P	hsa_circRNA_100526	hsa_circ_0004277	exonic	chr10	+	1125950	1126416	uc001igg.1	WDR37	CCACCAGCAAGTACGTAGAGAAATCGACACTCTTAATGAACGTTTA
ASCRP000908	156.667	159.167	156.167	230	225.167	232.167	7.44415	7.43102	7.36191	7.56247	7.5959	7.57889	P	P	P	P	P	M	hsa_circRNA_100527	hsa_circ_0017446	exonic	chr10	+	1125950	1132297	uc001igg.1	WDR37	CGTGGGCTCAGTACGTAGAGAAATCGACACTCTTAATGAACGTTTA
ASCRP000909	72.3333	73.3333	80.3333	90.1667	84.6667	95	6.20039	6.16063	6.24868	6.14842	6.1718	6.26538	P	A	P	P	P	P	hsa_circRNA_100528	hsa_circ_0017454	exonic	chr10	+	1130342	1132297	uc001igg.1	WDR37	GCCACGTGGGCTCAGATTGTCTCCAGCTTTAAGACCACGACATCGA
ASCRP000910	58.6667	60.1667	64	76.6667	73	75.3333	5.80533	5.84623	5.89198	5.90354	5.95275	5.924	P	P	P	P	P	P	hsa_circRNA_100529	hsa_circ_0000206	exonic	chr10	+	1130342	1142186	uc001igg.1	WDR37	GTTGCTGACACTAGTATTGTCTCCAGCTTTAAGACCACGACATCGA
ASCRP000911	81	76.6667	84	100.667	101.5	101	6.3449	6.27142	6.352	6.32643	6.41207	6.36407	P	P	A	P	P	P	hsa_circRNA_100530	hsa_circ_0007796	exonic	chr10	+	1130342	1151207	uc009xhm.1	WDR37	CCAGGGACACACGGAATTGTCTCCAGCTTTAAGACCACGACATCGA
ASCRP000912	61.6667	61.3333	64	72.6667	67.1667	70.3333	5.86512	5.89754	5.86034	5.84524	5.78777	5.84356	P	P	P	P	M	P	hsa_circRNA_100531	hsa_circ_0017461	exonic	chr10	+	1139391	1142186	uc001igg.1	WDR37	TGACACTAGTTAAATTCTATCAAATTTCATCCCTCAGAGCAGTTGG
ASCRP000913	68	64	71.3333	73.1667	67.3333	72.5	6.06057	5.9871	6.05291	5.89198	5.82218	5.89729	P	P	P	P	P	P	hsa_circRNA_100532	hsa_circ_0017476	exonic	chr10	+	3143556	3151672	uc009xhr.3	PFKP	CGTGCAGATGGGCGGGACGATCATTGGCAGTGCGCGGTGCCAGGCC
ASCRP000914	1041.83	1031.17	1076.33	1227.67	1185	1197.33	10.2487	10.2219	10.2435	9.98711	9.98815	9.99179	P	P	P	P	P	P	hsa_circRNA_100533	hsa_circ_0006608	exonic	chr10	+	3160973	3162236	uc009xhr.3	PFKP	ACACTATCACCGACCGTTCTCCCGGGGAAGTACTTGGAAGAGATCG
ASCRP000915	61.5	61	62.8333	68.6667	70.1667	69.8333	5.89365	5.86844	5.82442	5.77043	5.89959	5.83108	P	P	P	P	A	P	hsa_circRNA_100534	hsa_circ_0017510	exonic	chr10	-	3201105	3202522	uc001igr.2	PITRM1	CTGATGTTGGGTTCTTCACGTACGGTAATTTTCCATTAGAACAGCA
ASCRP000916	88.8333	87	88.1667	107.5	100.5	103.333	6.52225	6.491	6.41524	6.43486	6.42155	6.37954	P	P	P	P	P	P	hsa_circRNA_100536	hsa_circ_0005379	exonic	chr10	-	5827104	5842668	uc001iil.4	GDI2	GGATTTGCAAGGAATGTATCCTGTCAGGTATAATGTCAGTGAATGG
ASCRP000917	103.333	102	107.667	123.667	122.333	121.667	6.77678	6.73853	6.73366	6.63926	6.66674	6.62785	P	P	P	P	P	P	hsa_circRNA_100537	hsa_circ_0002665	exonic	chr10	-	5836847	5842668	uc001iil.4	GDI2	CCTGGCATCTAGAATGTATCCTGTCAGGTATAATGTCAGTGAATGG
ASCRP000921	278.5	273.333	282.333	336	337.5	334.833	8.35414	8.31371	8.31098	8.10875	8.14035	8.08871	P	A	P	P	P	P	hsa_circRNA_100541	hsa_circ_0017636	exonic	chr10	-	7285519	7327916	uc010qay.2	SFMBT2	TAAAAATGGAGTCAGCCTCACTCCTCCCAAAGCAATCAAAGAGAAG
ASCRP000922	64.5	64.8333	69.1667	89.1667	84.8333	86.8333	5.9974	5.97462	6.01194	6.1149	6.16677	6.12479	P	P	P	P	A	P	hsa_circRNA_100542	hsa_circ_0017639	exonic	chr10	-	7290509	7327916	uc010qay.2	SFMBT2	TTACATCTCTCCTGCGTCGGTGACTAAGCAATCAAAGAGAAGTACA
ASCRP000924	68.6667	71	82	83	78.6667	80	6.0466	6.13226	6.27845	6.03217	6.02636	6.00313	P	P	P	P	P	P	hsa_circRNA_100544	hsa_circ_0017643	exonic	chr10	-	7325865	7327916	uc010qay.2	SFMBT2	TACAGAATGGACCCACCTTCAGCAATCAAAGAGAAGTACACAGACT
ASCRP000926	74.5	73.1667	77.3333	115.5	108	113.5	6.20164	6.18843	6.20577	6.50638	6.49184	6.5308	P	P	P	P	P	P	hsa_circRNA_100546	hsa_circ_0007292	exonic	chr10	+	7839009	7844817	uc001iju.3	ATP5C1	TTGAAATTATCTCTGGTGCTGCAGCTCTTCACCAGGAGACTAAAGT
ASCRP000927	53.6667	52.3333	54.3333	74.3333	62.1667	64.3333	5.65394	5.60048	5.60076	5.84853	5.71894	5.76724	P	A	A	A	P	P	hsa_circRNA_100547	hsa_circ_0017713	exonic	chr10	-	12021055	12056183	uc009xiz.2	UPF2	GGATTTCAGATTTCATGCGCATTCTACATTCTAAAGGGGAGCTCAG
ASCRP000928	77.3333	79.6667	85.6667	139.333	135.333	133.667	6.29212	6.29844	6.32708	6.80643	6.81057	6.75416	P	P	P	P	M	A	hsa_circRNA_100548	hsa_circ_0000213	exonic	chr10	-	12039670	12056183	uc009xiz.2	UPF2	ATAGTTCCTAGACAAAGGCGCATTCTACATTCTAAAGGGGAGCTCA
ASCRP000929	180.167	176	182.333	262.167	257.667	255.5	7.6342	7.6047	7.60109	7.75925	7.77338	7.74314	P	P	P	P	A	P	hsa_circRNA_100549	hsa_circ_0004630	exonic	chr10	+	12123470	12136270	uc001ild.4	DHTKD1	ATTCTACACCAACCCCATCATGTACAAAATCATCAGTTGATCATGG
ASCRP000930	102	100	100.833	122.333	112.5	117.833	6.69773	6.69506	6.63588	6.60519	6.56562	6.57033	P	A	P	P	P	P	hsa_circRNA_100550	hsa_circ_0017726	exonic	chr10	+	12123470	12139995	uc001ild.4	DHTKD1	ACATGTTCAGTTGATCATGGCCTTGCCAGGTTGGTGACAGTATATT
ASCRP000931	87.3333	90.3333	90.5	114.333	103.833	114.833	6.50195	6.51324	6.46236	6.51776	6.44768	6.54557	P	P	P	P	P	P	hsa_circRNA_100551	hsa_circ_0017728	exonic	chr10	+	12123470	12143180	uc001ild.4	DHTKD1	ATATGGACCCAAATCAGAAGGGGTTTCTAGAGTTGATCATGGCCTT
ASCRP000932	58	58.3333	63	75.1667	73	74.6667	5.79515	5.78262	5.84898	5.89733	5.95416	5.89386	P	A	A	P	P	P	hsa_circRNA_100552	hsa_circ_0008826	exonic	chr10	+	12136071	12162266	uc001ild.4	DHTKD1	TGGCCTGCAAGGGAAGCTTGTGGGCTGTGCCATCATCCATGTCAAT
ASCRP000933	89.8333	89.6667	97	114.667	109.667	113.333	6.53979	6.51367	6.57444	6.50558	6.50449	6.5158	P	P	P	P	P	A	hsa_circRNA_100553	hsa_circ_0017777	exonic	chr10	+	12251965	12252321	uc009xja.2	CDC123	CACGCTTACGGGATGATCCACCAACACATTCTCAGCCAGACAGTGA
ASCRP000934	104.667	104.333	107.667	111.167	110	105.167	6.74883	6.76278	6.75309	6.4836	6.53007	6.41908	M	A	P	P	A	P	hsa_circRNA_100554	hsa_circ_0002109	exonic	chr10	+	13214375	13214765	uc001imc.3	MCM10	TCACCTCCAGAGGAATTAAGGAATTTGCAAGAGCAAATGAAGGCCT
ASCRP000939	66.3333	67.3333	68.6667	80	76	79	6.00864	6.00653	5.99734	6.00556	6.01136	6.01009	P	P	P	P	P	P	hsa_circRNA_100559	hsa_circ_0000219	exonic	chr10	-	15858833	15889942	uc001iod.1	FAM188A	CGTATTTTTTGCCAAGGGTTTGTGTTTAGTGAATCAGAGGGATCTG
ASCRP000941	58.6667	58.1667	57.6667	70.5	68.1667	70.8333	5.82424	5.79801	5.73162	5.80597	5.86501	5.84321	P	P	A	A	P	P	hsa_circRNA_100561	hsa_circ_0006665	exonic	chr10	-	15875628	15889942	uc001iod.1	FAM188A	TGCTCAGGAATGAGGTTTGTGTTTAGTGAATCAGAGGGATCTGCAT
ASCRP000942	157.333	158.333	173.833	214.333	204	210.5	7.4282	7.43334	7.52794	7.44295	7.4404	7.42758	P	P	M	P	P	P	hsa_circRNA_100562	hsa_circ_0006577	exonic	chr10	-	16794537	16824083	uc001iok.3	RSU1	TTCTGCCCCCAGAACTAGTTACCTTATCCCATATCACACAACTGGT
ASCRP000945	149.833	145	172.5	270.667	264.333	257.667	7.35709	7.30121	7.4948	7.8142	7.80919	7.76441	P	P	P	P	P	P	hsa_circRNA_100565	hsa_circ_0017956	exonic	chr10	+	22019828	22024164	uc001iqv.3	MLLT10	GCTCACACCAATCCCCTGTAAGCAGCTTACAGATTCGCTATGATCA
ASCRP000947	58.3333	54.8333	57.3333	71.8333	67.3333	67.8333	5.76482	5.67338	5.65643	5.82343	5.88527	5.74737	P	P	A	P	P	P	hsa_circRNA_100568	hsa_circ_0017979	exonic	chr10	-	24880815	24883968	uc001isb.2	ARHGAP21	CATCCAGCACATTCACGATTTGCCTGAACATCATTATGAAACACTT
ASCRP000948	60.8333	64.3333	65	63.1667	57.6667	59.6667	5.92159	5.95185	5.90244	5.64523	5.62341	5.53985	P	P	A	P	P	P	hsa_circRNA_100569	hsa_circ_0018000	exonic	chr10	+	26993605	26994323	uc001isv.3	PDSS1	GAGACTTGAAAGGTCTGTATGAGGACATTAGAAAGATACCCTATAT
ASCRP000949	101	103.833	111.833	133.5	124	130.5	6.7281	6.75357	6.78654	6.71573	6.71083	6.7246	P	P	P	P	P	P	hsa_circRNA_100570	hsa_circ_0001963	exonic	chr10	+	26994214	26998697	uc001isv.3	PDSS1	ATAACAACTCCCGGTTTCATCACACAACCCCAGACAGTAAAACACA
ASCRP000950	768	780.5	810.667	517.833	511	525.667	9.82191	9.83652	9.85863	8.75658	8.77089	8.80102	P	P	P	P	P	P	hsa_circRNA_100571	hsa_circ_0018004	exonic	chr10	+	27024168	27024508	uc001isv.3	PDSS1	TGTTTGCCTGTCAGCAGGTCTCTGTTCTAGGATGTCCCGACCCAGT
ASCRP000958	91.6667	93.3333	97.6667	152.5	147.667	150.833	6.58192	6.58578	6.61973	6.92662	6.96215	6.92126	P	P	P	P	P	P	hsa_circRNA_100579	hsa_circ_0007503	exonic	chr10	+	28872327	28884970	uc001iuh.3	WAC	GAAAGAAAAGGGACCAGTTACTCTCCACAAGAAAATTCACACAACC
ASCRP000961	147.333	152.333	156.5	188	189.667	190	7.34682	7.37034	7.35755	7.24381	7.31497	7.27688	P	P	P	P	P	A	hsa_circRNA_100583	hsa_circ_0000231	exonic	chr10	-	32197099	32199491	uc001ivz.1	ARHGAP12	ACAGATAAGGGTTTAAATGTGATACTGGTGTAGATCTCCTTGTTCT
ASCRP000964	306.333	303.833	330	576.833	573.333	563	8.47601	8.45667	8.53062	8.90824	8.94789	8.89383	P	P	P	P	P	P	hsa_circRNA_100587	hsa_circ_0000235	exonic	chr10	+	35805450	35819171	uc001iyv.4	CCNY	TGCCATCGTCACCCTGCATCCTCCAGGACAAATAGCAAGGAAATAC
ASCRP000965	150.833	155.167	158.333	199	194.167	190.333	7.36124	7.40626	7.38242	7.34033	7.35044	7.27876	P	P	P	M	P	P	hsa_circRNA_100588	hsa_circ_0018293	exonic	chr10	-	47164293	47166311	uc010qfs.2	ANXA8L2	CTGCTGAGAGGGCTTAGGAACCAAGGAGGGTGTCATCATTGAGATC
ASCRP000966	49.6667	52.6667	52	74	67	70	5.53169	5.64808	5.53779	5.88127	5.82773	5.83471	A	A	A	P	P	P	hsa_circRNA_100589	hsa_circ_0002968	exonic	chr10	+	49609654	49618211	uc001jgn.3	MAPK8	GGAATTATTCATCGGCTTCTTGGTGAATTTTTGGATGAAGCCATTA
ASCRP000967	100.667	99	101	94	89.6667	92.8333	6.70322	6.70786	6.67483	6.24077	6.2321	6.24155	M	P	P	P	P	P	hsa_circRNA_100590	hsa_circ_0018331	exonic	chr10	-	50708583	50714058	uc001jhs.4	ERCC6	GGTTCAAATTACAGGAGATGGAATAAACTGAGACTGCAGGACAAAG
ASCRP000968	55.5	54.3333	58	61.6667	57	61	5.69864	5.64232	5.69807	5.61253	5.62335	5.62712	P	P	A	A	A	P	hsa_circRNA_100591	hsa_circ_0018340	exonic	chr10	-	51065351	51077601	uc001jig.3	PARG	ATTATCACAGATTGTTTGAGGGACGTTCATCAAGGAAACCGGAGAA
ASCRP000969	144	143	142.167	146.5	137	142.167	7.30365	7.28547	7.22164	6.89036	6.84861	6.83976	P	P	P	A	P	M	hsa_circRNA_100593	hsa_circ_0002224	exonic	chr10	+	51374369	51387763	uc001jin.3	TIMM23	GTTGTATAAATGTACAGTAACTGGTATGAACCCTCTGTCTCCTTAT
ASCRP000970	84.8333	83.3333	87.1667	80.5	76.6667	77.5	6.46992	6.41309	6.38124	6.01323	5.98414	5.98759	P	P	P	P	M	P	hsa_circRNA_100594	hsa_circ_0006820	exonic	chr10	+	51381438	51387763	uc001jin.3	TIMM23	GTATAAATGTACAGGATACAGATGAGTTTATTTTACCTACCGGAGC
ASCRP000975	53.1667	53.5	56.8333	71	63	67.6667	5.65482	5.64755	5.63124	5.80252	5.70854	5.78239	A	A	A	P	P	P	hsa_circRNA_100600	hsa_circ_0018478	exonic	chr10	-	69714351	69773943	uc001jnf.4	HERC4	TTTCTGATAAGGCAGCACACTTCTGCTTTTGTTCCTTCATCAGGAC
ASCRP000976	80.3333	78.5	84.1667	99.6667	97.8333	95.3333	6.38497	6.30433	6.32977	6.30569	6.3716	6.29773	P	P	A	P	P	P	hsa_circRNA_100601	hsa_circ_0007113	exonic	chr10	-	69785302	69804320	uc001jnf.4	HERC4	CTTGTGGACGAGCAGGTTGTTGCCCTGGATGCCCAAAATATTGTAG
ASCRP000979	112	107.333	110.333	113.667	116.333	117	6.87345	6.78338	6.80349	6.49694	6.64066	6.55936	P	P	P	P	M	P	hsa_circRNA_100604	hsa_circ_0009172	exonic	chr10	-	70218860	70229920	uc001jog.2	DNA2	CAGCTCTCTCTATTTCAGAAGAAAGTGGTAGCTTCCTTTCCAAGAA
ASCRP000980	151.667	150.333	151.5	128.833	126.333	129.167	7.38505	7.36178	7.29452	6.69079	6.72219	6.70332	P	P	P	P	P	P	hsa_circRNA_100605	hsa_circ_0006151	exonic	chr10	-	70227879	70229920	uc001jog.2	DNA2	GAAACTTTTAGGATTTCAGAAGAAAGTGGTAGCTTCCTTTCCAAGA
ASCRP000981	62	62.3333	67	95.6667	89.8333	91.3333	5.90398	5.90224	5.88528	6.25106	6.24623	6.20754	P	P	P	P	P	P	hsa_circRNA_100606	hsa_circ_0018529	exonic	chr10	-	70246900	70248386	uc001joi.3	SLC25A16	CCGGAATTTGAAAAGTGCCTGTGTTTCATTTTTTACTTTTGGTACC
ASCRP000985	74.8333	76.8333	79.8333	102.833	107.833	105.5	6.26021	6.27238	6.23789	6.34013	6.49016	6.41843	P	P	P	P	A	P	hsa_circRNA_100610	hsa_circ_0006272	exonic	chr10	+	70497601	70502326	uc001jol.1	CCAR1	TTTCAGCTTAGCAATATTCACAACCTCAGCAGGCCCTGTATAGTGT
ASCRP000986	62.8333	62	63.6667	79.5	74.1667	79	5.9205	5.89193	5.83574	5.99548	5.99046	6.01497	P	A	P	P	P	P	hsa_circRNA_100611	hsa_circ_0018550	exonic	chr10	+	70500385	70502326	uc010qja.1	CCAR1	GAAGATGTATTCTTTCAGCTTAGTTACAGCAACCCCAGCAAACCCT
ASCRP000987	97.1667	99.6667	103	114.333	111.167	112.333	6.63122	6.67568	6.64339	6.49363	6.54884	6.5121	P	P	P	P	P	P	hsa_circRNA_100612	hsa_circ_0008523	exonic	chr10	+	70723046	70726959	uc001jov.1	DDX21	TACAAGAAAGGCCGAGGAGTGACCTTCCTATTTCCTATACAAGCAA
ASCRP000988	63	64.1667	69	68.5	61.6667	69.8333	5.93381	5.99134	5.98296	5.77624	5.70892	5.79769	P	P	P	P	P	M	hsa_circRNA_100613	hsa_circ_0018611	exonic	chr10	+	70958127	70962799	uc010qjd.1	SUPV3L1	TTCACTGTTACAGGTTCGAGACTATAAGAGGCTTACCCCCATTTCT
ASCRP000989	69.6667	70.1667	69.1667	82.3333	75.3333	78.3333	6.10636	6.15439	6.03592	5.99153	5.99684	5.9975	P	P	P	P	P	P	hsa_circRNA_100614	hsa_circ_0018652	exonic	chr10	-	71977567	71978573	uc001jqv.1	PPA1	ATATATCTGGAACTATGGTGCCATCCCTCAGGATGTGTTTCACATG
ASCRP000990	326.333	319.833	338.667	404.5	399.667	408	8.56517	8.53456	8.56683	8.38754	8.40508	8.40191	P	P	P	P	P	P	hsa_circRNA_100615	hsa_circ_0018659	exonic	chr10	+	72285678	72291210	uc001jrd.4	KIAA1274	CCGGAAAGAGGTCTGGGGTCCTGAGGCTGCTGGCAGACTATGGGTA
ASCRP000991	64.1667	61	69.6667	70.3333	62.8333	67.5	5.94684	5.8823	5.93727	5.79211	5.7261	5.77745	P	P	P	P	P	P	hsa_circRNA_100616	hsa_circ_0004606	exonic	chr10	+	72462067	72468534	uc001jrg.3	ADAMTS14	TCATGAATATCGCGGGCCTCATCCGCACAGACAGCACCGACTTCTT
ASCRP000992	58.6667	61.6667	67.3333	74.5	66.3333	73.1667	5.781	5.88646	5.96504	5.8922	5.79434	5.91079	P	P	P	P	P	P	hsa_circRNA_100617	hsa_circ_0018736	exonic	chr10	-	73956568	73963282	uc001jsr.2	ASCC1	GTGCTCCATGGCATATAGTTGGAAAGAGAGGGGACACTAGGAAGAA
ASCRP000994	212.667	220.667	222.333	232.5	228.5	234.333	7.90446	7.96586	7.93893	7.58284	7.5983	7.60554	P	P	P	P	P	P	hsa_circRNA_100620	hsa_circ_0006276	exonic	chr10	-	75156276	75160615	uc009xre.3	ANXA7	TTACCCTAGTCAGAATGTCATACCCAGGCTATCCCCCAACAGGCTA
ASCRP000995	98	94.1667	97	99.5	96.3333	99.5	6.65364	6.58684	6.59778	6.31405	6.33726	6.31818	P	P	P	P	P	P	hsa_circRNA_100621	hsa_circ_0018814	exonic	chr10	-	75214169	75239275	uc001jue.3	PPP3CB	TGAACTAATGACTGAAGGTGAAGACCAGTTTGATGCTGTCCCTTTC
ASCRP000997	99.8333	107.333	114.5	185	180.667	177.667	6.71054	6.8051	6.86637	7.22764	7.24534	7.1888	P	P	P	A	P	P	hsa_circRNA_100623	hsa_circ_0018824	exonic	chr10	-	75302560	75302889	uc001jun.3	USP54	ATTATATCTCCACCACTTCCCTTTGGAAAACCTCCTGATGAGAATT
ASCRP000998	82.5	84	87.6667	94.8333	89.3333	93.6667	6.3716	6.41878	6.3922	6.24045	6.22134	6.23459	P	P	P	P	P	P	hsa_circRNA_100624	hsa_circ_0018838	exonic	chr10	-	75439828	75456921	uc001juu.4	AGAP5	ATATCACACAAAGCTTTGGAGTTTAGCCTTTCTGCCAATCCAGAGG
ASCRP000999	97.3333	98.8333	99	115.333	108.5	112.167	6.6517	6.69165	6.62497	6.51154	6.49848	6.50639	P	P	A	P	P	P	hsa_circRNA_100625	hsa_circ_0018845	exonic	chr10	-	75464743	75481262	uc001juu.4	AGAP5	AAGTCAGGGAGCTTAAGGTTGCCAAGCTGTTCTGCCTTTCTGGAAT
ASCRP001000	60	61	66	75.5	72.3333	73.6667	5.83068	5.84162	5.97881	5.86258	5.93824	5.89429	P	P	P	P	P	P	hsa_circRNA_100626	hsa_circ_0018848	exonic	chr10	-	75472961	75481262	uc001juu.4	AGAP5	AAGGCAGCAAAGTATTAGTTGCCAAGCTGTTCTGCCTTTCTGGAAT
ASCRP001002	68.1667	70.1667	74.5	79.6667	71.6667	73	6.03066	6.15974	6.1519	5.96111	5.91128	5.90238	P	P	P	P	P	A	hsa_circRNA_100628	hsa_circ_0009121	exonic	chr10	+	76153898	76158337	uc001jwi.3	ADK	TTATATAGCATGGATGATTCAACAGCCACACAAAGCAGCAACATTT
ASCRP001003	68.8333	65.3333	67.8333	90.3333	87.5	93.6667	6.09948	5.99168	5.97136	6.18206	6.21168	6.23356	P	P	P	P	P	P	hsa_circRNA_100629	hsa_circ_0005164	exonic	chr10	+	76598440	76603236	uc001jwm.1	KAT6B	GAAAGACCAGATTTGCCTGAAGACCTGGATAATCTCCATTTTTGTC
ASCRP001004	86.1667	88.6667	92.3333	108.833	106	110.167	6.46343	6.5019	6.50832	6.44803	6.47549	6.45398	P	P	P	P	P	M	hsa_circRNA_100630	hsa_circ_0005235	exonic	chr10	+	76602357	76603236	uc001jwm.1	KAT6B	GAAAGACCAGGTCTTGATTTCCCAGTTAAAGATGTTCTTCACCCGA
ASCRP001005	97.5	96.6667	107	95.6667	90.8333	96.3333	6.6906	6.64525	6.71315	6.25201	6.20637	6.31999	P	P	P	P	M	P	hsa_circRNA_100631	hsa_circ_0006148	exonic	chr10	+	76910271	76910864	uc001jwx.2	SAMD8	TCTTAGACAGGCAGCGGAGGAGGAAATGGCAGGTCCTAATCAACTC
ASCRP001006	76.6667	78.8333	82.6667	78.5	75.5	76.6667	6.25379	6.30606	6.30499	5.94975	6.01598	5.94679	P	P	P	P	P	P	hsa_circRNA_100632	hsa_circ_0018905	exonic	chr10	+	76910271	76928416	uc001jwx.2	SAMD8	TACTGGAAAGGCAGCGGAGGAGGAAATGGCAGGTCCTAATCAACTC
ASCRP001007	215.167	212.833	219.5	311.667	312.5	332	7.95299	7.9002	7.90646	7.98677	8.03786	8.08802	P	P	P	P	P	P	hsa_circRNA_100633	hsa_circ_0018909	exonic	chr10	+	76970891	76982160	uc010qle.2	VDAC2	AAATATCAGTTGGATCCCACTGCTTCCATTTCTATTCCCCTCTTCC
ASCRP001008	182	182.833	199.167	267.333	259.5	254.667	7.64427	7.64511	7.72008	7.77738	7.77627	7.74546	P	P	P	P	P	P	hsa_circRNA_100634	hsa_circ_0006649	exonic	chr10	-	79613111	79614128	uc001jzk.3	DLG5	GCAGCAGCAGGCCCTACCACAGGCTGAATCCTGACTATGAGAGGCT
ASCRP001009	76.1667	76.3333	85.1667	97.8333	86	92.1667	6.24421	6.253	6.34518	6.30077	6.15531	6.24518	P	P	P	P	P	P	hsa_circRNA_100635	hsa_circ_0008856	exonic	chr10	+	82266983	82269227	uc001kci.4	TSPAN14	TTCAGAAAGCTGGTGTGCTGTCCGACCTCACCAAAGTGACCCGGAT
ASCRP001011	270.167	278.333	276.167	721	736.333	698.833	8.30676	8.32814	8.28076	9.24243	9.29158	9.21045	P	P	P	P	P	P	hsa_circRNA_100637	hsa_circ_0006956	exonic	chr10	+	86177526	86185649	uc001kdh.1	FAM190B	CACTATCATCACCATGGAAAAAGTGACTTGAGCAGGATATTTTGAA
ASCRP001012	72.8333	73.3333	79.8333	95.6667	89.1667	91.8333	6.20818	6.18895	6.23565	6.26106	6.24222	6.20936	P	P	P	P	P	P	hsa_circRNA_100638	hsa_circ_0003018	exonic	chr10	+	86177526	86198463	uc001kdh.1	FAM190B	CCTGCATCAGGATATTTTGAATAATCTTGAATCATGTGACCTTGAG
ASCRP001014	167.833	168.333	190.333	405.667	392.833	392.167	7.53426	7.52081	7.65439	8.38701	8.37444	8.31874	P	P	P	P	P	A	hsa_circRNA_100640	hsa_circ_0002727	exonic	chr10	-	88230748	88233730	uc001kdn.3	WAPAL	AGCACCATCAGTCACCCACAAAAGCTGTATATAATGCCAGACATTG
ASCRP001015	141	150.167	147.167	209.833	200.167	201.5	7.25706	7.35553	7.25931	7.41123	7.40935	7.38528	P	P	P	P	P	A	hsa_circRNA_100641	hsa_circ_0019054	exonic	chr10	-	89536077	89544427	uc009xth.1	ATAD1	CAGCTGCCAGGTGTTCTTCTCTATGGGCCTCCAGGCTGTGGTAAAA
ASCRP001016	49.8333	48.6667	52.1667	70.6667	64.1667	70.3333	5.52556	5.49782	5.50819	5.78706	5.81236	5.79456	A	A	A	P	P	P	hsa_circRNA_100642	hsa_circ_0019058	exonic	chr10	+	89653781	89653866	uc021pvw.1	PTEN	ATGTAGTAAGATATTTATCCAAACATTATTGCTATGGGATTTCCTG
ASCRP001017	47.8333	48.6667	51	69.8333	63	65.3333	5.47868	5.47901	5.45525	5.80027	5.69991	5.7312	A	A	A	P	P	P	hsa_circRNA_100643	hsa_circ_0019079	exonic	chr10	+	91511102	91522592	uc009xtw.1	KIF20B	AATGGAGGAGATCTAAATGTTAAAGAGAAAATAATTGAAGACATGC
ASCRP001020	109	107.667	110.333	171.667	172.833	177.667	6.83143	6.79929	6.79836	7.11253	7.18461	7.16371	P	P	P	A	P	M	hsa_circRNA_100646	hsa_circ_0002435	exonic	chr10	-	93902785	93904869	uc001khu.2	CPEB3	ATTTTCCTCCTAAAGGTCGATCTTCTCTCTTTCCCTTTGAAGATGC
ASCRP001022	104	113	111.333	121.5	119.833	122.333	6.75772	6.87637	6.80836	6.6059	6.65123	6.62459	P	P	P	P	P	P	hsa_circRNA_100648	hsa_circ_0005898	exonic	chr10	-	95140975	95148911	uc001kin.3	MYOF	GTATTTGATGTAAACACAGGAGAAACAGAGGTAGGCTTTGTTCCAA
ASCRP001025	51.3333	48.1667	49.6667	66.3333	62.5	67	5.60298	5.48035	5.42141	5.73646	5.76004	5.77385	A	A	A	P	P	P	hsa_circRNA_100651	hsa_circ_0005691	exonic	chr10	+	96267023	96271411	uc001kjr.2	TBC1D12	GCCTGATGTTGGTTATAACTTTATGAAATCTTCCTCTCAAGAGCAA
ASCRP001028	81.5	83.3333	87	106.333	99.5	100.5	6.34147	6.37402	6.4054	6.40953	6.38406	6.36172	P	P	P	P	A	P	hsa_circRNA_100654	hsa_circ_0008102	exonic	chr10	+	98703869	98711953	uc001kmr.3	LCOR	ACTCAAGGGAACGGGGACACTTAGTCGGTCTGGATGAACCAGCTTC
ASCRP001029	64.6667	64.3333	67.3333	75.1667	72.6667	74.3333	5.97213	5.95616	5.96908	5.89782	5.92276	5.93908	P	P	P	P	P	P	hsa_circRNA_100655	hsa_circ_0006371	exonic	chr10	+	98708764	98711953	uc001kmr.3	LCOR	AGTACTCAAGGGAACGGACAGTCCCTGGGTCTCCGACCCCAATATT
ASCRP001030	219.5	219.833	229.667	231.333	226	226.667	7.99456	7.97618	7.98824	7.57215	7.59439	7.5599	P	P	P	P	P	P	hsa_circRNA_100656	hsa_circ_0004896	exonic	chr10	-	99196947	99197507	uc009xvp.1	EXOSC1	AGTGAGTCAGGTTGAAATTTATAAGAGTTTCCGCCCAGGTGACATT
ASCRP001033	66.6667	61.3333	67.8333	76.6667	68.6667	72.8333	6.00958	5.89281	5.97881	5.96696	5.87856	5.91287	P	P	P	P	P	P	hsa_circRNA_100659	hsa_circ_0003168	exonic	chr10	+	99502850	99504672	uc001kok.2	ZFYVE27	TGAAGAGCTTGTGGCAGATGCCTTTGTGTTCCTTGCTGACCTGCCT
ASCRP001034	87.3333	85.6667	96.6667	138	130.333	137.333	6.51075	6.44989	6.60253	6.77559	6.74115	6.81601	P	P	P	P	M	P	hsa_circRNA_100660	hsa_circ_0019390	exonic	chr10	+	99967857	99969656	uc001kow.4	C10orf28	TCTACAAGAGATTGTGGTGGTGCCATGCAGCAAGAATCAGAGAGAT
ASCRP001036	697.333	697	697.333	1184.83	1190.33	1173	9.68497	9.67807	9.62334	9.94367	10.0027	9.97379	P	M	M	P	M	P	hsa_circRNA_100662	hsa_circ_0006654	exonic	chr10	+	102683731	102685776	uc001krs.3	FAM178A	ACACACAAAGCAGGCTCTAAGCAGAATAAATTCCCTGAAAAAAGAA
ASCRP001038	60.1667	61.6667	61	69.5	65.3333	68.3333	5.85665	5.88737	5.82158	5.78186	5.78339	5.78861	P	A	P	P	P	P	hsa_circRNA_100664	hsa_circ_0005741	exonic	chr10	-	103384501	103436193	uc001kto.3	FBXW4	AGAATCTGGGACCTCAACAGGATGACCAGTGTCCCAGTGAAGGAAC
ASCRP001039	76.8333	80	80	105.667	99	100.167	6.28682	6.32157	6.29771	6.42581	6.40049	6.35221	P	P	P	P	P	P	hsa_circRNA_100665	hsa_circ_0019589	exonic	chr10	-	103427642	103433430	uc001kto.3	FBXW4	CATTACTCAGTCAGATGCCCTGGATGCAGCTAGAGGATGATTCTCT
ASCRP001040	71.3333	72.8333	76.8333	92	88.1667	92.3333	6.1701	6.19025	6.16961	6.20762	6.19488	6.19654	P	P	P	P	P	P	hsa_circRNA_100666	hsa_circ_0019591	exonic	chr10	-	103432671	103433430	uc001kto.3	FBXW4	GACGGCCAAGTCAGATGCCCTGGATGCAGCTAGAGGATGATTCTCT
ASCRP001041	62.8333	63	64.8333	69.3333	68.3333	67.5	5.91158	5.93262	5.89477	5.78478	5.82758	5.79925	P	P	P	P	P	P	hsa_circRNA_100667	hsa_circ_0000255	exonic	chr10	-	103432671	103436193	uc001kto.3	FBXW4	TCCAGGGACAGGACGGCCAAGGATGACCAGTGTCCCAGTGAAGGAA
ASCRP001043	75.8333	76.8333	79.5	121.833	115.333	117.833	6.28109	6.29798	6.26719	6.61827	6.59294	6.56455	P	P	P	P	P	P	hsa_circRNA_100669	hsa_circ_0019612	exonic	chr10	-	103558598	103567658	uc009xwt.2	MGEA5	CTCTGAAAAAGTTTCTCAGTTTGGGTGCAGATCATTTGCTTTGCTT
ASCRP001044	54.8333	57.6667	58.3333	72	68.3333	70.3333	5.71896	5.82757	5.71448	5.82932	5.8546	5.8516	A	P	A	P	P	P	hsa_circRNA_100670	hsa_circ_0019627	exonic	chr10	-	103649168	103699695	uc009xwy.1	C10orf76	TCAGAGGAGCAGTCCTGAGGCTTTCTACCAATGCAGGCCAGTGGAA
ASCRP001045	58.6667	62.8333	60	75.6667	71.1667	74.6667	5.8272	5.97226	5.7633	5.89706	5.89415	5.89788	P	P	A	P	P	P	hsa_circRNA_100671	hsa_circ_0019632	exonic	chr10	-	103716353	103717489	uc009xwx.1	C10orf76	TACTCCATGGCCTTGATAAATTTGCTGAAGTTCCTTATGTCAAATG
ASCRP001048	598.833	598.167	619.667	768.833	765	762.833	9.47183	9.47352	9.45634	9.31294	9.34454	9.33181	A	P	P	P	P	P	hsa_circRNA_100674	hsa_circ_0000257	exonic	chr10	+	103916775	103917971	uc001kuo.2	NOLC1	TAAAGCTCAGACTAAAGCCCCTCCCAAACCAGACACAGCAGGATGC
ASCRP001049	236.333	238	242.667	338	334.333	341.667	8.1133	8.10718	8.08573	8.10534	8.11702	8.12452	P	A	A	P	P	P	hsa_circRNA_100675	hsa_circ_0003839	exonic	chr10	+	104119940	104120152	uc001kux.2	GBF1	ACTTATTCCAGGCACAGCTTTGGTCCCCTATGGTCTTCCCTGCATC
ASCRP001050	345	357.5	357.333	294.333	292.833	298	8.66398	8.71594	8.65713	7.91464	7.94601	7.95352	P	P	P	P	P	P	hsa_circRNA_100676	hsa_circ_0019799	exonic	chr10	-	105106994	105107207	uc009xxl.3	PCGF6	CCTAAACCTGGTTGGACCGACAGTTACAAGACATAGTGTACAAATT
ASCRP001053	199.5	199.333	209.167	224.833	214.667	219	7.79516	7.79057	7.81188	7.51879	7.50638	7.51565	P	P	P	P	P	P	hsa_circRNA_100679	hsa_circ_0005620	exonic	chr10	-	105382226	105420872	uc010qqu.1	SH3PXD2A	CACAGCCGAGGTGCCGACGCCACCGCCGAGCCCATGATCCTGGAAC
ASCRP001058	85.5	81.3333	95.5	133	124.5	126	6.49736	6.36056	6.5315	6.75223	6.71554	6.68785	P	P	P	P	P	P	hsa_circRNA_100684	hsa_circ_0020048	exonic	chr10	+	114724314	114799885	uc021pyn.1	TCF7L2	ACACATTGTCCTCCATTTTCAGTCCGGCAGCACACATTACTCTGCG
ASCRP001059	139.667	133	147.333	298.667	289.333	297.333	7.24356	7.16009	7.26572	7.93407	7.93611	7.94288	P	P	P	P	P	A	hsa_circRNA_100685	hsa_circ_0020080	exonic	chr10	+	116590610	116608496	uc001lcb.3	FAM160B1	TCATAGGCAGCTTGCACCTTCTCTTCCTTTACAAGAAGATTTTGTT
ASCRP001065	520.333	520.833	535.833	468	457	472.667	9.27482	9.28609	9.25271	8.59207	8.60214	8.63101	P	P	A	P	P	P	hsa_circRNA_100691	hsa_circ_0020117	exonic	chr10	-	118464661	118466796	uc001lcu.3	HSPA12A	AATGCATCCATGTGATGAGAAACGGCTCCCACATCTGCATATTCAT
ASCRP001066	58.6667	57.8333	59.6667	70.3333	66.6667	67.8333	5.82233	5.82652	5.70302	5.78372	5.80796	5.74062	P	P	A	P	P	P	hsa_circRNA_100692	hsa_circ_0020134	exonic	chr10	-	120488806	120489922	uc010qst.1	CACUL1	GAGAGTCTCAAAGGAGCTGCAGTAATGAATGTTATAACTATTGAAG
ASCRP001067	61.5	61.5	63.3333	101.333	90.6667	97.6667	5.87529	5.88917	5.86592	6.34968	6.24865	6.3055	P	P	P	P	P	P	hsa_circRNA_100693	hsa_circ_0020174	exonic	chr10	-	120931893	120934104	uc001lec.3	PRDX3	GAAGGTTCTGGTCTTGCACTAAGGTTCCTCATGCCATGCACCTGCT
ASCRP001069	59	56.3333	62.3333	80	68.3333	75.8333	5.78398	5.72438	5.78292	5.98007	5.86618	5.9589	P	P	P	P	P	P	hsa_circRNA_100695	hsa_circ_0005516	exonic	chr10	-	121275020	121286936	uc001lef.3	RGS10	TTCCAGAAACTCCAGGACCAGACATCCACGACAGCGATGGCAGTTC
ASCRP001070	514.333	517	539.667	1064.67	1026	1096.17	9.25567	9.25836	9.26403	9.81053	9.80256	9.87375	P	P	P	P	P	P	hsa_circRNA_100696	hsa_circ_0008896	exonic	chr10	+	122273422	122280607	uc001ley.1	PPAPDC1A	CATTCCTCCTGCAATTTCTTTCCTCACACCCCTGGCTGTTATTTGT
ASCRP001071	54	52	58.8333	76.3333	69.3333	70.8333	5.66644	5.66452	5.75441	5.92163	5.84368	5.86553	P	A	A	P	M	P	hsa_circRNA_100697	hsa_circ_0020246	exonic	chr10	-	123600596	123683844	uc001lfp.3	ATE1	GCGTCTACTCTGCACTACGGCATGTGGGCACATTCCATGACAGTAC
ASCRP001072	57.6667	57.5	59.6667	77.1667	70.6667	71.3333	5.81243	5.79919	5.72196	5.916	5.92316	5.85191	M	A	A	P	A	P	hsa_circRNA_100698	hsa_circ_0020249	exonic	chr10	-	123629520	123683844	uc001lfp.3	ATE1	ACCCTTGGAGGCATGTGGGCACATTCCATGACAGTACAGGATTATC
ASCRP001073	72	74.8333	77.1667	89.6667	77.1667	82.1667	6.18182	6.20097	6.20707	6.17008	6.05424	6.07595	P	P	P	P	M	P	hsa_circRNA_100699	hsa_circ_0020250	exonic	chr10	-	123658355	123662135	uc001lfp.3	ATE1	GAAGACTGAGGCAAAGGGGCTGATTTGAGTAAGCCTCCATGTCGAA
ASCRP001074	120.5	120.333	122.833	184.5	173.667	181	6.99721	6.9794	6.96561	7.21879	7.17262	7.20943	P	P	P	P	P	P	hsa_circRNA_100700	hsa_circ_0020252	exonic	chr10	-	123658355	123673408	uc001lfp.3	ATE1	GAAGACTGAGGTGCCGACCTTTACAATTTCAGCCTTCAAAATCTCA
ASCRP001075	61.6667	58.8333	62.3333	83.3333	76.6667	79.8333	5.9029	5.79523	5.78097	6.00834	5.99367	5.98058	P	P	P	P	P	A	hsa_circRNA_100701	hsa_circ_0008742	exonic	chr10	-	123658355	123683844	uc001lfp.3	ATE1	GAAGACTGAGGCATGTGGGCACATTCCATGACAGTACAGGATTATC
ASCRP001076	116.667	117.833	118	193.333	190.667	195	6.93961	6.96133	6.90409	7.28867	7.33691	7.31541	P	P	P	P	P	P	hsa_circRNA_100702	hsa_circ_0020255	exonic	chr10	-	123681863	123683844	uc001lfp.3	ATE1	AACATGTTGTCCTCAGTACACAATAAGGCATGTGGGCACATTCCAT
ASCRP001078	64.6667	69	70.8333	88.6667	86.3333	85.8333	5.96003	6.10634	6.04245	6.14618	6.16959	6.1075	P	P	P	P	P	P	hsa_circRNA_100704	hsa_circ_0000264	exonic	chr10	-	125798030	125806240	uc001lhm.3	CHST15	TGCTCAGGGACCCTGTGGAGAGGAAATCTGGCATTTTTTAAAGTTT
ASCRP001079	99.1667	100	106.833	130.833	126.5	129.667	6.67229	6.71808	6.73835	6.70928	6.72127	6.72073	P	P	P	P	A	P	hsa_circRNA_100705	hsa_circ_0008898	exonic	chr10	-	126097110	126100769	uc001lhq.3	OAT	GATTGTTTTTGCAGATCTGTGGTTTTTCTACTTGAAGGACACAATG
ASCRP001080	81.5	87	100.833	110.667	108.167	104	6.36583	6.46744	6.66394	6.48241	6.49367	6.39268	P	P	P	P	P	P	hsa_circRNA_100706	hsa_circ_0003766	exonic	chr10	+	126176990	126186697	uc001lhs.2	LHPP	AGCCCACCAGGAGTCCGCTCAGAATTTGATCAGATCGACACATCCA
ASCRP001081	94.8333	98.6667	95.3333	103.5	100.833	101.333	6.60653	6.67868	6.52897	6.34736	6.39914	6.3581	P	P	P	P	P	P	hsa_circRNA_100707	hsa_circ_0020313	exonic	chr10	+	126185529	126186697	uc001lhs.2	LHPP	AGCCCACCAGGCGTTACTACAAGGAGACCTCTGGCCTGATGCTGGA
ASCRP001082	155.333	162.833	158.5	168.167	165.5	168.333	7.4246	7.46335	7.37329	7.08456	7.12495	7.09926	P	M	P	P	P	P	hsa_circRNA_100708	hsa_circ_0000267	exonic	chr10	-	126370175	126370948	uc001lhu.1	FAM53B	CAAGATGGCACAGAAAATGACAGATGGCGAGACCTGGACAGGAAAT
ASCRP001083	112.667	116.667	122	154	150.333	152.833	6.88196	6.93107	6.95415	6.97832	6.98282	6.94359	M	P	P	P	P	P	hsa_circRNA_100709	hsa_circ_0003570	exonic	chr10	-	126370175	126384781	uc001lhu.1	FAM53B	GATGGCACAGCACACGCCAAAGAAGATGAGTCAAGGACCTACACTT
ASCRP001084	60.1667	64.5	67.5	69.3333	62	69.6667	5.88513	5.97193	5.9104	5.78777	5.74471	5.84611	P	A	P	P	A	P	hsa_circRNA_100710	hsa_circ_0002282	exonic	chr10	-	126370175	126395456	uc001lhu.1	FAM53B	CCTTGCCAAGATGGCACAGGGAGTTGACCACATTTGGCCATTTCCC
ASCRP001085	65.8333	65.8333	69.3333	71.5	65.6667	72	6.03401	6.02098	6.03749	5.85349	5.77641	5.87014	P	P	P	P	P	P	hsa_circRNA_100711	hsa_circ_0008456	exonic	chr10	-	126384726	126395456	uc001lhu.1	FAM53B	TTTCTCTTGTGGAATTATGGGGAGTTGACCACATTTGGCCATTTCC
ASCRP001086	78.1667	76.8333	85.5	93.6667	87	87.6667	6.2827	6.26697	6.37572	6.18036	6.20015	6.12633	P	P	P	P	P	P	hsa_circRNA_100712	hsa_circ_0005734	exonic	chr10	-	126395204	126395456	uc001lhu.1	FAM53B	GACCTTCAGCCGTGAACTGGGAGTTGACCACATTTGGCCATTTCCC
ASCRP001087	106.333	107.833	109	133	131.333	133.5	6.8264	6.79354	6.78074	6.72815	6.77625	6.75509	P	P	P	P	P	P	hsa_circRNA_100713	hsa_circ_0008915	exonic	chr10	+	126631025	126655350	uc010qug.2	ZRANB1	AGCAATATTGCTTACAGAGCTTCCTGCCTGACACAGCTCACTTCAA
ASCRP001088	107.5	108	110.5	162.5	159.167	165.333	6.79971	6.81039	6.77866	7.03669	7.067	7.06624	P	P	P	A	P	P	hsa_circRNA_100714	hsa_circ_0020336	exonic	chr10	+	126631025	126662967	uc010qug.2	ZRANB1	TGCATGACTGTTCACATTGCTTCCTGCCTGACACAGCTCACTTCAA
ASCRP001089	93.3333	95	95	96	92.3333	94.1667	6.61337	6.57297	6.5451	6.25656	6.27267	6.26498	P	P	P	P	P	A	hsa_circRNA_100715	hsa_circ_0020353	exonic	chr10	-	126727565	126727724	uc001lif.4	CTBP2	ATTTGTGAAGGGTTCATAGTGGCGTCATGCACGCAGACTCCTGCAA
ASCRP001091	99.3333	98.5	95.6667	107.5	107	106	6.69548	6.66575	6.58272	6.4221	6.48376	6.42814	P	A	A	P	P	P	hsa_circRNA_100717	hsa_circ_0007142	exonic	chr10	+	128768965	128788867	uc010qun.2	DOCK1	TTGATTATGGAAACAGCTTTTTATAACTATGATGCCAGAGGAGCGG
ASCRP001092	124.5	124.5	129.167	164.833	165.5	165	7.06493	7.05575	7.05889	7.06758	7.11957	7.08051	P	P	P	P	P	P	hsa_circRNA_100718	hsa_circ_0002669	exonic	chr10	+	128768965	128798571	uc010qun.2	DOCK1	CCTTTTGGAGTGGCTGCTTTTTATAACTATGATGCCAGAGGAGCGG
ASCRP001093	67.5	65.8333	69	95.3333	91	95.6667	6.06972	6.01887	6.00072	6.20142	6.26533	6.26986	P	P	P	P	P	P	hsa_circRNA_100719	hsa_circ_0020390	exonic	chr10	+	128768965	128836080	uc010qun.2	DOCK1	GGTGGTGAAGTAGTGAAGCTTTTTATAACTATGATGCCAGAGGAGC
ASCRP001094	215.333	220.333	226.667	295.167	281.333	293.5	7.94858	7.95579	7.95839	7.91609	7.90127	7.92807	P	P	P	P	P	P	hsa_circRNA_100720	hsa_circ_0020394	exonic	chr10	+	128768965	128860040	uc010qun.2	DOCK1	CAGACCGTCCGGGTGAAGCTTTTTATAACTATGATGCCAGAGGAGC
ASCRP001095	63.6667	64.3333	67.1667	94.6667	90	90	5.95295	6.0074	5.9652	6.20734	6.2041	6.22594	P	P	P	P	P	P	hsa_circRNA_100721	hsa_circ_0020396	exonic	chr10	+	128768965	128908618	uc010qun.2	DOCK1	ACCTCTTCACACAGCATGCTTTTTATAACTATGATGCCAGAGGAGC
ASCRP001096	128.5	122	123	181	182.167	179.167	7.10357	7.01264	6.95814	7.18568	7.25724	7.21064	P	P	P	P	P	P	hsa_circRNA_100722	hsa_circ_0020397	exonic	chr10	+	128768965	128926028	uc010qun.2	DOCK1	TCTGAACTCATTCTTTTTATAACTATGATGCCAGAGGAGCGGATGA
ASCRP001097	85.1667	83	85.3333	106.667	100.5	104.333	6.4156	6.39398	6.34746	6.39784	6.37204	6.39828	P	P	P	P	P	P	hsa_circRNA_100723	hsa_circ_0020407	exonic	chr10	+	128768965	129202693	uc010qun.2	DOCK1	CCACATTCCTGCGGCTTTTTATAACTATGATGCCAGAGGAGCGGAT
ASCRP001098	63.8333	67.8333	68.6667	84	77.1667	82.5	5.95503	6.09152	6.00562	6.06678	6.05279	6.03905	P	P	P	P	P	P	hsa_circRNA_100724	hsa_circ_0020460	exonic	chr10	+	128850944	128860040	uc010qun.2	DOCK1	CCGGGTGAAGGAAGTTGACAAAAGTGTTGAAGAACTACGTGGACGG
ASCRP001099	72.1667	72.8333	76.6667	90.6667	88.6667	92.1667	6.16996	6.20683	6.16273	6.16368	6.21183	6.21384	P	P	P	P	P	P	hsa_circRNA_100725	hsa_circ_0020467	exonic	chr10	+	128904494	128926028	uc010qun.2	DOCK1	ATTCTGAACTCATTGGGGCAGCACTGAAATACTTACCAACGATCGT
ASCRP001100	1638.17	1653.17	1621.17	1452.17	1460.5	1467.17	10.968	10.9908	10.8974	10.2706	10.3258	10.302	P	P	P	P	M	P	hsa_circRNA_100726	hsa_circ_0002456	exonic	chr10	+	128923737	128926028	uc010qun.2	DOCK1	AGATTCTGAACTCATTACTGCAGAGAGATCCTGCTTCCCATGATGA
ASCRP001102	64.3333	59	62.6667	69.3333	63	64.6667	5.92633	5.79433	5.79642	5.79797	5.72517	5.74108	P	P	P	P	P	P	hsa_circRNA_100728	hsa_circ_0020523	exonic	chr10	+	133757471	133758963	uc001lks.3	PPP2R2D	CACTCCAAGTGTCCCAATATTGAAGCCCATGGATCTTATGGTAGAA
ASCRP001104	66.5	69.8333	65.6667	77.1667	76.6667	80	6.06154	6.11355	5.95116	5.95022	6.02595	6.02896	A	P	P	P	P	P	hsa_circRNA_100730	hsa_circ_0020588	exonic	chr10	+	135211938	135216277	uc010qve.2	MTG1	AGCGCTTTGGAAAATTATGCAACACTTAGAAGGAGAAGGCCTAAAA
ASCRP001105	87.8333	88	90.1667	206.5	203.5	211	6.51094	6.49761	6.45914	7.39419	7.4294	7.43289	P	P	P	P	P	P	hsa_circRNA_100731	hsa_circ_0020594	exonic	chr11	-	133583	134947	uc010qvj.2	AL137655	CGAAACGTGAGTGGGAACATCCAGTTGCAGGAAAACAAGCTTAACA
ASCRP001106	79	81	82.8333	102.5	93.3333	94.6667	6.35442	6.30641	6.27667	6.336	6.30691	6.26468	P	M	P	P	P	P	hsa_circRNA_100732	hsa_circ_0020597	exonic	chr11	-	141452	141576	uc001lnz.2	AL137655	GGGACTACAGAAACAGGACCTTGCCCTGTCACTCAGGATGGAGTTC
ASCRP001108	92.6667	97.5	102	128.5	124.667	130	6.59963	6.64966	6.65723	6.71496	6.72315	6.74404	P	A	P	P	P	P	hsa_circRNA_100734	hsa_circ_0020728	exonic	chr11	+	847200	850367	uc001lsd.1	TSPAN4	ATGTTCGCCTTCAACCTGCTCTTCTGGAGCTTGGGGCTTCCTTGGT
ASCRP001110	65.3333	67	71.3333	85.6667	83.3333	82.1667	6.00147	5.9999	6.0567	6.05944	6.09841	6.0455	P	P	P	P	P	P	hsa_circRNA_100736	hsa_circ_0003379	exonic	chr11	-	1307231	1311639	uc001ltd.3	TOLLIP	CCCATCACAGGCAAAGTTGGCCAAGAATTACGGCATGACCCGCATG
ASCRP001111	1471.33	1547.83	1566.67	941.667	930.167	946.833	10.8221	10.8923	10.8442	9.6353	9.64752	9.6729	P	P	P	P	P	A	hsa_circRNA_100737	hsa_circ_0008301	exonic	chr11	-	1307231	1317024	uc001ltd.3	TOLLIP	TGTGCCCATCACAGGTGTACATCGGTGAGCTCCCGCAGGACTTCCT
ASCRP001112	130.333	129.167	136	322.167	314	318.333	7.13719	7.11718	7.14005	8.04005	8.04087	8.0281	P	P	P	P	P	P	hsa_circRNA_100738	hsa_circ_0020816	exonic	chr11	-	2972488	3000467	uc010qxn.2	NAP1L4	GAAATTAACCCCAAGGGGATAAAAACATTCAGATGGCAGATCACAG
ASCRP001113	94.5	93.6667	99	172.833	169.667	174.333	6.60481	6.61107	6.61603	7.1222	7.14042	7.16385	P	P	P	P	P	P	hsa_circRNA_100739	hsa_circ_0003834	exonic	chr11	-	2997253	3000467	uc010qxn.2	NAP1L4	CAGCTACATCGAAACGGGATAAAAACATTCAGATGGCAGATCACAG
ASCRP001114	61.8333	62.6667	65	81.5	77.1667	80.6667	5.88969	5.94264	5.91922	5.99685	6.04158	6.02167	P	P	P	P	P	P	hsa_circRNA_100740	hsa_circ_0006430	exonic	chr11	-	3712576	3716836	uc001lyg.3	NUP98	ACAGTGACAGGGGATCATCGTCTTGCTCTTCTTTTATCTCAGTTTG
ASCRP001117	53	49	55	68.5	62.5	64	5.62596	5.53422	5.59918	5.75063	5.74561	5.68517	A	A	A	P	P	P	hsa_circRNA_100743	hsa_circ_0000274	exonic	chr11	-	3752620	3774638	uc001lyh.3	NUP98	TCATGCCCAAGTTTTGGCACAAATACCAGTGGGAATAGTATTTTTG
ASCRP001119	68.6667	63.6667	77.1667	103.333	98	101.833	6.10103	5.97365	6.19072	6.37619	6.35961	6.40307	P	P	P	P	P	P	hsa_circRNA_100745	hsa_circ_0007401	exonic	chr11	-	3789810	3797251	uc001lyh.3	NUP98	AGCACCAACACCATGATTTTGGAACCAGTACTAGCAGTGGAGGACT
ASCRP001122	54	54.6667	56.3333	94	85.5	92	5.70851	5.72909	5.67715	6.21007	6.14589	6.23391	P	P	A	P	P	P	hsa_circRNA_100748	hsa_circ_0020926	exonic	chr11	+	3988781	3988912	uc001lyv.2	STIM1	TGTGGATGTGGAAGAAAGTGATGAGAGTTTTGCCGAATTGACAAGC
ASCRP001124	411.167	416.833	438	1068.5	1086.67	1083.67	8.91406	8.91797	8.94293	9.82169	9.88655	9.8524	P	A	P	P	P	P	hsa_circRNA_100750	hsa_circ_0020929	exonic	chr11	+	3988781	4080626	uc001lyv.2	STIM1	TCTTTGGGCCTCCTCTCTAGTTTTGCCGAATTGACAAGCCCCTGTG
ASCRP001125	567.167	563.833	622.333	769.333	769.167	796.833	9.39607	9.39204	9.46604	9.31963	9.34243	9.39201	P	P	P	P	P	P	hsa_circRNA_100751	hsa_circ_0020934	exonic	chr11	+	4076755	4080626	uc001lyv.2	STIM1	CCTCCTCTCTTATACAATTGGACCGTGGATGAGGTGGTACAGTGGC
ASCRP001127	107	104.5	108.167	98.1667	91.1667	94.6667	6.7947	6.76981	6.75997	6.29204	6.25914	6.25408	P	P	P	P	P	P	hsa_circRNA_100753	hsa_circ_0002969	exonic	chr11	+	5624475	5624965	uc001mbf.3	TRIM6-TRIM34	GGAGTACCAGGATTCTACAGGCAGGAAACATCTTAGAAATCAGGGT
ASCRP001128	130.667	134.333	141.833	150.667	140.167	153.667	7.13858	7.19671	7.20123	6.94027	6.87953	6.97067	P	P	P	M	P	P	hsa_circRNA_100754	hsa_circ_0021087	exonic	chr11	-	8248521	8252051	uc001mgg.1	LMO1	GCAACCAGAGGCGTGCCGATGCTCTCCGTCCAGCCCAAAGGGAAGC
ASCRP001129	58.3333	56.6667	59.6667	77	74	75.1667	5.80295	5.76269	5.73558	5.92542	5.97893	5.8798	P	P	A	P	P	M	hsa_circRNA_100755	hsa_circ_0021102	exonic	chr11	-	8728631	8734282	uc010rbq.1	ST5	AAGTGAAGACATTCCTGCCAGGTGCTGGCAATGAGCCCACACACAG
ASCRP001130	132.667	130.333	142.833	204.667	196.5	206	7.16438	7.11924	7.21181	7.37259	7.36981	7.40186	P	P	P	P	P	P	hsa_circRNA_100756	hsa_circ_0005944	exonic	chr11	-	8732391	8734282	uc010rbq.1	ST5	GCGCTTACTGCCCACACACAGCGCCTGGTCCACATCCAGTCGATGC
ASCRP001131	78	76.3333	84.8333	87.6667	82.1667	83	6.3011	6.23724	6.34915	6.10855	6.10789	6.08081	P	P	P	P	P	P	hsa_circRNA_100757	hsa_circ_0021110	exonic	chr11	-	8832793	8860897	uc001mgv.3	ST5	AGGCAGCAAGATTTCACACCCTTTGGAGAGTTTCTTTCTTGGATAA
ASCRP001132	55.1667	59.3333	60.5	60.6667	57.6667	63.5	5.6689	5.79853	5.75187	5.56239	5.63496	5.67538	P	P	A	A	A	P	hsa_circRNA_100758	hsa_circ_0003546	exonic	chr11	-	9215040	9229179	uc001mhl.3	DENND5A	GAGCTGCCTCAAGAGCATTATGCCAGTACATACAGGCTTCTAAAGC
ASCRP001133	137	139.667	137.5	420.5	417.167	417.833	7.23327	7.2325	7.15707	8.45686	8.47798	8.44573	M	P	P	P	P	P	hsa_circRNA_100759	hsa_circ_0004099	exonic	chr11	-	9225206	9229179	uc001mhl.3	DENND5A	GGAGTTTCAAATCCTGCTCTACTCACAGCCATTATGCCAGTACATA
ASCRP001135	84.3333	87.6667	87	116	114.833	119.5	6.43397	6.45261	6.39273	6.54096	6.59293	6.60952	P	P	P	P	P	P	hsa_circRNA_100761	hsa_circ_0008967	exonic	chr11	-	13435076	13443385	uc001mkz.3	BTBD10	TGTAGAGATCTCATACTTCCTCGCGTATTGCTAAAGGAGGAGTTGA
ASCRP001139	502.333	508.5	511.833	774.5	795	783.167	9.20523	9.23299	9.17851	9.32847	9.40613	9.36532	P	P	P	P	P	P	hsa_circRNA_100765	hsa_circ_0000279	exonic	chr11	-	18312988	18313566	uc001mod.1	HPS5	GGATTGAAAGGACCAAGCTACAGGACCCTCTGGTTTTATTTGAATC
ASCRP001140	132.833	131	132.833	190	195.167	192.5	7.1821	7.12406	7.09235	7.26733	7.35681	7.29102	P	P	P	P	P	P	hsa_circRNA_100766	hsa_circ_0000280	exonic	chr11	-	18312988	18314523	uc001mod.1	HPS5	TTGAAGGATTGAAAGGGAGGAAAAAGAGGTAACTAGTCCACCTCCA
ASCRP001141	63.6667	57.3333	62.5	87.6667	80.8333	86.6667	5.95529	5.76233	5.78195	6.1007	6.06799	6.16371	P	P	A	A	P	P	hsa_circRNA_100767	hsa_circ_0021461	exonic	chr11	-	18528403	18531212	uc009yhs.2	TSG101	CCAATCCCAGCCACAGTCAGACTTGTTGGGGCTTATTCAGGTCATG
ASCRP001144	72.6667	71.5	80	124.667	118	121.5	6.16289	6.15827	6.24249	6.63795	6.64199	6.62453	P	P	P	P	P	P	hsa_circRNA_100770	hsa_circ_0021506	exonic	chr11	+	22225349	22249132	uc001mqi.2	ANO5	CTTTCCATCCTCATCAAGAAACAGAATTGGGAAAAAGTCAATAAGC
ASCRP001146	52	53.5	53.8333	66.3333	63.6667	70.6667	5.57772	5.70802	5.56261	5.70613	5.77106	5.85263	P	A	A	P	P	P	hsa_circRNA_100772	hsa_circ_0021535	exonic	chr11	-	28080472	28113060	uc001msc.2	KIF18A	GTTCAGCCTATTCCTTGTTGTATATAATGAACAGATTCGTGATCTC
ASCRP001153	69.6667	70.8333	72.5	72.6667	65.8333	70.8333	6.12543	6.13717	5.99909	5.82711	5.76507	5.83861	P	M	M	P	M	P	hsa_circRNA_100779	hsa_circ_0003119	exonic	chr11	+	32611092	32617593	uc001mtu.3	EIF3M	GATTCACTTGGTTAGAAAATGGATTTCTGACTGGAATCTCACCACT
ASCRP001154	67	67.3333	70.1667	97	87.6667	94.5	6.08189	6.03724	6.0389	6.27758	6.19246	6.23352	P	P	P	P	P	P	hsa_circRNA_100780	hsa_circ_0021569	exonic	chr11	+	32948702	32949669	uc001mty.3	QSER1	TCCATCCTGGCAGACAGTTTAAGCTATGAAGAAGGACATCCCTCAC
ASCRP001156	130.833	126.5	133.667	216.333	210.5	217	7.15	7.08288	7.12962	7.47459	7.4865	7.49573	P	P	P	P	P	P	hsa_circRNA_100782	hsa_circ_0000284	exonic	chr11	+	33307958	33309057	uc001mul.1	HIPK3	ATATCTACAATCTCGGTACTACAGGTATGGCCTCACAAGTCTTGGT
ASCRP001157	65.5	65.8333	71.3333	96.8333	88.3333	91.3333	5.96634	6.02331	6.09982	6.26839	6.25546	6.17804	P	P	P	P	M	P	hsa_circRNA_100783	hsa_circ_0008887	exonic	chr11	+	33307958	33350179	uc001mul.1	HIPK3	AGCCTTGGAGTATGATCAGGTATGGCCTCACAAGTCTTGGTCTACC
ASCRP001159	57.3333	58.1667	59.5	65.6667	64.6667	65	5.73625	5.80806	5.76767	5.66974	5.78746	5.76811	P	P	A	P	A	P	hsa_circRNA_100785	hsa_circ_0008227	exonic	chr11	+	34093272	34093534	uc001mvg.3	CAPRIN1	CACTAAGTCAAGATGGTAAGCTTGATGATTACCAGGAACGAATGAA
ASCRP001160	150.833	148.167	151.5	156.667	152.833	159.667	7.39583	7.34778	7.30057	6.98207	7.00398	7.03848	P	P	P	P	P	P	hsa_circRNA_100786	hsa_circ_0005974	exonic	chr11	+	34093272	34098189	uc001mvg.3	CAPRIN1	ATGTGGAACCACCTGGTAAGCTTGATGATTACCAGGAACGAATGAA
ASCRP001161	84.6667	81.3333	83.3333	114.5	107.667	110.5	6.40155	6.34346	6.32187	6.51087	6.49476	6.46786	A	P	P	P	P	P	hsa_circRNA_100787	hsa_circ_0021647	exonic	chr11	+	34107610	34112225	uc001mvg.3	CAPRIN1	CATGCAAACGGTGGTAAATTCACTCCAGCAGCAACCTCAGGCTGCA
ASCRP001162	69.5	66.1667	70.1667	100.333	88.3333	97	6.1036	6.04106	5.96851	6.30721	6.20555	6.27598	P	P	P	P	P	P	hsa_circRNA_100788	hsa_circ_0021650	exonic	chr11	+	34107851	34107960	uc001mvg.3	CAPRIN1	TGCCCTCCAGGATTCAATGCTGGATTTTGAAAATCAGACACTTGAT
ASCRP001163	62.3333	62	65.6667	79.6667	76.6667	80.1667	5.88846	5.90141	5.90205	5.98486	6.02636	6.0011	P	P	P	P	P	P	hsa_circRNA_100789	hsa_circ_0021652	exonic	chr11	+	34110941	34112225	uc001mvg.3	CAPRIN1	CATGCAAACGTTCATTCTGAATCTAGACTTGCTCAGCCTAATCAAG
ASCRP001164	162.667	158.833	169.833	292.667	281.5	280.5	7.48968	7.42057	7.47572	7.91453	7.89219	7.86179	P	P	P	P	P	P	hsa_circRNA_100790	hsa_circ_0000288	exonic	chr11	+	34111725	34112225	uc001mvg.3	CAPRIN1	ATTCCAATCCATGCAAACGGTTCCTTTGGTATCATCCACAAGTGAG
ASCRP001165	73.8333	74.1667	74.5	104.333	104.5	106.667	6.21206	6.21796	6.17122	6.36248	6.46389	6.43426	P	P	P	P	P	P	hsa_circRNA_100791	hsa_circ_0004851	exonic	chr11	+	34111725	34113603	uc001mvg.3	CAPRIN1	AAGAACAGCTTCAAACAGGTTCCTTTGGTATCATCCACAAGTGAGG
ASCRP001166	55	55	58	69.1667	67.6667	70.3333	5.66588	5.71412	5.72186	5.75258	5.84368	5.81198	P	A	A	P	P	A	hsa_circRNA_100792	hsa_circ_0006254	exonic	chr11	+	34969052	34991833	uc001mvt.3	PDHX	TTTAAAAGTTAGGCAAGATCTGGTCAAAGGTGAAGCGGTGAGTGCT
ASCRP001167	68.3333	66.1667	65.1667	80.6667	83	85.8333	6.0444	6.02761	5.86625	5.97119	6.09235	6.1114	P	P	P	P	M	P	hsa_circRNA_100793	hsa_circ_0021712	exonic	chr11	+	34978930	34999729	uc001mvt.3	PDHX	CTGTTACCCTTAAAGTTGAAGAAGGAAGTAAAAATATACGGCTAGG
ASCRP001168	482.667	478.333	461.167	586.833	603.667	612.167	9.1481	9.13636	9.03604	8.9359	9.0188	9.01665	P	P	P	P	P	P	hsa_circRNA_100794	hsa_circ_0003768	exonic	chr11	+	34978930	35006275	uc001mvt.3	PDHX	CTCTGTAAAGGTTGAAGAAGGAAGTAAAAATATACGGCTAGGTTCA
ASCRP001169	150.5	148.167	151.667	195	194.167	196.833	7.36047	7.3288	7.28576	7.29555	7.34362	7.33459	P	P	M	P	P	P	hsa_circRNA_100795	hsa_circ_0000290	exonic	chr11	+	34991685	35006275	uc001mvt.3	PDHX	ATCCAGGAAATTGCTGACTCTGTAAAGGGCACATTCACTGAAATCC
ASCRP001170	57.3333	57.5	63	65.6667	60.8333	62.1667	5.79913	5.76357	5.84901	5.71217	5.68662	5.67471	P	P	P	P	P	P	hsa_circRNA_100796	hsa_circ_0021727	exonic	chr11	+	35222628	35226187	uc001mvu.3	CD44	TCGACAACAGGGACAGCTGTTTCAACCACACCACGGGCTTTTGACC
ASCRP001171	65	64.5	66.3333	78.6667	75.6667	78.3333	6.00957	5.98016	5.94788	5.95084	6.00044	5.9653	P	P	A	P	P	M	hsa_circRNA_100797	hsa_circ_0021728	exonic	chr11	+	35222628	35229753	uc001mvu.3	CD44	ACCTCTTTCAATGACAACGCTTTCAACCACACCACGGGCTTTTGAC
ASCRP001173	537.667	549.333	563.5	429.333	430.333	433.5	9.33046	9.3574	9.33244	8.48435	8.52482	8.50235	P	P	P	P	P	P	hsa_circRNA_100799	hsa_circ_0006988	exonic	chr11	+	36248634	36248980	uc010rez.1	LDLRAD3	TGGACCAGAGAACCCGGCAGTGGGCAGGTGTTTGTGACTTCAGAGA
ASCRP001176	124.167	125	129.667	165.333	161.667	160.167	7.0655	7.03897	7.05683	7.06673	7.08241	7.01735	P	P	P	P	P	P	hsa_circRNA_100802	hsa_circ_0009018	exonic	chr11	+	44129232	44135851	uc010rfo.2	EXT2	AAGGACCAGGGAGTGTGAGGAAGAGGCTGTCTGTGTCATTATGTGT
ASCRP001177	54.5	52.6667	56.6667	64.3333	58.6667	59.6667	5.69397	5.62726	5.68287	5.71182	5.65719	5.61419	P	A	A	P	P	P	hsa_circRNA_100803	hsa_circ_0000296	exonic	chr11	-	46098304	46113774	uc001nce.2	PHF21A	TTTGAGTGAGAAACAGGGGGCTAGAGAGCTGAAGGAGAGCCAGTTT
ASCRP001179	84.3333	90.3333	89.3333	112	109	111.167	6.37833	6.52706	6.41919	6.46811	6.49171	6.49887	P	P	M	P	A	P	hsa_circRNA_100805	hsa_circ_0007001	exonic	chr11	-	46515157	46529920	uc001ncu.1	AMBRA1	GTCCTGGCAGATTATCTCCTGCTGCATACTACGCCCAGAGGATGAT
ASCRP001180	169.167	170.667	173.333	229.333	213.833	224.333	7.53563	7.53992	7.51904	7.55156	7.50551	7.5326	P	P	P	P	P	P	hsa_circRNA_100806	hsa_circ_0007061	exonic	chr11	-	46515157	46534363	uc001ncu.1	AMBRA1	AGGGTCCTGGCAGGAGGCTGCTGGAATCTTCCCTCATTTCATTATC
ASCRP001181	60.8333	60.6667	60.3333	72.1667	66	71.3333	5.88115	5.89346	5.74879	5.83134	5.82738	5.87433	P	P	A	P	P	P	hsa_circRNA_100807	hsa_circ_0008415	exonic	chr11	-	46515157	46570050	uc001ncu.1	AMBRA1	TTCTGTTAACAGGGTCCTGGCAGATTTCCATGAGGACAACTTACAA
ASCRP001182	210.833	218	211.833	238.333	233.5	235.167	7.89819	7.93645	7.83171	7.61911	7.63285	7.62983	P	P	A	P	P	P	hsa_circRNA_100808	hsa_circ_0003110	exonic	chr11	-	46529740	46534363	uc001ncu.1	AMBRA1	TTGAGGACTTTGAGAGGCTGCTGGAATCTTCCCTCATTTCATTATC
ASCRP001183	177.833	180.333	189.833	214	212.167	209.833	7.59554	7.63615	7.65915	7.43703	7.48642	7.44659	M	P	P	P	P	P	hsa_circRNA_100809	hsa_circ_0000304	exonic	chr11	-	47504246	47510576	uc001nfr.1	CELF1	TACTCTTGGACCCCAGTATTTAGCACTCAAAGAAAATGAACGGCAC
ASCRP001185	62.5	62.6667	61.3333	99.3333	91.5	97	5.91296	5.88813	5.7933	6.28581	6.23087	6.27524	A	M	A	P	P	P	hsa_circRNA_100811	hsa_circ_0022025	exonic	chr11	-	47647225	47648679	uc010rho.2	MTCH2	CAACAACTGTGGGTTTCTACCATGAATGAAATGAAGAGTTATTCTC
ASCRP001186	75.6667	79.6667	75.1667	113	110.667	112.333	6.25074	6.3424	6.13426	6.50558	6.54843	6.50229	P	P	P	P	P	P	hsa_circRNA_100812	hsa_circ_0022029	exonic	chr11	-	47648631	47657123	uc010rho.2	MTCH2	AGAGTTATTCTCAAGCTGTCACAGGACATTACCAGGAGAGTGACAA
ASCRP001189	108	107.667	122	134.5	123.833	132.833	6.82105	6.81239	6.92909	6.7759	6.6898	6.76521	P	P	M	P	P	P	hsa_circRNA_100815	hsa_circ_0004075	exonic	chr11	-	47774467	47776216	uc001ngj.3	FNBP4	ACTGGCAGGAGGCGGTCTATGCTTGCTTGGTGCTTATGCTGACAGT
ASCRP001191	66.5	66.3333	67.6667	78.6667	72.8333	78.3333	6.05088	6.00613	5.9417	5.95744	5.91974	5.98439	P	P	P	P	P	P	hsa_circRNA_100817	hsa_circ_0005514	exonic	chr11	-	47819330	47820015	uc009ylw.3	NUP160	TACCGCAAGGGTTTTACGACTACTAGATGTCATTGGTTTGCCTGAA
ASCRP001192	56.8333	51.5	58.6667	64.5	62.8333	65.1667	5.7279	5.5647	5.72019	5.69646	5.70668	5.73347	P	A	A	P	M	P	hsa_circRNA_100818	hsa_circ_0022080	exonic	chr11	-	47823362	47825088	uc009ylw.3	NUP160	TTATGACAAGGATTATATTCAACTGCTACATCCCTGGTGTCAAGTC
ASCRP001193	65.3333	69.6667	71.6667	66.3333	62.1667	65.3333	6.01129	6.1225	6.05274	5.72476	5.7299	5.72951	A	P	P	P	P	P	hsa_circRNA_100819	hsa_circ_0003538	exonic	chr11	-	47857202	47859175	uc009ylw.3	NUP160	ACGAGGACAGGTATGGTGTCAGTCGTGGAACTGAAACAGAGTTCAG
ASCRP001195	503.333	503.333	519.333	549	537.667	544.5	9.20958	9.20672	9.20445	8.84941	8.84441	8.85488	A	P	P	P	P	P	hsa_circRNA_100821	hsa_circ_0005204	exonic	chr11	-	57258696	57259335	uc001nkk.3	SLC43A1	GAGATGCCAGGGTCTGTCCCCTTACGCAAGAGCCTCTGCTCCCCCA
ASCRP001196	191.833	192.5	192.667	188.333	188.667	194	7.73569	7.74974	7.66482	7.25681	7.29626	7.31316	P	P	P	P	P	P	hsa_circRNA_100822	hsa_circ_0022168	exonic	chr11	+	57460082	57463515	uc001nkx.1	ZDHHC5	ACTAATGAGGGTTACGGGTAAATTCCGGGGAGGTGTGAACCCCTTC
ASCRP001197	57	55.8333	63.6667	75.1667	63.3333	69.5	5.69863	5.6962	5.85403	5.89066	5.72491	5.82753	P	P	A	P	P	P	hsa_circRNA_100823	hsa_circ_0005795	exonic	chr11	-	58317258	58322413	uc001nmw.3	LPXN	GGTGCAGAAGTGAAGCCCAAGAGCCAAAGGAATCACCACCACCTTC
ASCRP001198	55	55.8333	55.1667	61.6667	62.1667	63.3333	5.67005	5.73083	5.60431	5.6212	5.74175	5.71566	P	A	A	P	P	P	hsa_circRNA_100824	hsa_circ_0022201	exonic	chr11	-	59410352	59415386	uc009yms.1	PATL1	CCAGAACAAGGCCTAGTGATGACCACTTTGTACAGATCATGTGTAT
ASCRP001199	61	59.6667	63.5	75.3333	71.1667	73.6667	5.88406	5.85075	5.80629	5.89062	5.89825	5.919	P	A	P	P	P	P	hsa_circRNA_100825	hsa_circ_0004162	exonic	chr11	-	59426338	59426942	uc009yms.1	PATL1	TGCTTGCTCAGATGATGATTGGCAGGAAGCACATGAGCGCCTGGCT
ASCRP001201	91	92.6667	94.6667	140	142.167	139.333	6.54779	6.57086	6.52697	6.80396	6.89457	6.81843	P	A	P	P	P	P	hsa_circRNA_100827	hsa_circ_0022249	exonic	chr11	-	61044064	61045948	uc001nra.3	VWCE	TTGTGTTCCAGGCTGTTTTCACAGTGGTGTCGTCCGAGCTGAAGGG
ASCRP001202	56	55.8333	59.6667	61.6667	58.5	60.1667	5.74986	5.74363	5.73903	5.62573	5.65359	5.62274	P	P	A	P	P	P	hsa_circRNA_100828	hsa_circ_0022308	exonic	chr11	-	61096834	61097546	uc010rlf.1	DDB1	TGTCTACCAGGGGGAGAGCAAGGACCTGCTGTTTATCTTGACAGCG
ASCRP001203	55.1667	56.8333	59.5	68.8333	60.5	65.3333	5.67775	5.74185	5.79978	5.77602	5.65785	5.72385	P	P	A	A	P	P	hsa_circRNA_100829	hsa_circ_0005130	exonic	chr11	+	61133516	61133688	uc001nrl.2	TMEM138	CATGTCTGGGTCATGCATCCAGGATATTGCAGTCCTCTTCAACATC
ASCRP001204	84.3333	85	88.6667	103.167	96	96.6667	6.37141	6.41125	6.42823	6.34272	6.34903	6.29728	M	P	P	P	P	P	hsa_circRNA_100830	hsa_circ_0002058	exonic	chr11	+	61133516	61135470	uc001nrl.2	TMEM138	TATTCCAGAGACTAGCATCCAGGATATTGCAGTCCTCTTCAACATC
ASCRP001205	149	145.5	156	160	159.333	164.167	7.33316	7.3121	7.35952	6.99648	7.0577	7.07352	P	P	P	P	P	P	hsa_circRNA_100831	hsa_circ_0000311	exonic	chr11	+	61205096	61205585	uc001nrt.3	SDHAF2	TAGTAATGACTGGGATATTTACTACTGGGCCACAGATGCTTGCTCT
ASCRP001206	67	69.3333	71	105	104.833	104.333	6.00607	6.1042	6.06116	6.39736	6.44819	6.39349	P	P	P	P	P	P	hsa_circRNA_100832	hsa_circ_0022378	exonic	chr11	-	61574135	61578547	uc001nsh.3	FADS1	ATACTTCTTCCTAAGCCCAGGCTGGCTGGCTGCAGCATGACTTTGG
ASCRP001207	55.6667	56.6667	58.3333	67.8333	65	66.5	5.75294	5.7194	5.75464	5.78104	5.7871	5.82129	P	P	A	P	P	P	hsa_circRNA_100833	hsa_circ_0022383	exonic	chr11	+	61605249	61615756	uc001nsj.2	FADS2	ACGTGTTTGTTCTGGGCGAATGGCAGCCCATCGAGGATGCCTTCCG
ASCRP001208	72.3333	71.6667	71.3333	103.5	94.8333	97.8333	6.17753	6.16839	6.09112	6.37151	6.32399	6.30739	P	P	P	A	P	P	hsa_circRNA_100834	hsa_circ_0022392	exonic	chr11	+	61630443	61631258	uc001nsj.2	FADS2	TCAGTGGACACCTTAACTTCCAGATTGAGCACCAGACCTGGCCTGG
ASCRP001210	65.1667	62	70.3333	114.5	109	112	5.96634	5.92015	5.99948	6.51087	6.50248	6.50098	P	P	P	P	P	P	hsa_circRNA_100836	hsa_circ_0022505	exonic	chr11	-	62462039	62470021	uc001nup.3	BSCL2	GAATCATCTCCACTTCTTCGCGTTCGGACCGACTGTGATTCCTCCA
ASCRP001211	52	52.3333	55.1667	64	63.6667	63.6667	5.55008	5.60137	5.54941	5.66057	5.74082	5.70314	A	A	A	P	P	P	hsa_circRNA_100837	hsa_circ_0022537	exonic	chr11	-	62594626	62595103	uc001nvh.3	STX5	CATCAAACAGAATGGAATCCAGACAAATAAGCCAGCTTTGCGTGCT
ASCRP001212	59.6667	57.3333	58.6667	65.3333	63.1667	71	5.80884	5.80923	5.71047	5.67726	5.70059	5.81322	P	P	A	P	P	A	hsa_circRNA_100838	hsa_circ_0022567	exonic	chr11	-	62621990	62622938	uc001nvu.3	SNHG1	CTATCTTACAGATTTACGCGCACGTTGGAACCGAAGAGAGCTCTGT
ASCRP001214	133.5	133.667	133.833	203.333	195	199.5	7.168	7.15595	7.09271	7.37288	7.35856	7.37995	P	P	A	A	P	P	hsa_circRNA_100840	hsa_circ_0022587	exonic	chr11	+	62650379	62653080	uc001nwc.3	SLC3A2	TTCCTGGACAGGCATCCGTGTCATTCTGGACCTTACTCCCAACTAC
ASCRP001215	79.6667	84.8333	84.3333	105.333	96.5	101.833	6.32049	6.39893	6.33142	6.39567	6.31368	6.3634	A	P	P	P	P	A	hsa_circRNA_100841	hsa_circ_0022589	exonic	chr11	+	62651928	62651997	uc010rml.1	SLC3A2	GAGAATCTGAAGGATGCTCTGGAGTTTTGGCTGCAAGCTGGCGTGG
ASCRP001216	57.6667	59.6667	59.6667	66.3333	63.3333	68.1667	5.813	5.86422	5.74475	5.74294	5.77555	5.74024	P	M	A	P	P	M	hsa_circRNA_100842	hsa_circ_0022591	exonic	chr11	+	62652648	62653080	uc001nwc.3	SLC3A2	TCCTGGACAGGCTCTTGATTGCGGGGACTAACTCCTCCGACCTTCA
ASCRP001218	53	56.3333	57.5	70	63.6667	62.3333	5.65309	5.82274	5.65271	5.75551	5.79307	5.65468	P	P	A	P	P	P	hsa_circRNA_100844	hsa_circ_0022603	exonic	chr11	+	63517462	63517670	uc001nxm.3	RTN3	ATCCATTCAATGCACGATCTGATTTTCTGGAGAGATGTGAAGAAGA
ASCRP001219	673.333	692.667	709.5	2683.67	2527.67	2606.33	9.62928	9.67399	9.64921	11.1778	11.1073	11.169	P	M	P	P	P	P	hsa_circRNA_100845	hsa_circ_0022614	exonic	chr11	+	63662630	63663105	uc001nxv.4	MARK2	AACTGAACTCCTCCAGCCTCCAGAAACCCACCTTGGGACACCTTGA
ASCRP001220	59.5	57.3333	56.3333	63.3333	59.1667	58.6667	5.80687	5.78212	5.63821	5.67156	5.65762	5.52614	P	P	A	P	P	P	hsa_circRNA_100846	hsa_circ_0022723	exonic	chr11	-	64627395	64627808	uc001obu.1	EHD1	TCAATGACCTGATCAAGCGGGCACGGCTGGCCAAGGCTATGACTTT
ASCRP001222	70.3333	70	70.1667	94.6667	90.8333	94.6667	6.11418	6.1324	6.02207	6.24579	6.24968	6.24434	P	P	P	P	P	P	hsa_circRNA_100848	hsa_circ_0022812	exonic	chr11	+	65055186	65063461	uc001odj.3	POLA2	CTTCGTGAAGACTTTGAGCAAAGCATGGTCCTGGTTGCCTGTGGAC
ASCRP001223	286.167	299.833	273.667	462.5	475.167	458.333	8.38929	8.44266	8.26448	8.57837	8.64768	8.57744	P	P	P	P	P	M	hsa_circRNA_100849	hsa_circ_0004291	exonic	chr11	+	65061623	65063461	uc001odj.3	POLA2	AGAGCTGAGGTACTTCGTGAAGCTCCGGCTCCCACCTTGTCTTTGT
ASCRP001224	1213.5	1196.83	1221.67	1298.83	1266.17	1286	10.4611	10.4445	10.4073	10.0913	10.0879	10.0996	P	P	P	P	P	P	hsa_circRNA_100850	hsa_circ_0006857	exonic	chr11	+	66006274	66006748	uc001oha.2	PACS1	CCATCGTGGGGTGGTGAAGGTGGGTCTGGTTGAAGACTCTCCCTCC
ASCRP001225	107.5	108.5	117.333	173.667	171.667	180.333	6.83883	6.83976	6.89758	7.12939	7.16281	7.21104	P	P	P	P	P	A	hsa_circRNA_100851	hsa_circ_0022983	exonic	chr11	-	66133406	66137003	uc001oht.3	SLC29A2	ACGGAGCCTGACCTCTTACTTCCTGTGGTACTTCCAGGCGCGACTG
ASCRP001226	101.333	101.167	96	104.667	108.333	106.667	6.77833	6.72373	6.58362	6.36845	6.50213	6.46967	P	P	P	P	A	P	hsa_circRNA_100852	hsa_circ_0022989	exonic	chr11	+	66254010	66255478	uc001oif.1	DPP3	TGTGCTTGGCTCAGGAAAAGCTGGAACGGGTGATCCTAGGGAGTGA
ASCRP001227	90.1667	90.6667	92.6667	124	120.5	119.167	6.57615	6.53404	6.53476	6.64382	6.64778	6.60533	P	P	P	P	P	P	hsa_circRNA_100853	hsa_circ_0022997	exonic	chr11	+	66288740	66291353	uc001oii.1	BBS1	GTGACAAGGCCCTGCTCAATGTCATCCACACCCCGATGAGCCTTCC
ASCRP001228	56.5	58.1667	62.6667	67.6667	65.3333	69	5.75922	5.81814	5.82185	5.72266	5.83406	5.80292	P	P	P	P	P	P	hsa_circRNA_100854	hsa_circ_0004144	exonic	chr11	-	66444138	66444562	uc001ojb.3	RBM4B	GAGTTTCAAGGCTCTTGTCAGGATGGTGAAGCTGTTCATCGGAAAC
ASCRP001229	87.3333	91.3333	92.3333	107.667	103.667	107.5	6.50127	6.52826	6.51329	6.40963	6.43792	6.44804	P	P	P	P	P	P	hsa_circRNA_100855	hsa_circ_0023033	exonic	chr11	+	66589113	66590145	uc010rpl.2	C11orf80	AGATGTGTCTCCAGACCCTTCAAGAGTCTATACTTTGCTCACAACT
ASCRP001231	125	133.333	129.333	119.333	114.833	122	7.08067	7.16243	7.05819	6.58719	6.60863	6.63529	P	P	P	P	P	P	hsa_circRNA_100857	hsa_circ_0023056	exonic	chr11	+	66974980	66975159	uc001ojw.3	KDM2A	AATATGGTGCAGAGGCCCTCCACGGGAGTCGTCGCATGGTGGATGT
ASCRP001234	1061.67	1052.33	1090.33	1387.17	1318.17	1338.5	10.2799	10.2631	10.2635	10.2125	10.1697	10.1818	P	P	P	P	P	P	hsa_circRNA_100860	hsa_circ_0023179	exonic	chr11	+	68115314	68115711	uc001ont.3	LRP5	CCGCTCACGGCCTCGCCGCTCCTGCTATTTGCCAACCGCCGGGACG
ASCRP001235	26935.5	26891.2	27987.8	43256.2	41329	43543.7	14.9254	14.9254	14.9254	15.2502	15.2502	15.2502	P	M	P	A	M	M	hsa_circRNA_100861	hsa_circ_0023180	exonic	chr11	+	68115314	68125315	uc001ont.3	LRP5	GCTCGTTCCGCCTCGCCGCTCCTGCTATTTGCCAACCGCCGGGACG
ASCRP001236	153.167	155.833	164.333	180.667	169	181.667	7.38452	7.40871	7.42768	7.18817	7.14639	7.20551	A	P	P	P	P	P	hsa_circRNA_100862	hsa_circ_0023182	exonic	chr11	+	68115314	68133170	uc001ont.3	LRP5	TGTAAGGCAGCCTCGCCGCTCCTGCTATTTGCCAACCGCCGGGACG
ASCRP001238	58.8333	59	62.3333	65.8333	65.6667	63.6667	5.84912	5.86874	5.85831	5.71856	5.82162	5.64103	P	A	P	P	P	M	hsa_circRNA_100865	hsa_circ_0002038	exonic	chr11	+	68334481	68343511	uc001onv.3	PPP6R3	CAAGAGGAACACGGTAGATCTAAAAAGTGTGATGAAGACCACATGG
ASCRP001240	52.1667	52	52	73.6667	69.5	68.3333	5.60911	5.62764	5.55437	5.83287	5.89862	5.79438	P	A	A	P	P	P	hsa_circRNA_100867	hsa_circ_0023249	exonic	chr11	-	68527036	68529155	uc001oof.4	CPT1A	TCTTGCCCTGAGACGGTGGAACAGAGGCTGAAGTTGTTCAAGTTGG
ASCRP001242	67	67.1667	70.5	81.6667	78.5	80.3333	6.01635	6.0707	6.04876	5.99149	6.05262	6.06655	P	P	P	P	P	P	hsa_circRNA_100869	hsa_circ_0023276	exonic	chr11	-	68571467	68575106	uc001oof.4	CPT1A	TGTGAACAGGCAACTGCATGTCCAGCCAGACGAAGAACGTGGTCAG
ASCRP001243	51.3333	53	55.5	62.1667	56.6667	63.6667	5.53169	5.66393	5.6457	5.62304	5.59905	5.68084	A	A	A	P	P	P	hsa_circRNA_100870	hsa_circ_0005282	exonic	chr11	-	68571467	68580044	uc001oof.4	CPT1A	AAAGACACTGTGAACAGGAACGGCATCATCACTGGCGTGTACCCGG
ASCRP001244	53.5	51.5	54.8333	69.3333	67.1667	70.3333	5.67334	5.57452	5.63113	5.77594	5.83378	5.85776	A	A	A	P	P	P	hsa_circRNA_100871	hsa_circ_0023313	exonic	chr11	+	70118278	70176425	uc001opn.2	PPFIA1	AATAAAGATTCTATGCATCGACAGATGATGTGCGAGGTGATGCCGA
ASCRP001245	282.167	272.333	276.167	271.667	265.167	278.833	8.36846	8.29598	8.27652	7.81896	7.81616	7.85917	P	P	P	P	P	P	hsa_circRNA_100872	hsa_circ_0000337	exonic	chr11	+	70200406	70202360	uc001opq.1	PPFIA1	CGTAAACTTCAAAAAAATTGCCACCTTCCAGAGAAGAGGTACGAGA
ASCRP001246	170.333	165.833	185.333	202.833	192.167	192.167	7.54905	7.49341	7.62958	7.35839	7.33607	7.30033	P	P	P	P	P	P	hsa_circRNA_100873	hsa_circ_0003429	exonic	chr11	+	70200406	70208594	uc001opn.2	PPFIA1	CGCCCACATCTAGAACGTTGCCACCTTCCAGAGAAGAGGTACGAGA
ASCRP001247	127.833	129.333	138.167	157.667	152.5	148.167	7.08924	7.10606	7.17842	6.99486	6.97844	6.92812	P	P	P	P	P	P	hsa_circRNA_100874	hsa_circ_0003376	exonic	chr11	+	70251370	70253697	uc001opu.3	CTTN	AGCATATCAAACGGAATCAGTCCCCAATGCCTGGAAATTCCTCATT
ASCRP001248	62.5	62.3333	68	78.5	75.5	75.6667	5.93227	5.92001	5.95225	5.9453	5.99445	5.93328	A	P	P	P	P	P	hsa_circRNA_100875	hsa_circ_0023397	exonic	chr11	+	71201890	71202949	uc001oqn.3	NADSYN1	AGACCGACGAGTCTCCTGGGCTACCTGACCAAGTACGACTGCTCCA
ASCRP001249	82.5	85	84.8333	95.3333	90.1667	97.6667	6.3923	6.42015	6.36833	6.26041	6.22757	6.31388	P	P	P	P	P	P	hsa_circRNA_100876	hsa_circ_0023404	exonic	chr11	+	71668272	71671937	uc001ora.3	RNF121	CTCCTACAATGTTGATATGTCAGATCTCTCTCCAGAAGAGCAATGG
ASCRP001251	95.8333	98.3333	102.333	116.167	112.333	116.667	6.62211	6.66708	6.67955	6.53216	6.57016	6.57028	P	P	P	P	P	P	hsa_circRNA_100878	hsa_circ_0023409	exonic	chr11	+	71693806	71701763	uc001ora.3	RNF121	TACCATAGGGATGGTGACCCTCTTTCAGATGTGGGTTGTTCCCCTC
ASCRP001252	82.6667	80	87.8333	107	104.833	105.833	6.40977	6.34203	6.40182	6.41544	6.45271	6.4616	P	A	P	P	P	P	hsa_circRNA_100879	hsa_circ_0023412	exonic	chr11	+	71706495	71706597	uc001ora.3	RNF121	TGTTCAGCAATCCCTTCCACGAGTTCTGCATCCGTGGCTGGTGCAT
ASCRP001253	78.3333	80.3333	82.6667	97.3333	95.5	95.6667	6.30317	6.35537	6.30395	6.25064	6.30931	6.24789	P	P	P	P	P	P	hsa_circRNA_100880	hsa_circ_0003557	exonic	chr11	-	72420914	72422544	uc001osr.3	ARAP1	GCATCTTCAGATCTTACATCTATCAGAAACGATGGGTGAGACTGGA
ASCRP001254	194.667	198.667	203	291.5	278	307	7.76181	7.78865	7.75664	7.90588	7.88605	7.98856	P	P	P	P	A	P	hsa_circRNA_100881	hsa_circ_0007722	exonic	chr11	-	72420914	72425366	uc001oss.3	ARAP1	GCATCTTCAGCCTGCCCACTAAGGAGGAGGAGTCATTGCTGCCATC
ASCRP001255	79.1667	74.3333	88.6667	105.667	99.8333	105.667	6.31102	6.22282	6.4325	6.4158	6.37842	6.4266	P	P	P	P	P	A	hsa_circRNA_100882	hsa_circ_0002383	exonic	chr11	-	72468811	72470426	uc001osy.3	STARD10	GACCCCAAAGTGCCGGATGGAGTGCTGTGATGTGCCAGCCGAGACA
ASCRP001257	76.1667	76.6667	79.1667	100	95.3333	99	6.28439	6.29141	6.2265	6.30889	6.33049	6.32005	P	P	P	P	P	P	hsa_circRNA_100884	hsa_circ_0000339	exonic	chr11	-	73418464	73429763	uc001ouf.3	RAB6A	ATGTAAAGCAGGTACGATTGCAATTATGGGACACAGCAGGTCAAGA
ASCRP001258	63.6667	65	66.3333	76.5	69.5	74.3333	5.96692	5.96928	5.94276	5.93555	5.87583	5.91721	P	P	P	P	P	P	hsa_circRNA_100885	hsa_circ_0004596	exonic	chr11	-	73418464	73429935	uc001oue.3	RAB6A	AAAGCTGGATACAATGTAAAGCAGATCAGGCTTCAGCTGTGGGATA
ASCRP001259	142	146.667	146.333	150.167	153	154	7.28343	7.30516	7.25482	6.93611	7.01325	6.98472	P	P	P	P	P	P	hsa_circRNA_100886	hsa_circ_0003908	exonic	chr11	-	73418464	73431944	uc001oue.3	RAB6A	CTGGATACAATGTAAAGCAGGCAACAATTGGCATTGACTTTTTATC
ASCRP001260	55	56.5	61.6667	71.6667	65.8333	65.6667	5.71366	5.75872	5.79665	5.85425	5.7832	5.70858	A	P	M	P	P	P	hsa_circRNA_100887	hsa_circ_0023624	exonic	chr11	-	75167801	75173934	uc001owo.4	GDPD5	AGATGAACCTGCACTGGCTGCACAAGTGGGAGCGCCTCTGGTTCCT
ASCRP001261	281.833	299	317	280.667	280	305.5	8.37939	8.42922	8.46044	7.85698	7.90162	7.97883	A	P	P	P	P	P	hsa_circRNA_100888	hsa_circ_0023642	exonic	chr11	+	75727858	75728024	uc009yuh.1	UVRAG	GAAAAGGAGAGAGACAAAAGATGATGGAAGCATTGCTGTTGCCCTT
ASCRP001262	75	78	78.5	109.667	103.667	108.833	6.25606	6.30916	6.24731	6.43095	6.4497	6.45384	P	P	P	M	P	P	hsa_circRNA_100889	hsa_circ_0007458	exonic	chr11	+	76174864	76183884	uc010rsa.1	C11orf30	GTAGCACAAGGTGTAAGCTGTTCAGATGAAGATGAAAAACCCAGAA
ASCRP001263	56.3333	54.5	58.6667	65.6667	59.5	62.3333	5.71338	5.70588	5.72102	5.6841	5.66559	5.71138	P	P	A	P	P	P	hsa_circRNA_100890	hsa_circ_0003320	exonic	chr11	+	76670022	76709865	uc001oxu.2	ACER3	ATATTGTTACATGTGGTAGGAATGGGATCCTGGTGCTTCCACATGA
ASCRP001264	119.333	124.167	128.833	207.5	204.5	202	6.9851	7.02181	7.0478	7.39743	7.4167	7.37719	P	M	P	P	P	P	hsa_circRNA_100891	hsa_circ_0023685	exonic	chr11	-	77085372	77103586	uc001oyg.4	PAK1	TTCTAATGCCTTGTAGCTGCTGCTGGTGGTGACAATGTCAAATAAC
ASCRP001265	115.667	115.5	121.167	130.167	129.833	137	6.93766	6.92142	6.93564	6.69674	6.77339	6.79436	P	P	P	P	P	P	hsa_circRNA_100892	hsa_circ_0008342	exonic	chr11	-	77330650	77340944	uc001oyk.3	CLNS1A	AAATGATTTATGCAAGTTTAAGCCGCCTGTCTTGGTTAGATGGCTC
ASCRP001266	85	85	90.8333	92.8333	88.5	93.6667	6.459	6.44189	6.47252	6.20598	6.21407	6.25594	P	A	P	P	P	P	hsa_circRNA_100893	hsa_circ_0023696	exonic	chr11	-	77333544	77340944	uc001oyk.3	CLNS1A	GATTCAATAAGAGATTATGAAGCCGCCTGTCTTGGTTAGATGGCTC
ASCRP001267	163	164.167	166.833	182.667	178.667	179.833	7.49287	7.48534	7.4333	7.21748	7.2208	7.19104	P	P	M	A	P	A	hsa_circRNA_100894	hsa_circ_0000343	exonic	chr11	-	77336007	77336863	uc001oyk.3	CLNS1A	GTGGAAGCACATGAAGAATCAAAAGAACCTGTTGCTGATGAAGAAG
ASCRP001268	738	756.167	752	852.667	879	866.667	9.76767	9.79929	9.73341	9.49976	9.56669	9.53108	P	P	P	P	A	P	hsa_circRNA_100895	hsa_circ_0023704	exonic	chr11	-	77394754	77396204	uc001oym.3	RSF1	TAAGCTACAGAAAAGAACGCTTGGTGTATGTTGGTATCAGTATTGA
ASCRP001269	120.667	119.167	118.667	171.667	171.333	171.167	7.01571	6.9965	6.93625	7.11423	7.16589	7.12063	P	P	P	P	P	M	hsa_circRNA_100896	hsa_circ_0002290	exonic	chr11	-	77396149	77404656	uc001oym.3	RSF1	CATTCCTCCACAAATTCTTCTGTGTGACTCTTGCGATAGTGGATAC
ASCRP001270	373.5	383	380.333	449.167	435.667	439.667	8.76093	8.79498	8.744	8.53401	8.53674	8.53226	P	P	P	P	P	P	hsa_circRNA_100897	hsa_circ_0004831	exonic	chr11	-	77402203	77404656	uc001oym.3	RSF1	AAAGAAGAAAGAGCGTGCCGAACGAAGATTCTTCTGTGTGACTCTT
ASCRP001272	83.1667	84.5	90.8333	83.5	79.6667	84.6667	6.3859	6.43478	6.45193	6.06175	6.09024	6.11502	P	P	P	P	M	P	hsa_circRNA_100899	hsa_circ_0023736	exonic	chr11	-	77632385	77633517	uc001oyt.3	INTS4	TGCCTTGAGGGTGCTTGAAGTTTCTGGGAAGTCGGCATCCAACCCT
ASCRP001273	106	110	104.667	80.5	79.3333	84.8333	6.80723	6.85205	6.68083	5.98739	6.07657	6.1279	P	P	P	P	P	P	hsa_circRNA_100900	hsa_circ_0002476	exonic	chr11	-	77649696	77652297	uc001oyt.3	INTS4	TGAGATGTATGGGCTCTATGGAGCAAGTCAGTTCTCATTTCTTGGA
ASCRP001277	312.5	317.167	336.833	787	784.667	778.5	8.50798	8.5214	8.55867	9.36008	9.3826	9.35571	P	P	P	P	P	P	hsa_circRNA_100904	hsa_circ_0007767	exonic	chr11	-	77824931	77832220	uc001oyz.1	ALG8	GGGTCCTTTCCTGGCCTTGGTGCTGTAAATGCATTGATGGAAAAAA
ASCRP001278	95.6667	92.3333	101.667	129	116.5	124	6.62956	6.57666	6.65797	6.66896	6.59099	6.6402	P	P	P	P	P	P	hsa_circRNA_100905	hsa_circ_0005935	exonic	chr11	-	78176921	78204241	uc001ozi.3	NARS2	TAATGAAGATGGCCCTCAGCACACGAGCTTTTACTCAAGTGTTTAC
ASCRP001279	80	76.6667	73.6667	149.333	144	151.333	6.35027	6.30306	6.14211	6.91388	6.91102	6.96288	P	P	P	P	P	P	hsa_circRNA_100906	hsa_circ_0023858	exonic	chr11	+	82917099	82947551	uc001ozz.1	ANKRD42	TGGCAAAGAGTGTCTTCATTGGCTGCTCTGGCATGGAGCTGATATC
ASCRP001280	63	62.6667	64.3333	145.667	75.5	76.3333	5.91531	5.88749	5.89952	6.48327	5.95452	5.95672	P	P	P	A	M	P	hsa_circRNA_100907	hsa_circ_0023865	exonic	chr11	-	82989768	82991303	uc001pac.3	CCDC90B	AGCTCAACAGAGTTCTTCACTACCACAACCAAGGAGGGATATGATA
ASCRP001281	85.5	87.3333	96.5	142.167	136.5	135.833	6.481	6.47755	6.59451	6.8435	6.84562	6.79152	A	P	P	P	P	P	hsa_circRNA_100908	hsa_circ_0023881	exonic	chr11	-	85685750	85687725	uc001pbo.1	PICALM	ATCAGGAGCACAGGCACCCCCTGTAATGGCCTATCCTGCTACTACA
ASCRP001282	68.6667	67.8333	70.3333	95.1667	91.6667	97	6.08946	6.05569	6.02368	6.2412	6.24767	6.29462	P	P	P	P	P	P	hsa_circRNA_100909	hsa_circ_0006629	exonic	chr11	-	85685750	85695016	uc001pbo.1	PICALM	CCCTGTATCAGGAGCACAGGATTCACTCCTTCTCCAGTTGCACAGC
ASCRP001283	89	90.6667	92	129.167	122.833	130.667	6.53283	6.55786	6.48917	6.68204	6.68919	6.73899	P	P	A	P	P	P	hsa_circRNA_100910	hsa_circ_0002998	exonic	chr11	-	85685750	85714494	uc001pbo.1	PICALM	CCCTGTATCAGGAGCACAGGCCCCTAGCAGTCTTCTTGATGCTTTG
ASCRP001285	69.6667	68.8333	72	95.6667	89	94	6.13022	6.10091	6.04589	6.25754	6.21141	6.24154	P	P	P	P	P	P	hsa_circRNA_100912	hsa_circ_0003695	exonic	chr11	-	85692171	85695016	uc001pbo.1	PICALM	TTGGAATGCTGCAACAATGGATTCACTCCTTCTCCAGTTGCACAGC
ASCRP001286	88.1667	88.3333	87.1667	132.833	125.5	127.667	6.5153	6.49131	6.3881	6.72313	6.70931	6.70949	P	P	P	P	P	P	hsa_circRNA_100913	hsa_circ_0002884	exonic	chr11	-	85692171	85707972	uc001pbo.1	PICALM	GAATGCTGCAACAATGCACATCAAAGCTGCCCAATGATCTGCTTGA
ASCRP001289	74	77.8333	79	99.5	96.1667	100	6.2161	6.29966	6.2485	6.31255	6.33525	6.32039	P	P	P	P	P	P	hsa_circRNA_100916	hsa_circ_0008773	exonic	chr11	-	85692787	85695016	uc001pbo.1	PICALM	ATCGGAAATGGAACCACTAAGAAGATTCACTCCTTCTCCAGTTGCA
ASCRP001290	97	94.8333	105.333	135.667	138.167	131.667	6.65191	6.61762	6.70044	6.77559	6.84067	6.7531	P	P	P	P	M	P	hsa_circRNA_100917	hsa_circ_0002264	exonic	chr11	-	85692787	85707972	uc001pbo.1	PICALM	ATGGAACCACTAAGAACACATCAAAGCTGCCCAATGATCTGCTTGA
ASCRP001292	154.667	155.5	158	144.667	141.667	140	7.40646	7.40387	7.36086	6.85479	6.87964	6.83751	P	P	P	P	M	P	hsa_circRNA_100919	hsa_circ_0002513	exonic	chr11	-	85707868	85712201	uc001pbo.1	PICALM	ACATGGGGAGGGCAACTACACTTTCCAATGCAGTGTCTTCCCTGGC
ASCRP001293	128.333	130	129.667	201	195.667	202	7.11927	7.12744	7.06196	7.35768	7.36441	7.37972	P	P	P	P	P	P	hsa_circRNA_100920	hsa_circ_0023919	exonic	chr11	-	85707868	85714494	uc001pbo.1	PICALM	GTAGCAAGTACATGGGGAGGCCCCTAGCAGTCTTCTTGATGCTTTG
ASCRP001295	56	57.8333	55.6667	78.1667	77.3333	78.8333	5.75639	5.77925	5.69939	5.93993	6.02395	5.97968	P	P	A	P	P	P	hsa_circRNA_100922	hsa_circ_0023923	exonic	chr11	-	85707868	85742653	uc001pbl.3	PICALM	GTACATGGGGAGACTTAATTCAGTGCACAAATGAGATGAATGTGAA
ASCRP001296	49.3333	53.8333	51	78	74.3333	76	5.53242	5.66448	5.52145	5.90921	6.00355	5.97007	A	A	A	P	P	P	hsa_circRNA_100923	hsa_circ_0023936	exonic	chr11	-	85718584	85742653	uc001pbl.3	PICALM	CCAGACCTTTCACAGACTTAATTCAGTGCACAAATGAGATGAATGT
ASCRP001299	51.1667	49	52	66.6667	60.6667	61.8333	5.5879	5.46536	5.50548	5.72874	5.67916	5.6642	A	A	A	P	P	P	hsa_circRNA_100926	hsa_circ_0023942	exonic	chr11	-	85733409	85742653	uc001pbl.3	PICALM	TTCACAAAAGTGAAGAGAGGACTTAATTCAGTGCACAAATGAGATG
ASCRP001302	60.8333	62	63.8333	68	65.5	64.6667	5.90224	5.93194	5.88895	5.76469	5.7799	5.71718	P	P	P	P	P	P	hsa_circRNA_100929	hsa_circ_0007455	exonic	chr11	+	85961337	85967554	uc001pbp.3	EED	GTGTATAAAGGATGACGCTGTCAGTATAGAAAGTGGTACAAACACT
ASCRP001305	59.6667	60.3333	62.6667	63.8333	57.8333	61.5	5.83555	5.77208	5.86836	5.66105	5.63116	5.5862	P	M	A	P	A	P	hsa_circRNA_100932	hsa_circ_0023966	exonic	chr11	-	86267594	86270865	uc001pbz.3	ME3	ACTTTCCGCAGGCCCCGGGGATGGCCTTTACCCTTGAAGAAAGGCT
ASCRP001309	55.1667	53.6667	54.6667	57.6667	59	60	5.74521	5.61635	5.59143	5.51989	5.61322	5.61662	P	P	A	A	A	P	hsa_circRNA_100936	hsa_circ_0024037	exonic	chr11	-	94178975	94180604	uc001peu.2	MRE11A	ATATGTCTATTATAGATGGCTATGACCAGGGCCAGAGCACTCAGAT
ASCRP001310	209	212	214	223.5	210.333	225.333	7.87904	7.89808	7.86759	7.51487	7.44984	7.55155	P	P	P	P	M	P	hsa_circRNA_100937	hsa_circ_0004214	exonic	chr11	+	94532555	94533477	uc001pfb.3	AMOTL1	TGAGTATGGGGTAACGAGTTGAAGATCCTCTTTGTAACTTCCACTC
ASCRP001311	151.667	154.5	165.833	185	177.667	183.333	7.36805	7.40029	7.44559	7.22827	7.20591	7.23176	P	P	P	P	P	P	hsa_circRNA_100938	hsa_circ_0008648	exonic	chr11	+	94554695	94564707	uc001pfb.3	AMOTL1	GGGGCATTATGCTTCCCAGACCGCCCATGCCAACTTCCGTTCCCAT
ASCRP001312	72.8333	73.6667	74.5	95	92.5	98	6.17863	6.21486	6.11942	6.24044	6.27267	6.31661	P	P	P	P	P	P	hsa_circRNA_100939	hsa_circ_0002320	exonic	chr11	+	102056748	102076805	uc001pgw.2	YAP1	TGCTTCGGCAGGTCCTCTTCCTGATGGATGGGAACAAGCCATGACT
ASCRP001313	78.6667	78.5	85.8333	87.3333	80.5	82.3333	6.3154	6.29471	6.35926	6.14106	6.04809	6.04408	P	A	P	P	M	P	hsa_circRNA_100940	hsa_circ_0006286	exonic	chr11	+	102076623	102080295	uc001pgw.2	YAP1	ATTCTCCAAAATGTCAGCCATGAACCAGAGAATCAGTCAGAGTGCT
ASCRP001316	296.5	301.167	300	390.333	393.333	384.833	8.43208	8.44415	8.39347	8.33206	8.37929	8.30883	A	P	P	P	P	P	hsa_circRNA_100944	hsa_circ_0024143	exonic	chr11	+	103173821	103194718	uc001phn.1	DYNC2H1	CAGTTCTCAGGACTGAAAGAGGTGTCCCCACTGCCTCTAAATCTCA
ASCRP001318	64.6667	65.3333	67	93.8333	93	94.1667	5.9675	5.97424	5.9658	6.24172	6.297	6.24673	P	P	P	M	P	P	hsa_circRNA_100946	hsa_circ_0024162	exonic	chr11	-	107673726	107673881	uc001pjq.3	SLC35F2	TTTTTGTTGGACTCTTTCTGTTTGGCTATAAGCCCTGCTGTTCGTG
ASCRP001320	175.167	182.167	181	189.833	193.333	191	7.59372	7.63649	7.58314	7.26782	7.36332	7.29866	P	P	P	P	P	P	hsa_circRNA_100948	hsa_circ_0007512	exonic	chr11	+	108002633	108005043	uc001pjw.1	ACAT1	TATTGGGTGCAGGAAATAAGATATGTGGAACGGAGTTATGTATCAA
ASCRP001321	67.6667	66.3333	71.1667	83.6667	75	80.8333	6.05151	6.04213	6.06259	6.03779	5.95109	6.04844	P	P	P	P	M	P	hsa_circRNA_100949	hsa_circ_0006208	exonic	chr11	-	108046972	108047817	uc001pka.3	NPAT	GAAGAATCTGAGTGAAATTCACATGTCTGAAGAAGCTATACAGGAC
ASCRP001322	81	81.1667	83.3333	92.1667	87.6667	91.6667	6.34552	6.31244	6.30471	6.18633	6.21052	6.22208	P	M	P	P	P	P	hsa_circRNA_100950	hsa_circ_0007694	exonic	chr11	+	108137897	108138069	uc001pkb.1	ATM	AGTACCATAGGCATCCTTCATCAAAAAGCCATTTGACCGTGGAGAA
ASCRP001324	63	64.1667	69.6667	74.6667	73.3333	74.6667	5.94308	5.93891	5.987	5.88423	5.96986	5.88001	P	P	P	P	P	P	hsa_circRNA_100952	hsa_circ_0005348	exonic	chr11	+	110007387	110008139	uc001pkq.2	ZC3H12C	CAATGTGGCAATGAGGAATACGGGGTGCTTTGCATTCAGGAATACA
ASCRP001325	56.5	55.1667	57.6667	64.6667	62	61.3333	5.75511	5.69209	5.63053	5.70918	5.6967	5.64809	P	A	A	P	P	P	hsa_circRNA_100953	hsa_circ_0003541	exonic	chr11	+	110007387	110030215	uc010rwc.2	ZC3H12C	ATTTGTCAATGACAAGAATACGGGGTGCTTTGCATTCAGGAATACA
ASCRP001327	56	58.6667	60.1667	62.1667	58.6667	61	5.73236	5.78473	5.75464	5.6157	5.63983	5.68578	A	P	A	A	P	P	hsa_circRNA_100955	hsa_circ_0008103	exonic	chr11	-	113723222	113725057	uc001poh.3	USP28	GTATTAGCAAAGCTGCCAAATGCTGTTAAATCAACTGAGAGAAATC
ASCRP001328	162	162	163	212.667	200.5	211	7.48408	7.46185	7.39593	7.44182	7.40096	7.44823	P	P	M	P	P	P	hsa_circRNA_100956	hsa_circ_0000357	exonic	chr11	-	116734383	116744352	uc001ppy.3	SIK3	AACAGCAGCATCAAACAGCTGCAGCAGGAGCAGTCTCTCCTACAGC
ASCRP001329	102.167	98.1667	98.1667	120.333	118	122.5	6.70922	6.67462	6.60242	6.59089	6.62703	6.64759	P	P	A	P	P	P	hsa_circRNA_100957	hsa_circ_0007827	exonic	chr11	+	117023156	117034608	uc009yzm.3	PAFAH1B2	ATCATTGTATTGGTGTAGAATGAGCCAAGGAGACTCAAACCCAGCA
ASCRP001330	51.8333	46.5	48.1667	63.1667	58.8333	60	5.61371	5.35781	5.38389	5.62669	5.60954	5.57157	A	A	A	P	P	P	hsa_circRNA_100958	hsa_circ_0024457	exonic	chr11	+	118365002	118372572	uc001pta.3	MLL	CCTTCTGCAGTTGGAGTTCAGTGATGATATTGTGAAGATCATTCAA
ASCRP001332	121.5	116.5	118.333	139.5	132	136.333	7.00432	6.94633	6.91021	6.80425	6.76413	6.80228	M	P	P	P	P	P	hsa_circRNA_100960	hsa_circ_0007372	exonic	chr11	-	118422500	118430579	uc001pto.2	IFT46	AGAGCTTTTGGGCAAGGACTTCCTCGTTCTGCCCATCTTCCTAACA
ASCRP001333	67.5	69.3333	70.1667	86.3333	78.6667	82.1667	6.05669	6.11407	6.06536	6.09505	6.01064	6.0845	P	P	P	P	P	P	hsa_circRNA_100961	hsa_circ_0008157	exonic	chr11	-	118425173	118430579	uc001pto.2	IFT46	AACAGAGAATTCTAAGCAGCACAACATCACAGACTTCCTCGTTCTG
ASCRP001334	60.8333	58.6667	65	85	75.5	79	5.84711	5.84069	5.85675	6.04975	5.96393	5.96706	P	P	P	P	P	P	hsa_circRNA_100962	hsa_circ_0006374	exonic	chr11	+	118451960	118455359	uc001ptq.3	ARCN1	AACCAAAATGCATGCTCCACCCATTAATATGGAAAGGTGCTGTTGG
ASCRP001336	49.3333	49.6667	50.6667	77.6667	71.3333	74.8333	5.55251	5.51155	5.49534	5.95117	5.91701	5.90117	A	A	A	P	M	P	hsa_circRNA_100964	hsa_circ_0000360	exonic	chr11	-	118629482	118634015	uc001pub.2	DDX6	TTTTCTCCAGGTGCACGTGGTGATTGCTACCCCTGGGAGAATCCTG
ASCRP001337	52.3333	50	51.3333	87.6667	82.3333	86.3333	5.60622	5.57419	5.52473	6.08976	6.10232	6.09091	A	A	A	P	P	P	hsa_circRNA_100965	hsa_circ_0024501	exonic	chr11	-	118635916	118657227	uc001pub.2	DDX6	GATGATACAGATTGACGTGAGTGAATTCAGATATAACTCAAGCTTG
ASCRP001338	57.3333	57.6667	59.1667	90.8333	85	88.1667	5.80328	5.74961	5.72766	6.1832	6.16199	6.13804	P	P	P	P	P	A	hsa_circRNA_100966	hsa_circ_0004293	exonic	chr11	-	118656760	118657227	uc001pub.2	DDX6	CCACCACTATTAAATTGACGTGAGTGAATTCAGATATAACTCAAGC
ASCRP001339	58.3333	60	62.3333	69.8333	67.3333	71	5.77431	5.84003	5.83884	5.75825	5.84026	5.85001	P	P	A	P	P	P	hsa_circRNA_100967	hsa_circ_0009166	exonic	chr11	+	118940943	118944661	uc010ryx.2	VPS11	AATATATCCGGTTTCACAGATGGCAGTGTTACATTGAACAAAGGAG
ASCRP001340	141	141.667	153.333	155.167	140.667	145	7.24296	7.25917	7.31276	6.96305	6.8749	6.89893	P	P	P	P	P	A	hsa_circRNA_100968	hsa_circ_0024553	exonic	chr11	+	118997644	119003929	uc001pvp.3	HINFP	CCCGTTTTCGGGTGAAGGCCATGCCGCCTCCTGGGAAAGTTCCCCG
ASCRP001341	89.5	88.8333	94.6667	149	136.833	146.167	6.56298	6.51662	6.55872	6.90655	6.85806	6.88945	P	P	P	P	P	P	hsa_circRNA_100969	hsa_circ_0006932	exonic	chr11	+	119002244	119003929	uc001pvp.3	HINFP	CCCGTTTTCGAATTCCTTCGACAATCCTGAGTGGTTTTATCGGCAT
ASCRP001342	525.333	517.5	549.833	640.333	622.5	626.333	9.28951	9.26346	9.3038	9.06259	9.06036	9.04961	P	P	P	P	P	P	hsa_circRNA_100970	hsa_circ_0024604	exonic	chr11	+	120276826	120278532	uc021qrm.1	ARHGEF12	TCACATGATTTTGACCCCACAGGTTTCCCCTCAAAAAACCTATAAG
ASCRP001343	168.167	165.333	177.667	211.667	195.333	202	7.5353	7.50185	7.54643	7.437	7.35525	7.37684	P	P	P	P	P	P	hsa_circRNA_100972	hsa_circ_0024609	exonic	chr11	+	120276826	120302620	uc021qrm.1	ARHGEF12	GCCCAGTAGTGACAATGCAGATGTTTCCCCTCAAAAAACCTATAAG
ASCRP001345	327.833	327.5	356.333	364.833	366.333	374.333	8.57536	8.57565	8.66796	8.23037	8.27791	8.25676	P	P	P	P	A	P	hsa_circRNA_100974	hsa_circ_0009021	exonic	chr11	+	120343758	120348235	uc001pxl.2	ARHGEF12	CAGAGTCCAGCGCCTAGAAGATTATCAGCGTCGCCTTGATACCTCC
ASCRP001346	100	95.8333	100.667	100.333	95.6667	106	6.70525	6.62769	6.62025	6.35714	6.33231	6.40696	P	P	P	P	P	P	hsa_circRNA_100975	hsa_circ_0002100	exonic	chr11	+	120345268	120348235	uc001pxl.2	ARHGEF12	CTGGTTTGCAGAGTCCAGAATTTGGATTTAACAAAAAGGAAGATGA
ASCRP001347	66	69.3333	67.5	86	87	92.6667	5.9825	6.08129	5.98004	6.10173	6.21619	6.25003	M	P	P	P	P	P	hsa_circRNA_100976	hsa_circ_0002955	exonic	chr11	+	120346048	120348235	uc001pxl.2	ARHGEF12	CAGAGTCCAGATTTATACACGTTGCTGCTGGAAGACATTCTTGTAT
ASCRP001348	107.833	108.333	108.667	163.333	156.333	162.333	6.84524	6.83201	6.75696	7.04176	7.0473	7.06321	P	P	P	P	P	P	hsa_circRNA_100977	hsa_circ_0002089	exonic	chr11	+	120347369	120348235	uc001pxl.2	ARHGEF12	CAGAGTCCAGATAACAAAGCTTTATTCGTCATTTCCATGTCAGACA
ASCRP001349	128.833	132.333	136	245.167	242.333	247.833	7.13472	7.14845	7.12554	7.65435	7.6923	7.68333	P	A	P	P	P	A	hsa_circRNA_100978	hsa_circ_0003302	exonic	chr11	+	120916382	120930794	uc001pxo.3	TBCEL	TGCCATTCAGCATTTTAAGAAAGAAAGATGGATCAACCTAGTGGAA
ASCRP001350	88.3333	89.6667	92.3333	105.833	104.833	102.5	6.48521	6.50712	6.50711	6.37009	6.44734	6.38289	P	M	P	P	P	P	hsa_circRNA_100979	hsa_circ_0006239	exonic	chr11	+	123464789	123465546	uc001pyw.2	GRAMD1B	GGAAACTCTGGTGTTAAGCCCCACCTACAAGCAGAGAAATGAAGAC
ASCRP001351	64.1667	59	63.6667	78.3333	74.6667	75.6667	5.9587	5.86012	5.87522	5.98112	5.99018	5.92876	P	P	P	P	P	P	hsa_circRNA_100980	hsa_circ_0024731	exonic	chr11	+	123489400	123489932	uc001pyw.2	GRAMD1B	CCTTGACCAGTCTGGTGCTGCTGGTCATCCTTAACATGATGCTCTT
ASCRP001352	60.6667	59.6667	63.5	65.6667	62.6667	64	5.86009	5.81143	5.86313	5.73669	5.75048	5.68028	P	M	P	P	P	P	hsa_circRNA_100981	hsa_circ_0024737	exonic	chr11	+	123988203	123989796	uc001pzr.3	VWA5A	TTTTGGAGATGGGGATGCCTAACATGAAGCCAGAAATCTTGCATCA
ASCRP001355	266.667	272	270.833	2218.33	2137.67	2206	8.2821	8.30203	8.23884	10.8427	10.8391	10.8635	P	P	P	P	P	P	hsa_circRNA_100984	hsa_circ_0002019	exonic	chr11	+	126142863	126143349	uc010sbq.2	FOXRED1	AAAGTGCAGAGTATTCACAGGCCTCCACTGGGCTCTCAGTAGGTGG
ASCRP001356	64.1667	60.6667	64.1667	70.6667	66	66.1667	5.97214	5.89244	5.86754	5.82569	5.83768	5.79973	A	P	P	P	P	P	hsa_circRNA_100985	hsa_circ_0024824	exonic	chr11	+	126275990	126279306	uc001qds.3	ST3GAL4	TGCCAATGCAACAGCCACGGAAGATTAAGCAGGTGGCCCGAGGCAG
ASCRP001357	88.8333	84.8333	89.1667	97	91.3333	91.6667	6.53363	6.47427	6.42876	6.26522	6.26083	6.23314	P	P	P	A	A	A	hsa_circRNA_100986	hsa_circ_0002083	exonic	chr11	-	128350085	128360471	uc001qej.2	ETS1	AGCTGGCTACACAGATATGGAATGTGCAGATGTCCCACTATTAACT
ASCRP001358	101	104.167	114.5	102.667	96.6667	99	6.75344	6.74428	6.85602	6.36607	6.32502	6.3261	P	A	P	P	M	P	hsa_circRNA_100987	hsa_circ_0004296	exonic	chr11	-	128354717	128360471	uc001qej.2	ETS1	AGGACCAGTCGTGATATGGAATGTGCAGATGTCCCACTATTAACTC
ASCRP001359	128	129.5	137.833	338	327.667	334.667	7.12957	7.11808	7.15572	8.12224	8.10137	8.08906	P	P	P	P	P	P	hsa_circRNA_100988	hsa_circ_0000369	exonic	chr11	+	128628009	128642880	uc009zci.3	FLI1	TGTCACACCTCAGTTACCTCAGGGAAAGAGGCTCTGTCGGTGGTGA
ASCRP001360	46.5	44.3333	47	67	63.6667	64.5	5.38812	5.36267	5.38096	5.75597	5.76148	5.75648	A	A	A	M	P	P	hsa_circRNA_100989	hsa_circ_0000370	exonic	chr11	+	128628009	128651918	uc009zci.3	FLI1	TCACGATTGAGTGTCAAAGAAGGAGGCTCTGTCGGTGGTGAGCGAC
ASCRP001364	112	109.167	112.5	228	224.333	222.167	6.86361	6.82038	6.81308	7.55486	7.58601	7.53722	P	P	P	P	P	P	hsa_circRNA_100993	hsa_circ_0002484	exonic	chr11	-	130130750	130131824	uc001qgc.1	ZBTB44	TCCTCTATAGGACATTTCTGATTTATTTGCATCCTTGAAGAGCATC
ASCRP001365	58.6667	61.3333	62	77	68.5	74.3333	5.80873	5.91892	5.76776	5.93921	5.86401	5.95114	P	P	P	P	P	P	hsa_circRNA_100994	hsa_circ_0024895	exonic	chr11	-	130773149	130776616	uc001qgk.4	SNX19	TAGTTCAAAGGTCTAGGCTGAGGTTCTCATCCAGTAAAATTTCTCC
ASCRP001366	146.333	142.5	162.333	153	145	145.167	7.31832	7.2524	7.41619	6.93806	6.93389	6.89034	P	P	P	P	P	P	hsa_circRNA_100995	hsa_circ_0024913	exonic	chr11	-	134054531	134055421	uc009zda.1	NCAPD3	AGAGGAGCAGCCGATATTTAAATAAGGCTTTTCATATCTGGTCCAA
ASCRP001367	238.167	243.667	246.333	421	424.667	426.667	8.12934	8.14816	8.11204	8.44576	8.50352	8.47584	P	P	P	P	P	P	hsa_circRNA_100996	hsa_circ_0024920	exonic	chr11	-	134076493	134080348	uc009zda.1	NCAPD3	AGTTTATCAGGCAGTGTAGCCAATCAAGTATTCCACCCAGTGATGT
ASCRP001368	169.667	178.667	172.333	294.167	293.667	300.333	7.54824	7.61415	7.51399	7.92346	7.94958	7.96089	P	P	P	P	P	P	hsa_circRNA_100997	hsa_circ_0002881	exonic	chr12	-	459786	463400	uc010sdn.1	KDM5A	AGAAGAAGAGGTTGATCTCTATGTTTGTATGTTTTGTGGTCGGGGA
ASCRP001369	522.333	532.5	524.333	420.5	408.333	433	9.28507	9.32902	9.22305	8.4492	8.43626	8.49313	P	P	P	P	P	P	hsa_circRNA_100998	hsa_circ_0004657	exonic	chr12	+	1213915	1225199	uc009zdp.3	ERC1	GCAGACTGAGGAGATGCATCGAAGGTTTGAGAATGCTCCTGATTCT
ASCRP001370	108.833	107.333	117.167	143.167	133.333	136.333	6.84691	6.81771	6.88123	6.86049	6.79902	6.78913	A	P	P	P	P	P	hsa_circRNA_100999	hsa_circ_0025006	exonic	chr12	+	1887019	1893239	uc001qjn.3	ADIPOR2	TGACATCTGGGTATGGGAAGGTCGGTGGCGAGTGATCCCTCATGAT
ASCRP001371	92.5	89.5	89.5	91.1667	82.6667	88.6667	6.58493	6.51297	6.44235	6.16503	6.13621	6.18516	P	P	P	M	P	P	hsa_circRNA_101000	hsa_circ_0000374	exonic	chr12	+	2929251	2930958	uc001qlb.2	ITFG2	CTGGAGAAACTGGATGTCACCATGGAGATGGGTGTCGTGAGCTGGT
ASCRP001372	65	64.8333	69.5	93.3333	92.3333	92	5.9909	5.92327	6.04077	6.22194	6.26975	6.23613	P	P	P	P	P	P	hsa_circRNA_101001	hsa_circ_0025135	exonic	chr12	-	6458115	6465046	uc001qnv.3	SCNN1A	ACAACAAGAGGAATTACTCTCACTTCCACCACCCGATGTATGGAAA
ASCRP001373	693.5	699.333	720.5	798	775.167	785.333	9.67136	9.69339	9.67139	9.37534	9.36405	9.37416	P	P	P	P	P	P	hsa_circRNA_101002	hsa_circ_0025201	exonic	chr12	+	6646474	6646556	uc001qop.1	GAPDH	TTGGTATCGTGGAAGGACTCATGCAATGCCTCCTGCACCACCAACT
ASCRP001374	854.5	855	860.833	921	909	924	10.014	10.0034	9.95999	9.6034	9.61214	9.63991	P	P	P	P	P	P	hsa_circRNA_101003	hsa_circ_0025202	exonic	chr12	+	6646474	6647162	uc001qop.1	GAPDH	CACTTTGTCAAGCTCATTTCCTGCAATGCCTCCTGCACCACCAACT
ASCRP001375	2457.33	2548	2727.67	2535.83	2519.67	2508.83	11.525	11.5963	11.6474	11.0547	11.1106	11.0991	P	P	P	P	P	P	hsa_circRNA_101004	hsa_circ_0000375	exonic	chr12	-	6657590	6657991	uc001qoy.3	IFFO1	CCAGGGAGAGGTCCCATCCATGGGGGGGCGGAAGCGGGAGCGCAAG
ASCRP001376	99.5	103.333	103.833	117.833	113.667	118.333	6.7039	6.76059	6.70242	6.53841	6.57452	6.58045	P	P	P	P	P	P	hsa_circRNA_101005	hsa_circ_0007845	exonic	chr12	-	6859013	6859932	uc001qqp.3	MLF2	ACTATATCAACCTGGATGAGATCGGGTGGTTTCATGGACATGTTTG
ASCRP001378	67.8333	66.3333	70.1667	65.6667	59.1667	62	6.08465	6.02927	6.01869	5.72116	5.64349	5.63363	P	A	P	P	P	P	hsa_circRNA_101007	hsa_circ_0025372	exonic	chr12	+	8866406	8866637	uc001quw.2	RIMKLB	AGCAAGGAAACCTGGGTAGACGTTACATCCAAGAGGAAATAATCCA
ASCRP001379	159.5	163	159.5	139.167	134.667	137.833	7.47133	7.47904	7.36929	6.81513	6.78892	6.82387	P	P	P	P	M	P	hsa_circRNA_101008	hsa_circ_0025373	exonic	chr12	+	8866406	8906689	uc001quw.2	RIMKLB	AACTGCTCATTAGGTAGACGTTACATCCAAGAGGAAATAATCCAGG
ASCRP001382	67.6667	66.8333	75	100	96.3333	100.5	6.03451	6.02833	6.1342	6.28248	6.35544	6.36899	P	P	P	P	P	P	hsa_circRNA_101011	hsa_circ_0007481	exonic	chr12	-	11126253	11199787	uc021qvg.1	PRH1-PRR4	TACTCAAGAGTGGAAGTTTTCACAGGTTCTCCAGCATTTGGCTCAA
ASCRP001383	68.1667	65.6667	70	73	66.3333	68	6.03248	5.99167	6.01502	5.82588	5.83022	5.78146	P	P	P	P	P	P	hsa_circRNA_101013	hsa_circ_0004123	exonic	chr12	+	12022357	12022903	uc001raa.1	ETV6	TTGGGAGAATAGCAGATAACTGTGTCCAGAGGACCCCCAGGCCATC
ASCRP001384	158.667	160.333	175.667	241.167	233.833	239	7.43869	7.45269	7.53156	7.63756	7.63931	7.64739	P	A	P	P	P	P	hsa_circRNA_101014	hsa_circ_0008932	exonic	chr12	-	12332743	12340053	uc001rah.4	LRP6	CAAGATTGAGGCAGGCAGTGGTTAAAGGTTCCCTTCCACATCCTTT
ASCRP001385	83.5	81.5	87.6667	95.3333	82.1667	88.5	6.40448	6.38374	6.36514	6.25201	6.09962	6.18946	P	P	P	P	P	P	hsa_circRNA_101015	hsa_circ_0000378	exonic	chr12	-	12397195	12397589	uc001rah.4	LRP6	CTTCAAGTGGCGGCCCCTTTGTTGCTTTATGCAAACAGACGGGACT
ASCRP001387	102.833	102.333	109.333	129.167	127.667	129	6.7628	6.72958	6.75037	6.70135	6.74543	6.70944	P	P	P	P	P	A	hsa_circRNA_101017	hsa_circ_0025506	exonic	chr12	+	13061176	13062105	uc001rba.3	GPRC5A	TACTCTCAAGAGGAAATCACTCAAGGTCCAGAATGGCTACAACAGT
ASCRP001388	98.3333	100.333	109.833	204.833	208.5	202	6.68207	6.70172	6.79921	7.40108	7.4584	7.38515	P	P	P	P	P	P	hsa_circRNA_101018	hsa_circ_0025513	exonic	chr12	+	14609494	14610229	uc001rby.4	ATF7IP	GTGAATACAGCATCCACCCAACCCACCAGTATCACCAGGAAAAACT
ASCRP001389	208.667	208	212.667	224.5	213	217.333	7.88601	7.86151	7.84693	7.53588	7.50528	7.49397	A	M	P	P	P	P	hsa_circRNA_101019	hsa_circ_0006420	exonic	chr12	+	19615443	19626289	uc001ree.2	AEBP2	ACCTTTCAAGCATAAGCAGTACTATAATGGATGTAGACAGCACAAT
ASCRP001390	83.8333	85.3333	108.167	109.667	100.667	105.167	6.41957	6.44152	6.70171	6.4332	6.36282	6.40969	P	P	A	A	M	P	hsa_circRNA_101020	hsa_circ_0006128	exonic	chr12	+	19615443	19653155	uc001ree.2	AEBP2	GAAGGGACACAGTGTTGTTTTTCATAGTACTCATAAGCAGTACTAT
ASCRP001391	80.6667	84.6667	83	100.333	98	100.833	6.36675	6.44823	6.31431	6.32144	6.37071	6.35792	P	P	P	P	P	P	hsa_circRNA_101021	hsa_circ_0005257	exonic	chr12	+	19626181	19653155	uc001ree.2	AEBP2	GGGACACAGTGTTGTTTTTCATAGTACTGTATTTGTTTGCTTATGG
ASCRP001393	51	51.6667	55.3333	63.8333	56.5	61	5.55594	5.5731	5.59358	5.66162	5.58046	5.64	A	A	A	P	M	P	hsa_circRNA_101023	hsa_circ_0004426	exonic	chr12	-	24985656	24989530	uc001rgc.3	BCAT1	ATATACTGTACAAAGGCGAGAAGAAGAACTGGCAACTCCTCCACTA
ASCRP001395	55.6667	58.1667	54	64	64	66	5.76882	5.78678	5.56526	5.65512	5.78284	5.75418	P	A	A	P	P	P	hsa_circRNA_101025	hsa_circ_0025633	exonic	chr12	+	25232177	25236427	uc001rgg.2	LRMP	ACCATATTAAATCTGGAGAATGGTGTTGAACGCGTGTGTCCTGAGA
ASCRP001400	88.3333	88.3333	89	121	113.167	116.333	6.52936	6.51567	6.42226	6.5931	6.57484	6.57058	P	P	P	A	P	P	hsa_circRNA_101030	hsa_circ_0025711	exonic	chr12	-	27143382	27143560	uc010sjl.2	TM7SF3	TGTGCTTCCCTAGGTGGTTACCCTAACAGCTAATGATAAGACAAGT
ASCRP001401	470.833	467.5	491.167	1036.83	1027.67	983.667	9.10313	9.10845	9.11391	9.76433	9.80772	9.71589	P	P	P	P	P	P	hsa_circRNA_101031	hsa_circ_0007478	exonic	chr12	-	27143382	27152609	uc010sjl.2	TM7SF3	GTGCTTCCCTAGACTCTCCTTTCCAATTCCTCGGAAACAGGCACTG
ASCRP001402	155	158.333	157.167	141	133.667	142.333	7.41872	7.42742	7.37279	6.81613	6.81771	6.86551	P	P	P	P	P	P	hsa_circRNA_101032	hsa_circ_0009009	exonic	chr12	+	27521194	27523163	uc001rht.2	ARNTL2	AACAAGGATAGAAATATCAGCCTCCAGTGGCAGCAGGTAAAGTGTT
ASCRP001403	152.5	153	158.333	176.333	172.667	168.667	7.3767	7.37428	7.38271	7.15997	7.18411	7.11591	P	P	P	P	P	P	hsa_circRNA_101033	hsa_circ_0000384	exonic	chr12	+	27867712	27877119	uc001rih.3	MRPS35	AGCACGAGTAGTAGTCTTAAGACGGAAAGAACACCCGGAAATGAAA
ASCRP001404	64.6667	64	66.6667	74	68	70.5	5.9624	5.89675	5.92915	5.87196	5.83497	5.87364	P	M	P	P	P	P	hsa_circRNA_101034	hsa_circ_0007723	exonic	chr12	+	28458581	28460682	uc001rio.3	CCDC91	ATACAAAGAACTTCAGTATCTGGAGTCCATCTTTCACCATCTTCTC
ASCRP001405	68	66	71.6667	80	76.5	81.6667	6.01804	6.01511	6.07898	5.98267	6.04161	6.03931	M	P	A	P	P	P	hsa_circRNA_101035	hsa_circ_0008250	exonic	chr12	+	28458581	28544344	uc001rio.3	CCDC91	GTTGCTAAATGCTCAGTATCTGGAGTCCATCTTTCACCATCTTCTC
ASCRP001407	99.3333	100.5	101.167	122	114	116.167	6.73891	6.72465	6.62872	6.60544	6.58137	6.56996	P	P	P	P	P	P	hsa_circRNA_101037	hsa_circ_0025767	exonic	chr12	-	29904598	29911710	uc001rjb.3	TMTC1	TCCATGATGAGGTGGCTGGGATCGTTGGCAGAGCGGACGTGTTAGC
ASCRP001410	276.667	289.167	297.167	411	399	416	8.33531	8.38397	8.381	8.40777	8.39955	8.43599	P	P	P	P	P	P	hsa_circRNA_101040	hsa_circ_0025822	exonic	chr12	-	31586088	31600703	uc001rkh.1	DENND5B	ACTTGAGGGAGGCTTCCTTTCTGTCTGACCAGCCTGAGCCTTACCT
ASCRP001413	158.833	165.667	163.5	215	208	214.333	7.46472	7.50725	7.44332	7.45944	7.45411	7.47245	P	P	P	P	P	P	hsa_circRNA_101043	hsa_circ_0025887	exonic	chr12	+	40696590	40697936	uc001rmi.3	LRRK2	AACTGAAAGAGCTGCTATGCCTTTCTTGCCTCCTTCTATGACAATC
ASCRP001417	50.5	50.5	51.3333	95.5	93.5	96.8333	5.55538	5.54686	5.54927	6.24865	6.28813	6.30546	A	A	A	P	P	P	hsa_circRNA_101049	hsa_circ_0026046	exonic	chr12	-	49091920	49094856	uc001rsd.4	CCNT1	CAACCAACAGGCTTATTTGCAACAAGTTCAAGATCTGGTCATTTTA
ASCRP001418	172.167	170.833	178.167	186.333	186.333	188.667	7.55629	7.54039	7.55395	7.24418	7.28617	7.28098	M	P	P	P	P	P	hsa_circRNA_101050	hsa_circ_0003770	exonic	chr12	-	49333437	49334971	uc001rsr.2	ARF3	TTGTCTTTGCAAACAAACAGGATCAAGTCTTCCATACCAGGGACCA
ASCRP001419	1243.17	1230.5	1294.33	1793.33	1777.83	1835.17	10.4819	10.4828	10.4828	10.5755	10.6318	10.6314	P	P	P	P	P	P	hsa_circRNA_101051	hsa_circ_0026143	exonic	chr12	+	49722709	49723237	uc001rtx.4	TROAP	CCTGCCCTGGGACAGCCATGACTCCCACCTGATGCCCTCCCCTGCC
ASCRP001420	243.167	244.833	243.667	601.167	607.667	609	8.15091	8.14923	8.09079	8.96159	9.0335	9.00446	M	P	P	A	P	P	hsa_circRNA_101052	hsa_circ_0026153	exonic	chr12	+	49883247	49884514	uc001rud.2	SPATS2	CAAGAAAAAGATAAATGCGGTACGTGCAATAGTTCCTAATAAGAGC
ASCRP001421	82.1667	82.5	90.8333	119	111.5	113.5	6.39713	6.4147	6.49267	6.57832	6.54158	6.53951	P	P	P	A	P	P	hsa_circRNA_101053	hsa_circ_0009035	exonic	chr12	-	50385780	50386438	uc001rvs.2	RACGAP1	GATATTAAAGAAATCACAGATGAAGACAACAGCATAGCTGCCATGT
ASCRP001422	72	76.6667	74.3333	73.5	75	77	6.20676	6.26991	6.1734	5.88293	5.97583	5.9894	P	A	P	P	P	P	hsa_circRNA_101054	hsa_circ_0006535	exonic	chr12	+	50488219	50490755	uc009zlp.3	SMARCD1	GGACCTCAAGTGTTGACCCGAATGATCAGAAAAAGACAGCTTGTTA
ASCRP001423	78.3333	77.1667	80.6667	96	97.3333	97.3333	6.33412	6.25166	6.3048	6.23671	6.34933	6.2531	P	P	P	P	P	P	hsa_circRNA_101055	hsa_circ_0026218	exonic	chr12	-	50529514	50537840	uc001rwd.4	CERS5	ATCCATTCTGATTTATTGCCAAACCCTGTGCACTCTGTATTGGCAT
ASCRP001424	97.6667	94	100.333	113.667	110	109.667	6.6661	6.61418	6.61183	6.4937	6.49519	6.47787	P	M	P	P	P	P	hsa_circRNA_101056	hsa_circ_0003664	exonic	chr12	+	50821544	50824353	uc001rwm.3	LARP4	GTTTTTCACGCAGGTAGCATCTAAAGGAACTGGTTTAAATCCTAAT
ASCRP001425	147	144	158.333	188.333	177.5	180.667	7.33377	7.29978	7.39302	7.24976	7.20587	7.22294	P	P	P	P	M	P	hsa_circRNA_101057	hsa_circ_0003222	exonic	chr12	+	50848096	50855130	uc009zlr.1	LARP4	GTAGGGGCAGGCTCCCTTTCCCAATGGTAGTTTTGTGAATGGCTTT
ASCRP001426	55.3333	53.6667	53	66.8333	60.8333	65.5	5.729	5.65345	5.57891	5.74037	5.63294	5.78013	P	P	A	P	M	P	hsa_circRNA_101058	hsa_circ_0026285	exonic	chr12	+	51207792	51208222	uc001rww.4	ATF1	TAATGAAAAACAGTTGCCATTGCCCCAAATGGAGCCTTACAGTTGG
ASCRP001429	89.6667	92.1667	94.3333	99.3333	94.1667	97.6667	6.53756	6.55526	6.5535	6.29788	6.29587	6.28319	P	P	P	P	P	P	hsa_circRNA_101061	hsa_circ_0004313	exonic	chr12	+	51449617	51450285	uc010smz.2	LETMD1	AGTAAAATCGGTACCTGTTTCCCAGGCAACTACTGATCAGGCATTT
ASCRP001430	87.3333	85.6667	92.3333	137.167	125.333	134.833	6.49773	6.45881	6.48887	6.79779	6.70956	6.76895	P	P	P	M	P	P	hsa_circRNA_101062	hsa_circ_0004538	exonic	chr12	-	51467605	51467865	uc001rxu.2	CSRNP2	AAGAGAAACTCCATGCCAAGAAAATGAAGCCACATCCATCCTGAAG
ASCRP001432	61.6667	62.8333	68.8333	76.8333	72.5	79.5	5.86799	5.89311	5.96568	5.93144	5.92676	6.00502	P	P	P	P	P	P	hsa_circRNA_101064	hsa_circ_0026309	exonic	chr12	-	51497452	51497986	uc001rxv.2	TFCP2	TTCACAAGGCTTTTCACAAACTTCTCAGAAATGGTTCACCAAACCA
ASCRP001434	12296.7	12771.3	12452.3	11233.8	11240.7	11682.7	13.6991	13.7738	13.6623	13.2004	13.2215	13.2292	P	P	P	A	P	M	hsa_circRNA_101066	hsa_circ_0026337	exonic	chr12	+	52180325	52188425	uc001ryw.3	SCN8A	TGGTAGTCATCCTCTCCATTGTGGGTGGTGGTGAATGCCTTGGTGG
ASCRP001435	122.167	124.333	126.833	153	146	151.667	7.03414	7.04742	6.99358	6.95532	6.93961	6.95378	P	P	P	P	A	A	hsa_circRNA_101067	hsa_circ_0003729	exonic	chr12	+	52380601	52385777	uc001rzn.3	ACVR1B	GAGTTATGAGATACATGGCCCCTGAAGTACTTGATGAAACCATTAA
ASCRP001436	86.8333	86.8333	90.3333	112.5	111.667	110.667	6.472	6.46723	6.47216	6.48158	6.52551	6.45949	P	P	P	P	P	P	hsa_circRNA_101068	hsa_circ_0026349	exonic	chr12	+	52385646	52385777	uc001rzn.3	ACVR1B	GAGTTATGAGGAGTCCATGAAGAATATCAGCTGCCATATTACGACT
ASCRP001437	98	104.5	109.333	104.5	98.1667	104.833	6.67632	6.78285	6.75798	6.38192	6.33516	6.41567	P	P	P	P	M	P	hsa_circRNA_101069	hsa_circ_0026497	exonic	chr12	+	53410256	53416411	uc009zmp.1	EIF4B	TTTGGAGACACAAAAAAGAAGAATAAGAAGGGGAAGACTATCTCCC
ASCRP001438	291.333	293	310.833	296.833	289	286.667	8.41198	8.40621	8.43402	7.93464	7.93095	7.89891	P	P	P	P	P	P	hsa_circRNA_101070	hsa_circ_0026512	exonic	chr12	+	53413693	53416411	uc009zmp.1	EIF4B	AGAAGAGGTGATGATAGCTTTGGAGACAATCAGTGCAGTGCGTTTA
ASCRP001439	75.6667	73.3333	80.6667	79.3333	77.6667	79.5	6.25641	6.19172	6.22861	5.99501	6.01523	6.03376	P	P	P	P	P	P	hsa_circRNA_101071	hsa_circ_0007889	exonic	chr12	+	53421565	53421972	uc001sbh.4	EIF4B	GCGTGATGATAGAGAGTATCGAGATCGTTATGATTCAGACCGGTAT
ASCRP001440	84.3333	86.3333	97.6667	116	109.5	111.667	6.41875	6.44016	6.61494	6.53198	6.51673	6.50051	P	P	P	P	P	P	hsa_circRNA_101072	hsa_circ_0026524	exonic	chr12	+	53421565	53431406	uc001sbh.4	EIF4B	CAGTCCCCTACAAGAGTATCGAGATCGTTATGATTCAGACCGGTAT
ASCRP001443	92.1667	90.5	95	116.833	114.333	114.333	6.6076	6.57997	6.52129	6.54608	6.58849	6.54655	P	P	P	P	P	P	hsa_circRNA_101075	hsa_circ_0026640	exonic	chr12	+	53848509	53865591	uc001sdb.4	PCBP2	AATCAATGTCAGTTTTTGGCTTTCACCCCCAACCAGTGACCAAAGA
ASCRP001444	188.667	181.5	202.5	209.5	195	205	7.71784	7.63972	7.75053	7.41382	7.35736	7.39631	A	P	P	P	P	P	hsa_circRNA_101076	hsa_circ_0026652	exonic	chr12	+	53856276	53862616	uc001sdk.4	PCBP2	TCCAAACGATTCCCCCCCGAAGGGCGTGACCATCCCGTACCGGCCC
ASCRP001445	62.8333	64	64	91	79.1667	82	5.88621	5.96985	5.85319	6.17422	6.09055	6.0699	P	A	P	P	P	P	hsa_circRNA_101077	hsa_circ_0026911	exonic	chr12	-	56604080	56604352	uc010sqg.2	RNF41	ACAGGGCTGTGGGCACCTCATTGTGAACATGCTTTCTGCAACGCCT
ASCRP001446	97.6667	97.6667	105.5	182.667	183.333	196.5	6.66057	6.65999	6.70963	7.20022	7.26489	7.33992	P	P	P	P	P	P	hsa_circRNA_101078	hsa_circ_0026978	exonic	chr12	-	56669779	56676775	uc001skr.1	CS	CCATCCACAGGGCATCCGTTTCCGAGGCTTTAGTATCCCTGAATGC
ASCRP001447	53.1667	56.8333	61.6667	67	62	66.1667	5.6643	5.74103	5.80424	5.72575	5.71147	5.70903	P	P	A	P	P	P	hsa_circRNA_101079	hsa_circ_0026983	exonic	chr12	-	56676203	56680429	uc001skr.1	CS	TATCAGCCGAACCAAGTACTGGGAGAATGCATCTTGTCTTGTTCTT
ASCRP001448	81.6667	81.8333	85.8333	90.3333	86.6667	86.1667	6.37307	6.35757	6.38048	6.13821	6.19402	6.13408	P	M	P	P	P	P	hsa_circRNA_101080	hsa_circ_0008085	exonic	chr12	-	56742312	56743420	uc001slc.3	STAT2	GGAATGATGGACTCTGGTGGAGCAACGTTCAGGTGGTTCAGGAAAG
ASCRP001449	94.3333	93	95	116.833	105.5	103.667	6.63762	6.59368	6.5655	6.54069	6.45892	6.38404	P	P	P	P	P	P	hsa_circRNA_101081	hsa_circ_0000408	exonic	chr12	-	56824664	56826308	uc001slf.2	TIMELESS	ATCTTTCACAAAGGCCTTCACAACAAGATTGATGATGACGCCAGTG
ASCRP001450	58.1667	55.5	59.3333	75.3333	63.6667	63.6667	5.79851	5.72393	5.77738	5.92661	5.79367	5.69864	P	P	P	P	P	P	hsa_circRNA_101082	hsa_circ_0002588	exonic	chr12	+	56956200	56965639	uc001sln.2	RBMS2	GCTTTGCAAGCCATATGTGTCATTGGCTCAGCAGATGGCACCACCT
ASCRP001451	130.833	129.833	127.167	131.333	131	136.833	7.13423	7.12306	7.02927	6.73183	6.78592	6.82404	P	P	P	P	P	P	hsa_circRNA_101083	hsa_circ_0027033	exonic	chr12	+	56962758	56965639	uc001sln.2	RBMS2	TTGGCTTTGCAAGATATGGCAAGATTGTTTCCACTAAGGCCATACT
ASCRP001452	94	91.6667	93	105.167	98.6667	102.5	6.59346	6.53456	6.49499	6.3626	6.34852	6.35359	P	M	P	A	M	P	hsa_circRNA_101084	hsa_circ_0027035	exonic	chr12	+	56962758	56980710	uc001sln.2	RBMS2	CATGCAGCCTTCAATATGGCAAGATTGTTTCCACTAAGGCCATACT
ASCRP001453	110	110.333	107.167	125.833	115.333	121.333	6.85576	6.86652	6.7396	6.65085	6.60529	6.59884	P	P	P	P	P	P	hsa_circRNA_101085	hsa_circ_0027089	exonic	chr12	-	57059987	57064148	uc001slu.4	PTGES3	GAGCAGATGATCTTAATTGGCTTAGTGTCGACTTCAATAATTGGAA
ASCRP001456	89.6667	87.1667	96.6667	106.833	98	99.5	6.54102	6.47007	6.54029	6.40273	6.35503	6.34497	P	P	P	P	P	P	hsa_circRNA_101088	hsa_circ_0005358	exonic	chr12	+	57861115	57862007	uc001snx.3	GLI1	TGTGCCAGAGGGTGCCATGTTTGAAGGGTGCCGGAAGTCATACTCA
ASCRP001457	68.3333	66.3333	70	72.6667	68.6667	74	6.03983	6.03192	6.027	5.83555	5.83274	5.91087	M	P	M	P	P	P	hsa_circRNA_101089	hsa_circ_0027261	exonic	chr12	+	57891939	57892406	uc001sof.1	MARS	AGCAGACCAAGTTGCCTGTGGCTGGAGAAAGGAATGTGCTCATCAC
ASCRP001458	152	152	159.167	234.667	219	224.833	7.38204	7.38192	7.38259	7.57955	7.53015	7.548	P	P	P	P	P	A	hsa_circRNA_101090	hsa_circ_0027355	exonic	chr12	+	62743001	62749256	uc001src.2	USP15	AGCTATTCAGGTCCCCAGGTGCATCCAATTTTTCAACTTTACCAAA
ASCRP001459	53	55	54.5	72.8333	61.6667	60.6667	5.65169	5.71	5.61175	5.82512	5.72912	5.64121	P	P	A	A	P	P	hsa_circRNA_101091	hsa_circ_0027364	exonic	chr12	+	62892698	62895478	uc001srd.1	MON2	GGTCTTTTTACAAGCAATCGTTCTTTGTTTTCGACTACACTTCACA
ASCRP001460	55.5	55.1667	57.5	65.6667	59.6667	64	5.79973	5.66916	5.65442	5.68701	5.66515	5.73098	P	A	A	A	P	P	hsa_circRNA_101092	hsa_circ_0008594	exonic	chr12	+	64456696	64509673	uc001srv.2	SRGAP1	AGTGAAGATGTGCTGTGATCTTGGCTACCATGCAAGTCTGAACAGA
ASCRP001462	420.167	426.167	432.333	454.833	447.833	457.667	8.95355	8.9575	8.91838	8.55215	8.57744	8.5917	P	M	A	P	A	P	hsa_circRNA_101094	hsa_circ_0027478	exonic	chr12	+	69109406	69125499	uc001suf.3	NUP107	CACTACTGAGGACCCTGATGCTCCCATAAGACAGAAAATGCCCCTT
ASCRP001464	101.667	99.3333	105.5	112	103.333	105.333	6.70604	6.69202	6.74487	6.38738	6.44321	6.39126	P	P	P	M	P	P	hsa_circRNA_101096	hsa_circ_0027491	exonic	chr12	+	69210591	69218431	uc021rae.1	MDM2	GAGAGCAATTAGTGAGACAGGTTCTTTTTTATCTTGGCCAGTATAT
ASCRP001465	80.5	81.1667	87.1667	75.8333	72.6667	73.3333	6.31929	6.34718	6.36902	5.91494	5.96446	5.89852	P	P	P	A	P	M	hsa_circRNA_101097	hsa_circ_0004448	exonic	chr12	+	69214104	69218431	uc021rae.1	MDM2	AGTGAGACAGGAAAATATATACCATGATCTACAGGAACTTGGTAGT
ASCRP001466	74.1667	74.3333	75.5	80.3333	74.3333	78.1667	6.22091	6.26342	6.14588	5.97702	5.96898	5.97176	P	P	P	P	P	P	hsa_circRNA_101098	hsa_circ_0027493	exonic	chr12	+	69218142	69218431	uc021rae.1	MDM2	TTAGTGAGACAGAATCATCGGACTCAGGTACATCTGTGAGTGAGAA
ASCRP001467	249.167	256.333	248.833	335.667	341	341	8.17613	8.21061	8.12651	8.09784	8.15442	8.11597	P	P	P	P	M	P	hsa_circRNA_101099	hsa_circ_0000417	exonic	chr12	+	69644908	69656342	uc001sut.4	CPSF6	TCGTTAGAAGGAAGCTGAATATGGTGGGCATGATCAGATAGATTTG
ASCRP001468	73.3333	73.1667	74.8333	104.333	95.6667	100.333	6.20787	6.22041	6.16269	6.36619	6.34172	6.33291	P	P	P	M	P	P	hsa_circRNA_101100	hsa_circ_0027506	exonic	chr12	+	69653207	69656342	uc010stk.2	CPSF6	ATCGTTAGAAGGGAAATGGATACTGCAAGAACGCCATTGAGTGAAG
ASCRP001469	101	109	107.167	168.333	165.167	170.333	6.71752	6.82808	6.75777	7.10179	7.13111	7.12259	P	P	P	P	P	P	hsa_circRNA_101101	hsa_circ_0002940	exonic	chr12	+	69983264	69987393	uc001svb.1	CCT2	CTCTTGTCACAGTTCCGATGAAGTTAAATTCCGTCAAGATTTAATG
ASCRP001470	151	148.5	151.333	138.5	130	135	7.35943	7.33294	7.30485	6.80336	6.76152	6.80048	P	P	P	P	P	P	hsa_circRNA_101102	hsa_circ_0000419	exonic	chr12	+	70193988	70195501	uc001svm.3	RAB3IP	GAGGACCAAAGCTGACTTATCCTTGTATAATGAATTCCGATTGTGG
ASCRP001471	57.8333	63	65.8333	75.1667	75.6667	75.8333	5.80375	5.95117	5.89687	5.87533	5.95652	5.93593	P	P	P	P	P	P	hsa_circRNA_101103	hsa_circ_0007127	exonic	chr12	+	70671911	70704797	uc001svv.3	CNOT2	TCTTCTATGTTTCCACATCGGTCAGAAAAAGATAGGGAGACGTGGT
ASCRP001480	206.5	209.667	209.5	189.167	182.167	186.5	7.86896	7.87426	7.83586	7.26491	7.25826	7.25582	P	P	P	A	P	P	hsa_circRNA_101113	hsa_circ_0002886	exonic	chr12	+	83250788	83251359	uc001szr.1	TMTC2	TTACCTACCATTTACAAACCGTGCTATCAAGACTAATCAGGACCTT
ASCRP001481	67	66.6667	69	83.5	77.3333	81.3333	6.04246	5.99975	6.01175	6.0008	6.00882	6.04242	P	P	P	P	P	P	hsa_circRNA_101114	hsa_circ_0008916	exonic	chr12	+	93788384	93789309	uc001tcn.3	NUDT4	ACTTCTGGGCATATTTGAGGTGCTGCTGGTGAGTAGCAGCCGGTAC
ASCRP001482	154.333	154.5	155.667	186.5	177.5	190.167	7.38838	7.39454	7.3276	7.22688	7.19639	7.28616	P	P	P	P	M	P	hsa_circRNA_101115	hsa_circ_0027774	exonic	chr12	+	95879654	95897937	uc001tec.3	METAP2	TGGGAAGACATATCAAGCAAAAGTTCAAACAGACCCTCCCTCAGTT
ASCRP001484	66.6667	67.1667	70.5	92.6667	85.1667	81.1667	6.05236	6.02315	6.04414	6.22149	6.16315	6.04458	A	P	P	A	P	P	hsa_circRNA_101117	hsa_circ_0006419	exonic	chr12	-	96076482	96077487	uc001tei.3	NTN4	CTACACTCAGCGTGTTCCTGCCATCCAGTAGGATCAGCTGTCCTTC
ASCRP001486	124	126.833	125.167	122.667	121.333	122.5	7.04486	7.07476	6.97728	6.61745	6.68662	6.64579	P	P	P	P	P	P	hsa_circRNA_101119	hsa_circ_0002762	exonic	chr12	-	96717725	96728643	uc001tep.2	CDK17	GGAAGCAGATTAGGATTTTTCAAGCCACATTCAATTGATAGGATGA
ASCRP001488	111.167	110.333	113.167	125.833	124.333	120.5	6.86704	6.84875	6.83271	6.62669	6.69301	6.61154	P	P	P	M	P	P	hsa_circRNA_101121	hsa_circ_0003517	exonic	chr12	+	98921663	98931350	uc001tfl.3	TMPO	TAACACTCAAGCAAAGAAGAGTTGAGCACAATCAGAAAGCCACAAA
ASCRP001490	51.8333	49.3333	54.1667	62	58.8333	57.6667	5.62658	5.52798	5.57071	5.59941	5.62635	5.57317	A	A	A	P	P	P	hsa_circRNA_101123	hsa_circ_0006258	exonic	chr12	+	100676720	100691953	uc001thm.1	SCYL2	TTTGCTTCAGGTAACTATAACTACCCAATATTGCAGCCATGGAGTC
ASCRP001492	59.6667	59.8333	64	74	66.8333	71.3333	5.83238	5.80951	5.83631	5.85747	5.83669	5.86646	P	P	P	P	P	P	hsa_circRNA_101125	hsa_circ_0000431	exonic	chr12	+	102301963	102308010	uc001tix.3	DRAM1	AAGAGAAAAGGAGTTAGCTGTGCCAGTGGTTCATGACGGGGGCGCT
ASCRP001493	54.5	56.6667	60	74.8333	71.3333	77	5.72025	5.76618	5.79494	5.92203	5.94117	5.97582	P	P	A	A	P	A	hsa_circRNA_101126	hsa_circ_0007044	exonic	chr12	+	104719114	104721449	uc001tku.3	TXNRD1	TCAGAGGCTCTATGCAGGTTCCACTGTCAAGGTTGAACAAATTGAA
ASCRP001494	83	87	87	103.667	100.667	108.833	6.3928	6.46502	6.39051	6.38367	6.40706	6.4596	P	P	P	P	P	P	hsa_circRNA_101127	hsa_circ_0028048	exonic	chr12	-	108138319	108140201	uc001tmp.3	PRDM4	AACCATATCTGGAAGGGTGTACTCTGTGTGACCGCGCCTATCCCTC
ASCRP001495	768.5	768.833	829.167	648.667	607.167	634.667	9.81903	9.82009	9.89379	9.07715	9.02671	9.06938	P	P	P	P	P	P	hsa_circRNA_101128	hsa_circ_0000437	exonic	chr12	-	109046047	109048186	uc001tnj.3	CORO1C	AGATTGCCAGAAAAATATGCAGGAACCAATTGCTCTTCATGAGATG
ASCRP001502	73	73.8333	75.1667	86.6667	83.3333	85.6667	6.20679	6.23174	6.15799	6.09949	6.12964	6.12564	P	P	P	P	P	P	hsa_circRNA_101136	hsa_circ_0028123	exonic	chr12	+	109660311	109661709	uc001tob.3	ACACB	AAACAAAGTCGTGTGCATGGCGTCCTTGGAGGATGAGCTGTGTGGC
ASCRP001504	80.8333	81	86.3333	108.167	99.5	98.6667	6.36628	6.38631	6.38271	6.43101	6.37402	6.35042	P	P	P	P	P	P	hsa_circRNA_101138	hsa_circ_0028135	exonic	chr12	+	109926376	109945540	uc001too.1	UBE3B	TTCTGTGACTGTTCGCGGCACCTCATCACCCTGAAATCCTGCAGGA
ASCRP001505	81.5	80.3333	81.5	165	162	170.333	6.35729	6.33768	6.29934	7.06898	7.09576	7.13725	P	P	P	P	P	P	hsa_circRNA_101139	hsa_circ_0028173	exonic	chr12	+	110764194	110780253	uc001tqk.4	ATP2A2	AAGTTGTCTGGTGAATCTGTCTCTGTCATCAAGCACACTGATCCCG
ASCRP001506	60.6667	57.3333	62.6667	70.1667	69.5	69.6667	5.84036	5.79232	5.89687	5.83397	5.8891	5.85107	P	P	P	A	P	P	hsa_circRNA_101140	hsa_circ_0002628	exonic	chr12	+	110778463	110780253	uc001tqk.4	ATP2A2	AAGTTGTCTGACCAATCTGACCTTCGTTGGCTGCGTGGGCATGCTG
ASCRP001507	312.833	314	316.167	361.667	360.667	364.167	8.51435	8.50536	8.45642	8.21137	8.24879	8.22848	P	P	P	P	P	P	hsa_circRNA_101141	hsa_circ_0005785	exonic	chr12	-	110819556	110834257	uc001tqo.2	ANAPC7	CTTAGATTGTTATGAAGTGAGTTATTCTCCCCACCTCAGAAGTACC
ASCRP001508	952.333	984	1009.5	961.667	935.167	952.167	10.1429	10.1545	10.1605	9.66497	9.64821	9.68183	P	P	P	P	P	P	hsa_circRNA_101142	hsa_circ_0028190	exonic	chr12	-	110820647	110834257	uc001tqo.2	ANAPC7	CCGTGGGTGGTTTCTGGTGAGTTATTCTCCCCACCTCAGAAGTACC
ASCRP001510	363	365	366.667	443.833	427.667	451.333	8.72882	8.73319	8.69821	8.52791	8.50796	8.56575	P	P	P	P	P	P	hsa_circRNA_101144	hsa_circ_0028196	exonic	chr12	-	110826316	110834257	uc001tqo.2	ANAPC7	CCTTGATGCCATTCTAGTGAGTTATTCTCCCCACCTCAGAAGTACC
ASCRP001511	257.167	252.167	251	295.833	290.667	317.833	8.22555	8.18562	8.12719	7.91794	7.93712	8.03459	P	P	P	P	A	P	hsa_circRNA_101145	hsa_circ_0028198	exonic	chr12	-	110832905	110834257	uc001tqo.2	ANAPC7	AAGACAAAGAACTCCCAAATGAGTTATTCTCCCCACCTCAGAAGTA
ASCRP001512	69.5	71.1667	71.1667	84.3333	80.3333	83	6.1257	6.1423	6.06406	6.08078	6.09854	6.10757	P	P	P	P	P	P	hsa_circRNA_101146	hsa_circ_0002273	exonic	chr12	-	111923074	111924628	uc001tsh.3	ATXN2	TATAGAGCAGGCAAGTTAGGAAATCAACATTGAATCCCAATGCAAA
ASCRP001513	94	90.5	93.3333	128.667	115.833	121.333	6.59663	6.5333	6.48639	6.67723	6.60786	6.63899	P	P	P	P	P	P	hsa_circRNA_101147	hsa_circ_0028255	exonic	chr12	-	111923074	111948386	uc001tsh.3	ATXN2	TATAGAGCAGTTCCAAGATTATCCCCTAAAACTCATAGACCCAGGT
ASCRP001514	63.3333	66.5	64.5	68.8333	57.8333	67.5	5.96553	6.00514	5.88913	5.78243	5.62211	5.79231	P	P	P	P	P	P	hsa_circRNA_101151	hsa_circ_0007885	exonic	chr12	-	112096539	112097149	uc001tsn.4	BRAP	ACAGTTAGAGAATCTTTGGATTTGTTTAATATGCGGCCACATAGGA
ASCRP001517	67.1667	67.3333	67.6667	77.6667	72	74.6667	6.03487	6.06798	6.00072	5.8915	5.88267	5.94039	P	P	P	P	M	P	hsa_circRNA_101154	hsa_circ_0002488	exonic	chr12	+	112321384	112321572	uc001tsz.3	MAPKAPK5	TTGTGAGGAAAGCTGTGACTTGTGGTCCCTAGGGGTGATTATCTAT
ASCRP001519	175.167	167	176.333	176.167	173.5	172	7.59924	7.49336	7.52739	7.15357	7.1797	7.1275	P	P	A	P	P	P	hsa_circRNA_101156	hsa_circ_0028342	exonic	chr12	-	112528529	112530940	uc009zwa.2	NAA25	GGAGATGCACCGACATTATCTTGACAATGGTAATAATAAAATGGCA
ASCRP001521	73.1667	72.8333	77.8333	75.6667	68.1667	70.5	6.12564	6.17228	6.19228	5.90967	5.86348	5.876	M	P	P	P	P	P	hsa_circRNA_101158	hsa_circ_0008666	exonic	chr12	+	112915454	112915819	uc001ttw.1	PTPN11	AAAGAAGTGGAGAGAGGAAAGTTGATCATACCAGGGTTGTCCTACA
ASCRP001522	119.833	114.667	122.333	173.5	164.5	167.833	7.00679	6.89514	6.95458	7.13014	7.11825	7.11298	P	P	P	P	P	P	hsa_circRNA_101159	hsa_circ_0002857	exonic	chr12	+	113705647	113707650	uc001tuw.3	TPCN1	ATGATCATCTTTGCCATCCTCGGTCCACGCCACCCTGGAGCTGTTT
ASCRP001524	140	144.5	149.833	184.667	178.167	184.667	7.25278	7.29759	7.30462	7.22577	7.23327	7.24554	P	P	P	P	P	P	hsa_circRNA_101161	hsa_circ_0028540	exonic	chr12	-	114384158	114385269	uc001tvm.3	RBM19	AGGACAAAGCCAACAGTGCCAGGTCCCCTGTCTGAGCTCCACTACC
ASCRP001526	100.5	103.333	103.833	111.833	112.833	113	6.70668	6.75601	6.67414	6.47053	6.51619	6.51484	P	P	A	P	P	P	hsa_circRNA_101163	hsa_circ_0028587	exonic	chr12	-	116675272	116675510	uc001tvw.3	MED13L	TGTAATACATCATGAACTGCAGGGCTGAACTCACGGGAATCAAATG
ASCRP001527	447	444.667	487.167	1105.33	1047	1042.83	9.04062	9.0246	9.10011	9.87597	9.83133	9.79539	M	P	P	P	P	P	hsa_circRNA_101164	hsa_circ_0028602	exonic	chr12	+	117273764	117274087	uc001twc.4	RNFT2	AGCCTCTGATTCTCCTGTGCCAGTCCTTCGACATCTGTGGACGTGT
ASCRP001528	65.6667	67.6667	72.8333	83.5	76.5	82	6.02646	6.0359	6.14449	6.0388	5.99136	6.05568	P	P	P	P	P	P	hsa_circRNA_101165	hsa_circ_0028605	exonic	chr12	+	117365827	117387511	uc001twf.1	FBXW8	TCATTGCGGGAATGAAATGAATGATGTGCCTTTCTTTGATATCCAA
ASCRP001529	56.6667	60.6667	62.6667	70.6667	66.6667	69.8333	5.7295	5.85507	5.86095	5.78491	5.81123	5.85041	P	P	A	P	P	P	hsa_circRNA_101166	hsa_circ_0003677	exonic	chr12	+	117365827	117402659	uc001twf.1	FBXW8	GCAGCTTATGAGGATGAATGAAATGAATGATGTGCCTTTCTTTGAT
ASCRP001530	64.6667	63	62.8333	74	71.6667	73.8333	5.99965	5.96563	5.83574	5.88484	5.95113	5.92355	P	P	P	P	P	P	hsa_circRNA_101167	hsa_circ_0005916	exonic	chr12	+	117402501	117426674	uc001twf.1	FBXW8	AAGGAAGCAAGATATACATCAGGGGATGTGAGAGTGTGGGACACCC
ASCRP001531	73	74	78.8333	80.6667	74.3333	79.1667	6.20979	6.24934	6.20867	6.01759	5.92896	5.99629	P	P	P	A	M	P	hsa_circRNA_101168	hsa_circ_0006150	exonic	chr12	+	117423010	117426674	uc001twf.1	FBXW8	AGGAAGCAAGGGTTTCTTAATATTTGGGATTTAAGGACCGGAAAGT
ASCRP001533	64	65	65.1667	96.5	96.3333	93	5.95395	6.00515	5.95042	6.25901	6.33098	6.22068	P	P	P	P	P	P	hsa_circRNA_101170	hsa_circ_0007681	exonic	chr12	-	118474142	118476193	uc001twr.2	WSB2	GGTCACTCCAGTAAACAGATTCAAGTGTTATCGGGCCACCTGCAGT
ASCRP001534	60	61.5	64.3333	74	74.6667	73.3333	5.87299	5.84478	5.88192	5.85946	5.99389	5.90295	P	M	P	P	P	P	hsa_circRNA_101171	hsa_circ_0028644	exonic	chr12	-	118533337	118533619	uc001tws.3	VSIG10	CAGGTGGCCAGATTGGAGGCTGTTGTCATTGGAGAAGTTCATGAGA
ASCRP001535	91.6667	93.3333	88.8333	72	66.6667	70.3333	6.57462	6.58627	6.40918	5.8354	5.82812	5.82361	A	P	A	P	P	P	hsa_circRNA_101172	hsa_circ_0000446	exonic	chr12	-	118619175	118619412	uc001tww.3	TAOK3	TATCATAGAAAAGGAGGTTACACGACAGATCCATGAGCATGAGCAG
ASCRP001536	118.333	116.167	118.833	118	111.667	115.167	6.9671	6.94191	6.90504	6.55506	6.55531	6.53983	P	P	P	P	P	P	hsa_circRNA_101173	hsa_circ_0028711	exonic	chr12	-	120541629	120546271	uc001txm.2	RAB35	TCACCTCCACGTGTGGGCAAGAGCAGTTTACTGTTGCGTTTTGCAG
ASCRP001537	399.833	399	439	352.667	336.5	350.667	8.8691	8.8593	8.93196	8.18048	8.13923	8.16249	P	P	M	P	P	P	hsa_circRNA_101174	hsa_circ_0028864	exonic	chr12	-	120636920	120637008	uc001txp.3	RPLP0	GGCCAATAAGACTGCTGCCTCATATCCGGGGGAATGTGGGCTTTGT
ASCRP001538	207.667	207	233.333	352	346.833	341.5	7.86774	7.85155	8.01885	8.18471	8.19134	8.12588	P	P	P	P	P	P	hsa_circRNA_101175	hsa_circ_0028899	exonic	chr12	+	120995084	120995485	uc001tyq.4	RNF10	AATGTAGACCATCCCATTCATCTAGGAGCGCATTTGTAGCCATGAA
ASCRP001539	65.3333	66.1667	68.8333	73	70	70.8333	5.96678	6.03752	5.97902	5.85349	5.86485	5.83177	P	P	P	P	P	P	hsa_circRNA_101176	hsa_circ_0008803	exonic	chr12	+	120995084	120998689	uc001tyq.4	RNF10	GGAGCTCAAGCGCATTTGTAGCCATGAAGTGCCATCTTGCCCAATA
ASCRP001540	104.333	102.5	103.167	120.833	121	122.167	6.77856	6.74832	6.6646	6.59539	6.65826	6.64536	P	P	P	P	P	P	hsa_circRNA_101177	hsa_circ_0006390	exonic	chr12	+	121000747	121001746	uc001tyq.4	RNF10	AGATTGCTGGCTACTCCATGTCTGAGACTCGGGAAGAGGCTCTGTC
ASCRP001541	67	69.1667	77.5	82.6667	79	80.1667	6.05702	6.10597	6.18721	6.04672	6.07803	6.05895	P	A	P	P	P	A	hsa_circRNA_101178	hsa_circ_0005043	exonic	chr12	+	121002874	121009094	uc001tyq.4	RNF10	CTTTGCCCAGGATGTTCGACAGCGTCACAGATATCTCTCTCACTTG
ASCRP001542	134.5	133.667	155.167	227.667	219	222.833	7.1972	7.16339	7.36493	7.55275	7.53997	7.52859	P	P	P	P	P	P	hsa_circRNA_101179	hsa_circ_0028912	exonic	chr12	+	121004627	121009094	uc001tyq.4	RNF10	CTTTGCCCAGACCCAGAAGTCCACATTCCCCTCGAGAATCTACAGC
ASCRP001545	66.8333	63	70.3333	89.6667	83.8333	87.3333	6.03144	5.93671	6.03858	6.16695	6.14972	6.12753	P	P	P	P	P	P	hsa_circRNA_101182	hsa_circ_0004479	exonic	chr12	-	121220457	121229360	uc001tzd.3	SPPL3	CTCATGGATGGTCCCTTAATATGGACTTTGAAAATCAAGATAAGGA
ASCRP001546	46.8333	50.6667	50.1667	65.1667	62	62.1667	5.42709	5.5902	5.45696	5.68193	5.70703	5.65301	A	A	A	P	P	P	hsa_circRNA_101183	hsa_circ_0002179	exonic	chr12	-	121220457	121248689	uc001tzd.3	SPPL3	CTCATGGATGGGCCTATTCCCTGGTGGATTCCAGTCAAGTGTCTAC
ASCRP001548	54.6667	56.1667	57.1667	63.5	62.3333	63.6667	5.73114	5.67775	5.64262	5.71187	5.73274	5.70425	M	P	A	P	P	P	hsa_circRNA_101185	hsa_circ_0028965	exonic	chr12	-	121756079	121756227	uc001uae.3	ANAPC5	ACTTGGCTTTTGCGCAGTGTCCTACTGTCCGTGGCAGAGCTGTACT
ASCRP001550	117.333	115.5	117.833	113	108.667	113.833	6.9481	6.90322	6.90067	6.51401	6.51091	6.50944	P	P	P	P	P	P	hsa_circRNA_101187	hsa_circ_0006030	exonic	chr12	+	122181534	122190129	uc009zxh.3	TMEM120B	GATTTGTCCTTCACTACAGGAGACGCACAGGATCTACAAGCAGAAG
ASCRP001554	47.5	46.1667	48	71	63	66.5	5.37417	5.36523	5.40696	5.77468	5.72979	5.72648	A	A	A	P	P	P	hsa_circRNA_101191	hsa_circ_0029069	exonic	chr12	-	122825299	122826244	uc001ucg.2	CLIP1	AAGTAGCAAGGTGGCTACAGTTTCAGAAAAGTCACGTATAATGGAA
ASCRP001555	81.3333	81	82.1667	81.6667	83	90.1667	6.36943	6.36081	6.34803	6.02268	6.13433	6.17853	P	P	P	P	P	P	hsa_circRNA_101192	hsa_circ_0005465	exonic	chr12	-	122861935	122865105	uc001ucg.2	CLIP1	CAGAGTATTGATTTAATCCAGAGACTGACTTCACTATAGAACCCAC
ASCRP001559	95.8333	96.1667	98.1667	91.6667	89.3333	90.3333	6.67973	6.64625	6.60064	6.17893	6.2226	6.20178	P	P	P	P	P	P	hsa_circRNA_101196	hsa_circ_0007552	exonic	chr12	-	123983090	123984083	uc001ufd.2	RILPL1	GGAGCCTGAGGCATGTCAGAGCGGGAGCGACAGGTGATGAAGAAGC
ASCRP001564	1134.33	1130.67	1127.83	1340	1336	1372.83	10.3838	10.3562	10.3087	10.1727	10.191	10.2275	P	P	P	P	P	P	hsa_circRNA_101201	hsa_circ_0029325	exonic	chr12	-	125270902	125284788	uc001ugm.4	SCARB1	TCATCTGCCAAATCCGGAGCCAAGTGCCCCCTTGTTTCTCTCCCAT
ASCRP001565	60.6667	59.6667	59.3333	74.6667	68.6667	70.5	5.90292	5.8497	5.80088	5.89602	5.86006	5.84377	M	P	P	P	P	P	hsa_circRNA_101202	hsa_circ_0029340	exonic	chr12	-	125292306	125294835	uc001ugp.3	SCARB1	TGCAGGTTCAGTTGACTTCTGGCATTCCGATCAGTGCAACATGATC
ASCRP001568	318.667	315.5	318.833	385.333	358.833	368.167	8.53162	8.50477	8.46789	8.31112	8.24801	8.2297	P	P	P	P	P	P	hsa_circRNA_101205	hsa_circ_0006078	exonic	chr12	+	125587224	125591814	uc009zyh.3	AACS	TTCCGCTGGGGGTGTGCTGGACCGGTTTTCTCAAATTCAGCCAAAG
ASCRP001570	57	54.3333	57.8333	72	66.3333	72	5.73857	5.65285	5.66223	5.8196	5.82567	5.85815	P	A	A	P	P	P	hsa_circRNA_101207	hsa_circ_0006689	exonic	chr12	-	129293332	129299615	uc001uhu.2	SLC15A4	TCATGTGCTCGGCCTTTGCTGCAGGTTAAAGATCGAGGTCCGGAAG
ASCRP001571	75.1667	74.1667	79.6667	76	72.6667	80.5	6.2485	6.24754	6.26307	5.90062	5.91554	6.02675	P	P	P	P	P	P	hsa_circRNA_101208	hsa_circ_0000462	exonic	chr12	-	129299319	129299615	uc001uhu.2	SLC15A4	GAGCGCCAGAGTAATGGGTTAAAGATCGAGGTCCGGAAGCCACTAG
ASCRP001576	593.333	604.5	608.667	1936.5	1917.5	1958.83	9.45681	9.48442	9.42991	10.6569	10.7028	10.7116	P	P	P	P	P	P	hsa_circRNA_101213	hsa_circ_0029426	exonic	chr12	+	131357380	131357465	uc001uir.3	RAN	AAGTATGTAGCTTGTATTGGTTGGTGATGGTGGTACTGGAAAAACG
ASCRP001578	142.667	141.167	162.667	196.333	188.333	188.333	7.2743	7.25098	7.43604	7.32618	7.31561	7.2701	P	P	P	P	P	P	hsa_circRNA_101215	hsa_circ_0029531	exonic	chr12	-	133245396	133248908	uc009zyu.1	POLE	TGACCAACCGCCTGCAGAATCCTGCCGCCTTTGACTTCCTGCTGCA
ASCRP001579	59	60	65.3333	59.3333	55.3333	58.3333	5.84076	5.78747	5.9292	5.58906	5.56027	5.59887	P	P	P	A	A	P	hsa_circRNA_101216	hsa_circ_0006903	exonic	chr12	-	133310970	133312098	uc001uky.3	ANKLE2	ACCACGTCTGGCAGAAGATTTTCGCAAGCTCTGGAAAACTCCACCT
ASCRP001580	67.5	64.8333	67.1667	87	81.3333	85	6.08262	5.95903	5.94326	6.12053	6.09519	6.11502	P	P	P	P	P	P	hsa_circRNA_101217	hsa_circ_0008567	exonic	chr12	-	133324417	133331719	uc001uky.3	ANKLE2	CGACAAGATGGTGAAATGACAATGGATGCTCTGTTGGCTCGATTGA
ASCRP001581	52.6667	55	57.6667	63	58.6667	62.3333	5.64576	5.6831	5.71825	5.64309	5.65333	5.64081	P	P	A	P	P	P	hsa_circRNA_101218	hsa_circ_0002071	exonic	chr12	-	133383762	133398897	uc021rgt.1	GOLGA3	GGCGAGTCAGGTATCATGATATTAGCTGGTTTGACATCAAGTCATT
ASCRP001582	211	219	219	270.167	266.167	270.833	7.89571	7.93158	7.90233	7.80322	7.81963	7.81431	P	P	P	P	P	P	hsa_circRNA_101219	hsa_circ_0029584	exonic	chr12	-	133420612	133425310	uc001ulc.1	CHFR	ATTCCTGCTTCCGAGTTGCCAGGTGCGGTCTGCCTGCAGCCTTTCT
ASCRP001583	101	103	111.5	165.167	159.667	167	6.71193	6.73906	6.77574	7.05557	7.07387	7.09344	P	P	P	P	P	P	hsa_circRNA_101220	hsa_circ_0029589	exonic	chr12	-	133428203	133430159	uc001ulc.1	CHFR	CCTCAGCAGTCCAGCCATACGTCGTGTGCCGGCAGTGTCCTGAGTA
ASCRP001585	55.6667	54.1667	68.3333	85.3333	71.5	77.1667	5.71896	5.67439	5.94943	6.06133	5.92224	5.93512	P	P	P	P	P	P	hsa_circRNA_101222	hsa_circ_0029601	exonic	chr13	-	20067587	20077417	uc001umd.3	TPTE2	CGAAAGAAAGTCCACCCACAAATGAATTATCAGGAGTGAACCCAGA
ASCRP001586	59.3333	58.3333	63	91.6667	88.1667	91.6667	5.83114	5.78929	5.87687	6.19591	6.23132	6.195	P	P	A	P	P	P	hsa_circRNA_101223	hsa_circ_0029605	exonic	chr13	+	20235837	20244503	uc001umg.3	MPHOSPH8	TTCAGCTTCCTGTTTTTCTGGATTCCAGTGGAATGACACTGGTGAT
ASCRP001587	63.5	62.1667	65.6667	92.5	83.8333	88.6667	5.92775	5.89034	5.9111	6.2159	6.14904	6.14586	P	P	P	P	P	P	hsa_circRNA_101224	hsa_circ_0029614	exonic	chr13	-	20304378	20356931	uc021rgx.1	PSPC1	CATGGAAAATGCCTGTATCCGGTGTCCGAGGCGAACTCAGTAAGAT
ASCRP001588	171.333	177.833	175.667	366	348.167	353.333	7.57259	7.61686	7.52611	8.2421	8.19227	8.17551	P	M	P	P	P	P	hsa_circRNA_101225	hsa_circ_0029633	exonic	chr13	+	20625572	20641530	uc001umw.3	ZMYM2	AATACAGGAGGCTGCAAGGTGTGACTGTTGTAAATCTCAAGGAACT
ASCRP001589	146.833	150.833	152.667	282.667	284.667	301.667	7.32016	7.36309	7.31389	7.85762	7.91002	7.96475	P	P	P	P	P	P	hsa_circRNA_101226	hsa_circ_0029634	exonic	chr13	+	20632714	20633702	uc001umw.3	ZMYM2	ATATTCCTGTTCCTACTACAGTTCCTGTTCCTGGTTCAGCACCACC
ASCRP001590	553.667	565.667	553.667	688.833	701.333	717.833	9.3673	9.39625	9.31386	9.17228	9.22015	9.24112	P	P	P	P	M	P	hsa_circRNA_101227	hsa_circ_0029636	exonic	chr13	+	20632714	20641530	uc001umw.3	ZMYM2	TTTGCCTTGGAATACAGGAGGGTTCAGCACCACCCCCTTCTCCAAC
ASCRP001592	112.833	109	110.5	144.167	145	142.167	6.90522	6.83904	6.77955	6.84525	6.93138	6.8447	P	P	P	P	P	P	hsa_circRNA_101229	hsa_circ_0003285	exonic	chr13	-	21305979	21306260	uc001uno.1	N6AMT2	CTGTGCACAGAATCGCATGTGTGAGTGCCCCTAGTGTTTACCAGAA
ASCRP001594	239.167	246.833	243	350	347.667	359.667	8.14145	8.15079	8.09432	8.17083	8.19324	8.1926	P	M	P	P	P	P	hsa_circRNA_101231	hsa_circ_0000467	exonic	chr13	-	21742126	21742538	uc001unt.3	SKA3	ATAATAAAAGTACACGAGCAAGAAGCCATTAACTCTGACCCAGAGT
ASCRP001596	78.6667	78	85.8333	86.3333	83	81.1667	6.33994	6.3171	6.36907	6.08453	6.11357	6.01966	P	P	P	P	P	P	hsa_circRNA_101233	hsa_circ_0008784	exonic	chr13	+	24164288	24200931	uc001uot.3	TNFRSF19	CCTTACGAACCGCACTAACTCTCCAACAATAAATACATTTGATAAG
ASCRP001597	91.6667	92.8333	99.3333	86.6667	81.3333	83.6667	6.54182	6.58391	6.64207	6.08778	6.07193	6.07802	P	P	P	P	P	P	hsa_circRNA_101234	hsa_circ_0004865	exonic	chr13	+	24796956	24798720	uc001upd.2	SPATA13	GAAGGAGGAGCCCGTGGCCACCCAGGAGCCCGATGTGCAAGGCAGG
ASCRP001600	69.3333	65.8333	70	82.6667	79	80.6667	6.13924	5.9983	6.0511	6.02845	6.05582	6.05685	P	P	P	P	P	P	hsa_circRNA_101237	hsa_circ_0003489	exonic	chr13	+	26974589	26975761	uc001uqs.1	CDK8	TTATCATGACCTCAGACTATCAGCTTCAGAAGCTGCTTACCATGGA
ASCRP001601	58.6667	61.3333	59.5	61.6667	58.6667	61.6667	5.82807	5.92363	5.77738	5.63192	5.66933	5.66048	P	P	P	P	P	P	hsa_circRNA_101238	hsa_circ_0004372	exonic	chr13	+	28748408	28752072	uc001urx.3	PAN3	TCTCTCAGAGACGAAAGTTCCAGGAATGGATGGAGGTGCTTTAACT
ASCRP001602	61.3333	60.6667	61.3333	64.8333	57.3333	62	5.9174	5.87343	5.82478	5.67404	5.57944	5.70208	P	P	A	P	P	P	hsa_circRNA_101239	hsa_circ_0008760	exonic	chr13	+	28748408	28771483	uc001ury.3	PAN3	CAGAAAACAATTTACAGTTCCAGGAATGGATGGAGGTGCTTTAACT
ASCRP001603	61.8333	62.3333	64	74.6667	67	71	5.91292	5.89599	5.86695	5.88537	5.81723	5.86702	P	P	P	P	P	P	hsa_circRNA_101240	hsa_circ_0006597	exonic	chr13	+	28771321	28794515	uc001ury.3	PAN3	ATGGGAAGCCCTGCTACTGCTGGATTAGCGCCAGCCAAGGAAGTAT
ASCRP001605	326.667	337	309.667	187.833	185.833	194.167	8.57508	8.60663	8.43059	7.2442	7.28715	7.31197	P	P	A	P	P	P	hsa_circRNA_101242	hsa_circ_0029853	exonic	chr13	+	28830428	28855516	uc001urx.3	PAN3	TAGCAAAATTGGGAACAATCAATGAGAGGCCGGAGAATGTCGTTGT
ASCRP001606	66.8333	70.3333	71	88.3333	82.5	90.3333	6.03617	6.14462	6.07685	6.1451	6.12025	6.21272	P	P	P	P	P	P	hsa_circRNA_101243	hsa_circ_0029855	exonic	chr13	+	28834583	28835595	uc001urx.3	PAN3	GATATGCCAGGTGTTTCCAAACTATCATATTTATCCTCCAACTGCA
ASCRP001608	178	186	175.833	182.167	175.667	183.167	7.61359	7.69048	7.54254	7.20784	7.19495	7.24544	P	P	P	P	P	P	hsa_circRNA_101245	hsa_circ_0000471	exonic	chr13	-	33091993	33101669	uc001uuj.2	N4BP2L2	GGAGACAGAGAATTCTGCTTGGTCAGAATCGTGATGGCATTGTGTT
ASCRP001609	73	75	77.6667	97.8333	94	94.1667	6.17799	6.23192	6.21383	6.30694	6.30765	6.24725	P	P	P	P	P	P	hsa_circRNA_101246	hsa_circ_0004494	exonic	chr13	+	33306237	33309467	uc010abf.3	PDS5B	GAATGATCGGAGCCTTGCTTCCTGTTTTACATCACAAATCTAAAAA
ASCRP001610	71.1667	72.5	77.3333	98.5	94.6667	95.5	6.12791	6.17553	6.16136	6.28109	6.3192	6.26538	P	P	P	P	P	P	hsa_circRNA_101247	hsa_circ_0029961	exonic	chr13	+	33306237	33320238	uc010abf.3	PDS5B	CATTAGCTATCAACAGCCTTGCTTCCTGTTTTACATCACAAATCTA
ASCRP001611	62.6667	58.8333	68.5	92.1667	92.6667	88.5	5.90922	5.8326	6.03057	6.19615	6.29681	6.18984	P	P	P	P	P	P	hsa_circRNA_101248	hsa_circ_0029976	exonic	chr13	+	35615069	35644989	uc021ric.1	NBEA	CAACTGTCTGCTGGTTGGTGGAGAATTTGACTTGGAGATGAACTTT
ASCRP001612	95.3333	93.1667	96.6667	96.6667	92	94.6667	6.62802	6.59072	6.57673	6.26386	6.27977	6.26063	P	A	P	P	P	P	hsa_circRNA_101249	hsa_circ_0029984	exonic	chr13	+	35622699	35644989	uc021ric.1	NBEA	CAACTGTCTGGCAATTGCCTTGCCTCCTATTGCAAAGTGGCCTTAT
ASCRP001614	90.3333	92.3333	104.667	135.5	129.333	129.833	6.54063	6.57434	6.72732	6.76908	6.74942	6.71475	P	P	P	P	P	P	hsa_circRNA_101251	hsa_circ_0006900	exonic	chr13	+	40293372	40301685	uc001uxh.2	COG6	CCACAGTGAAGTTGAACTCCCACCACCTGATCTTGGACCAAGTTCT
ASCRP001615	173.333	183.333	178.167	126	120	125.667	7.60035	7.66477	7.56782	6.67207	6.63572	6.66505	P	P	P	P	P	P	hsa_circRNA_101252	hsa_circ_0030042	exonic	chr13	-	41133645	41134997	uc010acc.1	FOXO1	TAGTGAGCAGAATTCAATTCGTCATAATCTGTCCCTACACAGCAAG
ASCRP001616	102.833	104	110.333	134.333	132.333	127.333	6.7253	6.74893	6.78621	6.75573	6.80478	6.67973	P	P	P	P	P	P	hsa_circRNA_101253	hsa_circ_0030045	exonic	chr13	+	41367293	41373451	uc010tfb.2	SLC25A15	CAAAGCTGAGGGATATGTGGTGCCTGTCATAAGCTCCAGAGAGCTG
ASCRP001617	245.167	251.833	252.833	271	268	266.667	8.16322	8.17906	8.13768	7.79724	7.82361	7.79952	P	P	P	P	M	P	hsa_circRNA_101254	hsa_circ_0030051	exonic	chr13	-	41515056	41518061	uc001uxs.3	ELF1	AGAGTATTAGGAAGAAAAACTAAACCACCACGACCAGATTCCCCAG
ASCRP001618	55	52.3333	55	73.3333	70.3333	67.8333	5.75311	5.65727	5.59035	5.878	5.91886	5.78612	M	A	A	P	P	P	hsa_circRNA_101255	hsa_circ_0030053	exonic	chr13	+	41720562	41736539	uc001uxv.1	AK056182	CCTACCTCTGGTATCCAATTGCTCCAGCACCAACTGGTGAAAAGAC
ASCRP001619	57.8333	57.3333	61.5	101.667	96.3333	97.6667	5.81007	5.74746	5.78924	6.33301	6.32016	6.31037	P	P	P	P	P	P	hsa_circRNA_101257	hsa_circ_0030062	exonic	chr13	-	41826780	41837620	uc001uxx.3	MTRF1	TATACACCAGCAGATTATGGTACTCACAGTTCTTTCCTGATCTTCC
ASCRP001620	193	190.333	195.333	360.333	359.333	386.5	7.75497	7.7179	7.69359	8.2139	8.24414	8.31	P	P	P	P	P	P	hsa_circRNA_101258	hsa_circ_0004711	exonic	chr13	-	42385360	42393522	uc001uyj.3	KIAA0564	GTTACTAAAGCCTGCCTTTCCAGATCCATTTTTCCTATCCATCCCT
ASCRP001621	48.1667	48.1667	50	68.5	66.3333	67.8333	5.48726	5.50973	5.44119	5.81765	5.84309	5.82762	A	A	A	P	P	P	hsa_circRNA_101259	hsa_circ_0006049	exonic	chr13	-	42385360	42407667	uc001uyj.3	KIAA0564	GCCTTTCCAGGATATGACAGCGCGTGATCTGCTACAGCAGAGATAC
ASCRP001622	61.5	62.3333	65.8333	67.3333	66.3333	69.6667	5.89389	5.90249	5.89465	5.74858	5.8107	5.75207	P	P	A	P	P	M	hsa_circRNA_101260	hsa_circ_0000478	exonic	chr13	-	42439871	42442613	uc001uyj.3	KIAA0564	GCTCTATCAGCGCTTTGAACTTCAAGATTCAGGAAGCTCTCTACTT
ASCRP001624	77.6667	77.6667	81.5	89.5	83	88.1667	6.28	6.29873	6.29793	6.14804	6.13728	6.14783	A	P	P	P	P	P	hsa_circRNA_101262	hsa_circ_0002215	exonic	chr13	+	47297355	47308133	uc001vbj.3	LRCH1	AGTACCAGAGTGTTTCTAAGACCTCAGAGAAATTTGGAATCTATAG
ASCRP001625	99.5	103.667	102.667	92.6667	90.8333	96.6667	6.69848	6.76069	6.66451	6.19913	6.25203	6.27626	A	P	P	P	P	P	hsa_circRNA_101263	hsa_circ_0030235	exonic	chr13	-	49075877	49077050	uc010acv.1	RCBTB2	AAAGTCCTTCTCAAGATTCGGATTATCGAGATTGCAGCCTGTCACT
ASCRP001626	82.8333	84.5	85.3333	138.333	129.667	134.667	6.38573	6.4167	6.38562	6.79266	6.76561	6.76381	P	P	P	P	P	P	hsa_circRNA_101264	hsa_circ_0030292	exonic	chr13	+	51825603	51826337	uc001vff.2	FAM124A	ATCCTCCTACAGGTGAGCTTTCCGTTGAAGAGGCGCAGGACCCTTT
ASCRP001627	71.1667	70	70.5	74	68.6667	69.1667	6.12564	6.1172	6.0082	5.87196	5.85848	5.83999	P	P	P	P	P	P	hsa_circRNA_101266	hsa_circ_0008776	exonic	chr13	-	52971366	52972329	uc001vgo.3	THSD1	AGAAATACAGTTCTTGGAGAAGCTGAATATCTTCTCTTGAGAGAGC
ASCRP001628	69.1667	68.1667	70.6667	99.3333	97.8333	99.5	6.09801	6.07005	6.05201	6.3043	6.35596	6.29998	P	P	P	P	P	M	hsa_circRNA_101267	hsa_circ_0030342	exonic	chr13	-	52992126	53001354	uc001vgq.3	VPS36	AATTACCTCTCAGGCCTTTGAAGACCTCAGCAAACTAATGATCAAG
ASCRP001629	62	62.6667	64.6667	105.167	100.667	104	5.88165	5.89264	5.82837	6.39304	6.39232	6.3954	P	P	M	P	P	P	hsa_circRNA_101268	hsa_circ_0030369	exonic	chr13	-	60407240	60413582	uc001vht.3	DIAPH3	CACATTCATGTCTCTGTAGAAACGCTGGAAAAGAATTTGAGGCAGA
ASCRP001630	63.1667	63.8333	62.1667	73.6667	69.3333	70.3333	5.94154	5.92441	5.80913	5.87119	5.84123	5.80743	P	A	P	A	P	P	hsa_circRNA_101269	hsa_circ_0004245	exonic	chr13	+	61013821	61034674	uc001vib.4	TDRD3	TGTCAAAAATAAGGTATCTTTCAGATGAAGGCATTGAAGCTTGCAC
ASCRP001631	91	90.5	97.3333	105.833	101.333	101.5	6.559	6.52332	6.57034	6.39264	6.40913	6.3172	P	P	P	P	P	P	hsa_circRNA_101270	hsa_circ_0003441	exonic	chr13	+	61013821	61041513	uc001vib.4	TDRD3	GGAGTTACAGAGAGTATCTTTCAGATGAAGGCATTGAAGCTTGCAC
ASCRP001633	52	53.3333	58.5	89	78.6667	82.8333	5.65271	5.60807	5.76887	6.15772	6.05653	6.06697	A	A	A	P	P	P	hsa_circRNA_101272	hsa_circ_0005783	exonic	chr13	-	74419963	74420510	uc001vjg.3	KLF12	CATGGCAAAGTCTCCAAACGTCCACAACTATCCCGATATGGAAGCC
ASCRP001635	57.8333	59.3333	62.3333	72.1667	67.8333	70.5	5.81176	5.82807	5.79431	5.8467	5.85533	5.81292	P	P	A	P	P	P	hsa_circRNA_101274	hsa_circ_0030427	exonic	chr13	-	75900332	75936743	uc001vjl.1	TBC1D4	AACAGTGCAGGTTCCTGATGTTATTAGCAGCATAAGGCAATTATCT
ASCRP001636	1249.67	1218.67	1289.5	1329.83	1298.5	1299	10.4791	10.4702	10.4775	10.1325	10.1371	10.1192	P	P	P	P	P	P	hsa_circRNA_101275	hsa_circ_0030428	exonic	chr13	-	75915260	75915723	uc001vjl.1	TBC1D4	AGGCCCTTCTGTCTCTACCCACCAAGAGCCAAGCTGGTGATACAGA
ASCRP001639	97	102.833	103.333	128.833	122.667	127.667	6.64278	6.74347	6.6878	6.68597	6.69445	6.70446	P	P	P	P	P	P	hsa_circRNA_101278	hsa_circ_0004217	exonic	chr13	-	77791974	77818086	uc010aev.3	MYCBP2	TTGGAAGTTTTTCTGATCTGTGGTTGTGGTTCCGGAGAATCTGGTT
ASCRP001640	248.333	248.167	256.667	490.667	470.333	492.167	8.17869	8.15837	8.18415	8.66722	8.63927	8.67607	P	M	P	P	P	P	hsa_circRNA_101279	hsa_circ_0030514	exonic	chr13	-	77798585	77807398	uc010aev.3	MYCBP2	TGTCAACTCCAGGCCCCCTTGTATTTGCTGGTCCTATTTTTATGAA
ASCRP001642	64.6667	62.6667	66.6667	83.3333	81.1667	82.1667	5.95812	5.91083	5.97879	6.05329	6.08821	6.05675	P	P	P	P	P	P	hsa_circRNA_101281	hsa_circ_0030548	exonic	chr13	+	80094944	80113910	uc001vlg.3	NDFIP2	GCATTTTTCACTTCTTAATGAAGAGGATAACTCAGAATCATCGGCT
ASCRP001643	54.8333	51.3333	58.8333	79.3333	73	79.1667	5.71338	5.4966	5.72178	5.9369	5.93893	5.98409	P	A	A	P	P	P	hsa_circRNA_101282	hsa_circ_0030569	exonic	chr13	-	95686858	95735544	uc001vmd.4	ABCC4	AAACAGCAAAACAGACATTGCTACAAGTGGTTGGTGTGGTCTCTGT
ASCRP001644	188.833	185.667	193.333	301.833	287.167	293.167	7.70955	7.68081	7.68461	7.9533	7.92486	7.92034	P	A	P	P	P	P	hsa_circRNA_101283	hsa_circ_0030586	exonic	chr13	-	95813442	95840796	uc001vmd.4	ABCC4	ATAGAAATCCAATAGGCATCAGAGACCCCAACTCTACAAGGCCTTT
ASCRP001645	59.3333	60.3333	65	69.1667	61.1667	66.1667	5.80329	5.83756	5.87376	5.77587	5.67482	5.72651	P	P	P	P	M	P	hsa_circRNA_101285	hsa_circ_0006318	exonic	chr13	-	95858785	95863035	uc010afl.1	ABCC4	AAGAATCCAGGCACTTCGTCTTAGTAACATGGCCATGGGGAAGACA
ASCRP001646	75	77	75.1667	94.3333	90.5	93	6.20564	6.27515	6.09985	6.24204	6.2343	6.24367	A	P	P	P	P	P	hsa_circRNA_101286	hsa_circ_0002473	exonic	chr13	+	96375495	96377506	uc001vmp.3	DNAJC3	CTTGATGAAGCAGAAGATGATTTTAAAAAAGTGATGGTGACCCTGA
ASCRP001647	134.5	146	137.667	147.167	145.167	144.5	7.1624	7.29404	7.11933	6.88221	6.93324	6.90151	P	P	M	P	P	P	hsa_circRNA_101287	hsa_circ_0008274	exonic	chr13	-	96485180	96489456	uc001vms.3	UGGT2	CAAGATACAAGATCTCCCCAATAATATGATTTACCAAGTCGCCATT
ASCRP001649	55.5	56.3333	58.5	69.5	68.8333	71.3333	5.74326	5.75958	5.65424	5.80654	5.85688	5.8637	P	P	A	P	P	P	hsa_circRNA_101289	hsa_circ_0030720	exonic	chr13	+	99890680	99896878	uc010tiu.2	UBAC2	TTGCCTTCTGGATTACAAGGCGCCTCTGTCGAAGAGCCTTCTGCTG
ASCRP001650	149.667	153.167	157	283.333	277.5	283.833	7.38941	7.38477	7.3633	7.86176	7.87962	7.8873	P	P	A	A	P	M	hsa_circRNA_101290	hsa_circ_0030724	exonic	chr13	+	99966350	99970323	uc001vob.4	UBAC2	AAGTGGACTTCCTGGCACCTGTGTTTGCTCTGTTTGTACCATTTTA
ASCRP001651	46.6667	51.3333	50.8333	72	59.3333	59.5	5.44662	5.59108	5.43949	5.80224	5.61558	5.5919	A	A	A	P	P	P	hsa_circRNA_101291	hsa_circ_0030741	exonic	chr13	+	100206557	100207901	uc001voj.1	TM9SF2	ATACTTCTTTGCTATTTCCACCTATGTGCAGAGGCCATTGAACACC
ASCRP001652	78	73.6667	79.5	96	90.1667	92.1667	6.30109	6.1999	6.20366	6.24805	6.24692	6.25148	P	P	P	P	P	P	hsa_circRNA_101292	hsa_circ_0002664	exonic	chr13	+	100953713	100962162	uc001voo.3	PCCA	AACTATGTTATTCGAGGTTGAGCATCCTGTCACAGAATGCATTACT
ASCRP001653	55.1667	54	58.3333	67.1667	62	64.3333	5.66375	5.64823	5.64085	5.68992	5.71179	5.7302	P	P	A	M	P	P	hsa_circRNA_101293	hsa_circ_0030764	exonic	chr13	+	100953713	101101559	uc001voo.3	PCCA	GTTTCTTGGTACAGTGGTTGAGCATCCTGTCACAGAATGCATTACT
ASCRP001655	51	52.3333	58.5	64.3333	58.1667	61.5	5.58257	5.64325	5.7482	5.69705	5.62374	5.63762	A	A	A	P	P	P	hsa_circRNA_101295	hsa_circ_0030777	exonic	chr13	+	101077886	101101559	uc001voo.3	PCCA	TTCTTGGTACAGTGGTGGAAGTTGATGGGTCGAAACTAAATGTGAC
ASCRP001656	448.333	448.5	475.833	405	388.667	391.833	9.04649	9.0293	9.07025	8.37803	8.35045	8.33807	P	P	P	P	M	P	hsa_circRNA_101296	hsa_circ_0030793	exonic	chr13	-	102521074	102527646	uc001vpe.2	FGF14	CTACCCATCAATCCCCAGCTCAAGGGTATAGTGACCAGGTTATATT
ASCRP001658	79.8333	77.5	80.1667	82.8333	80.6667	80.6667	6.33077	6.29257	6.25911	6.03336	6.09672	6.01937	P	P	P	P	P	P	hsa_circRNA_101298	hsa_circ_0030883	exonic	chr13	+	111274562	111276626	uc001vqz.3	CARKD	TCTCAAAGTGTTTTAGAAAGAGCGTTTTCGCTACGTAAAGCACATT
ASCRP001659	147.167	146.333	149.833	196.667	187.333	189.667	7.34136	7.32645	7.30904	7.31206	7.30207	7.26456	P	P	P	P	P	P	hsa_circRNA_101299	hsa_circ_0007031	exonic	chr13	-	113158345	113181798	uc001vse.1	TUBGCP3	TGACTCCAGGTTTTTTGTAGCATCAGATCCAACAGTTAAAACAGAT
ASCRP001660	167.833	171.333	176	213.5	326	218.167	7.53425	7.54277	7.52205	7.43646	7.98543	7.50215	P	P	A	P	A	P	hsa_circRNA_101300	hsa_circ_0000504	exonic	chr13	-	113170753	113181798	uc001vse.1	TUBGCP3	GAAACATGCCAGTTTTTTGTAGCATCAGATCCAACAGTTAAAACAG
ASCRP001661	51	52.5	58.6667	63	57.1667	64.8333	5.58881	5.6619	5.74923	5.65983	5.61054	5.74488	A	A	A	P	P	P	hsa_circRNA_101301	hsa_circ_0030958	exonic	chr13	+	113460526	113465040	uc001vsi.4	ATP11A	AAAGCTGCGATTGATTATTGATACACCCACAAGTCCAGTGACAAGC
ASCRP001662	124.5	124.167	125.5	162.5	152.833	161.667	7.05698	7.04908	7.01131	7.0511	7.01508	7.05819	P	P	P	P	P	P	hsa_circRNA_101303	hsa_circ_0030998	exonic	chr13	+	113963957	113964177	uc001vtm.1	LAMP1	AGCTCCAAAGAACATGACCTTTGACCTGCCATCAGATGCCACAGTG
ASCRP001664	59	61.5	67.5	74.3333	67	72	5.80819	5.92291	5.92515	5.86305	5.85386	5.90738	P	P	P	P	P	P	hsa_circRNA_101305	hsa_circ_0002807	exonic	chr13	+	114149816	114164739	uc001vtt.4	TMCO3	CTCGGGGTGACAAAGAAGCTGAAAATGTGTGTCTGACATGCAAGCT
ASCRP001665	94.1667	94.3333	90.6667	115.833	114.667	116.5	6.6082	6.61169	6.44104	6.50671	6.59265	6.55568	P	P	P	P	P	P	hsa_circRNA_101306	hsa_circ_0031017	exonic	chr13	+	114149816	114175048	uc001vtt.4	TMCO3	CGCCAGTGCATCTTCTAGCTGAAAATGTGTGTCTGACATGCAAGCT
ASCRP001666	102.833	103.667	108.5	126.333	112.167	121.333	6.74084	6.74039	6.75021	6.66382	6.57015	6.6227	P	M	P	P	P	P	hsa_circRNA_101307	hsa_circ_0008539	exonic	chr13	+	114164552	114175048	uc001vtt.4	TMCO3	GCGCCAGTGCATCTTCTAGGTGTGGAAGATTTCCTTACAAGGGCCG
ASCRP001667	146.5	141.667	149.5	184.5	184.167	176.5	7.30949	7.25554	7.289	7.20702	7.24697	7.18902	P	P	P	M	A	P	hsa_circRNA_101308	hsa_circ_0031027	exonic	chr13	+	114164552	114193822	uc001vtu.4	TMCO3	GTTTTCTTCGCCTCCATAGGTGTGGAAGATTTCCTTACAAGGGCCG
ASCRP001668	106.667	100.167	113.667	349	304.333	313.833	6.78863	6.69413	6.82889	7.99312	7.99917	8.01396	P	P	P	A	A	P	hsa_circRNA_101309	hsa_circ_0007404	exonic	chr13	+	114188359	114193822	uc001vtu.4	TMCO3	GCCTCCATAGCATTGTCGTGGAAGTTCTCCGAATCCTGGTTTTGAT
ASCRP001670	57.6667	60.3333	62	69.5	66.5	72	5.81337	5.83739	5.84045	5.82111	5.83997	5.89632	A	P	P	A	P	P	hsa_circRNA_101311	hsa_circ_0004096	exonic	chr13	-	114806475	114839312	uc001vuj.3	RASA3	TGACTCGGAAGTGCAGGTGAAGCCAAAAACCTTCCCTCTTACCCGG
ASCRP001671	69.1667	68.5	73	80.3333	75.8333	77.5	6.10038	6.11311	6.1197	5.96738	5.98424	5.98001	P	P	P	P	P	P	hsa_circRNA_101312	hsa_circ_0031113	exonic	chr14	-	20863608	20864108	uc001vxe.3	TEP1	ACAAGGCCAGAAGTCGGTGATCCACAGTCGGCAGTTTCCATTCAGA
ASCRP001672	311.833	320.333	319.5	466.667	458.333	459.833	8.50661	8.533	8.48172	8.58632	8.60565	8.59364	P	P	A	P	P	P	hsa_circRNA_101313	hsa_circ_0031132	exonic	chr14	+	21464367	21464870	uc001vym.3	METTL17	GGCACGGCAGTGTCCCCATGAACTCCCTTGTCCCCAGTTGACCAAC
ASCRP001673	132.333	132.833	138.333	154	148.167	144.833	7.15681	7.15619	7.16684	6.95444	6.96654	6.89911	P	P	P	P	P	P	hsa_circRNA_101314	hsa_circ_0003643	exonic	chr14	-	21698477	21702388	uc001vzw.3	HNRNPC	ATTATGATAGTTTTCGGCTTTGTGAGAAACCTTACCATCAAACACG
ASCRP001674	82.8333	80.6667	85	144.833	137.167	134.833	6.3987	6.32933	6.38048	6.86838	6.84879	6.77272	P	P	P	P	P	P	hsa_circRNA_101315	hsa_circ_0005957	exonic	chr14	-	21968636	21970045	uc001wbb.3	METTL3	TCACAGGCAGGTCAGTCAGGAGATCCTAGAGCTATTAAATACTACA
ASCRP001675	148.167	151.667	150.167	132.833	129.333	132.333	7.34106	7.3704	7.28242	6.71945	6.76235	6.74048	P	P	A	A	P	P	hsa_circRNA_101316	hsa_circ_0000523	exonic	chr14	-	21971315	21972024	uc001wbc.3	METTL3	AACAGTCCACTAAGGAACAACAGAGCAAGAAGATCTACGGAATCCA
ASCRP001676	106.667	101.5	107.5	111.667	101.667	103	6.81604	6.70993	6.73217	6.49057	6.41383	6.38967	P	P	P	P	A	P	hsa_circRNA_101317	hsa_circ_0004137	exonic	chr14	-	23375403	23378804	uc001whg.3	RBM23	CACTTGCCACTGGGATGAGCAACAAAGGAAAGAAGTTAAAAAGGAT
ASCRP001677	986.667	998.333	1015.67	783.167	775.167	793.333	10.1762	10.1762	10.1704	9.34808	9.35542	9.38367	P	P	P	P	P	P	hsa_circRNA_101318	hsa_circ_0031241	exonic	chr14	-	23375403	23380612	uc001whg.3	RBM23	TCCACTTGCCACTGGATCTGACAGGATGGCATCTGATGACTTTGAC
ASCRP001678	1500.5	1449.17	1515.33	1072.67	1012	1034.83	10.8426	10.7841	10.7809	9.82425	9.77979	9.7799	P	P	A	P	P	P	hsa_circRNA_101319	hsa_circ_0000524	exonic	chr14	-	23378691	23380612	uc001whg.3	RBM23	CGGGGAGACAAGCAAATCTGACAGGATGGCATCTGATGACTTTGAC
ASCRP001679	1174.17	1221.67	1264.83	3757.33	3694.33	3783.33	10.4304	10.4723	10.4555	11.617	11.6308	11.6407	P	P	P	P	P	P	hsa_circRNA_101320	hsa_circ_0031250	exonic	chr14	-	23395341	23396023	uc001whl.1	PRMT5	ATCTTCCGGCTCCTCAAGTTCTGGATGCGGGTACCCTTGGTGGCAC
ASCRP001681	149.333	152	148.833	148	141.833	150.667	7.36084	7.35044	7.27786	6.89748	6.88956	6.94216	P	P	P	M	P	P	hsa_circRNA_101322	hsa_circ_0031258	exonic	chr14	-	23416379	23421892	uc001who.3	HAUS4	GTCTGATTAGTGTGCAGCAAACAACTTCCTCCTTGTAACCTGAGTA
ASCRP001682	167.333	174.167	179	178.333	172	172.333	7.52144	7.57603	7.56019	7.16652	7.15671	7.13735	P	A	P	P	P	P	hsa_circRNA_101323	hsa_circ_0008758	exonic	chr14	-	23502576	23502883	uc001wii.3	PSMB5	TAAGAGAGGCCCTGTTCCGCCATGGAGTCATAGTTGCAGCTGACTC
ASCRP001683	55.6667	52.5	53.8333	62.3333	58.6667	60	5.72567	5.63769	5.54078	5.62968	5.64689	5.59096	P	A	A	P	A	P	hsa_circRNA_101324	hsa_circ_0031286	exonic	chr14	+	23791389	23792692	uc001wjh.4	BCL2L2-PABPN1	ATCCCAAAGGGAGCTGGAAGCTATCAAAGCTCGAGTCAGGGAGATG
ASCRP001684	131.167	132.333	136.833	219.833	215.333	222.667	7.1681	7.16285	7.15652	7.49751	7.51929	7.52685	P	P	P	M	P	P	hsa_circRNA_101325	hsa_circ_0031288	exonic	chr14	+	23793346	23793498	uc001wjk.3	PABPN1	GCGTCTACAGGTGATCCCAAAACGAACCAACAGACCAGGCATCAGC
ASCRP001685	49	46.6667	50.6667	68.6667	61.6667	66.3333	5.46331	5.42834	5.44913	5.77933	5.72059	5.78157	A	A	A	P	P	P	hsa_circRNA_101326	hsa_circ_0031359	exonic	chr14	-	24680620	24681035	uc001wni.3	CHMP4A	TGCTGCCCAAAGCATGAAGAAGGCCTACCAGGACATGGAAGAAGGA
ASCRP001686	90.6667	90.3333	91.5	92.5	86.3333	88	6.54751	6.5301	6.48598	6.20402	6.16768	6.16419	P	P	P	P	P	P	hsa_circRNA_101327	hsa_circ_0031361	exonic	chr14	-	24687338	24687637	uc001wnn.2	NEDD8	GCAAGCAGATACGCTGACCGGAAAGGAGATTGAGATTGACATTGAA
ASCRP001687	99.5	103.5	106.333	153.5	153.667	154	6.69494	6.75815	6.73549	6.9521	7.01964	6.96982	P	P	P	P	P	P	hsa_circRNA_101328	hsa_circ_0007750	exonic	chr14	-	24735635	24737825	uc001wof.3	RABGGTA	AGGAGCTGCTACTGTGCAACAACCCTCTGTGACCTGCCTGCTGCCT
ASCRP001690	803.333	807.5	799.333	805.333	787	806	9.88459	9.88181	9.8425	9.39481	9.39089	9.40863	P	P	P	P	P	M	hsa_circRNA_101331	hsa_circ_0009140	exonic	chr14	+	31139461	31144271	uc001wqm.1	SCFD1	GCCACTGCTGTTTTAGAACATATAAAGGATTTCCATTTAAACAGGG
ASCRP001691	180.333	181.667	200	322.833	309.5	341.667	7.64212	7.64373	7.73247	8.03778	8.01599	8.12278	P	P	P	P	M	P	hsa_circRNA_101332	hsa_circ_0031431	exonic	chr14	+	31346777	31349940	uc001wqp.2	COCH	TTCAAGCCAGCTCCCATTGCTATCACATGTTTTACCAGAGGCTTGG
ASCRP001693	57.3333	56.1667	61.5	71.1667	66.3333	67.1667	5.76772	5.73493	5.82733	5.8192	5.83914	5.7501	A	P	A	P	P	P	hsa_circRNA_101334	hsa_circ_0002301	exonic	chr14	-	31596990	31602881	uc001wrc.1	HECTD1	ATTCCTTATATGGTCAACTGCAACTTGGCCTCTTGATCCACCAAAG
ASCRP001694	49.3333	52	54.8333	79.6667	73.6667	77.1667	5.54872	5.55414	5.59479	5.95603	5.97299	5.97363	A	A	A	P	P	P	hsa_circRNA_101335	hsa_circ_0031482	exonic	chr14	-	31596990	31641328	uc001wrc.1	HECTD1	CACAGGTCAGGAAGCAGAATATTCCTTATATGCCTTTGAAGTAAAT
ASCRP001695	192.333	192.667	206	441.333	423	429.833	7.74447	7.7236	7.79885	8.51555	8.4966	8.48646	P	P	P	P	P	P	hsa_circRNA_101336	hsa_circ_0031554	exonic	chr14	-	31813101	31844174	uc001wrf.4	HEATR5A	CTGGTTAGCTGCCTCTGTGTCCTGCAGTTGTTAGCCATCACCTTGC
ASCRP001701	53.1667	55.6667	53.8333	98	95	91.5	5.70802	5.72537	5.6679	6.28665	6.32631	6.20112	A	P	A	P	P	P	hsa_circRNA_101342	hsa_circ_0031608	exonic	chr14	-	35055435	35078948	uc001wse.1	SNX6	ATATATGCAACTTAAAGCAATAAATGTAGATCTTCAAAGTGATGCT
ASCRP001702	340	345.5	347.333	264.5	260.833	270.5	8.64201	8.6526	8.61169	7.76125	7.78931	7.82064	P	P	P	P	P	P	hsa_circRNA_101343	hsa_circ_0031632	exonic	chr14	-	35261980	35331528	uc001wsk.3	BAZ1A	GATGCTGACACCAAAGTGACTTTTTTGAACGAACCATTCTGTGCAA
ASCRP001703	422.167	443.333	432.833	332	334	340.5	8.95498	9.01667	8.92039	8.08271	8.12648	8.12063	A	P	P	P	P	P	hsa_circRNA_101344	hsa_circ_0006137	exonic	chr14	-	35331249	35331528	uc001wsm.1	BAZ1A	GGAACAATGGTGCAAGTGACTTTTTTGAACGAACCATTCTGTGCAA
ASCRP001706	93	93.8333	93	106	96.8333	102.333	6.59291	6.56818	6.50975	6.4009	6.35415	6.36577	P	P	P	P	P	P	hsa_circRNA_101347	hsa_circ_0008002	exonic	chr14	-	50130032	50141145	uc001wwu.3	POLE2	CTAGTACTACTAGAGAGCACGTTTTCAATATCATAGGAGCATTTGA
ASCRP001707	104	104.5	106	121.333	113.833	117	6.75195	6.75109	6.71905	6.5793	6.56945	6.57422	P	P	P	P	P	P	hsa_circRNA_101348	hsa_circ_0031787	exonic	chr14	-	50131343	50141145	uc001wwu.3	POLE2	GTCTTAGCAGAAGAGAGCACGTTTTCAATATCATAGGAGCATTTGA
ASCRP001708	106.5	109.667	113.333	120.333	112	116	6.82904	6.86011	6.83986	6.57614	6.54071	6.56857	P	P	P	P	P	P	hsa_circRNA_101349	hsa_circ_0004904	exonic	chr14	-	50136241	50141145	uc001wwu.3	POLE2	AAGCAAATTCCAGAGAGCACGTTTTCAATATCATAGGAGCATTTGA
ASCRP001712	136.333	140	142.667	228	222.5	235	7.2107	7.24013	7.21622	7.55024	7.56692	7.61021	P	P	P	P	P	P	hsa_circRNA_101353	hsa_circ_0031897	exonic	chr14	+	51710573	51713938	uc001wza.4	TMX1	ATGGTTTGGTCCAGGTTCTGTTCTTTATGCCCCGTGGTGCCCTGCT
ASCRP001713	211.333	203	211.167	333.333	328.667	331.5	7.88259	7.81955	7.8334	8.08625	8.10633	8.0795	M	P	P	P	P	P	hsa_circRNA_101354	hsa_circ_0009104	exonic	chr14	+	51710573	51716483	uc001wza.4	TMX1	TACCCTTCAATTATGCCCCGTGGTGCCCTGCTTGTCAAAATCTTCA
ASCRP001715	109.333	111.833	117.5	120.167	119.833	126.167	6.87028	6.88292	6.90952	6.59547	6.64583	6.68697	P	P	M	P	P	P	hsa_circRNA_101356	hsa_circ_0004846	exonic	chr14	+	55168779	55169298	uc001xbb.3	SAMD4A	ACAAGTACAAGAATCATTAACCAATGGCAACAGGAATCCAAGGATA
ASCRP001719	79.3333	75.8333	79.6667	92.6667	86.8333	91	6.28824	6.22863	6.28063	6.21024	6.18424	6.21226	P	P	P	P	P	P	hsa_circRNA_101360	hsa_circ_0032064	exonic	chr14	+	58690339	58690574	uc010apc.3	ACTR10	ATCCTTGGATCAATCAGCGCGTACTTGCTTTGTAAGTGATCTGAAG
ASCRP001721	59.6667	59.1667	62	92.3333	87	91.8333	5.81819	5.84106	5.81681	6.18976	6.2025	6.2189	P	P	P	P	A	P	hsa_circRNA_101362	hsa_circ_0004244	exonic	chr14	+	61275042	61346553	uc001xfd.3	MNAT1	GAAGACTTGGTTTTCAACTTGACCAACAATGTGGATTTGGACAACA
ASCRP001724	81.6667	85.1667	85	85.3333	78.5	86.8333	6.40269	6.44985	6.3688	6.12125	6.09358	6.15453	P	P	P	P	P	P	hsa_circRNA_101365	hsa_circ_0032202	exonic	chr14	+	64908771	64916340	uc001xhb.3	MTHFD1	TATGACCTCAAGGGCACTCCAGTGTTTGTCCATGCTGGCCCGTTTG
ASCRP001726	125.667	126	133.333	175.167	168.333	172.333	7.06679	7.09522	7.08344	7.14206	7.14119	7.1439	P	P	P	P	P	A	hsa_circRNA_101367	hsa_circ_0001998	exonic	chr14	+	65922338	66028484	uc001xin.3	FUT8	AATCTCTCCGGTTGCTGCTTTTGCTCAGAGGACATCCATGACCCTA
ASCRP001727	80.3333	80.6667	82.3333	85.8333	78.8333	79.6667	6.35643	6.36191	6.31161	6.12726	6.03604	6.04322	P	P	P	P	P	P	hsa_circRNA_101368	hsa_circ_0003028	exonic	chr14	+	66028054	66028484	uc001xin.3	FUT8	AATCTCTCCGCATGTAGAGCGCATGAAGTACAGGACAATAAAGCTT
ASCRP001728	86.3333	85	89.5	150.5	140.667	149.333	6.49118	6.43017	6.46866	6.91452	6.89218	6.91661	P	P	P	P	P	P	hsa_circRNA_101369	hsa_circ_0032253	exonic	chr14	+	67431907	67490392	uc001xiw.3	GPHN	AACATTCTCAGAGCCAATTCCAGACTCCATCATTTCTCGTGGTGTT
ASCRP001729	68	70.3333	71.5	90.5	80.5	87	6.05149	6.13126	6.01216	6.17427	6.05831	6.12844	P	P	P	P	P	P	hsa_circRNA_101370	hsa_circ_0032254	exonic	chr14	+	67431907	67525503	uc001xix.3	GPHN	TCATCAATTACCGAGATTCCAGACTCCATCATTTCTCGTGGTGTTC
ASCRP001730	75.3333	78	80.5	152.5	153.333	156	6.2161	6.30947	6.27184	6.94625	7.00644	6.97843	P	P	P	P	P	P	hsa_circRNA_101371	hsa_circ_0032261	exonic	chr14	+	67736417	67770316	uc001xjc.3	MPP5	CCAAGGAAACAGTAAATAAGAAAGCCTTGAGTTTTGTGAAAAACCG
ASCRP001731	79.1667	80.1667	92	122.167	118.167	126.167	6.32639	6.35527	6.49303	6.61476	6.62354	6.67974	P	P	P	P	P	P	hsa_circRNA_101372	hsa_circ_0006278	exonic	chr14	-	68151731	68157138	uc001xjv.4	RDH11	ATTCTAAGTGGGAATCATTTCAGGTCACTTCCTCCTAACCCATCTG
ASCRP001732	70.3333	70.3333	77.6667	115.333	110.167	114.167	6.15102	6.14659	6.20236	6.50418	6.48805	6.53694	P	P	P	P	M	P	hsa_circRNA_101373	hsa_circ_0005139	exonic	chr14	-	68156928	68159769	uc001xjv.4	RDH11	AGACTAAAAGGAAAATGCTGTCCAGTGGGGTGTGTACATCAACTGT
ASCRP001737	367.167	369.5	381	516.167	488.167	504.833	8.75026	8.7553	8.74241	8.75061	8.70076	8.73286	A	P	P	P	P	P	hsa_circRNA_101378	hsa_circ_0032353	exonic	chr14	+	70170111	70171459	uc010aqz.3	KIAA0247	TCTTTCCATCATAGCAGTGTGCCCCCTACCACCGGAGCCAGAGAAT
ASCRP001740	206	209.667	212.333	331	332.5	340.667	7.8541	7.87147	7.87068	8.07606	8.12397	8.11671	A	M	P	P	P	P	hsa_circRNA_101381	hsa_circ_0004781	exonic	chr14	+	71413631	71435827	uc001xmn.4	PCNX	GAAGAACAAGGCCCTTCCTTCTACCATGATTATAGTAGCAGTTTAT
ASCRP001741	65.8333	62.3333	69	81.3333	76.6667	77	6.01423	5.89675	6.00851	6.01412	6.01441	5.93452	P	P	P	P	P	P	hsa_circRNA_101382	hsa_circ_0008682	exonic	chr14	+	71428942	71445365	uc001xmn.4	PCNX	AAGATGCAGTCAGTGGAGTGATCCTGGTGGAGGGATTGAAATGTCT
ASCRP001742	65.8333	70.6667	69.3333	63.8333	59.3333	61.8333	6.04816	6.09863	6.00937	5.64559	5.66813	5.69568	A	P	P	P	P	P	hsa_circRNA_101383	hsa_circ_0032389	exonic	chr14	+	71428942	71462642	uc001xmo.2	PCNX	TTGCACGATGAACTTGTGATCCTGGTGGAGGGATTGAAATGTCTGA
ASCRP001743	66.6667	66.5	68	88	85.3333	87	6.01603	6.01138	5.9942	6.1301	6.16748	6.15116	P	P	P	P	P	P	hsa_circRNA_101384	hsa_circ_0032391	exonic	chr14	+	71428942	71479919	uc001xmo.2	PCNX	TTTGGCCCTGTTTGATAGTGATCCTGGTGGAGGGATTGAAATGTCT
ASCRP001745	51	54.8333	52.6667	65.8333	63.5	62.8333	5.62033	5.67831	5.53538	5.71856	5.75627	5.62494	A	A	A	P	P	P	hsa_circRNA_101386	hsa_circ_0004008	exonic	chr14	+	71476350	71479919	uc001xmo.2	PCNX	TGTTTGATAGGTAAGTTCTCTTCTACGCTGTATGAGACTGGTGGCT
ASCRP001749	55.3333	55.6667	59.6667	68	61	63.3333	5.71736	5.71512	5.76215	5.73403	5.66487	5.66921	P	P	A	P	P	P	hsa_circRNA_101390	hsa_circ_0032457	exonic	chr14	+	71571951	71572157	uc001xmp.2	PCNX	CCAACACTAGGCTTAGGAAAGGTTGCGGAGCTGGATGTAACAGTGG
ASCRP001750	54	48.5	55.1667	64.1667	60.1667	61.6667	5.6785	5.47209	5.6197	5.64197	5.67573	5.61486	P	A	A	P	P	A	hsa_circRNA_101391	hsa_circ_0032462	exonic	chr14	+	72054287	72090953	uc001xms.3	SIPA1L1	ATGAACAAGGGAGAAAGCATGGGATTATGGCAACCACAGAATCTCA
ASCRP001751	134.5	132.5	155.5	154.5	139.333	143.333	7.17873	7.1589	7.33632	6.97186	6.85519	6.87776	P	P	P	P	P	P	hsa_circRNA_101392	hsa_circ_0008521	exonic	chr14	+	73614502	73614802	uc001xnv.3	PSEN1	AACCACCTGAGCAATACTACCTAATCTGGGAGCCTGCAAGTGACAA
ASCRP001752	78.5	77.3333	83.8333	85.3333	80.6667	81	6.32435	6.26235	6.29993	6.0768	6.08142	6.05279	A	P	P	P	P	P	hsa_circRNA_101393	hsa_circ_0003848	exonic	chr14	+	73614502	73614814	uc001xnq.4	PSEN1	ACGTAGCCAGACCTAATCTGGGAGCCTGCAAGTGACAACAGCCTTT
ASCRP001753	74	71	74.6667	73.3333	74.8333	75.1667	6.23145	6.12945	6.16495	5.84871	5.95679	5.91175	P	A	P	P	P	P	hsa_circRNA_101394	hsa_circ_0002564	exonic	chr14	+	73614502	73640415	uc001xnr.3	PSEN1	ATAAATACAGGTGCTATAAGACCTAATCTGGGAGCCTGCAAGTGAC
ASCRP001754	61	62.6667	63.5	68.3333	62.3333	72.6667	5.89486	5.96902	5.86236	5.76568	5.75686	5.85306	P	P	P	P	P	P	hsa_circRNA_101395	hsa_circ_0008218	exonic	chr14	+	73614502	73653628	uc001xnr.3	PSEN1	TTCATTCATTTACTTGGGACCTAATCTGGGAGCCTGCAAGTGACAA
ASCRP001755	101.333	102.167	105.333	162.833	151.167	158.333	6.71471	6.72129	6.68851	6.99754	6.99763	7.02069	P	P	P	P	P	P	hsa_circRNA_101396	hsa_circ_0002289	exonic	chr14	+	73614502	73664837	uc001xnr.3	PSEN1	TGAAACGCTTTTTCCAGCTCTCATTTACTCCTACCTAATCTGGGAG
ASCRP001757	73	72.5	72.8333	83.3333	80.3333	83	6.23612	6.14422	6.10021	6.05789	6.09	6.09308	P	P	P	P	P	P	hsa_circRNA_101398	hsa_circ_0003121	exonic	chr14	-	74203700	74204000	uc001xot.3	C14orf43	TCAAGCTCAGGATGGCAGTGGTTCTGAAGAGAAGCGGAAAAGTGTA
ASCRP001758	71.6667	70.3333	74.8333	80.6667	77.1667	82.8333	6.13216	6.14599	6.11795	5.9718	6.01535	6.0615	P	P	P	P	P	A	hsa_circRNA_101399	hsa_circ_0003448	exonic	chr14	+	74358729	74376133	uc001xoy.2	ZNF410	GTTCACTCAGGTTACATTGATTACCCACCTAGTACAACATCTTACG
ASCRP001759	168.667	171.167	166.833	200.333	198	201.833	7.53055	7.55034	7.46357	7.34741	7.37345	7.36551	P	P	A	P	M	P	hsa_circRNA_101400	hsa_circ_0032627	exonic	chr14	+	75355797	75356052	uc001xqs.3	DLST	TGGGAGAAAGCATTAACAACAGTGTCTTCAGTGTTCGCTTTTTCAG
ASCRP001763	78.6667	79.6667	79	80.3333	80.5	87	6.33329	6.30564	6.22498	5.98913	6.06395	6.12458	P	P	P	P	P	P	hsa_circRNA_101404	hsa_circ_0032664	exonic	chr14	-	75563802	75590926	uc001xrl.3	NEK9	ATACCATTCTCATCGTTGGATGACTCACTGGTTGTGTGGAAGGAAG
ASCRP001764	51.8333	50.5	53.6667	69.1667	61.5	65.3333	5.63814	5.52068	5.60045	5.79033	5.73673	5.76009	A	A	A	P	P	P	hsa_circRNA_101405	hsa_circ_0003670	exonic	chr14	-	75567694	75570700	uc001xrk.3	NEK9	GCCACTGATGGTGGATGTTCCCAAGGCCTTGATTATTGTTGCAGTT
ASCRP001765	58.5	59	58.8333	63.1667	61.6667	58	5.78728	5.79157	5.74656	5.63993	5.69463	5.57635	P	P	A	P	P	P	hsa_circRNA_101406	hsa_circ_0000557	exonic	chr14	-	75576387	75577074	uc001xrk.3	NEK9	TACACTTGGGTGAGAGATGGAGGAAAAAGTCACTCTGCTTAATGCA
ASCRP001766	178.667	177.333	180.833	166.167	161	171.333	7.62516	7.59932	7.58432	7.06696	7.07066	7.14562	P	A	P	P	P	P	hsa_circRNA_101407	hsa_circ_0032683	exonic	chr14	-	75590748	75590926	uc001xrl.3	NEK9	AGCTGGAATATTGTAATGGATGACTCACTGGTTGTGTGGAAGGAAG
ASCRP001767	236.667	233.833	236.667	236.667	228.333	228	8.10434	8.0851	8.05271	7.61959	7.59391	7.58111	M	P	P	M	P	P	hsa_circRNA_101408	hsa_circ_0032704	exonic	chr14	+	76173360	76187046	uc001xrx.3	TTLL5	AGTTGTTTTGCCAAACCAGATCTCCCTGGAAGAGAACATTTTGGTC
ASCRP001769	65.3333	60.6667	65.6667	76.3333	71	70.1667	6.00895	5.84676	5.91793	5.89626	5.89684	5.8428	P	P	P	A	P	P	hsa_circRNA_101410	hsa_circ_0032725	exonic	chr14	+	76248829	76249873	uc001xrx.3	TTLL5	CAGCAAAGGCAGATCACCCTGAGACTATAATGGAAGAAGTGAAAAT
ASCRP001771	107.333	109.5	113.667	124.667	121	126.833	6.79404	6.84496	6.8534	6.63684	6.65964	6.69302	P	P	P	P	P	P	hsa_circRNA_101412	hsa_circ_0005252	exonic	chr14	+	76633005	76662315	uc001xsl.3	GPATCH2L	CTTTGTCTAGCCCCAGTGCAGTGAAACCAGCAGTGTGTGTAGCAGC
ASCRP001772	102.833	107	108.167	121.667	119	120.333	6.74442	6.81004	6.78649	6.57976	6.64668	6.6107	P	P	P	P	P	P	hsa_circRNA_101413	hsa_circ_0032742	exonic	chr14	+	76638185	76662315	uc001xsl.3	GPATCH2L	CCCAGTGCAGGTGATGACGAACAGAGTGATTGGTTCTATGAAGGAG
ASCRP001773	232.833	235.667	248.167	211	210.833	214.5	8.07539	8.08929	8.12644	7.42978	7.4761	7.45927	P	P	P	P	P	P	hsa_circRNA_101414	hsa_circ_0032746	exonic	chr14	+	76642965	76662315	uc001xsl.3	GPATCH2L	CCCAGTGCAGGAGACCAGCATAAACACTTTGGGGACTGAGAGGATA
ASCRP001774	121.667	126.833	125.833	126.333	120.333	121	7.02147	7.04794	6.9881	6.64916	6.64325	6.62534	P	P	P	P	P	P	hsa_circRNA_101415	hsa_circ_0032777	exonic	chr14	+	77930940	77934851	uc001xtw.3	AHSA1	TGGCCAGAGGAGTTCACCCAGGGCATGATCTTACCTACAATGAATG
ASCRP001775	346	368	397	388.833	376.667	392.667	8.67386	8.74679	8.79106	8.32414	8.31047	8.34258	P	P	P	P	P	P	hsa_circRNA_101416	hsa_circ_0032821	exonic	chr14	-	81209418	81227957	uc001xux.2	CEP128	GAGAAGAGAGGAAAAACATATAAGCATTGAAGAGGAGCACTTAAGG
ASCRP001776	60.5	61.3333	62.3333	91.6667	86.1667	88.6667	5.85193	5.88892	5.81641	6.17903	6.18162	6.14433	P	P	P	P	P	P	hsa_circRNA_101417	hsa_circ_0032822	exonic	chr14	-	81209418	81244390	uc001xux.2	CEP128	TTCTGGATGAAATACATCGTGAGAAGAGAGGCTGAAAGTTTAGAAG
ASCRP001777	62.5	63	63.3333	161.5	157	158.5	5.93925	5.89675	5.88061	7.03753	7.04389	7.01502	A	P	P	P	P	P	hsa_circRNA_101418	hsa_circ_0032825	exonic	chr14	-	81297486	81307112	uc001xux.2	CEP128	TTGGCATCACAAGTAGAGGCACTAAAGAAACAAGAAGCTAAAGCAG
ASCRP001778	593.833	579.833	651.5	370.667	365.5	323	9.45931	9.41498	9.52029	8.25555	8.26149	8.04584	P	P	P	P	P	P	hsa_circRNA_101419	hsa_circ_0032832	exonic	chr14	-	81837331	81837529	uc001xvk.1	STON2	GACTCAACTGCCCTACCATTGACCATGCCCTGCTGGACATGCCCTT
ASCRP001779	70	70	72.5	78	74.5	76	6.12971	6.14685	6.09453	5.94814	6.0026	5.9661	P	M	P	P	A	P	hsa_circRNA_101420	hsa_circ_0032858	exonic	chr14	-	89093181	89110855	uc001xxf.3	EML5	TGCAGACCATGCTCGCTATTGCATTTGGTGCAGCCTCCAGTGAGCA
ASCRP001785	60.3333	60.1667	74.1667	60	55.3333	60.6667	5.9052	5.87053	6.06733	5.5662	5.54834	5.66818	P	P	A	A	A	P	hsa_circRNA_101426	hsa_circ_0032959	exonic	chr14	-	91808723	91810001	uc010aty.3	CCDC88C	CATATCCAGGAGGGAAGAGCATGGAGGAAATCAAGAAGGTGCTGCT
ASCRP001788	50.3333	49.6667	55.3333	74.6667	68	68	5.57747	5.4966	5.59862	5.87109	5.86562	5.80289	A	A	A	P	P	P	hsa_circRNA_101429	hsa_circ_0033010	exonic	chr14	-	93182480	93183806	uc001yat.3	LGMN	TCCTGAAGAGCAATCCCACTCCAGGAATTGTGATCAACAGGCCCAA
ASCRP001789	75.8333	78.1667	86.8333	76.8333	71.3333	76.1667	6.24421	6.30186	6.40065	5.96583	5.92981	5.96437	P	P	P	P	P	P	hsa_circRNA_101430	hsa_circ_0033024	exonic	chr14	-	93483020	93542964	uc001ybe.2	ITPK1	GAGCTGGTGCACAGGTTCCAGGAAGCGAGGGATGGAGGTTGTGCAG
ASCRP001790	345.667	336	343.333	285.5	292.833	278.333	8.67753	8.60746	8.58399	7.88348	7.94798	7.84534	P	P	P	P	P	P	hsa_circRNA_101431	hsa_circ_0006947	exonic	chr14	-	93760203	93761283	uc001ybo.3	BTBD7	AATTTAACATGCTTGCACAAGGGACCTCATCCTATTCTCAGCAAGG
ASCRP001791	83.1667	81.6667	85.6667	92.1667	90.5	87.1667	6.42227	6.39539	6.35793	6.21577	6.26217	6.18606	P	P	P	P	A	P	hsa_circRNA_101432	hsa_circ_0000563	exonic	chr14	-	93760203	93762503	uc001ybo.3	BTBD7	TAACATGCTTGCACAAGAAATGGATGAAAAGAGGCTGCTGGATCCA
ASCRP001793	112.667	116.5	123.833	125	120.667	119.833	6.91322	6.9543	6.97982	6.64407	6.65137	6.62285	P	P	P	P	P	P	hsa_circRNA_101434	hsa_circ_0033126	exonic	chr14	+	97026985	97029230	uc001yfr.3	PAPOLA	TGGCCTCTCAGGATGAAACAAGTGAAGATGCTAACTGTCTTGCTTT
ASCRP001794	58	59.1667	56.8333	65.8333	65.6667	67.3333	5.79534	5.81547	5.64029	5.70364	5.79082	5.78827	P	P	A	P	P	P	hsa_circRNA_101435	hsa_circ_0033144	exonic	chr14	-	99723807	99724176	uc001yga.3	BCL11B	TCTGTCCCAAGCAGGAGAACATTGCAGCAGAGGCTGACCATGTGGA
ASCRP001795	151.5	150.5	156.5	217	206.167	211.667	7.39195	7.35294	7.37151	7.48262	7.45095	7.46681	P	P	P	M	P	P	hsa_circRNA_101436	hsa_circ_0000567	exonic	chr14	-	99924615	99932150	uc021sbn.1	SETD3	AGTCATCCAGTCAGAAAAATGGGTAAGAAGAGTCGAGTAAAAACTC
ASCRP001796	81.8333	83.1667	87.3333	131.667	125.5	132.5	6.37748	6.37998	6.36204	6.71276	6.70607	6.75374	P	P	P	P	P	P	hsa_circRNA_101437	hsa_circ_0033163	exonic	chr14	+	100384118	100387214	uc001ygr.3	EML1	TACTCACCAGGATCCAGCTCAGTCTTCTGGTTTTCATCCTTCAGGG
ASCRP001800	2355.83	2338	2394	3315.33	3289	3263.33	11.4088	11.3915	11.3876	11.4816	11.5013	11.4801	P	A	P	P	P	P	hsa_circRNA_101441	hsa_circ_0033408	exonic	chr14	+	102842986	102931626	uc010txx.2	TECPR2	ACCTGTCCAGCCCCCAGGTTTCCCTAGATGACAAATAAACATTCCT
ASCRP001801	95.8333	91.8333	99	99	91.3333	97	6.59686	6.56911	6.60553	6.26013	6.27516	6.28028	P	P	A	P	P	P	hsa_circRNA_101444	hsa_circ_0004166	exonic	chr14	+	103336521	103342862	uc001ymc.2	TRAF3	ATCGCGCTGCAGAACTCCTCTTTCCTAAAATGGAGTCGAGTAAAAA
ASCRP001802	80.6667	79.8333	85.1667	109.333	106.167	107.167	6.35337	6.34149	6.34645	6.43533	6.49133	6.43103	P	P	P	A	P	P	hsa_circRNA_101445	hsa_circ_0008995	exonic	chr14	+	103871412	103871604	uc001ymw.4	MARK3	TAAAATTGGCAAGACATATCCTTACAGGCAGAGAGCACACGTCACA
ASCRP001803	77.5	78.8333	83.5	86.5	82.6667	88.6667	6.31298	6.34427	6.32752	6.09402	6.12679	6.17079	P	P	P	A	A	P	hsa_circRNA_101446	hsa_circ_0033480	exonic	chr14	+	103923478	103928798	uc001ymw.4	MARK3	AGACCTCAAGGTGAAGTATTTGACTATTTGGTTGCACATGGCAGGA
ASCRP001804	83.6667	80.1667	81.1667	85.6667	85	85	6.40167	6.33236	6.28306	6.05828	6.15627	6.11545	P	P	P	P	P	P	hsa_circRNA_101447	hsa_circ_0033496	exonic	chr14	+	104128452	104129264	uc001ynm.1	KLC1	TGGTGTACAGGAGGACAAAGACACTGATTCTACCAAAGAGCCTCTG
ASCRP001805	59.3333	60.3333	59.1667	72.6667	65.6667	71.8333	5.82245	5.88364	5.75957	5.85233	5.8153	5.88249	P	P	A	P	P	P	hsa_circRNA_101448	hsa_circ_0005309	exonic	chr14	-	105718843	105739231	uc001yqp.2	BRF1	CCGGCCATAGGGAGGCGCCACATCCACCACCTGGGGAACCAGCTGC
ASCRP001806	101	101.667	109.333	118.667	110.167	118.167	6.73195	6.70924	6.75988	6.54897	6.49734	6.57602	A	P	A	A	P	P	hsa_circRNA_101450	hsa_circ_0033598	exonic	chr14	+	105818714	105821514	uc001yqs.2	PACS2	CATGGCTGAGGGCTCCAAACGAATCCTGCGGTCCCATGAGATTGTG
ASCRP001807	235	230	237.333	405.667	391.333	396	8.09479	8.04941	8.05147	8.39395	8.37008	8.35573	P	P	P	P	P	P	hsa_circRNA_101456	hsa_circ_0006770	exonic	chr15	-	20666444	20688770	uc001ytg.3	HERC2P3	CGAGATTGAATGTGCCACTTGCATTCACAAGAGATGGGCTCTGTGG
ASCRP001808	174.333	178.167	173	223.667	221.667	229.5	7.59149	7.60673	7.51651	7.51756	7.56355	7.57991	P	P	P	P	P	P	hsa_circRNA_101457	hsa_circ_0004934	exonic	chr15	-	20671447	20671623	uc001ytg.3	HERC2P3	GTCTCATAAGCTTTTGTCTGGTCCTCTGAGCCCCAGTGAGAGTTTC
ASCRP001809	286	288	294.333	564.667	557.667	569	8.39208	8.37598	8.35923	8.88559	8.90883	8.9185	P	P	P	P	A	P	hsa_circRNA_101458	hsa_circ_0034044	exonic	chr15	-	20671447	20688770	uc001ytg.3	HERC2P3	CTCCGACGTCTCATAAGCTTGCATTCACAAGAGATGGGCTCTGTGG
ASCRP001810	85.3333	83.5	85.3333	127.667	123.333	125.333	6.4428	6.42068	6.34713	6.65429	6.67058	6.66694	P	M	P	P	P	P	hsa_circRNA_101459	hsa_circ_0034049	exonic	chr15	+	22835915	22846952	uc001yuq.2	TUBGCP5	AAACCCTATGATTTCATCGTTTCTTGGATGTCAACAGCCACAAAAT
ASCRP001811	60.8333	62	66	83.1667	79.5	82.6667	5.89366	5.91463	5.92221	6.05637	6.07037	6.08649	P	P	P	P	P	P	hsa_circRNA_101460	hsa_circ_0034067	exonic	chr15	+	22925975	22926065	uc001yus.3	CYFIP1	CTCTAGCATGCCAAATTTCAACACTAACTTTGAAGACAGAAATGCA
ASCRP001812	122.667	119	127.333	147.5	137	143.667	7.00837	6.95127	7.02617	6.89062	6.8516	6.87071	P	M	P	P	P	P	hsa_circRNA_101461	hsa_circ_0034072	exonic	chr15	+	22940727	22947086	uc010aya.1	CYFIP1	ACACCAGCGAGGAGAAGTTTGCCCTAGTGGAGATGGACGTGCACAT
ASCRP001813	125.167	124.5	127.167	133.333	134.333	131.333	7.07999	7.0125	7.0121	6.72734	6.79065	6.73769	P	M	P	P	M	P	hsa_circRNA_101462	hsa_circ_0034168	exonic	chr15	-	25650607	25654354	uc001zau.2	UBE3A	AAGCTAGCCGAATAGTTATTAAGCCTACGCTCAGATCAAGGTAGCA
ASCRP001814	93.3333	93.8333	102.5	105.667	99	102.333	6.60321	6.60056	6.6988	6.38573	6.37162	6.39211	P	P	P	P	P	P	hsa_circRNA_101463	hsa_circ_0000586	exonic	chr15	-	25650607	25657118	uc001zau.2	UBE3A	GACATTGAAGCTAGCCGAATGTTAAAAATCTGTAAGAGCCTGATTT
ASCRP001815	56.8333	57.6667	65.3333	74	62.3333	67.3333	5.77008	5.73138	5.8862	5.84562	5.72112	5.80929	A	P	A	P	P	P	hsa_circRNA_101464	hsa_circ_0034182	exonic	chr15	-	26825465	26828561	uc001zaz.3	GABRB3	TTCGCCACAGAATCACCACGACAGCAGCATGCATGATGGACCTCAG
ASCRP001816	106.167	107.667	113.833	120	118.333	122.833	6.82313	6.79293	6.83508	6.56864	6.61478	6.65505	P	P	P	M	M	P	hsa_circRNA_101465	hsa_circ_0034189	exonic	chr15	-	28090104	28096621	uc001zbh.4	OCA2	TATGGGTTCTCCTTCATGGAATTTTTCAGATTCCCGTGCTCCTGAA
ASCRP001817	59.8333	59.6667	67.1667	82	74.6667	81.1667	5.82959	5.82768	5.9503	6.03117	5.9942	6.04416	P	P	P	P	P	P	hsa_circRNA_101466	hsa_circ_0005387	exonic	chr15	-	28505922	28508315	uc001zbj.3	HERC2	ATAGTGGGAATTGCCTGTGGGCCTGCCCAGGGCAAGTGTGGTCTTG
ASCRP001818	426.333	427.167	438	1263.5	1248	1255.33	8.97435	8.96054	8.94102	10.029	10.0589	10.0627	P	P	P	P	P	P	hsa_circRNA_101467	hsa_circ_0034293	exonic	chr15	-	30053341	30065560	uc010azl.3	TJP1	AAGCAATGGCAGGCTCCTGGATTTGGATTTGGAATTGCAATATCTG
ASCRP001819	126.5	125	134.167	343.667	354.5	359	7.07783	7.0423	7.09379	8.13214	8.22172	8.19029	P	P	P	P	P	P	hsa_circRNA_101468	hsa_circ_0034294	exonic	chr15	-	30053341	30092905	uc010azl.3	TJP1	GCAATGGCAGAGCACAGCAATGGAGGAAACAGCTATATGGGAACAA
ASCRP001820	59.6667	60	62.3333	74.6667	68.6667	74.3333	5.84193	5.84623	5.81348	5.84482	5.86697	5.89956	P	P	A	P	P	P	hsa_circRNA_101469	hsa_circ_0034325	exonic	chr15	-	31947298	31949280	uc001zfr.3	OTUD7A	AGACCTGCTGGAAGGTGGCAGTGACGAAAGAAGAGACTCTCCCGGC
ASCRP001821	110	109.833	115.333	139.167	132	141.167	6.83281	6.82172	6.83011	6.7803	6.75335	6.83526	P	P	P	P	P	P	hsa_circRNA_101470	hsa_circ_0034326	exonic	chr15	-	31947298	31981684	uc001zfs.1	OTUD7A	ACCTGCTGGAAGAGTTCTCAGGCGCTGTGGTCTCACCTTCCACTGG
ASCRP001822	77.3333	72.6667	80.8333	125.833	106.167	110.5	6.25885	6.19931	6.22836	6.64309	6.47422	6.47862	P	M	P	P	P	P	hsa_circRNA_101471	hsa_circ_0034398	exonic	chr15	+	36936478	36950106	uc001zje.4	C15orf41	GAGGAAACTCCACTCAATCGCAGGCCACTCTGCTGAGCATCTTCTC
ASCRP001824	92.8333	108.333	99	102	91.1667	100.333	6.56339	6.81538	6.59734	6.32923	6.26601	6.34451	P	P	P	P	P	P	hsa_circRNA_101473	hsa_circ_0034447	exonic	chr15	+	39876188	39876388	uc001zkh.3	THBS1	ATTGTGACCACGCTGCAGGACAGCATCCGCAAAGTGCTACCAGTGT
ASCRP001825	84	86.6667	88.3333	105.167	99.8333	100.667	6.41589	6.46342	6.41933	6.39602	6.38543	6.34574	P	P	P	P	P	P	hsa_circRNA_101474	hsa_circ_0034510	exonic	chr15	+	39882005	39882224	uc010bbi.3	THBS1	TTACCACTGCAAAAAGGTGTGCAAGCCCCGTAACCCCTGCACGGAT
ASCRP001826	103.333	101.667	103	110.5	103	110.833	6.74769	6.71898	6.70482	6.48378	6.4521	6.48641	P	A	P	P	P	P	hsa_circRNA_101475	hsa_circ_0034528	exonic	chr15	+	39883705	39885003	uc010bbi.3	THBS1	GACTCTGACGGTATCCTCAATGAACGGGACAACTGCCAGTACGTCT
ASCRP001827	53.3333	51.8333	52.5	65	57.1667	62	5.60234	5.58104	5.50773	5.6731	5.58712	5.63359	P	A	A	P	P	P	hsa_circRNA_101476	hsa_circ_0034557	exonic	chr15	+	40301814	40311401	uc010bbj.1	EIF2AK4	CTGCTGTCCTCAACATGGAGGAATCTGAAAGAAATTACAGTATTTA
ASCRP001828	121.833	119.833	119.333	159.167	154.667	157	7.0201	6.98473	6.91772	7.01427	7.01535	7.00211	P	P	P	P	P	P	hsa_circRNA_101477	hsa_circ_0008471	exonic	chr15	+	40475914	40477843	uc010ucl.1	BUB1B	AGCCAGTTATACAATTCCAAGCTCGAGTGTCTCGGCAAACTCTGTT
ASCRP001829	121	124	132.667	324	305.333	324.667	7.02729	7.05344	7.10581	8.04455	8.00155	8.05043	P	P	A	M	P	P	hsa_circRNA_101478	hsa_circ_0008946	exonic	chr15	+	40477365	40477843	uc010ucl.1	BUB1B	AGCCAGTTATCTCCAAGCCAGAACAGAGGACTCCAAAATCCATTTC
ASCRP001832	178	178.667	170	174	174	174	7.62097	7.59006	7.48394	7.14206	7.1819	7.15493	P	P	P	P	P	P	hsa_circRNA_101481	hsa_circ_0004942	exonic	chr15	-	41036244	41037457	uc001zmo.1	RMDN3	TGAGCGAGAAGAAGTCATATGCCCTAGATGTTACACAACAGCCAAT
ASCRP001834	60.3333	60	62	65.3333	62.6667	63.3333	5.83166	5.84567	5.79703	5.6483	5.6894	5.72931	P	P	P	P	M	P	hsa_circRNA_101483	hsa_circ_0005632	exonic	chr15	-	41347444	41348904	uc001zni.3	INO80	ATTGATGAGATGTTCGTTGGAAGATCCTCTTACAGTTCCAGTGTCG
ASCRP001835	96.3333	96.5	92.8333	142.833	141	148.167	6.64429	6.62564	6.5354	6.83838	6.88445	6.92474	P	P	P	M	P	P	hsa_circRNA_101484	hsa_circ_0007489	exonic	chr15	-	41361767	41362745	uc001zni.3	INO80	CTAAATTTAAGGGTATTAATGGCATTCTTGCTGATGAAATGGGCCT
ASCRP001836	236.167	241.5	243.333	315.333	305.667	312.333	8.10745	8.12574	8.09374	8.01584	8.01092	8.00148	P	P	P	P	P	P	hsa_circRNA_101485	hsa_circ_0004279	exonic	chr15	-	41377566	41379880	uc001zni.3	INO80	AAAGGAACTACCAAAGTTGCAGCAATATCAGTACTACAGTGCAGGC
ASCRP001837	67.8333	70.6667	72	91.8333	87.1667	89.3333	6.07292	6.09246	6.09071	6.19536	6.20058	6.17868	P	P	P	P	P	P	hsa_circRNA_101486	hsa_circ_0034682	exonic	chr15	+	41535864	41555081	uc001znl.3	CHP	GAAGCAACAAACTGCACTTTTCCCACAGTCAAATCACTCGCCTCTA
ASCRP001838	213.5	211.833	220.667	349.5	353	353	7.90753	7.88095	7.90009	8.16224	8.21679	8.16881	P	P	P	P	P	P	hsa_circRNA_101487	hsa_circ_0008926	exonic	chr15	+	41648236	41668026	uc001znw.4	NUSAP1	CCACACAAAGGTAACAGAGATTCAAAGGTACCTTCAGAAGGAAAGA
ASCRP001839	98.6667	101.5	103.667	124.5	116	122.5	6.64514	6.7368	6.63575	6.62598	6.5432	6.64601	P	M	M	P	M	P	hsa_circRNA_101488	hsa_circ_0000591	exonic	chr15	+	41961025	41962156	uc001zog.1	MGA	TTTCTGAATGGATGGGAAGGCCATTGTGACTATGTGGTGATTACAG
ASCRP001840	71.5	72.6667	77.6667	93.5	84.6667	87.3333	6.17799	6.18515	6.20334	6.19474	6.13931	6.12781	P	P	A	P	P	P	hsa_circRNA_101489	hsa_circ_0034734	exonic	chr15	+	41988272	41989221	uc001zog.1	MGA	TTCCTTTGAATCAAAGTCTTATTGCCAGCAGTTTTGAAGATGACTC
ASCRP001841	169.5	169.833	176.833	229.5	215.667	225.667	7.53416	7.51812	7.54982	7.55411	7.48349	7.55432	P	M	P	P	M	A	hsa_circRNA_101490	hsa_circ_0000592	exonic	chr15	+	41988272	41991357	uc001zog.1	MGA	CCTGGTCTTCAAGAAGTCTTATTGCCAGCAGTTTTGAAGATGACTC
ASCRP001842	671.833	677.833	726.5	1945	1962.17	1957.83	9.62588	9.63818	9.68166	10.683	10.7311	10.7279	P	P	P	P	P	P	hsa_circRNA_101491	hsa_circ_0034762	exonic	chr15	+	42103080	42105299	uc001zoj.4	MAPKBP1	GGAGCTGAGGGTGTGTGGTTGTGTTGTTCAATCCCCGGAAACACAA
ASCRP001843	439.833	455.667	437.833	451.833	459.667	459.667	9.02122	9.06144	8.94378	8.54886	8.61654	8.59935	P	P	P	P	P	P	hsa_circRNA_101492	hsa_circ_0034786	exonic	chr15	-	42470415	42470768	uc001zpc.3	VPS39	TGAATTGGCTCTGCAGCTCGCAAGCACCAGCCTCCCTACATCATTG
ASCRP001844	80	79.1667	80	88	85.5	87	6.34389	6.33444	6.27615	6.10614	6.16832	6.11057	P	P	P	P	P	P	hsa_circRNA_101493	hsa_circ_0034803	exonic	chr15	-	42553155	42560230	uc001zpf.4	TMEM87A	AGACAAAACCTTGATGGAGAACCTTGTGACCTGTCTTTGAATATAA
ASCRP001846	85.5	85.3333	93	117.5	112.333	122.333	6.45636	6.44604	6.5247	6.56405	6.53906	6.6402	P	A	P	P	P	P	hsa_circRNA_101495	hsa_circ_0003838	exonic	chr15	-	43086841	43109295	uc010bcy.2	TTBK2	GCTTGACCCCTGCTGCAATTGGCCTCGAGCTGTGGCAGGTTTTCGA
ASCRP001847	73.3333	72.3333	80.1667	91.3333	83	85.8333	6.19742	6.17125	6.19057	6.15944	6.10256	6.12251	P	P	M	P	M	P	hsa_circRNA_101496	hsa_circ_0034867	exonic	chr15	-	43086841	43132631	uc010bcy.2	TTBK2	TGCTGCAATTGGGGAAAGACCATGTTTGTAGATTTATTGGCTGTGG
ASCRP001849	75.3333	80.6667	81.3333	88	86	91.3333	6.24159	6.34797	6.27717	6.12954	6.18984	6.21206	P	P	P	P	P	P	hsa_circRNA_101498	hsa_circ_0008319	exonic	chr15	-	43120125	43132631	uc010bcy.2	TTBK2	TGACGTCAGACCAGGAAAGACCATGTTTGTAGATTTATTGGCTGTG
ASCRP001850	114	116	115.333	136.167	144.667	143.667	6.92642	6.92116	6.85015	6.77336	6.92288	6.87041	P	P	P	P	P	P	hsa_circRNA_101499	hsa_circ_0034920	exonic	chr15	-	43317026	43317627	uc001zqq.3	UBR1	ATTCTAACTTGTGGACCGAAGGGATGCTCCAAATGGCTGAACATAT
ASCRP001852	72.1667	69	69.6667	72.1667	68.1667	66.1667	6.16533	6.10524	6.06054	5.86791	5.89754	5.75461	P	P	P	P	P	P	hsa_circRNA_101501	hsa_circ_0034953	exonic	chr15	+	43668295	43669265	uc001zrn.3	TUBGCP4	TGTCAACTACTTCCTAGACCAGGTATCGCAGGACTTCCCTTTCCTC
ASCRP001854	93.6667	89.5	93.3333	147.667	132	136.5	6.60896	6.52136	6.52784	6.92232	6.79798	6.7848	P	P	P	M	P	P	hsa_circRNA_101503	hsa_circ_0034972	exonic	chr15	+	43692241	43694048	uc001zrn.3	TUBGCP4	GCTGGCTCAATCCTTTATCCTATTGAAACCTGTACAATGTTGTTTT
ASCRP001855	75	74.3333	80.6667	102.667	96.1667	98.6667	6.214	6.19191	6.21352	6.33375	6.32859	6.29795	P	P	P	P	P	P	hsa_circRNA_101504	hsa_circ_0002151	exonic	chr15	+	44046021	44048964	uc001zsu.3	PDIA3	AGGACTGCTGGTGTGGACACTGCAAGAGACTTGCACCTGAGTATGA
ASCRP001856	74	73.6667	75.5	117.667	119.333	114.667	6.20827	6.22829	6.16857	6.57172	6.64036	6.55209	P	P	P	P	P	P	hsa_circRNA_101505	hsa_circ_0002891	exonic	chr15	+	44048846	44055404	uc010ued.2	PDIA3	ATAATGGAGAGTTGATTGCACTGCCAACACTAACACCTGTAATAAA
ASCRP001857	53.3333	49.6667	54.5	69	68.6667	68	5.65271	5.55929	5.64251	5.8011	5.86491	5.75735	P	A	A	P	A	P	hsa_circRNA_101506	hsa_circ_0003598	exonic	chr15	+	44053621	44055404	uc010ued.2	PDIA3	ATGATAATGGAGAATGGAATTGTCAGCCACTTGAAGAAGCAGGCAG
ASCRP001859	59	58.5	61.3333	65.3333	67.5	69.5	5.83095	5.83018	5.83047	5.75814	5.86992	5.80401	P	A	P	A	P	P	hsa_circRNA_101508	hsa_circ_0007705	exonic	chr15	+	44788577	44789336	uc001zts.3	CTDSPL2	TTTAGACTTGCACCAGTAACTCCAGATAGTGGTTATTCATCAGCCC
ASCRP001860	179.667	185.167	193	231.833	224.167	229.167	7.62469	7.68126	7.67833	7.5676	7.58368	7.57582	P	P	P	P	P	P	hsa_circRNA_101509	hsa_circ_0035072	exonic	chr15	-	44859621	44861703	uc001ztx.3	SPG11	AATTGATTGAGTCTCAGCCCTGGGGTACGGCTCCTCACTGGCATTG
ASCRP001861	118.5	119.667	124.333	144.667	131.333	132.333	6.99289	6.97035	7.00834	6.8631	6.75351	6.74168	P	P	P	P	P	P	hsa_circRNA_101510	hsa_circ_0035074	exonic	chr15	-	44859621	44865018	uc001ztx.3	SPG11	TGAAATTGATTGAGTCTCAGCCCTGGGGACATAAGCAGATGTTCAA
ASCRP001862	128.667	134	135.667	148.833	142	151.667	7.09926	7.16101	7.12602	6.91564	6.90841	6.94633	A	P	P	P	P	P	hsa_circRNA_101511	hsa_circ_0007457	exonic	chr15	-	44898222	44903183	uc001ztx.3	SPG11	AGTCTGCTAACACACTAGCTATAGGAGATCCCAAACTGATCTTCCA
ASCRP001863	57	58.5	61.8333	89	85.1667	88.3333	5.73288	5.81203	5.81555	6.13183	6.18246	6.16943	P	M	A	P	P	P	hsa_circRNA_101512	hsa_circ_0003784	exonic	chr15	-	44907560	44912601	uc001ztx.3	SPG11	ACTGTTACAAAATACAAATCATATTCCCCTGAAGCCCTCTGGAGAT
ASCRP001864	105.333	109.333	106.667	96.1667	95.5	98.5	6.78745	6.847	6.71678	6.23161	6.3109	6.33186	P	P	P	P	P	P	hsa_circRNA_101513	hsa_circ_0008488	exonic	chr15	+	49528047	49531564	uc001zxi.1	GALK2	ATCTATCCAAGGGACTTCAGTACTAGTGCTAATAACATCCAGATTG
ASCRP001865	90.3333	87.5	93.8333	88.6667	77	84	6.56791	6.4831	6.48843	6.11349	6.02557	6.09359	P	P	P	P	P	P	hsa_circRNA_101514	hsa_circ_0035189	exonic	chr15	+	49528047	49584734	uc001zxi.1	GALK2	CACTCAAGATGGGACTTCAGTACTAGTGCTAATAACATCCAGATTG
ASCRP001867	63.3333	61	63.6667	62.5	61.3333	64	5.94086	5.84101	5.87571	5.63102	5.73526	5.75294	P	M	P	P	P	A	hsa_circRNA_101516	hsa_circ_0002551	exonic	chr15	-	50592985	50593565	uc001zya.3	GABPB1	GAAACTCCAGATTGCTATGCAGAACCAAATCAACACAAACCCAGAG
ASCRP001868	50	51.1667	54.6667	66.5	62.3333	65.3333	5.43795	5.54042	5.55366	5.73805	5.738	5.7462	A	A	A	P	P	P	hsa_circRNA_101517	hsa_circ_0007983	exonic	chr15	-	50592985	50596330	uc001zya.3	GABPB1	GAAACTCCAGCTGGGAACTTCTCCACTTCATCTAGCAGCACAGTAT
ASCRP001869	60.6667	67	67.5	79.8333	72.6667	78.8333	5.85573	6.00109	5.9457	5.97533	5.95396	5.99517	P	P	P	P	P	P	hsa_circRNA_101518	hsa_circ_0003501	exonic	chr15	-	50592985	50601995	uc001zya.3	GABPB1	GAAACTCCAGATGTCCCTGGTAGATTTGGGAAAGAAGCTTTTAGAA
ASCRP001871	53.6667	50.8333	54	64.6667	59.3333	62	5.65309	5.59657	5.61963	5.67195	5.68089	5.64049	P	A	A	P	A	P	hsa_circRNA_101520	hsa_circ_0035226	exonic	chr15	-	50875285	50878685	uc010bew.2	TRPM7	TTTAATACCGAATAACAATACTTCTGAAAACACTTTGAAACGAGTG
ASCRP001872	60.1667	60.3333	62.3333	69	64.6667	65.5	5.77495	5.83669	5.87178	5.7775	5.80204	5.73042	A	P	A	P	P	P	hsa_circRNA_101521	hsa_circ_0004951	exonic	chr15	-	50935536	50955243	uc010bew.2	TRPM7	GTAAACACAGTCCCAGAAATCCTGGATAGAAAGCACTTTGACCAAG
ASCRP001873	54	54.6667	60.6667	74.5	66.3333	67.5	5.66961	5.63864	5.67301	5.85833	5.77505	5.81657	A	A	A	P	P	P	hsa_circRNA_101522	hsa_circ_0035277	exonic	chr15	-	51743841	51747425	uc002abd.3	DMXL2	ACACATTAATATCACCCGGAAACAGCCTCATTCATGTGTGGTGTTG
ASCRP001874	85.6667	81.8333	89.5	133	125	128.667	6.46608	6.39628	6.41488	6.73157	6.70963	6.71075	P	P	P	P	P	P	hsa_circRNA_101523	hsa_circ_0035292	exonic	chr15	+	52161413	52194233	uc002abn.3	TMOD3	TAACAAAAAACAATGACTTAGAATGCCCTTCTGCCTGCAGGGTTCC
ASCRP001875	81.1667	81	87.6667	109.333	107	108.167	6.37227	6.35108	6.41914	6.44622	6.46253	6.47149	P	P	P	P	P	A	hsa_circRNA_101524	hsa_circ_0035360	exonic	chr15	+	54527227	54542642	uc021smr.1	UNC13C	TGCTTGCAGAGGCTGGAGGTGGACTTTATGGTATTGACAGCATGCC
ASCRP001876	1207.67	1166.83	1433.67	812.833	804.333	691.333	10.4661	10.4175	10.6729	9.41234	9.44021	9.19994	P	P	P	P	P	P	hsa_circRNA_101525	hsa_circ_0035381	exonic	chr15	+	55621921	55634000	uc002act.3	PIGB	GTGTTCTGTGTTTTTTTGCCAGTTGTGCTCCTGGTTCACATGGTAT
ASCRP001878	62.5	64	68.3333	85.3333	80	90	5.8948	5.987	5.93708	6.07052	6.08499	6.18534	A	M	P	P	P	P	hsa_circRNA_101527	hsa_circ_0006380	exonic	chr15	+	57523349	57526305	uc010ugm.1	TCF12	TTTGGCATCTGTATATGCACCATCCCCAAATTCAGATGATTTCAAC
ASCRP001882	69.6667	71.3333	74.3333	116.833	126	117.833	6.07331	6.17768	6.10428	6.52921	6.71715	6.56254	P	P	P	P	P	P	hsa_circRNA_101531	hsa_circ_0035445	exonic	chr15	-	58302846	58306479	uc002aex.3	ALDH1A2	ACCATTCCTGTAGATCTTTATAAACAACGAGTGGCAGAACTCAGAG
ASCRP001884	1200.67	1280.17	1271.17	919.333	928.167	932.5	10.4287	10.5222	10.4603	9.60044	9.64254	9.64798	P	P	P	P	P	P	hsa_circRNA_101533	hsa_circ_0003713	exonic	chr15	-	59204761	59205895	uc002afo.3	SLTM	TTCTAACAGCCCAAGACTGTGAATTGGAGAATCAAGAGGCACATGA
ASCRP001885	1514	1546.67	1530.67	1306.33	1359.83	1341	10.8637	10.8911	10.8259	10.094	10.2269	10.1879	P	P	P	P	P	P	hsa_circRNA_101534	hsa_circ_0000605	exonic	chr15	-	59204761	59209198	uc002afo.3	SLTM	CTAACAGCCCAAGTAAAAAACATGAAGCAGATGAGTTGAGTGGAGA
ASCRP001886	73.6667	74.5	77.8333	101.5	93.1667	101	6.20827	6.22333	6.21124	6.3329	6.30108	6.35757	P	P	P	P	P	P	hsa_circRNA_101535	hsa_circ_0035473	exonic	chr15	+	59323002	59359282	uc002afs.3	RNF111	TCATGAACAGGCTTTCCTTAAAGTTTCCCATGTCTCAATGGACTCC
ASCRP001887	85.5	86.6667	89.6667	89.5	86.3333	87.8333	6.45603	6.49041	6.44693	6.18137	6.18111	6.17298	P	P	P	P	P	P	hsa_circRNA_101536	hsa_circ_0035482	exonic	chr15	+	59376327	59377984	uc002afs.3	RNF111	ATCACTTACAATTAGGAGCTCTTCCTTTAATGGCGGGCACATGAAC
ASCRP001888	57.3333	55.8333	58.6667	62.6667	60.3333	61.5	5.79858	5.71001	5.7591	5.59241	5.71139	5.67344	P	P	A	P	P	P	hsa_circRNA_101537	hsa_circ_0005763	exonic	chr15	+	59376327	59381958	uc002afs.3	RNF111	TTCAGAGGTCCTTTCAGGGGCAATTTTGAGGCGGGCACATGAACGC
ASCRP001889	114.333	117.5	119.167	147.5	137.333	143.833	6.93241	6.95105	6.8938	6.90269	6.84804	6.87423	A	P	P	P	P	P	hsa_circRNA_101538	hsa_circ_0035554	exonic	chr15	-	60648117	60656722	uc002agk.3	ANXA2	GATGGTTGCCCTGGCAAAGGTGTGGATGAGGTCACCATTGTCAACA
ASCRP001890	187.5	183.667	183.833	310.167	298.333	322.5	7.70774	7.66151	7.60715	7.97485	7.96638	8.0467	P	P	P	P	P	P	hsa_circRNA_101539	hsa_circ_0005402	exonic	chr15	-	60648117	60674640	uc002agk.3	ANXA2	TGATGGTTGCCCTGGCAAAGCACTCTACACCCCCAAGTGCATATGG
ASCRP001891	61.3333	65	63.6667	67.1667	63.6667	70.3333	5.88672	5.94714	5.85364	5.77071	5.72615	5.81443	P	P	P	P	M	P	hsa_circRNA_101540	hsa_circ_0035559	exonic	chr15	-	60653139	60656722	uc010uhd.2	ANXA2	GCTAAAAGCTTCCATGAAGGTGTGGATGAGGTCACCATTGTCAACA
ASCRP001892	101.667	100	104.333	141	139.167	144.5	6.7136	6.70103	6.71315	6.82537	6.86882	6.88098	P	P	P	P	P	P	hsa_circRNA_101541	hsa_circ_0035560	exonic	chr15	-	60653139	60674640	uc010uhd.2	ANXA2	AGCTAAAAGCTTCCATGAAGCACTCTACACCCCCAAGTGCATATGG
ASCRP001893	89.3333	88.6667	87.3333	105.333	99.6667	109	6.51978	6.49912	6.42561	6.39429	6.38456	6.47677	P	P	P	P	P	P	hsa_circRNA_101542	hsa_circ_0005327	exonic	chr15	-	60674540	60678285	uc010uhd.2	ANXA2	AAGACCAAAGCTTCCTTCAAAATGTCTACTGTTCACGAAATCCTGT
ASCRP001894	60.5	61.8333	65.3333	104.167	98.6667	103.5	5.83154	5.93385	5.9736	6.39898	6.40189	6.40416	M	P	P	P	P	P	hsa_circRNA_101543	hsa_circ_0000607	exonic	chr15	-	62299506	62306191	uc002agz.3	VPS13C	GAAAGAAATTCAGACTGCAAATGAACACTGGACTCCATGCATATTA
ASCRP001895	69	69	71.1667	88	82.3333	84.8333	6.08303	6.09295	6.04851	6.09985	6.11487	6.11752	P	P	M	P	P	P	hsa_circRNA_101544	hsa_circ_0035626	exonic	chr15	-	63447819	63448720	uc002alx.3	RPS27L	ACTCACAGAAGTTGGCTAGAGATTTACTACATCCGTCCTTGGAAGA
ASCRP001896	222	223.667	224.833	340	337	340.333	8.00447	7.99424	7.95432	8.12993	8.14843	8.12722	P	P	P	P	P	P	hsa_circRNA_101545	hsa_circ_0035649	exonic	chr15	+	63824845	63852169	uc002amf.3	USP3	ATAACAATGTTGTGCCGGTCCAACAAAAGCCCTTGGGTCTGTTTGA
ASCRP001897	90.1667	92.8333	91.6667	136.667	131	134	6.53996	6.56195	6.48271	6.7725	6.77214	6.76381	P	P	P	P	P	P	hsa_circRNA_101546	hsa_circ_0002138	exonic	chr15	+	63824845	63855207	uc002amf.3	USP3	TTTGGAAGATTATGCCAAACTTTAGTGTGCCGGTCCAACAAAAGCC
ASCRP001898	107.167	110.333	106.667	134.167	128	120.5	6.8077	6.84509	6.71933	6.76566	6.74661	6.58913	P	P	P	P	P	P	hsa_circRNA_101547	hsa_circ_0000613	exonic	chr15	+	63845913	63852169	uc002amf.3	USP3	GGATAACAATGTTTATCGCTGTGATGATTTTGTGGTTAATGACACC
ASCRP001899	114.667	121	124.167	156.5	149.833	154.5	6.92127	6.97944	6.99484	6.97143	6.9716	6.95345	P	P	P	P	A	P	hsa_circRNA_101548	hsa_circ_0008153	exonic	chr15	+	63845913	63855207	uc002amf.3	USP3	GCCAAACTTTAGTTATCGCTGTGATGATTTTGTGGTTAATGACACC
ASCRP001901	128	132.5	132.667	140.333	134.333	142.333	7.10166	7.14996	7.088	6.7987	6.80056	6.85563	P	P	P	P	P	P	hsa_circRNA_101550	hsa_circ_0035796	exonic	chr15	-	63988322	64008672	uc002amp.3	HERC1	TCACTATCAGATATCAGAAAACCAGGACTCTGCAGATGTTGATCCT
ASCRP001905	106.167	111.333	108.833	119.5	114.667	120.667	6.77864	6.86814	6.79046	6.58171	6.55266	6.63118	P	P	P	P	M	P	hsa_circRNA_101554	hsa_circ_0035818	exonic	chr15	+	64410315	64415745	uc002amv.3	SNX1	TATGTAGCCTACAAAGTTACAACACAGATGCCACAGTGGAGCTATC
ASCRP001906	1371.33	1417.5	1453.67	1611.83	1584.67	1596.5	10.6729	10.7368	10.7014	10.4399	10.4493	10.453	P	P	P	P	P	P	hsa_circRNA_101555	hsa_circ_0001955	exonic	chr15	-	64495280	64508912	uc002ang.1	CSNK1G1	TCGAAATCAGGTGAAGGTCTCCCACAGGTGTATTACTTTGGACCAT
ASCRP001907	118	114	133.333	223	211	216.833	6.96999	6.88126	7.106	7.51535	7.48731	7.48399	P	P	P	P	P	P	hsa_circRNA_101556	hsa_circ_0002205	exonic	chr15	-	65110144	65111422	uc002anr.2	PIF1	ATGTCCATCCACAAGAGCCAAGTAAGGTACACAGATTTGAGGCTAT
ASCRP001910	68.3333	68.3333	68.6667	71.5	68.6667	73	6.05333	6.06287	5.97594	5.82523	5.86886	5.86217	P	P	P	P	P	P	hsa_circRNA_101559	hsa_circ_0004374	exonic	chr15	-	65471271	65472542	uc002aom.3	CLPX	ACCTTTGTATGTATTTCTGGTGGTCGCATTCATATGTCAGTTTTAG
ASCRP001911	137.667	134.333	139.667	175.833	170.833	172.5	7.21441	7.1541	7.16375	7.14674	7.15499	7.14879	P	P	P	P	P	P	hsa_circRNA_101560	hsa_circ_0007527	exonic	chr15	-	65759015	65772737	uc010bhj.3	DPP8	GATTCAGCAGTGCTTGGTCCATCCTACTAGATCGCTCCCAGACTCG
ASCRP001914	52.1667	54.5	55.3333	64.1667	60	61.6667	5.63291	5.67387	5.62272	5.6409	5.70503	5.66485	A	P	A	P	P	A	hsa_circRNA_101563	hsa_circ_0035944	exonic	chr15	-	66021409	66031213	uc002aph.3	DENND4A	CTATTTCTCAGCCTAATTTGTAGATATCCTCAAGAAGATTATGAGT
ASCRP001919	56.3333	56	60.3333	63.3333	58.3333	58.1667	5.68426	5.74535	5.76776	5.66466	5.63814	5.61702	P	P	A	P	P	P	hsa_circRNA_101568	hsa_circ_0008988	exonic	chr15	-	66641397	66641775	uc010ujn.1	TIPIN	AGCAATAATGGCTGAAGACTTGAAGATGCTAATCAGACACATGGAG
ASCRP001920	71.5	71.3333	78.1667	74.3333	70.1667	71.6667	6.14447	6.17319	6.21254	5.85014	5.88262	5.83534	P	P	P	P	P	P	hsa_circRNA_101569	hsa_circ_0008798	exonic	chr15	+	66727364	66729230	uc010ujp.2	MAP2K1	ATGGAGCACATGGACCAACTTGGAGGCCTTGCAGAAGAAGCTGGAG
ASCRP001922	902.333	893	933	1224.67	1196.83	1202.83	10.1018	10.1015	10.0653	9.98021	10.0112	9.99984	P	P	P	A	P	P	hsa_circRNA_101571	hsa_circ_0036005	exonic	chr15	+	67004005	67008836	uc002aqf.3	SMAD6	GGTGAATTCTCAGAATCTCCGCCACCTCCCTACTCTCGGCTGTCTC
ASCRP001923	216.333	224.5	225.667	250.667	256.667	259.667	7.94698	7.99759	7.9585	7.68996	7.77584	7.73932	A	P	P	P	P	M	hsa_circRNA_101572	hsa_circ_0000620	exonic	chr15	-	67524151	67529158	uc002aqk.4	AAGAB	GTGATGAAGAATGATATCCTTGGAACAGAAGATCTTATTGTGGAAG
ASCRP001924	150.167	153.833	152	221.333	163.5	170.167	7.36112	7.39334	7.33692	7.33697	7.10213	7.12111	P	P	P	A	P	P	hsa_circRNA_101573	hsa_circ_0003651	exonic	chr15	-	67528316	67529158	uc002aqk.4	AAGAB	CTGAGGAGGATGATATCCTTGGAACAGAAGATCTTATTGTGGAAGT
ASCRP001926	52.3333	55.6667	54.6667	71.1667	67	72.3333	5.62096	5.70514	5.61474	5.79169	5.82407	5.8703	A	A	A	P	P	P	hsa_circRNA_101575	hsa_circ_0036044	exonic	chr15	+	68434283	68457142	uc002aqz.3	PIAS1	TAAGGGTTTCTCTACTATGTCCACATCAGACAACAGTCAGCGCTTT
ASCRP001928	83	83.8333	81.6667	85.8333	83.1667	84.1667	6.3728	6.42924	6.27708	6.0653	6.12612	6.09853	P	P	P	P	A	P	hsa_circRNA_101578	hsa_circ_0036103	exonic	chr15	-	70979878	70991999	uc002asq.3	UACA	AACAAAACAGCATGCAGCAGATTGGAATAAATATGATGACCGATTG
ASCRP001929	138	142.5	141.333	119.167	120.833	127.5	7.22008	7.27743	7.20152	6.56761	6.64717	6.72019	P	P	P	P	P	P	hsa_circRNA_101579	hsa_circ_0036113	exonic	chr15	+	71229099	71256271	uc002asu.3	LRRC49	TATGAAGAGAATCACGAGAGATGTGGATAATTTGCCCTGCCTCCAA
ASCRP001930	55.3333	57.5	59.8333	63.1667	62.6667	61.3333	5.73942	5.76874	5.77313	5.68301	5.75222	5.64391	P	P	A	P	P	P	hsa_circRNA_101580	hsa_circ_0005203	exonic	chr15	+	71433787	71447271	uc002atb.1	THSD4	TCAACACAGGAAGGACTTGAACGCAACTCCCAATTGCAGAAAATTG
ASCRP001934	86.5	81.6667	86.1667	93.6667	91.8333	96.3333	6.46764	6.35161	6.39505	6.20956	6.23885	6.29489	P	P	P	P	M	A	hsa_circRNA_101584	hsa_circ_0036200	exonic	chr15	-	72509749	72511451	uc002atv.2	PKM2	AACTCATGAGGACCTCAGCAGCCATGTCGAAGCCCCATAGTGAAGC
ASCRP001936	57.3333	58.6667	59	69.8333	65.5	69	5.79817	5.86198	5.7647	5.77954	5.78616	5.80334	P	P	A	P	P	P	hsa_circRNA_101586	hsa_circ_0036231	exonic	chr15	+	72855734	72862648	uc002aut.4	ARIH1	CCACATGGATCTGCCTGTGCAATCGACTGTTAAAGTGGTGTCCTGC
ASCRP001939	55.5	57.8333	59.3333	61.3333	59.3333	63.6667	5.68938	5.77487	5.72914	5.5703	5.62995	5.66471	A	P	A	A	P	P	hsa_circRNA_101589	hsa_circ_0004033	exonic	chr15	-	73052747	73067438	uc002avg.4	ADPGK	TAGAGTATCAAGCAGAGTCAATGCATGTGTTGATGTGGTGCTCTCA
ASCRP001940	91.8333	95.5	104.333	158.667	148.667	160.5	6.58827	6.60315	6.65689	7.00568	6.96172	7.0212	P	P	P	P	P	M	hsa_circRNA_101590	hsa_circ_0036254	exonic	chr15	+	73991926	73996813	uc002avu.1	CD276	ACCATCACAGGCAGGGGCAGCCTTCCACCACGGGGAGCCCAGCTGT
ASCRP001941	73.6667	72	73.8333	97.5	98.1667	99.5	6.19659	6.16294	6.08539	6.24985	6.37557	6.31063	P	P	P	P	P	P	hsa_circRNA_101591	hsa_circ_0036282	exonic	chr15	+	74865202	74865545	uc002aye.3	ARID3B	TTTATGCAGAAGAGGGAATGGTGGTTTGGCCTGGAGTGATGATGCA
ASCRP001942	688.833	692	704.667	723	707.667	711.5	9.66545	9.68107	9.63983	9.24571	9.24083	9.22944	P	P	P	P	P	P	hsa_circRNA_101592	hsa_circ_0036287	exonic	chr15	+	74911537	74912566	uc002ayj.4	CLK3	TCTTGTAGCAGCGCCTCCTCGATGCATCACTGTAAGCGATACCGCT
ASCRP001943	73	69.1667	77.8333	90.5	82.3333	85.6667	6.20194	6.08275	6.16978	6.16804	6.1242	6.12235	P	P	P	P	A	P	hsa_circRNA_101593	hsa_circ_0004401	exonic	chr15	-	74948073	74948409	uc002aym.3	EDC3	TTCTGCACGGGGTCATCTAGTAGCAGGCACCCAAATCAGGCAACTC
ASCRP001945	87.1667	87.6667	87.3333	119	113.333	115.333	6.49478	6.48317	6.37699	6.55339	6.52421	6.53411	P	P	M	P	M	P	hsa_circRNA_101595	hsa_circ_0000633	exonic	chr15	-	74963795	74967483	uc002aym.3	EDC3	CACAACTCCTTGGTCTCACGTGTGAAACATGGCTACAGATTGGCTG
ASCRP001946	58.8333	58.6667	67.1667	72	68.6667	68.6667	5.82295	5.85527	6.00024	5.89021	5.87358	5.82104	P	P	P	M	A	P	hsa_circRNA_101596	hsa_circ_0006810	exonic	chr15	-	75215988	75221573	uc002azi.4	COX5A	AACCGCATGGCTATCCAGTCAGTTCGCTGCTATTCCCATGGGTCAC
ASCRP001947	81.3333	84.3333	86.6667	120.833	111.667	118	6.35273	6.38624	6.36797	6.57907	6.54376	6.56135	P	P	P	A	P	P	hsa_circRNA_101597	hsa_circ_0036347	exonic	chr15	-	75693070	75705386	uc002bai.3	SIN3A	CTGTAAAGAGCATCGACACCCCAGGAGTGATTAGTCGTGTGTCCCA
ASCRP001949	57.3333	57	60.3333	87.6667	83.1667	87.8333	5.7909	5.75045	5.73321	6.0947	6.12296	6.15557	A	P	A	P	P	P	hsa_circRNA_101600	hsa_circ_0036374	exonic	chr15	+	76152218	76175765	uc002bbg.2	UBE2Q2	TTCTCTCAGGAGGCTTCGTCAGCAATTGAAGTGGTTGATATGTGAA
ASCRP001950	62	58	64	69.3333	63.1667	66.6667	5.92088	5.78322	5.89037	5.77367	5.7391	5.73713	P	P	A	P	P	P	hsa_circRNA_101601	hsa_circ_0036398	exonic	chr15	-	76566752	76578822	uc002bbt.2	ETFA	AGTAGCACCAGAAATGCTCTATGTACAGTGAAGTGTGATGAGAAAG
ASCRP001951	72	72.1667	77.6667	85.5	79.1667	81.3333	6.16941	6.20279	6.23533	6.0969	6.0654	6.05052	P	P	P	P	P	P	hsa_circRNA_101602	hsa_circ_0036399	exonic	chr15	-	76566752	76580286	uc002bbt.2	ETFA	AAATAGTAGCACCAAACCTTTTGCCCAGAGTAGCAGCCAAACTTGA
ASCRP001952	56	57	57.5	59.5	59.6667	58.6667	5.76312	5.73206	5.71359	5.54618	5.6993	5.60091	P	P	A	A	A	P	hsa_circRNA_101603	hsa_circ_0006842	exonic	chr15	-	76566752	76585041	uc002bbt.2	ETFA	GAAAAATAGTAGCACCAGTGGCACAAGATCTCTGTAAAGTAGCAGG
ASCRP001953	89	89.3333	92.5	108.833	106.833	114	6.49062	6.51303	6.46632	6.44784	6.48045	6.54326	P	P	P	P	P	P	hsa_circRNA_101604	hsa_circ_0000638	exonic	chr15	-	76566752	76588078	uc002bbt.2	ETFA	GAAAAATAGTAGCACCAGCCTCATTGCTACGATTTCAGAGTACCCT
ASCRP001954	114	111.333	117	137.167	128	129.333	6.90466	6.869	6.87249	6.77624	6.76096	6.72361	P	P	P	P	P	P	hsa_circRNA_101605	hsa_circ_0005036	exonic	chr15	-	76576097	76585041	uc002bbt.2	ETFA	TTATATGACTTGGCAGATCAACTACATGCTGCAGGTGGCACAAGAT
ASCRP001955	112	114.333	114.833	128.333	138.833	137	6.88263	6.89256	6.87079	6.66528	6.86282	6.7949	P	P	P	P	P	P	hsa_circRNA_101606	hsa_circ_0002226	exonic	chr15	-	76576097	76588078	uc002bbt.2	ETFA	TTATATGACTTGGCAGATCAACTACATGCTGCAGGCCTCATTGCTA
ASCRP001956	78.3333	76.6667	79.3333	85.3333	79.6667	83	6.27761	6.28902	6.2491	6.06745	6.10849	6.06722	M	P	P	P	P	P	hsa_circRNA_101607	hsa_circ_0000639	exonic	chr15	-	76580186	76585041	uc002bbt.2	ETFA	ATTTATGCAGGTGGCACAAGATCTCTGTAAAGTAGCAGGCATAGCA
ASCRP001957	118.167	119.667	122	142.333	131.167	133	6.95938	6.99231	6.97202	6.83912	6.76943	6.75784	P	A	P	P	P	P	hsa_circRNA_101608	hsa_circ_0036408	exonic	chr15	-	76580186	76588078	uc002bbt.2	ETFA	ATTTATGCAGGCCTCATTGCTACGATTTCAGAGTACCCTGGTAATA
ASCRP001958	59.6667	53.5	59	60	59.8333	58.6667	5.78369	5.65338	5.67811	5.53936	5.65075	5.5572	P	A	A	P	M	P	hsa_circRNA_101609	hsa_circ_0036410	exonic	chr15	-	76584771	76585041	uc002bbt.2	ETFA	CATCTGCCTTCGGAAAGGTGGCACAAGATCTCTGTAAAGTAGCAGG
ASCRP001959	209.333	217.333	215.167	200.5	186.333	204.667	7.88829	7.94134	7.87258	7.34955	7.29803	7.38287	P	P	P	P	P	A	hsa_circRNA_101610	hsa_circ_0003620	exonic	chr15	-	76584771	76588078	uc002bbt.2	ETFA	AGCATCTGCCTTCGGAAAGGCCTCATTGCTACGATTTCAGAGTACC
ASCRP001961	56.6667	57.6667	58.3333	73.3333	69.8333	70	5.70219	5.78706	5.72765	5.84621	5.86912	5.8303	P	P	A	P	P	P	hsa_circRNA_101612	hsa_circ_0000641	exonic	chr15	-	77344726	77348597	uc002bcj.3	TSPAN3	AGCTATTCAGGGGGCAGCTGGCATTTTATGCTATGTGGGAGCCTAT
ASCRP001963	67.3333	64.8333	69	69.1667	66	67.5	6.05396	5.99272	6.01793	5.78643	5.84717	5.80717	P	P	P	P	P	P	hsa_circRNA_101614	hsa_circ_0036429	exonic	chr15	+	77759436	77764156	uc002bcr.3	HMG20A	TGATCATGAGCAACGAAGTAAACGAGGAGGTTGGTCCAAAGGAAGA
ASCRP001964	49	49.6667	52.3333	72.5	69	72	5.52181	5.53116	5.59424	5.87237	5.90433	5.87677	A	A	A	P	P	P	hsa_circRNA_101615	hsa_circ_0036444	exonic	chr15	-	78398080	78398276	uc002bdb.1	CIB2	ACTTCCTCAGACTTCAACACTGACAACTTCATCTGCAAGGAGGACC
ASCRP001967	96.1667	100.833	98.1667	125.167	117.833	121	6.66561	6.72258	6.6077	6.65674	6.6393	6.61958	P	P	P	P	P	P	hsa_circRNA_101618	hsa_circ_0000643	exonic	chr15	+	80412669	80415142	uc002bfe.2	ZFAND6	GATGTGCAGGGTGTGCAACTGAGGAACATGGCTCAAGAAACTAATC
ASCRP001974	84.3333	80.5	86.6667	88.1667	86.3333	83	6.41841	6.34523	6.33872	6.11878	6.16303	6.08533	P	P	P	P	P	P	hsa_circRNA_101625	hsa_circ_0000647	exonic	chr15	-	85223943	85234875	uc002blb.1	SEC11A	GAGCCAGGGGCTCTATTATCAAGTCCTAAATTTTGGAATGATTGTC
ASCRP001976	60.6667	61.8333	61.8333	67.6667	65.8333	70.3333	5.89912	5.90141	5.82314	5.72951	5.83642	5.86666	P	P	P	P	P	P	hsa_circRNA_101627	hsa_circ_0005053	exonic	chr15	+	85607600	85626875	uc002blh.3	PDE8A	TGAAACTCAGGTAGCAGTAGCTGATGTGCAGTTTGGCCCCATGAGA
ASCRP001977	84	83.3333	85.3333	93	91.5	93.5	6.45965	6.38323	6.35211	6.19178	6.30122	6.24432	P	P	P	P	P	P	hsa_circRNA_101628	hsa_circ_0036617	exonic	chr15	+	85610244	85610435	uc002blh.3	PDE8A	CACTGTGCAGGTACTTTTAGTGTTTACCAAAGAAGATAACCAATGT
ASCRP001978	77.3333	75.8333	75	88.6667	86.3333	88.8333	6.2869	6.26442	6.16241	6.14882	6.18433	6.14754	P	P	A	P	P	P	hsa_circRNA_101629	hsa_circ_0036621	exonic	chr15	+	85619092	85626875	uc002blh.3	PDE8A	TGAAACTCAGGTCTATCAGATCATCAAAACTCTCAGAAAACACAGT
ASCRP001979	53	52.6667	52	64	59.5	62.1667	5.63291	5.64861	5.5214	5.66429	5.64458	5.62456	M	A	A	P	P	P	hsa_circRNA_101630	hsa_circ_0036627	exonic	chr15	+	85656607	85669605	uc002blh.3	PDE8A	AGAATATTTTTCTCAGTTTCCAGCCAGAGACGACACTCTTCCATGG
ASCRP001980	68.8333	70.8333	74.3333	83.5	77	78.5	6.0301	6.16651	6.11765	6.02994	6.00877	5.99577	P	P	P	P	P	P	hsa_circRNA_101631	hsa_circ_0003856	exonic	chr15	+	85657103	85658718	uc002blh.3	PDE8A	TCAACAAAAAGTAATCAATATTATCAATGCTGCCCAGGAAAGTAGT
ASCRP001981	71	74	72.3333	77.6667	75	80	6.15571	6.20768	6.08911	5.95881	5.98827	6.01402	P	P	P	P	P	P	hsa_circRNA_101632	hsa_circ_0005889	exonic	chr15	+	85657103	85661070	uc002blh.3	PDE8A	GAGAGGATAAAGGTAATCAATATTATCAATGCTGCCCAGGAAAGTA
ASCRP001982	70.5	69.6667	74.6667	89	86.8333	90.5	6.12252	6.12777	6.13417	6.12125	6.17107	6.19497	P	P	P	P	P	P	hsa_circRNA_101633	hsa_circ_0036629	exonic	chr15	+	85657103	85664245	uc002blh.3	PDE8A	AAACATGGAGAGGTAATCAATATTATCAATGCTGCCCAGGAAAGTA
ASCRP001988	55.1667	58.3333	63.3333	83	78.3333	79.6667	5.70806	5.7981	5.8145	6.02539	5.99082	6.00026	P	P	A	P	M	P	hsa_circRNA_101639	hsa_circ_0036688	exonic	chr15	+	89698597	89698765	uc002bnj.2	ABHD2	ATGTTCACCTATGATGATATCACCATGGTCATCTGCCCTGGAATTG
ASCRP001990	78.1667	74.6667	77.6667	81.6667	77.5	81	6.25219	6.22159	6.19186	6.00877	6.04778	6.02163	P	P	P	P	P	P	hsa_circRNA_101641	hsa_circ_0009156	exonic	chr15	-	90414706	90432372	uc002boq.4	AP3S2	CTTCCATATGGATAAGCCAGAAGAAATTCAACAGCAGATTGTTCGA
ASCRP001991	228.833	236.833	250.333	236.5	230.5	237	8.0489	8.08574	8.14322	7.60067	7.60984	7.64121	P	P	P	P	P	P	hsa_circRNA_101642	hsa_circ_0002080	exonic	chr15	-	90431752	90432372	uc002boq.4	AP3S2	ATCTTGGACCTCATCCAGCCAGAAGAAATTCAACAGCAGATTGTTC
ASCRP001992	90.8333	94.5	100.667	143	140.167	141	6.54273	6.60432	6.65585	6.82445	6.88116	6.83144	P	P	P	P	P	P	hsa_circRNA_101643	hsa_circ_0036750	exonic	chr15	-	90446447	90454051	uc002bos.4	C15orf38-AP3S2	CGAGGAGTGGGGGAAATGGTGTCCTGCTGGAGGGAGAACTGATCGA
ASCRP001993	127.5	129.333	133.667	221.833	219.333	221.667	7.07999	7.11342	7.09061	7.48926	7.53059	7.52746	P	A	P	P	P	P	hsa_circRNA_101644	hsa_circ_0036751	exonic	chr15	-	90451511	90454051	uc002bos.4	C15orf38-AP3S2	AACACGGGCTTCCTCATGTCGTCCTACAGGGAAATGGTGTCCTGCT
ASCRP001994	60.6667	65.5	66.6667	69	67.3333	69.3333	5.85937	6.00504	5.92902	5.77318	5.85496	5.79438	P	P	P	M	P	P	hsa_circRNA_101645	hsa_circ_0036763	exonic	chr15	+	90760670	90763123	uc002boy.3	SEMA4B	CCCATGTGTACCTACATCGCTCTGAAGAGCGGCCATTCCTCAGATT
ASCRP001995	56.6667	57.6667	60.3333	69.6667	60.3333	63.5	5.74854	5.78929	5.77788	5.76309	5.67765	5.66514	P	P	A	P	P	P	hsa_circRNA_101646	hsa_circ_0000650	exonic	chr15	+	90760670	90764997	uc002boy.3	SEMA4B	ATTGCCCGCATCTGCAAGGCTCTGAAGAGCGGCCATTCCTCAGATT
ASCRP001996	61	63.1667	66.8333	65.5	62.1667	66.6667	5.841	5.94846	5.99156	5.67156	5.79136	5.72951	P	P	P	P	P	M	hsa_circRNA_101647	hsa_circ_0036768	exonic	chr15	+	90763024	90764997	uc002boy.3	SEMA4B	CATCTGCAAGCGCGACTGTCAAAACTACATCAAGATCCTCCTGCCG
ASCRP001997	69.8333	69.6667	69	74.6667	70.6667	75.3333	6.12852	6.09273	6.02207	5.89672	5.91672	5.90014	P	P	P	P	P	P	hsa_circRNA_101648	hsa_circ_0000651	exonic	chr15	+	90982563	90986710	uc002bpl.1	IQGAP1	TAAACAAAGTCAATATTTGTACCTGTTCAAGCTAGGCCTGGCCCCT
ASCRP001999	61	65.6667	67	69.8333	68.8333	68	5.90526	6.01406	5.95426	5.76461	5.87217	5.7984	P	P	P	P	P	P	hsa_circRNA_101650	hsa_circ_0005529	exonic	chr15	-	91542906	91543205	uc002bqp.1	VPS33B	CAGAGAGAAAGGTGCTAGAGCGGCGAAGCTGGCAGGGCCTTGATGA
ASCRP002000	159.667	159.667	168.833	186.333	181.833	181.167	7.44958	7.42989	7.47289	7.242	7.23591	7.20329	P	P	P	P	M	P	hsa_circRNA_101651	hsa_circ_0036941	exonic	chr15	-	91553030	91557663	uc002bqp.1	VPS33B	ATCTATGGAGATTGTGCTTCTTGGTCAGACCCCGCATCAAGAATAT
ASCRP002001	57.6667	59	61.8333	138	134.167	132	5.79387	5.84963	5.85209	6.78357	6.8118	6.77689	P	P	P	P	P	M	hsa_circRNA_101653	hsa_circ_0037002	exonic	chr15	+	93543741	93558139	uc002bso.1	CHD2	AAGAGACACTTCAGTAATGCAGGCCAAATTAAAGAAGCGGAAGCCT
ASCRP002002	61.6667	61	65.5	105.833	97.6667	103.333	5.90617	5.86046	5.90975	6.38658	6.34647	6.40323	P	P	P	P	P	P	hsa_circRNA_101654	hsa_circ_0037007	exonic	chr15	+	93557925	93558139	uc002bso.1	CHD2	AGACACTTCAGTAATGCAGGAGCAAAAGAAGAAAGACGACGTGACT
ASCRP002003	71.5	73	76.5	122.5	113	110.833	6.14936	6.16756	6.19059	6.60439	6.57859	6.49725	P	P	P	A	A	P	hsa_circRNA_101655	hsa_circ_0000660	exonic	chr15	+	94899365	94945248	uc002btl.3	MCTP2	TAAGAAGTACAATAGCATTCGCGTCCTCTTTGATACGCAACCTACG
ASCRP002004	62.6667	64	71.8333	111	109.333	108.333	5.93618	5.95137	6.0951	6.4864	6.49871	6.4875	A	P	P	P	P	P	hsa_circRNA_101656	hsa_circ_0004200	exonic	chr15	-	96826060	96834012	uc002bto.1	AK000872	CCTTTCTTTGGTCCCAGTTCCTCTGGGAATCGTCCTGTATGCAACA
ASCRP002005	61.3333	61.3333	64	72.6667	66.6667	70.3333	5.86383	5.81172	5.93842	5.87212	5.85797	5.85813	P	M	P	A	P	P	hsa_circRNA_101657	hsa_circ_0005035	exonic	chr15	+	99250790	99251336	uc010urq.2	IGF1R	TGCCAGAAAATCTGCGGGCCAGGCATCGACATCCGCAACGACTATC
ASCRP002008	96.3333	98.5	96.6667	84.5	78.5	81.1667	6.66549	6.67625	6.57916	6.06678	6.05377	6.05296	P	P	A	P	P	P	hsa_circRNA_101660	hsa_circ_0007550	exonic	chr15	+	101149911	101152632	uc002bwj.3	ASB7	TTTCTAGAACACGGAGGTTAAGAAGGCTTTTTTGCTCTGTAGCCTG
ASCRP002009	56.6667	56.8333	60.1667	68.6667	65.6667	66	5.74103	5.77059	5.74338	5.75537	5.76729	5.77385	P	P	A	A	M	P	hsa_circRNA_101661	hsa_circ_0037078	exonic	chr15	+	101550654	101551042	uc002bwr.3	LRRK1	CTGCCCTTTGGCTACTTGAAATTGACATTTCCAGCAACAAGTTGTC
ASCRP002010	72.1667	72.8333	78	98.5	95.8333	98.3333	6.16198	6.19594	6.22591	6.29892	6.33856	6.32287	P	P	P	P	P	P	hsa_circRNA_101663	hsa_circ_0037100	exonic	chr15	-	101929668	101970268	uc010bpe.3	PCSK6	TAGAAGCAAAGATTCCTACGCCAGCTACGACGTGAACGGCAATGAT
ASCRP002012	78	81.8333	82.8333	98.3333	96	101	6.33434	6.38513	6.30822	6.29921	6.3086	6.37052	P	P	P	P	M	P	hsa_circRNA_101665	hsa_circ_0037127	exonic	chr16	-	142593	143323	uc002cfp.2	NPRL3	TGTGCAGGAGGTTTTCCAGCTTGCAGCTCATCTGGTGTACTGGGGC
ASCRP002013	63.3333	64.6667	66.8333	69.3333	69	67.3333	6.01158	5.94222	5.94677	5.82231	5.89187	5.7902	P	P	P	P	P	P	hsa_circRNA_101666	hsa_circ_0037130	exonic	chr16	-	148142	150507	uc002cfp.2	NPRL3	CTTGCTGCAGCCTGTGCACGTCGGGCGTAGTTCGGCTTCACATCAA
ASCRP002014	111.833	110.5	119.667	121.833	114.667	116.333	6.8775	6.84113	6.91539	6.62001	6.60665	6.56524	P	P	P	P	P	P	hsa_circRNA_101667	hsa_circ_0005648	exonic	chr16	-	249060	258187	uc021szo.1	LUC7L	TCAGTTGAGGGCAATGGATCACTTGGAGTCCTTTATTGCTGAATGT
ASCRP002016	79	84.6667	80.3333	75	71.8333	74	6.33668	6.41338	6.26682	5.903	5.96293	5.89827	P	P	P	P	P	P	hsa_circRNA_101669	hsa_circ_0037158	exonic	chr16	-	354303	364683	uc002cgp.2	AXIN1	CGTGCGCATGGTATGGATCCTGGCGGGAGCCAGTCAACCCCTATTA
ASCRP002017	440.5	441	458.667	567.5	550.333	562	9.02331	9.0126	9.0367	8.89412	8.88524	8.8998	P	P	P	P	P	P	hsa_circRNA_101670	hsa_circ_0037160	exonic	chr16	-	359972	364683	uc002cgp.2	AXIN1	AGGTCAATGGGCGGGTGCCCCTACCTCACATTCCCGTATGGATCCT
ASCRP002018	119.833	123.667	125	122.333	124.167	120.833	7.01262	7.05351	7.00407	6.61541	6.69243	6.63738	A	P	P	P	P	P	hsa_circRNA_101671	hsa_circ_0005838	exonic	chr16	-	396147	397106	uc002cgp.2	AXIN1	GAGAGTTCAGGACAGATTGATTCACTTTGGAGCTGTAAGTACTGAT
ASCRP002019	51.8333	55.5	58	71	68.6667	68.5	5.65315	5.70907	5.71259	5.78337	5.86964	5.83079	A	P	A	P	P	A	hsa_circRNA_101672	hsa_circ_0037207	exonic	chr16	+	667207	668260	uc002chq.3	RAB40C	TACTCCAGGGGCGCTCAGGGATCGACTACAAGACCACCACCATCCT
ASCRP002021	78.6667	84.3333	81	112	107.833	112.667	6.311	6.40458	6.29056	6.48835	6.48196	6.51619	P	P	P	P	P	P	hsa_circRNA_101674	hsa_circ_0007701	exonic	chr16	-	1004356	1004666	uc021tad.1	LMF1	TTAATGTGGGCCATGTCTGTCGTGGCATTCCTGGTGGCTTTCCATC
ASCRP002022	141.833	142	143.333	156.667	152.5	157.667	7.27427	7.2687	7.22787	7.00593	7.00375	7.02174	P	P	P	P	P	P	hsa_circRNA_101675	hsa_circ_0000665	exonic	chr16	+	1364020	1370518	uc002clc.2	UBE2I	CGATTTACTGGGACTTTGAACATGTCGGGGATCGCCCTCAGCAGAC
ASCRP002024	69.3333	73.3333	82	80	68.1667	75.8333	6.1277	6.21738	6.3067	5.98955	5.88203	5.95568	P	P	P	P	P	P	hsa_circRNA_101677	hsa_circ_0008480	exonic	chr16	+	1774557	1779579	uc002cml.3	MAPK8IP3	CGGGGCGGAGAAATTCATTGAGTTTGAAGATGCTCTGGAACAAGAG
ASCRP002025	86.8333	88	92	109.5	104	110.333	6.49864	6.51093	6.48849	6.44976	6.46315	6.49217	P	P	P	P	P	P	hsa_circRNA_101678	hsa_circ_0037353	exonic	chr16	-	1872300	1873038	uc002cmz.3	HAGH	ACCACCACTGGTCCAGCCCTGCTGGGAGTTTTCTGCCACACAGATT
ASCRP002030	95.8333	94.8333	100.5	102.333	102.833	105.333	6.64857	6.60385	6.63544	6.33318	6.40871	6.42201	P	P	P	P	P	P	hsa_circRNA_101683	hsa_circ_0007275	exonic	chr16	-	2312278	2313288	uc002cpt.3	RNPS1	AAGCACATGGATGGAGGTCTCGGTCCAGCTCGACTTCCAGCTCAGG
ASCRP002031	264.667	276.667	278.833	334	337.333	339.5	8.27729	8.31655	8.28814	8.09209	8.14671	8.11971	P	P	P	P	P	P	hsa_circRNA_101684	hsa_circ_0037511	exonic	chr16	-	2312278	2314761	uc002cpt.3	RNPS1	ATGGATGGAGGCTGCTCTTTGGCGTAAATTGCAATCGATTAGGGAT
ASCRP002032	48.6667	47.6667	46.3333	64.1667	62.3333	62.5	5.51017	5.50537	5.37448	5.67671	5.70066	5.64751	A	A	A	P	P	P	hsa_circRNA_101685	hsa_circ_0037516	exonic	chr16	-	2369581	2369841	uc002cpy.1	ABCA3	AAGGAAAGGAGGCTGAAGGGTACATCCGGGAAGGCTTCCTGGCCGT
ASCRP002034	67.5	68	70.6667	87.3333	82.3333	83.6667	6.09496	6.08337	6.05201	6.12841	6.14104	6.09961	P	M	P	P	P	P	hsa_circRNA_101687	hsa_circ_0004603	exonic	chr16	+	2489353	2493801	uc002cqd.1	CCNF	TCCGTGCAGAAGGGACTCAATGACACAATGAGGATGAGGAGAAGCA
ASCRP002035	99.3333	98	105.333	127.667	123.333	125.833	6.68259	6.64474	6.68884	6.66089	6.69546	6.67131	P	M	P	P	P	P	hsa_circRNA_101688	hsa_circ_0005466	exonic	chr16	+	2607703	2616454	uc002cqs.3	PDPK1	AGCAAACAAGTATGACGCCGTGCCCATCCAGTCCAGCGTGGTGTTA
ASCRP002036	54.1667	56	55	68	62.3333	62.6667	5.7242	5.74043	5.62586	5.74877	5.71867	5.70959	M	P	A	P	P	P	hsa_circRNA_101689	hsa_circ_0007763	exonic	chr16	+	3526221	3529600	uc002cvh.4	NAA60	ACCAAAATACATAAAGAGGTGTGAATGACAGAGGTGGTGCCATCCA
ASCRP002038	253	259.333	259.333	263.833	263.833	252.667	8.19921	8.2278	8.19811	7.75724	7.80606	7.72222	P	P	P	P	P	P	hsa_circRNA_101691	hsa_circ_0007637	exonic	chr16	-	3900297	3901010	uc002cvv.3	CREBBP	CATGGCCAAGATTTTGGATCATTGTTTGACTTGGAAAATGATCTTC
ASCRP002039	154.167	158.667	170.333	192.667	191.167	195	7.41806	7.42181	7.47942	7.27326	7.32705	7.32551	P	P	P	P	P	P	hsa_circRNA_101692	hsa_circ_0005692	exonic	chr16	+	4382215	4383520	uc002cwc.1	GLIS2	CAGTGCCTCGGTTCCTGCGTGAAGACCAGCTGGGAGCCCACTGCCT
ASCRP002040	248.667	249.833	262.667	261.167	259.5	255	8.18425	8.17105	8.21987	7.74352	7.77422	7.73789	P	P	P	P	P	P	hsa_circRNA_101693	hsa_circ_0007788	exonic	chr16	-	4516153	4519466	uc002cwm.3	NMRAL1	AAAGCCCCAGACGGAAAGAGCTACTTGCTGAGTGCCCAGGGTGGCT
ASCRP002041	55.6667	56.5	58.8333	64.1667	61.3333	62	5.69983	5.72797	5.75703	5.67742	5.68906	5.64458	P	A	A	A	P	P	hsa_circRNA_101694	hsa_circ_0007032	exonic	chr16	+	4700365	4707364	uc002cwz.3	MGRN1	ATGGAAGGATGACGAGGAAACTACTTTGCTTCGCACTTTTTCATGG
ASCRP002042	89.6667	94	95.1667	148.833	142.5	146.333	6.53206	6.59289	6.58142	6.89708	6.89444	6.91432	A	P	M	P	P	P	hsa_circRNA_101695	hsa_circ_0007146	exonic	chr16	-	5077135	5078186	uc010buc.3	NAGPA	AGAACTCTCCTTTTTCACCAGCCAGGACAACATGTGGCGCTGTCCC
ASCRP002044	52.6667	54.6667	53.8333	68.8333	66.1667	68.3333	5.65235	5.67917	5.64777	5.75277	5.81729	5.80509	A	A	A	P	P	P	hsa_circRNA_101697	hsa_circ_0037794	exonic	chr16	+	8839857	8851663	uc002czc.4	ABAT	TGAAACTCATCCAACAGCCTCAAAATGCGGATCCAGACACATTAGT
ASCRP002045	111	107.833	118.667	185.333	182.667	177.833	6.88381	6.82403	6.87871	7.22083	7.26548	7.19331	P	P	P	M	P	P	hsa_circRNA_101698	hsa_circ_0000669	exonic	chr16	-	8952206	8953192	uc002czh.1	CARHSP1	GACATCTTCCTGCACATCTCTGAGTCAGCCATGTCATCTGAGCCTC
ASCRP002046	61.1667	63.5	68.3333	67.1667	60	63.6667	5.91292	5.95142	5.97485	5.72445	5.68159	5.68096	P	P	P	P	P	P	hsa_circRNA_101699	hsa_circ_0004344	exonic	chr16	-	9023225	9024254	uc010uyj.1	USP7	AATATCTGAGGAAGCGGGAGATACAGATGACCCACCAAGAATTACT
ASCRP002047	64.3333	66.3333	69.8333	77.5	71	72.8333	5.9255	6.05094	6.00643	5.93588	5.88965	5.91045	P	P	P	P	P	P	hsa_circRNA_101700	hsa_circ_0006836	exonic	chr16	+	11114049	11118778	uc002dao.3	CLEC16A	CCATGTCTCATAATAAAGAGATCGAGATGGTGATCATGGAGCGTAG
ASCRP002048	85.3333	86.6667	91.8333	105.333	101	103.333	6.40946	6.47815	6.46812	6.39838	6.40765	6.40471	P	P	P	P	P	P	hsa_circRNA_101701	hsa_circ_0000672	exonic	chr16	+	11114049	11154879	uc002dao.3	CLEC16A	TCAAGACTGATGATGTCCTGGATCTGAAGATCGAGATGGTGATCAT
ASCRP002049	106.333	108.833	112.833	139.667	136	136	6.81045	6.83855	6.87396	6.81518	6.84896	6.79318	P	P	P	A	P	P	hsa_circRNA_101702	hsa_circ_0007846	exonic	chr16	+	11114049	11220003	uc002dao.3	CLEC16A	TCGGTGGACAAGGTGCCAGAGATCGAGATGGTGATCATGGAGCGTA
ASCRP002051	85.6667	88	92.6667	160.333	154.667	161.333	6.47422	6.46977	6.46897	7.00516	7.03266	7.04279	P	P	P	M	A	P	hsa_circRNA_101704	hsa_circ_0037858	exonic	chr16	-	11647388	11650591	uc002daz.3	LITAF	TGTGCCTGCTGGGGTAAAATGTCGGTTCCAGGACCTTACCAGGCGG
ASCRP002052	59.3333	61	60.6667	75.5	71.1667	69	5.78951	5.89264	5.75177	5.92049	5.91973	5.80264	P	P	P	P	P	P	hsa_circRNA_101705	hsa_circ_0037866	exonic	chr16	-	11778020	11830089	uc002dbg.1	TXNDC11	TTTCCCTGCAACAGTCGAGCAAAAGATGTGATAATACCAGCAAAGC
ASCRP002053	56.3333	56.5	59.1667	76.8333	72.8333	76.3333	5.78914	5.7639	5.7174	5.94984	5.97819	5.96488	P	P	A	P	P	P	hsa_circRNA_101706	hsa_circ_0005394	exonic	chr16	-	11868091	11876244	uc002dbl.3	ZC3H7A	GAAACTGTTATGATTGCTCATTTAGAAAGTGGATGTGTGGGATAAC
ASCRP002054	531.167	500.833	571.5	575	558	532.167	9.30659	9.21622	9.36496	8.90866	8.90837	8.82034	P	P	P	P	P	P	hsa_circRNA_101707	hsa_circ_0000673	exonic	chr16	-	11940357	11940700	uc010buw.2	RSL1D1	GGTTCTTGCAGATTATCTCCCTCCAAACTCTAAAGAAGGAATATAA
ASCRP002055	106.5	106.833	112.667	120.667	119	121.833	6.82195	6.79304	6.83411	6.6102	6.63525	6.61786	P	P	P	M	P	P	hsa_circRNA_101708	hsa_circ_0006979	exonic	chr16	-	11940357	11941663	uc010buw.2	RSL1D1	GTTCTTGCAGGACCTTGCCTCATAGTATTCGATCAGATTCAGAAGA
ASCRP002056	47.1667	46.5	48.6667	64.6667	61.1667	60.6667	5.3296	5.49376	5.45357	5.72629	5.75758	5.61733	A	A	A	P	P	P	hsa_circRNA_101709	hsa_circ_0037896	exonic	chr16	-	11976871	11979131	uc002dbt.3	GSPT1	GCCAAACAAGTGGATTACCGTTTATTCCATATCTGGATAATTTGCC
ASCRP002058	112.5	111.833	118	169.333	164	165.333	6.88808	6.86872	6.90553	7.09048	7.09283	7.08833	P	P	P	P	M	A	hsa_circRNA_101711	hsa_circ_0037969	exonic	chr16	-	14680174	14721193	uc010uzc.2	PARN	ATGTGTTTTCCCCAGCATTCCATGGACTTTTTGCTATTTCAGTTTG
ASCRP002059	171.167	175.333	175.667	199.333	200.333	204.5	7.56309	7.59387	7.54285	7.34192	7.39656	7.38103	P	P	P	P	P	P	hsa_circRNA_101712	hsa_circ_0005627	exonic	chr16	-	14687157	14698083	uc010uzc.2	PARN	CTCTGCCTGCGAAGGAGCGATATATAGTTATCAGCAAAGTAGATGA
ASCRP002060	123.833	123.333	127.5	164	137.333	144.5	7.06917	7.03033	7.02453	7.03003	6.84292	6.90064	P	P	P	P	P	P	hsa_circRNA_101713	hsa_circ_0037972	exonic	chr16	-	14693760	14698083	uc010uzc.2	PARN	CCATTGCTAATTCGAAGGAGCGATATATAGTTATCAGCAAAGTAGA
ASCRP002062	61.6667	62.8333	70	65.5	64	63.8333	5.87841	5.92551	6.01034	5.67742	5.73423	5.70075	P	P	P	P	M	P	hsa_circRNA_101715	hsa_circ_0009065	exonic	chr16	+	14738130	14738466	uc002dco.3	BFAR	TTCTCCTCAGATTAATGATGTTTTGCAGCAGTTTTCTACGTCTGAA
ASCRP002064	67	65.8333	77	195	183.167	188.167	6.0363	5.99144	6.15494	6.21609	7.26252	7.26609	P	P	P	M	M	P	hsa_circRNA_101717	hsa_circ_0000676	exonic	chr16	+	16101672	16110478	uc010bvi.3	ABCC1	GGAAACCATCCACGACCCTGACTGGAATGTCACGTGGAATACCAGC
ASCRP002065	138.167	142	153.833	269.5	263.167	272.833	7.24153	7.28546	7.33714	7.80044	7.80339	7.83375	P	A	P	P	M	P	hsa_circRNA_101718	hsa_circ_0038082	exonic	chr16	+	16103632	16110478	uc002del.4	ABCC1	ACCATCCACGACCCTGCCTTGGGATTTTTGCTGTGGATCGTCTGCT
ASCRP002066	66.3333	62.6667	70.8333	82	76.3333	82.5	6.00974	5.92035	6.01235	6.02053	5.96596	6.0674	P	P	P	P	P	P	hsa_circRNA_101719	hsa_circ_0038090	exonic	chr16	+	16110352	16127027	uc002del.4	ABCC1	GGATCACAGGGATGCCCAGGTGGACCTGTTTCGTGACATCACTTTC
ASCRP002067	161.667	155.667	166.5	181	169.833	181.5	7.47682	7.39813	7.42863	7.18377	7.15526	7.21933	P	P	P	P	P	P	hsa_circRNA_101720	hsa_circ_0002078	exonic	chr16	+	16126965	16130460	uc002del.4	ABCC1	AGAAGGAATGCGCCAAGACTAGGAAAATCCCTGCCCAGAGTCCAGC
ASCRP002068	177	175.333	188.833	255.667	246.167	258.5	7.61366	7.56978	7.62336	7.7204	7.70275	7.7677	P	M	P	P	P	P	hsa_circRNA_101721	hsa_circ_0038095	exonic	chr16	+	16126965	16150152	uc002del.4	ABCC1	TTCACCTGGGTCTGCACGCCCTTTCTGAATCCCTGCCCAGAGTCCA
ASCRP002069	311.667	319.667	336.667	386.167	386.333	404.833	8.50975	8.53688	8.55848	8.30702	8.35261	8.38744	P	P	P	P	P	P	hsa_circRNA_101722	hsa_circ_0038111	exonic	chr16	+	16146580	16150152	uc021tdq.1	ABCC1	GCCCTTTCTGAATCTGGGCCCTTCCGTCCTGGCTGGAGTGGCGGTG
ASCRP002070	95.1667	94.1667	99.5	81.8333	76	78.8333	6.63835	6.60099	6.59005	6.04586	6.0392	6.03354	P	P	P	P	P	P	hsa_circRNA_101723	hsa_circ_0038117	exonic	chr16	+	16162012	16165586	uc002del.4	ABCC1	GTCAAAGACGGTGGCCTTGTGCACATTTGCCGTCTACGTGACCATT
ASCRP002071	498.833	500.333	516.667	439.833	422.167	442.5	9.18498	9.20309	9.19191	8.51143	8.49016	8.53309	P	P	A	P	P	P	hsa_circRNA_101724	hsa_circ_0008120	exonic	chr16	+	16180680	16184445	uc002del.4	ABCC1	ACAGAGCAGGAGCAGGATGCAGAGGAGAACGGGCGTGAACCTGTCT
ASCRP002072	394	403	397.667	560	547.333	552	8.85012	8.8642	8.79957	8.87015	8.87796	8.86533	P	M	P	P	M	P	hsa_circRNA_101725	hsa_circ_0008255	exonic	chr16	+	16200594	16205439	uc002del.4	ABCC1	ATTTCACAAGACAGCTCAGCAGCTCCTCCTCCTATAGTGGGGACAT
ASCRP002073	58.6667	60.5	67	57.8333	56.3333	57.3333	5.83275	5.82363	5.97185	5.49582	5.49304	5.53489	P	P	P	A	A	A	hsa_circRNA_101726	hsa_circ_0038138	exonic	chr16	+	16205231	16205439	uc002del.4	ABCC1	ATTTCACAAGGTCAAGCTTTCCGTGTACTGGGACTACATGAAGGCC
ASCRP002074	66.8333	72	73.3333	85	80.5	87.1667	6.04254	6.15745	6.14942	6.06675	6.06895	6.1295	P	P	P	P	P	P	hsa_circRNA_101727	hsa_circ_0000679	exonic	chr16	+	16218645	16219768	uc002del.4	ABCC1	TATTCAGAGACTGAGAAGGAGGTGGCTGGCCGTGCGGCTGGAGTGT
ASCRP002075	179.833	184.167	188.667	230.833	224	219.833	7.62667	7.65743	7.65025	7.56356	7.56896	7.48973	P	P	P	P	P	P	hsa_circRNA_101728	hsa_circ_0006735	exonic	chr16	+	16345819	16346379	uc002dep.3	NOMO3	TGAAAATCGAGGATGTCCTGGGCTGCAATGTCTCACCAGTGCCTGG
ASCRP002076	95.3333	92.3333	100.833	163	162	161.5	6.58507	6.58301	6.62643	7.04132	7.07164	7.03957	M	A	P	P	P	P	hsa_circRNA_101730	hsa_circ_0038230	exonic	chr16	-	18805920	18806903	uc002dfl.1	ARL6IP1	TACCTGATAGGACCACTGAACAACAGCAAAGATTCCATGAAATTTG
ASCRP002081	68.8333	68	79.3333	82.1667	82.5	81.1667	6.07718	6.03985	6.23237	6.02959	6.08109	6.02576	P	P	P	P	M	P	hsa_circRNA_101735	hsa_circ_0006976	exonic	chr16	-	18851019	18851268	uc010bwa.3	SMG1	AGTTACGCAGGCCCAAGATTCCTACCAAACTCCTCAGAATCCTGGA
ASCRP002082	58.6667	55.8333	58.8333	68.5	65.1667	70.3333	5.77723	5.65588	5.72481	5.76481	5.81003	5.84658	P	P	A	P	P	P	hsa_circRNA_101736	hsa_circ_0008216	exonic	chr16	-	18851019	18853776	uc010bwa.3	SMG1	AGTTACGCAGATAATGCTAAGTTTGCAACAGAGAGCACAGAAACGT
ASCRP002083	70.1667	72	77.8333	97.1667	96.6667	95.1667	6.10745	6.1643	6.18176	6.25009	6.30465	6.26112	P	P	A	P	M	P	hsa_circRNA_101737	hsa_circ_0006434	exonic	chr16	-	18852886	18856973	uc010bwa.3	SMG1	CTGCCTTACAAGCACAAAAGAGAAGAGAAAATTGCAATCATGAGGG
ASCRP002084	69.6667	67.1667	70.5	83.6667	79.5	85	6.12862	6.02877	6.07013	6.01451	6.05089	6.08812	P	P	P	P	P	P	hsa_circRNA_101738	hsa_circ_0038306	exonic	chr16	-	18896411	18896988	uc010bwb.3	SMG1	CAGGTATCTGCTTGTAATGACCAGCCTGCAGTCTATTCTTGAAAAT
ASCRP002086	274.333	278.333	306.667	385.5	350.333	358.5	8.31413	8.3254	8.4243	8.31563	8.2035	8.18567	P	P	P	P	P	P	hsa_circRNA_101740	hsa_circ_0008616	exonic	chr16	+	19619499	19628130	uc002dgn.2	C16orf62	TGCCCCCGAGATCACTTTTCTCCAGAGAATGCAAATGACACGGCCA
ASCRP002087	97.6667	97.8333	105.333	114.833	109.333	113.667	6.67457	6.67857	6.6867	6.51777	6.48203	6.5361	P	P	P	P	P	P	hsa_circRNA_101741	hsa_circ_0005835	exonic	chr16	+	19627435	19628130	uc002dgn.2	C16orf62	TGCCCCCGAGGTGGGAATGGAAGTGGCCCCACATCTCAAAGAAACC
ASCRP002088	63.3333	64.3333	66.1667	64.6667	63.6667	70	5.95269	5.95483	5.95554	5.7042	5.76833	5.87758	P	P	P	P	P	P	hsa_circRNA_101742	hsa_circ_0004683	exonic	chr16	+	19627435	19637545	uc002dgn.2	C16orf62	GTAAGAAACTAGGAAACAAGTGGGAATGGAAGTGGCCCCACATCTC
ASCRP002089	65.3333	62.1667	64.3333	69	66.3333	69.5	5.98389	5.92907	5.87514	5.79657	5.88507	5.81638	P	P	A	P	M	P	hsa_circRNA_101743	hsa_circ_0006797	exonic	chr16	+	19627435	19659204	uc002dgn.2	C16orf62	TCTTGTGCAGTTGATTCATGTGGGAATGGAAGTGGCCCCACATCTC
ASCRP002090	349.333	326.667	362.333	446.5	461.333	423.5	8.67234	8.56601	8.67381	8.53427	8.61377	8.46816	P	P	P	P	P	P	hsa_circRNA_101744	hsa_circ_0005699	exonic	chr16	+	19627435	19663412	uc002dgn.2	C16orf62	CTCTCCCAAGGTGGGAATGGAAGTGGCCCCACATCTCAAAGAAACC
ASCRP002091	59	59.6667	61.3333	58.6667	57.5	61	5.82288	5.80487	5.76717	5.53777	5.67358	5.62819	P	P	P	A	P	P	hsa_circRNA_101745	hsa_circ_0038348	exonic	chr16	+	19627435	19680621	uc002dgn.2	C16orf62	TTCTACTTTATTAATAGTTCCGGTGGGAATGGAAGTGGCCCCACAT
ASCRP002092	71.1667	73.6667	75.5	85.5	75.8333	82.3333	6.13637	6.18968	6.13484	6.08185	6.00364	6.03098	A	P	P	P	P	P	hsa_circRNA_101746	hsa_circ_0038349	exonic	chr16	+	19627435	19693712	uc002dgn.2	C16orf62	ATAGACAAAGGTGGGAATGGAAGTGGCCCCACATCTCAAAGAAACC
ASCRP002093	66.6667	68.8333	69.1667	86	89	85.5	6.01406	6.08986	6.02013	6.09805	6.2099	6.10828	P	P	P	P	P	P	hsa_circRNA_101747	hsa_circ_0038350	exonic	chr16	+	19627435	19702793	uc002dgn.2	C16orf62	TAGAGCATCTGAAAACCCTGGCCAAGGACGAGGTGGGAATGGAAGT
ASCRP002094	615.667	568	615.167	875.5	870.667	856.5	9.49732	9.39781	9.44657	9.5324	9.55732	9.50989	P	P	A	P	M	P	hsa_circRNA_101748	hsa_circ_0003645	exonic	chr16	+	19656207	19663412	uc002dgn.2	C16orf62	CTCTCCCAAGTGCACTCACTCTTGAGGATGAGAAAAGAATGCTGTC
ASCRP002095	64	61.5	64.5	69.6667	70.3333	68	5.96383	5.89281	5.91329	5.80632	5.89056	5.81043	P	P	P	P	P	P	hsa_circRNA_101749	hsa_circ_0038366	exonic	chr16	+	19659105	19659204	uc002dgn.2	C16orf62	GTTGATTCATGTTTCCTTTGGCCGTGATTTTGAACAACAGCTGAGT
ASCRP002097	55	53.6667	58.5	67	60.5	65.6667	5.68855	5.68758	5.68866	5.67668	5.6967	5.71722	P	A	A	P	P	P	hsa_circRNA_101751	hsa_circ_0038409	exonic	chr16	-	21436299	21436699	uc021tei.1	NPIPL3	CCTGAGGAAGGTATGATCTCGTGAAATCTTGAGAGAAACTGAATGA
ASCRP002099	53	51.3333	56.6667	73.5	65.6667	66.3333	5.64325	5.57678	5.68215	5.86488	5.81765	5.74581	P	A	A	P	P	P	hsa_circRNA_101753	hsa_circ_0002696	exonic	chr16	+	21623965	21636436	uc002dje.3	METTL9	GTGGAAAACGTGGTATGTGTGCAACAGAGAGAAATTATGCGAATCA
ASCRP002100	55	54.5	56.3333	65.3333	57.8333	60.3333	5.72473	5.65719	5.68098	5.67692	5.59461	5.64915	P	M	A	P	P	P	hsa_circRNA_101754	hsa_circ_0038465	exonic	chr16	+	21973780	21983443	uc002djx.3	UQCRC2	GCCATTTGATTGTGACCGCAACAAGGGAAAACATGGCTTATACTGT
ASCRP002101	86.6667	84.5	86.1667	90.8333	90.5	91	6.50088	6.40518	6.39251	6.17852	6.25256	6.2005	P	A	P	M	P	P	hsa_circRNA_101755	hsa_circ_0006485	exonic	chr16	+	21979948	21987564	uc002djx.3	UQCRC2	AAGCTGCCAATTACATTACTTCGTTCAGAACCATTTCACAAGTGCA
ASCRP002102	116.667	118	123.833	153.667	147.833	153.333	6.94543	6.9485	6.97271	6.95924	6.94368	6.94996	P	P	P	P	P	P	hsa_circRNA_101756	hsa_circ_0038487	exonic	chr16	+	22236974	22237296	uc002dkh.3	EEF2K	CCACTTCAAGGACCTTCGCCTCTGCATTTGTCCAGTAACTCTGGCT
ASCRP002103	106.667	101.667	114.5	124.667	110	124.167	6.78685	6.75275	6.83123	6.63342	6.5405	6.64427	P	P	P	P	P	P	hsa_circRNA_101757	hsa_circ_0008284	exonic	chr16	+	22260075	22262643	uc002dkh.3	EEF2K	AGTATAATCGGCACAAGCCCCCCAAGCAGGTACAACGCCGTCACCG
ASCRP002104	70.8333	71.6667	78.3333	100.833	99.8333	96.8333	6.15898	6.12068	6.20443	5.97531	6.3756	6.29991	P	A	A	M	P	P	hsa_circRNA_101758	hsa_circ_0038508	exonic	chr16	+	22319468	22320831	uc002dkj.1	POLR3E	TACAGGCAAGTACCCTGTGCGTCCAGCCTCGATGACCTACGATGAC
ASCRP002105	61.8333	59.6667	72	81.1667	77.3333	80.3333	5.93076	5.8435	6.07812	6.0234	6.0394	6.06389	P	P	P	P	P	P	hsa_circRNA_101759	hsa_circ_0038608	exonic	chr16	-	23540822	23541218	uc002dls.4	EARS2	AAGGTGGATGTGATTGCCAAGCGTGTGCTGGGACTGCACCTCCAGC
ASCRP002106	53.3333	53.8333	55.5	57.1667	55	55.6667	5.68342	5.66982	5.59677	5.51038	5.57841	5.52153	P	P	A	A	A	P	hsa_circRNA_101760	hsa_circ_0038610	exonic	chr16	-	23543977	23563625	uc002dls.4	EARS2	ACCTGGAGAAGCTCCCAGAATTCAACAGGCTTCTTGCACCTGGGTG
ASCRP002108	75.6667	74.3333	81.5	95.8333	96.8333	101.167	6.23139	6.20723	6.25264	6.27919	6.35161	6.36266	P	P	M	P	P	A	hsa_circRNA_101762	hsa_circ_0000681	exonic	chr16	+	23999828	24046868	uc002dmd.3	PRKCB	AGGGACGTCCTCATTGTCCTCGTTTGCTGCTTTGTGGTGCACAAGC
ASCRP002112	117.667	115.333	125	168	160.5	157.5	6.95102	6.90772	7.00973	7.07864	7.06374	7.00345	A	P	P	P	P	P	hsa_circRNA_101766	hsa_circ_0000682	exonic	chr16	+	24043456	24046868	uc002dmd.3	PRKCB	GACGTCCTCATTGTCCTCGGACCCCCGCAGCAAACACAAGTTTAAG
ASCRP002113	77.5	76.5	77	86.6667	81.3333	84.3333	6.27445	6.27635	6.1785	6.08237	6.07521	6.0998	P	P	P	P	P	P	hsa_circRNA_101767	hsa_circ_0038648	exonic	chr16	+	24043456	24105618	uc002dmd.3	PRKCB	AAGCCAGTGTTGATGGCTGGACCCCCGCAGCAAACACAAGTTTAAG
ASCRP002114	77.5	79.6667	86.6667	92.6667	81.5	87.3333	6.27007	6.32197	6.39182	6.18976	6.13651	6.13938	P	P	P	P	P	P	hsa_circRNA_101768	hsa_circ_0038649	exonic	chr16	+	24043456	24135302	uc002dmd.3	PRKCB	GAAAGGCAGCTTTGGCAAGGACCCCCGCAGCAAACACAAGTTTAAG
ASCRP002117	150.167	149.333	152.667	205.667	206.5	201	7.3386	7.34275	7.32661	7.38552	7.4494	7.37273	P	P	P	P	A	P	hsa_circRNA_101771	hsa_circ_0038673	exonic	chr16	+	24788253	24788679	uc002dmm.3	TNRC6A	AACAGCAAAAACCAGTCAGTGCCAGAACAGATAAAGCCCAGTGTAA
ASCRP002120	60.3333	57.6667	64.3333	59.8333	55.3333	60.3333	5.85106	5.78997	5.85144	5.57646	5.57706	5.56789	P	P	P	A	A	A	hsa_circRNA_101774	hsa_circ_0038687	exonic	chr16	-	24988535	24990326	uc002dnb.3	ARHGAP17	GAGGAGACACAGCTGAGAAAACAGAAGTCCTTAGTGAAGATCTATT
ASCRP002121	78.3333	76.5	90.8333	116.667	115.5	121.167	6.31494	6.27361	6.43473	6.55802	6.60232	6.65141	P	P	M	P	P	P	hsa_circRNA_101775	hsa_circ_0038702	exonic	chr16	-	25264266	25266713	uc002dod.4	ZKSCAN2	TGGGTCCCAGGTCAGCAGTCCCGTGCACCGGGAGAAGCACTCCCCA
ASCRP002123	228.667	226.333	240.333	258.833	248	245.333	8.0248	8.03122	8.06875	7.74909	7.71611	7.68724	M	M	P	P	P	A	hsa_circRNA_101777	hsa_circ_0038718	exonic	chr16	+	27351506	27353580	uc002dom.3	IL4R	TTTTCTGCTCTCCGAGTGCCTTGGCATCTCCCAATGGGGTGGCTTT
ASCRP002125	92.8333	93	99.3333	144	139.333	139.667	6.5791	6.56983	6.61093	6.83528	6.8882	6.82827	P	P	P	P	M	P	hsa_circRNA_101779	hsa_circ_0008052	exonic	chr16	+	27712909	27720241	uc002dow.3	KIAA0556	GAACTTAGCTCTGCTTCCCATCACCACGGCGACTACTACTCAGGAG
ASCRP002126	80.5	81.8333	86.5	86.3333	85.3333	91.3333	6.37033	6.34346	6.37893	6.09104	6.15916	6.20799	P	P	A	A	P	P	hsa_circRNA_101780	hsa_circ_0038773	exonic	chr16	-	28112778	28113266	uc002dpa.1	XPO6	TCAAGATGGATCGGGCTTTCGGACAGTCCTTTCTCCAGCCCGACAT
ASCRP002127	52.3333	53.6667	52.8333	64.5	59.1667	61.8333	5.64546	5.68255	5.49325	5.62104	5.59494	5.62203	A	A	A	P	P	P	hsa_circRNA_101781	hsa_circ_0006012	exonic	chr16	-	28123137	28137169	uc002dpa.1	XPO6	ACTGGATGACAGACACAGGTTGAACATCACGGCGGAGAACGACTGC
ASCRP002128	94.6667	92.3333	95.1667	139.833	135.5	138.167	6.62576	6.57146	6.57292	6.79766	6.82797	6.8193	P	P	P	P	P	P	hsa_circRNA_101782	hsa_circ_0038799	exonic	chr16	-	28128638	28133083	uc002dpa.1	XPO6	AATCACACCTCTAATCAGCACCAAGGTTGGTCAAAGTCACTCTGTA
ASCRP002130	468.667	469.833	497	646.833	605.667	646.5	9.09933	9.11087	9.14011	9.07702	9.02409	9.09792	P	P	P	P	P	P	hsa_circRNA_101784	hsa_circ_0008223	exonic	chr16	-	28177828	28181230	uc002dpa.1	XPO6	ATCCCCGACCTCAGGAGAAAGTGTTGATCCAGTCCCCTGTGACAAC
ASCRP002131	76.5	73	76.3333	89	83.6667	87.3333	6.25613	6.20674	6.15027	6.10797	6.16359	6.16124	M	P	P	P	P	A	hsa_circRNA_101785	hsa_circ_0038821	exonic	chr16	-	28181070	28181230	uc002dpa.1	XPO6	ACAGTGCTTGGGCTACTGACAGTTGATCCAGTCCCCTGTGACAACC
ASCRP002133	136.5	138.833	141.833	190	179.667	183	7.21134	7.21561	7.2136	7.25771	7.23745	7.23164	P	P	P	P	P	P	hsa_circRNA_101787	hsa_circ_0038844	exonic	chr16	-	28499911	28500707	uc002dpq.1	CLN3	CTCTACGGCTGCTGCTGGGCCTTTGCAACAACTTCTCTTATGTGGT
ASCRP002134	60.3333	61.6667	70	79.8333	74.3333	75.1667	5.87504	5.86649	6.06405	5.99221	5.984	5.94448	P	P	P	P	P	P	hsa_circRNA_101788	hsa_circ_0038872	exonic	chr16	+	28898509	28899043	uc002drn.1	ATP2A1	TGCCATCCCCGAAGGCGAGTCTGTATCTGTCATCAAACACACGGAG
ASCRP002136	67.3333	64.5	61.5	78.5	71.3333	77.6667	6.04516	5.99168	5.83418	5.99058	5.90433	5.9866	P	P	P	P	P	P	hsa_circRNA_101790	hsa_circ_0038899	exonic	chr16	-	29458122	29458347	uc002dsp.3	LOC440354	AATTTACTCACGCTGGTTCTGTACAGAGTAATGAGATGTGTGACGG
ASCRP002139	64.8333	63	67.3333	90	81.8333	85.6667	5.9321	5.94442	5.96557	6.18406	6.10565	6.12167	P	P	P	P	P	P	hsa_circRNA_101794	hsa_circ_0038929	exonic	chr16	+	29810948	29811369	uc002dts.3	KIF22	AGAAACTCAGGACTCTCTGGGTGGCTCAGCCCACAGTATCCTTATT
ASCRP002140	58.6667	57	60.1667	64.3333	60.3333	65.8333	5.83275	5.72997	5.76933	5.69073	5.71117	5.72867	P	P	A	P	P	P	hsa_circRNA_101795	hsa_circ_0000688	exonic	chr16	+	29845053	29845387	uc010vea.2	MVP	AGGGTGACAGGACATCACACCCCTGCAGGTGGTTCTGCCCAACACT
ASCRP002141	146.667	149	151.167	222.167	215.333	223.667	7.32596	7.33868	7.28443	7.50285	7.52283	7.5426	P	P	P	P	P	P	hsa_circRNA_101796	hsa_circ_0006847	exonic	chr16	+	29916172	29917280	uc002duu.3	ASPHD1	ACGGCTTGATGGCCTAAAGATCCCTCCTGGCTGTGAGCTGGTGGTC
ASCRP002143	2361	2309.5	2493.17	2815.33	2777.33	2802.67	11.4154	11.3596	11.4785	11.2844	11.2872	11.3027	P	P	P	P	P	P	hsa_circRNA_101798	hsa_circ_0039053	exonic	chr16	+	30510394	30510810	uc002dyi.4	ITGAL	ACTTCTCATTTCATTTCCCGCTCCCGGCCCGTGGTGGATATGGTCA
ASCRP002144	69.5	72.5	70.6667	76	69.3333	70.1667	6.16662	6.20528	6.04073	5.90197	5.89457	5.84703	P	P	P	P	P	P	hsa_circRNA_101799	hsa_circ_0039076	exonic	chr16	+	30715384	30715636	uc021tgn.1	SRCAP	AGAACAGGCCAAGCATATGGTGTCGGACGGCATGACAGGCAGCAAT
ASCRP002145	125.333	127.333	130.167	178.167	170.333	174.333	7.05598	7.08855	7.05619	7.17535	7.15582	7.16105	P	P	P	P	P	P	hsa_circRNA_101800	hsa_circ_0006127	exonic	chr16	+	30740286	30740893	uc002dzg.1	SRCAP	ACTCATCCAGTATGATTGCGGACTCCCTGGAGGAAAAGCGGAAGCG
ASCRP002146	52	53.5	51	66	60.3333	65.5	5.60722	5.68445	5.51779	5.72247	5.71938	5.68066	A	P	A	P	P	P	hsa_circRNA_101801	hsa_circ_0002500	exonic	chr16	-	46708225	46711310	uc002eed.3	VPS35	ACCTTGAACAATTGTTTTGACTGGCATATTGGAGCAAGTTGTAAAC
ASCRP002147	110.667	110.833	113.833	163.333	157.167	165	6.86731	6.84846	6.83985	7.04438	7.05785	7.06776	P	P	A	P	P	P	hsa_circRNA_101802	hsa_circ_0039216	exonic	chr16	+	46931559	46934702	uc002eel.3	GPT2	AACAGCCTGGGGTATCAAAAAGCCATTCACAGAGGTCATCCGAGCC
ASCRP002148	65.6667	67.1667	66.3333	75.1667	72.5	72	5.96374	6.07159	5.9292	5.87885	5.93392	5.83095	P	P	P	P	P	P	hsa_circRNA_101803	hsa_circ_0003520	exonic	chr16	-	47143393	47165936	uc002eer.2	NETO2	TTTGTGGAGCTGTTGTTAATAACAGTACTGGTAGTGGAAGGGATTG
ASCRP002149	57.8333	54	57.3333	66.3333	64.3333	62.3333	5.75337	5.66636	5.71224	5.73325	5.74727	5.65623	P	A	A	P	P	P	hsa_circRNA_101804	hsa_circ_0005385	exonic	chr16	+	47497809	47581459	uc010vgi.1	PHKB	TACATTCGAGCTTAGCCTGCGACGCTTATGATTAGAGCCAACAATT
ASCRP002154	121.833	122.667	126.333	119.333	112.833	120.333	7.03416	7.018	7.01486	6.60236	6.57425	6.63186	P	P	P	P	P	P	hsa_circRNA_101809	hsa_circ_0008558	exonic	chr16	+	48311248	48337216	uc002efi.1	LONP2	ATGTGACTGAGAGAGAAGGCGCACCTATGTTGGCAGCATGCCTGGT
ASCRP002155	66.3333	64.1667	69.6667	138	128.333	136	5.97687	6.00182	5.98329	6.78411	6.72864	6.75875	P	M	P	P	P	P	hsa_circRNA_101810	hsa_circ_0005813	exonic	chr16	+	48381417	48382201	uc002efi.1	LONP2	TTACACTGAGAGGTCTTGTTCTTCCAGTATCTCAGCGTTTGAGTCA
ASCRP002157	61	62.6667	61.1667	61.5	60.3333	62.8333	5.92532	5.94258	5.8257	5.61847	5.70182	5.68544	P	P	P	P	P	P	hsa_circRNA_101812	hsa_circ_0000699	exonic	chr16	+	50321822	50322261	uc002egb.1	ADCY7	TCATTGCCTTCAGCCAGGGGAGCTGAGGAACTGCGTGTGGAGTCAG
ASCRP002160	188.167	191.667	198	473.833	475.833	474.667	7.70496	7.73476	7.72364	8.60921	8.65976	8.62078	P	P	P	P	P	P	hsa_circRNA_101815	hsa_circ_0039388	exonic	chr16	+	53513065	53514681	uc002ehi.4	RBL2	ACAGGCAAATGTCACAAAAGAAGATAAGTCCTTCCAGAACATTATG
ASCRP002161	71.8333	69.3333	73.6667	81.6667	78	83	6.1262	6.05728	6.14976	6.0206	6.02529	6.10969	P	P	P	P	P	P	hsa_circRNA_101816	hsa_circ_0005941	exonic	chr16	+	53907697	53922863	uc002ehr.3	FTO	GGAGGGTGTGATGATCTCAATGCCACCCACCAACACTGTGTTTTGG
ASCRP002163	60.8333	61.8333	63	66.8333	61.6667	64.3333	5.88846	5.9006	5.82282	5.69137	5.73515	5.70151	P	P	P	P	P	P	hsa_circRNA_101818	hsa_circ_0039444	exonic	chr16	+	56492459	56496546	uc002ejb.3	OGFOD1	GAATTCACTGTCTGATGATTTGAAGAAGAGAAGAGAGCCTCACATC
ASCRP002165	997.333	1018.17	1024.17	1066.33	1049.33	1067.17	10.1934	10.1892	10.1826	9.81667	9.8377	9.83539	P	A	P	P	P	P	hsa_circRNA_101820	hsa_circ_0039557	exonic	chr16	+	57250018	57255327	uc002eld.3	RSPRY1	CCTCAATCATAAGTTACAGTCCCACCCCACAGTCATGCTTTTTGCA
ASCRP002169	64	65.3333	66.6667	78	76	80.6667	5.98736	6.00032	5.97881	5.952	5.976	6.02478	A	P	P	P	P	P	hsa_circRNA_101825	hsa_circ_0008242	exonic	chr16	-	66759730	66763002	uc002eqb.1	DYNC1LI2	AAGAAGTCAGCTGGTCCACGACAAAGAGTTGGCAGCAGAAGATGAG
ASCRP002170	57.6667	60.3333	61.5	77.5	69	71.3333	5.74516	5.84212	5.82661	5.93962	5.85797	5.919	P	P	A	P	P	P	hsa_circRNA_101826	hsa_circ_0008716	exonic	chr16	+	66971939	66973261	uc002eqq.3	CES2	TAACCTGCCGGCCAGGACTCAGCCAGTCCCATCCGGACCACACACA
ASCRP002171	63	67.6667	67.8333	69.1667	64.8333	68.6667	5.91623	6.06139	5.98389	5.77833	5.78517	5.80687	A	P	P	P	P	P	hsa_circRNA_101827	hsa_circ_0000707	exonic	chr16	+	67070541	67116242	uc002era.3	CBFB	GCAGTAACTGGCTTTTGTGGCCACAGGAACCAATCTGTCTCTCCAG
ASCRP002172	199.833	208.833	188.333	149.667	149	145.5	7.81618	7.88092	7.64409	6.91049	6.96511	6.88725	P	P	P	P	P	P	hsa_circRNA_101828	hsa_circ_0039787	exonic	chr16	+	67154014	67159945	uc002erc.3	C16orf70	TGTTTGATGCTTTCAATCAGAGACTTAAGGAATGCCTCTGGCTCAG
ASCRP002173	809.667	839	839	901.667	916.667	899.833	9.89546	9.95506	9.90912	9.57175	9.6195	9.59836	P	P	M	P	P	P	hsa_circRNA_101829	hsa_circ_0039844	exonic	chr16	+	67644726	67650781	uc002etl.3	CTCF	CAGTGTAGAAGCAGGGGAAATGGAAGGTGATGCAGTCGAAGCCATT
ASCRP002174	75.3333	77.1667	76.5	93.6667	89.3333	93	6.25628	6.2913	6.19059	6.21486	6.2208	6.20366	A	P	P	P	P	P	hsa_circRNA_101830	hsa_circ_0039847	exonic	chr16	+	67650647	67650781	uc002etl.3	CTCF	CAGTGTAGAAGTACTCGTCCTCACAAGTGCCCAGACTGCGACATGG
ASCRP002175	80.6667	85.8333	86.8333	99	97.6667	98.6667	6.35153	6.46853	6.36786	6.31503	6.36272	6.30536	P	P	M	P	P	P	hsa_circRNA_101831	hsa_circ_0008272	exonic	chr16	+	67662272	67663436	uc002etm.1	CTCF	TAAGAAAGAAGATTCCTCTGACAGTGGAGAGGCACATGATCATGCA
ASCRP002176	71.8333	72.1667	78.6667	92	83.6667	87.3333	6.15948	6.18043	6.25563	6.157	6.1078	6.14612	P	P	P	P	P	P	hsa_circRNA_101832	hsa_circ_0039857	exonic	chr16	-	67761229	67771938	uc002eud.3	RANBP10	TGCTGCCCTCAACAGCGCCATTTTAGGTATAGCCTTCACAGACCTC
ASCRP002178	69.6667	69.6667	76.1667	81	77.6667	80.8333	6.13402	6.07119	6.19268	6.02305	6.02434	6.00809	P	P	P	P	P	P	hsa_circRNA_101834	hsa_circ_0039914	exonic	chr16	+	68087466	68088520	uc002evi.3	DUS2L	CCAGGCTTGTAGGTGCTCAGCACAGTGGACTTTGTCGCCCCTGATG
ASCRP002179	655.833	652.667	650	1051.17	949.5	952.167	9.58813	9.58361	9.52131	9.77106	9.67898	9.68652	P	A	P	A	P	P	hsa_circRNA_101835	hsa_circ_0005615	exonic	chr16	+	68155889	68157024	uc010vkq.2	NFATC3	ACCCCTATATTTCGATCTTGAGCCAGATGATTGTGCATCCATTTAC
ASCRP002180	441.333	453.333	457.333	646.5	647.5	659.5	9.02474	9.05283	9.02845	9.07326	9.12501	9.12896	P	P	P	P	P	P	hsa_circRNA_101836	hsa_circ_0000711	exonic	chr16	+	68155889	68160513	uc010vkq.2	NFATC3	ATCCTGTTGTGAAGATCTTGAGCCAGATGATTGTGCATCCATTTAC
ASCRP002181	302.333	303.333	300.667	401.667	405.5	409.833	8.46389	8.44739	8.38913	8.37378	8.43101	8.41163	P	P	P	P	P	P	hsa_circRNA_101837	hsa_circ_0039929	exonic	chr16	+	68155889	68225678	uc010vkq.2	NFATC3	CACTTTAGATGATGATCTTGAGCCAGATGATTGTGCATCCATTTAC
ASCRP002182	171.667	170.667	171.667	234.167	228.833	236	7.5758	7.53211	7.48693	7.59363	7.61553	7.61679	P	P	P	P	P	P	hsa_circRNA_101838	hsa_circ_0039930	exonic	chr16	+	68160350	68160513	uc010vkq.2	NFATC3	TGTTGTGAAGCACATCTTCATTACCTCCACTAGACTGGCCTTTACC
ASCRP002183	124	127	131.667	132.667	129.667	135.667	7.04923	7.07263	7.08457	6.73317	6.77554	6.77001	P	P	P	A	M	P	hsa_circRNA_101839	hsa_circ_0039943	exonic	chr16	+	68300495	68300624	uc010cfb.2	SLC7A6	AAAGTGTGATGTTCGCGTATTTCTTGACAGAGTTTATGTGGCCGAG
ASCRP002184	138.5	143	145.833	180.5	178.333	187.333	7.24279	7.27605	7.24826	7.19182	7.22194	7.25122	P	P	P	P	P	P	hsa_circRNA_101841	hsa_circ_0005623	exonic	chr16	+	68300495	68309152	uc010cfb.2	SLC7A6	TGGCTGCTGCTTGCATATAGTTTATGTGGCCGAGGCAGACAAGTGG
ASCRP002185	77.8333	74.1667	78.3333	106.833	101	104.833	6.3089	6.21196	6.21458	6.43402	6.3834	6.41038	P	M	P	P	P	P	hsa_circRNA_101842	hsa_circ_0007669	exonic	chr16	+	68308593	68309152	uc010cfb.2	SLC7A6	TCTCCTGGCTGCTGCTTGCATATGCCACAGCAAACACAGGTGTGCA
ASCRP002187	56	58	56.8333	66.8333	57.5	63.1667	5.74854	5.78941	5.64641	5.76071	5.618	5.70414	P	P	A	P	P	P	hsa_circRNA_101844	hsa_circ_0039960	exonic	chr16	+	68355328	68358735	uc002evy.2	PRMT7	TGCCATCGAGGTCATCTTATGCAGATATGCTACATGACAAAGACAG
ASCRP002189	203.833	200.5	208.333	260.667	243.167	244.333	7.84532	7.80915	7.80488	7.73994	7.688	7.68599	P	P	P	P	P	P	hsa_circRNA_101846	hsa_circ_0003220	exonic	chr16	+	68893786	68896964	uc002ewh.3	TMCO7	ACCACCCCAGGCTCGGGCTCAAGTTCACTACAGGTCACAAAACATG
ASCRP002190	61.5	63.1667	65	74	72.6667	74	5.90309	5.91005	5.91161	5.88353	5.94673	5.92037	P	P	P	P	P	P	hsa_circRNA_101847	hsa_circ_0040000	exonic	chr16	+	68909056	68914533	uc002ewi.4	TMCO7	AAGAACTTAGTAGATGCATTGAGGATGTGTTTAAGCGGGAGCAGCT
ASCRP002191	80.3333	77.1667	80.5	89.3333	87.6667	90.8333	6.34884	6.25044	6.26578	6.13704	6.18784	6.18423	P	P	P	P	P	P	hsa_circRNA_101848	hsa_circ_0008700	exonic	chr16	+	69170598	69177292	uc010cfi.3	CIRH1A	TGTAGCTGACTTTTTCCCAGGTCATGAGTCTCGGGCTACAGAAGCT
ASCRP002192	61.6667	59.3333	62.6667	70.6667	67.3333	71.6667	5.8827	5.79089	5.82666	5.82342	5.85177	5.87949	P	P	P	P	P	P	hsa_circRNA_101849	hsa_circ_0040016	exonic	chr16	+	69173727	69177292	uc010cfi.3	CIRH1A	AGTCCATTGCTGTAGCTGACGTCGCATCCTGAGTCTCAGCTGGCAT
ASCRP002193	251.167	249	258	227.667	220.333	225	8.19047	8.16357	8.17199	7.55085	7.55057	7.54679	P	P	P	A	P	A	hsa_circRNA_101850	hsa_circ_0007018	exonic	chr16	+	69189773	69201088	uc002ews.4	CIRH1A	GATATATAAGGGTCCTGAGAACATTATCTGTAGCTGTATCTCCCCA
ASCRP002194	98.8333	100.667	103.167	127.667	122.333	125.5	6.70465	6.7049	6.67521	6.68894	6.67301	6.67763	P	P	P	P	P	P	hsa_circRNA_101851	hsa_circ_0005733	exonic	chr16	+	69279504	69304188	uc002ewu.3	SNTB2	GTTGCCACCAGTCAAGTTCATCCGAGAAGTAACACCATATATCAAG
ASCRP002195	85.3333	80.1667	85.1667	106.5	106.5	103.5	6.43894	6.35095	6.35475	6.42272	6.46499	6.40629	P	P	P	P	P	P	hsa_circRNA_101852	hsa_circ_0040039	exonic	chr16	+	69279504	69318147	uc002ewu.3	SNTB2	AGTCTCTCTAGTCAAGTTCATCCGAGAAGTAACACCATATATCAAG
ASCRP002196	83.5	79.3333	91.5	140.667	133.167	137	6.42893	6.34275	6.43214	6.81821	6.78992	6.81454	P	A	P	P	P	A	hsa_circRNA_101853	hsa_circ_0004354	exonic	chr16	+	69317950	69318147	uc002ewu.3	SNTB2	AGTCTCTCTAGGTTGGTTCATTCTGGCTCCGGATGTCGATCCCCCT
ASCRP002197	71.6667	71.3333	73.8333	81.8333	79.6667	81.6667	6.15296	6.14462	6.09691	6.02539	6.03339	6.07732	P	P	P	P	P	P	hsa_circRNA_101854	hsa_circ_0006845	exonic	chr16	+	69729038	69729282	uc002exj.2	NFAT5	AACTGGATATACTGTAGTCAGCTTTTAACCTCTGGACCAGCTACAT
ASCRP002199	60.3333	59.1667	60.6667	67.6667	64.1667	67.1667	5.90774	5.77709	5.7964	5.75174	5.82085	5.80847	P	M	A	P	P	P	hsa_circRNA_101856	hsa_circ_0040147	exonic	chr16	+	70177412	70182456	uc002eyf.1	PDPR	CCCCATAGAGTCCACTGGGGATCAGGCATTAGAAGTTCTACAGTAC
ASCRP002200	63.6667	64.1667	71.5	85.3333	82	82	5.96313	5.90261	6.0398	6.04822	6.05969	6.0659	P	P	P	M	P	A	hsa_circRNA_101857	hsa_circ_0040148	exonic	chr16	+	70178323	70180131	uc002eyf.1	PDPR	CTTTTGCAAGTTTCTTCATGATCTCTCCAACCGACCAGCAGGTCCA
ASCRP002202	77.5	77.6667	78	86	82.1667	86.1667	6.29726	6.29411	6.17169	6.08364	6.12494	6.11703	P	P	M	P	P	P	hsa_circRNA_101859	hsa_circ_0040188	exonic	chr16	-	70292882	70296427	uc010vlu.1	AARS	AATGAGATGATTGAGGCAGCCAAGTATTTGAGAACACAGTGGCTAC
ASCRP002203	96.5	96.8333	105.333	135	129.667	132.167	6.62301	6.64221	6.70062	6.75837	6.72385	6.7461	P	P	P	A	M	P	hsa_circRNA_101860	hsa_circ_0003438	exonic	chr16	-	70294946	70296427	uc010vlu.1	AARS	GGCTGTTTATTGATGAGTATTTGAGAACACAGTGGCTACGGTGATG
ASCRP002204	85.8333	90.8333	101.333	149.333	145	160.667	6.43958	6.56116	6.60793	6.90405	6.92395	7.03437	P	P	M	P	P	P	hsa_circRNA_101861	hsa_circ_0000714	exonic	chr16	-	70294946	70302282	uc010vlu.1	AARS	AGGTCTGGCTGTTTATTGATGAGATATGTGTTGAGACGGATTCTCC
ASCRP002205	54	55.3333	56.6667	68.6667	64	63.6667	5.71464	5.69297	5.68831	5.75851	5.76187	5.71859	P	P	A	P	M	P	hsa_circRNA_101862	hsa_circ_0002599	exonic	chr16	+	70497071	70497677	uc002eyy.3	FUK	AGGCTTCACTGAAGCCCCTCCGCTTGGCCAGAATGGAGCAGCCGAA
ASCRP002206	79	80.3333	86.6667	100.167	94.3333	96.8333	6.32441	6.32536	6.40109	6.31107	6.29765	6.3128	P	P	P	P	P	P	hsa_circRNA_101863	hsa_circ_0003048	exonic	chr16	-	70796442	70796928	uc002ezm.3	VAC14	TGAATCGGATGAGCACTGAAAGAGCCCCAGTGACCCTTCACCTCGA
ASCRP002207	70.1667	72	67.1667	75.3333	70.5	73	6.14326	6.16119	5.95301	5.91526	5.90243	5.91269	P	P	P	P	P	P	hsa_circRNA_101864	hsa_circ_0040356	exonic	chr16	-	71710349	71713438	uc010cgf.3	PHLPP2	AGTTCCAACAATTTTCTCAACTGAAGGGCCTGAACTTGTCCCATAA
ASCRP002208	200.667	202.667	201.167	201.667	200	203.333	7.8127	7.82539	7.74056	7.36859	7.40453	7.38437	P	P	P	P	P	P	hsa_circRNA_101865	hsa_circ_0000715	exonic	chr16	-	71712657	71715808	uc010cgf.3	PHLPP2	ATGAACCATATCAAGCATGTGGATTTAAGGTGGTGTCCCAGCGAAT
ASCRP002210	180	178.333	181.667	278.5	273.833	274.667	7.62532	7.59733	7.59255	7.84692	7.85953	7.83963	P	P	P	P	P	P	hsa_circRNA_101867	hsa_circ_0007770	exonic	chr16	-	71799391	71803602	uc021tky.1	AP1G1	CTTTTTGCAGGTGTCCTCCACACATCTGTAGTCCTCCTCACAGAAA
ASCRP002211	56.6667	51.8333	51.8333	86	79.3333	81.6667	5.68294	5.62224	5.53104	6.07938	6.05998	6.06225	M	A	A	A	P	P	hsa_circRNA_101868	hsa_circ_0003568	exonic	chr16	+	71954641	71955356	uc002fbj.1	IST1	TGACTCTGTGGTCATGGTTGCTGATCAGCTCTGTGCCAAGTATAGC
ASCRP002213	59.6667	55.8333	59.5	64.3333	59.1667	58.3333	5.77991	5.76327	5.75594	5.70587	5.65987	5.59961	M	P	A	P	P	A	hsa_circRNA_101870	hsa_circ_0040414	exonic	chr16	-	72122885	72124685	uc010cgl.2	TXNL4B	TGGATTATGGGAGTGACAGTGAGGATTCACATTTGGGTTATTTCAA
ASCRP002214	59.5	62	60.6667	89.1667	79	84.3333	5.82056	5.89994	5.7647	6.1207	5.9951	6.09938	P	P	A	P	M	P	hsa_circRNA_101871	hsa_circ_0007511	exonic	chr16	-	72845475	72845937	uc002fck.3	ZFHX3	CATTATGACGCATCGTCCAGCCAAGCAGAGAAGGAGCTGACAGATT
ASCRP002215	214.167	212.833	223.167	192	192	194.667	7.92809	7.91014	7.93171	7.28481	7.32582	7.3191	P	P	P	P	P	P	hsa_circRNA_101873	hsa_circ_0004315	exonic	chr16	-	74491771	74493687	uc002fcw.4	GLG1	CGCGGGCGTCATCTCCAGTCTATGTGCTGAAGAAGCAGCAGCCCAA
ASCRP002216	166	165.5	167.333	209.833	204.667	205	7.50423	7.48999	7.4553	7.40241	7.41978	7.40746	P	P	P	M	P	P	hsa_circRNA_101874	hsa_circ_0003315	exonic	chr16	-	74493579	74497377	uc002fcw.4	GLG1	GTGTAAAAAGAGGTTCTGTCCGGAAGCAGATTCTAAAACCATGTTG
ASCRP002217	83.1667	84	86.3333	98.5	96.6667	98.6667	6.43069	6.40573	6.36482	6.27079	6.38302	6.32105	P	A	P	P	P	P	hsa_circRNA_101875	hsa_circ_0040481	exonic	chr16	-	74660240	74671868	uc002fda.3	RFWD3	CAAATTCTGCCCTGTTCCCTACTGAAGGAACAGATGCTAAGGAAAC
ASCRP002218	65	66	71.1667	73.6667	73.3333	70.3333	6.03529	6.0297	6.09592	5.85163	5.9789	5.8558	M	P	P	P	P	P	hsa_circRNA_101876	hsa_circ_0007548	exonic	chr16	-	74666420	74670475	uc002fda.3	RFWD3	AACTGACCAGGACTTGCAAAAACTTACGTCACATCAAAGTCAGAAT
ASCRP002219	1579.67	1372	1790.67	630.333	615.5	636.667	10.91	10.6813	11.0251	9.04009	9.0431	9.07472	P	P	P	P	P	P	hsa_circRNA_101877	hsa_circ_0004519	exonic	chr16	-	74670243	74671868	uc002fda.3	RFWD3	CTCTTTTCTTCCAGTTCCCTACTGAAGGAACAGATGCTAAGGAAAC
ASCRP002220	72	74	72.6667	76.3333	73	72.1667	6.1245	6.19938	6.0826	5.92587	5.93914	5.89136	P	P	P	P	P	P	hsa_circRNA_101878	hsa_circ_0004172	exonic	chr16	-	74694829	74695349	uc002fda.3	RFWD3	AGACAGTGCCAGTGATGGCTCATGAAGCAATGGAATATGATGTTCA
ASCRP002221	64.3333	65	72.1667	94.6667	83.6667	89.5	5.96344	6.00051	6.04352	6.22021	6.13121	6.15769	P	A	P	P	P	P	hsa_circRNA_101879	hsa_circ_0040507	exonic	chr16	-	74926381	74937998	uc002fdg.1	WDR59	AAGAAAGGATCTTGTCCAGATCTCTCTCAGCCTTGTCTGCTTATCA
ASCRP002222	53.1667	55.3333	57	69.3333	64.8333	67.5	5.63467	5.7257	5.69368	5.80253	5.79411	5.79585	A	P	A	A	P	P	hsa_circRNA_101880	hsa_circ_0040533	exonic	chr16	-	74982416	74990508	uc002fdi.3	WDR59	ACTGTCTGCTGTTGCCGCAGATTCTTATACATCGTCAATCTAGATG
ASCRP002224	51.6667	51	55.1667	89	79	86.8333	5.55232	5.57786	5.62596	6.11766	6.00247	6.13098	A	A	A	P	M	P	hsa_circRNA_101882	hsa_circ_0040573	exonic	chr16	+	78458766	78466649	uc002ffk.3	WWOX	CAAGTCCATGGCCTCTTCATGTGCTTGTGTGCAACGCAGCAACTTT
ASCRP002227	60.8333	56.6667	63.5	92.8333	92	92	5.90526	5.78815	5.84505	6.19837	6.26079	6.22998	P	P	P	P	P	P	hsa_circRNA_101885	hsa_circ_0040625	exonic	chr16	+	81925076	81927399	uc002fgt.3	PLCG2	TGCATTGAACTTCCTCACGTACCTGTTTTCACGAGAAAACAGCATC
ASCRP002228	74.3333	74	83.6667	70.6667	68.5	65.1667	6.19742	6.1999	6.34815	5.79784	5.88195	5.75674	P	P	P	A	P	P	hsa_circRNA_101886	hsa_circ_0000720	exonic	chr16	+	81929411	81939112	uc002fgt.3	PLCG2	TGTACATGTGGGATTCCATTGACCAGTGGACTGCTGGGACGGGCCC
ASCRP002229	122.167	128	136.333	187.167	181	186.167	7.04761	7.08817	7.12293	7.23245	7.24145	7.25796	P	P	P	P	P	P	hsa_circRNA_101887	hsa_circ_0000721	exonic	chr16	+	81929411	81942196	uc002fgt.3	PLCG2	TTCCCCAATGACTACACCCTGTCCTTCTGTGGACTGCTGGGACGGG
ASCRP002230	340	346.333	353.833	641.333	633	642.167	8.6459	8.66174	8.6484	9.05154	9.09193	9.08721	P	P	P	P	P	P	hsa_circRNA_101888	hsa_circ_0003026	exonic	chr16	+	84773914	84779279	uc002fii.3	USP10	TAGCCATAAAGATTGCAGCTTCCTCCATACAGTGGAACAGTTCTGT
ASCRP002231	86.5	94	86.6667	96.1667	91.5	97	6.4297	6.59783	6.37576	6.25252	6.2456	6.2682	P	P	P	P	P	P	hsa_circRNA_101889	hsa_circ_0040705	exonic	chr16	+	84792321	84801964	uc002fii.3	USP10	CAAACAAGAGAGTTGCTGGAGAATGTAACCCTAATCCATAAACCAG
ASCRP002233	88.1667	88.6667	92.1667	380	97.3333	102.333	6.50033	6.50634	6.52139	7.41815	6.27502	6.39538	P	P	P	A	M	P	hsa_circRNA_101891	hsa_circ_0005687	exonic	chr16	+	84872027	84872341	uc010vog.1	CRISPLD2	TCCAACATGGAGTACATGAGCTCAAGCGCCCAGCTCTGCCCGAGGA
ASCRP002235	64	62.3333	63	78.1667	75.6667	77	5.94129	5.92971	5.89283	5.96231	5.99676	5.94639	P	P	P	P	P	P	hsa_circRNA_101893	hsa_circ_0040719	exonic	chr16	-	85012794	85015600	uc002fiq.2	ZDHHC7	TCAAAGATTTTTTGTGCTCTTCACTGGGGCAGTACCCAAAGGAAAC
ASCRP002236	82.1667	87.3333	86.8333	110.667	104.333	110	6.39134	6.46781	6.40671	6.45481	6.43075	6.49651	P	P	P	P	P	P	hsa_circRNA_101894	hsa_circ_0040766	exonic	chr16	-	87376482	87380856	uc002fjv.3	FBXO31	GAGGCAGGAGTGCTTCACCGATATAGACACATTTTGGGATTGTGGC
ASCRP002237	384.167	382.5	398.333	511.5	494.667	513	8.80849	8.79645	8.80456	8.73368	8.718	8.74917	P	P	P	P	P	P	hsa_circRNA_101895	hsa_circ_0007361	exonic	chr16	-	87451065	87452507	uc002fkb.3	ZCCHC14	CATGGAGAAGGTCCTGGCAATCCCTCCCTTTCTAAAGTAGGTACCG
ASCRP002239	76.1667	76	82.3333	86.1667	80.5	84.5	6.2949	6.27161	6.29709	6.10833	6.09545	6.10558	P	P	P	P	P	P	hsa_circRNA_101897	hsa_circ_0040784	exonic	chr16	-	87760370	87764250	uc002fki.3	KLHDC4	TACTCGAAACAGATCAACAGGCGGTCCTTCGGGTCGGAGTGGACAT
ASCRP002240	53.3333	54.3333	60.8333	60.6667	53.5	57	5.65136	5.66461	5.80642	5.6109	5.5283	5.59558	P	P	A	A	A	P	hsa_circRNA_101898	hsa_circ_0040786	exonic	chr16	-	87760370	87795646	uc002fki.3	KLHDC4	TCTATGGGGGCTACTCGAAACAGGAAGACCTGGAAGCGCTCATAGC
ASCRP002241	66.6667	65.3333	69.6667	68.1667	64.6667	65.6667	6.05396	5.97011	6.01034	5.76154	5.82812	5.75701	P	P	P	P	P	P	hsa_circRNA_101899	hsa_circ_0000724	exonic	chr16	-	87782278	87795646	uc002fki.3	KLHDC4	GACCTGGGAACAAGTCAAGAAGACCTGGAAGCGCTCATAGCCCATT
ASCRP002242	90.5	88.5	97	153.667	144.667	156.667	6.53477	6.50477	6.57478	6.97198	6.9453	6.99125	P	P	P	P	A	P	hsa_circRNA_101900	hsa_circ_0040809	exonic	chr16	+	88008653	88017865	uc002fkp.3	BANP	ACGTGCAACAAAGTGCGATGGTGACCAAAAGCCAGCCCCACTGTGA
ASCRP002243	178.667	181.667	202.5	438.667	422.333	442.833	7.62138	7.64089	7.76884	8.50975	8.49545	8.53851	P	P	P	P	P	A	hsa_circRNA_101901	hsa_circ_0000725	exonic	chr16	+	88008653	88052273	uc002fkp.3	BANP	GGCATCCGGTGTGACCAAAAGCCAGCCCCACTGTGAGTTGAACTCT
ASCRP002244	123.833	125.667	127.5	165.667	157	163.333	7.05598	7.06876	7.02669	7.07284	7.04322	7.08976	P	M	P	P	P	P	hsa_circRNA_101902	hsa_circ_0003098	exonic	chr16	+	88037900	88071617	uc002fkr.3	BANP	GGACGGTCAGCGTCGTCCCCCAGACTACAGTAATACTCAACAATGA
ASCRP002245	501.333	504.833	502.333	610.167	605.5	616.167	9.20134	9.21946	9.14047	8.98581	9.02691	9.02336	P	P	P	P	P	A	hsa_circRNA_101903	hsa_circ_0040823	exonic	chr16	+	88061088	88071617	uc002fkp.3	BANP	AGGACGGTCAGGTCACCTTTTCTATAAATTTGGCATCACAGAATCC
ASCRP002246	431.667	437	456.333	580.833	559	574	8.99701	8.99579	9.02052	8.91856	8.90927	8.9267	P	A	P	P	M	P	hsa_circRNA_101904	hsa_circ_0040827	exonic	chr16	+	88066714	88071617	uc002fkp.3	BANP	GGACGGTCAGAGCCGATGATGAGCACCCCACCTCCTGCCAGCGAGC
ASCRP002247	212.667	215.333	215	260.667	257.667	257.5	7.90886	7.92273	7.88071	7.74473	7.76652	7.75234	P	P	P	P	P	P	hsa_circRNA_101905	hsa_circ_0006958	exonic	chr16	+	89164998	89169167	uc002fmp.3	ACSF3	ACCTGTGTGATGATGCCTGAGTTCAGCCCTCAGCAGGTGTCCCACC
ASCRP002248	3339.33	3367	3503.5	4275.33	4066.5	4256.33	11.9675	11.9908	11.997	11.853	11.799	11.8699	A	P	P	P	P	P	hsa_circRNA_101906	hsa_circ_0040921	exonic	chr16	-	89337224	89341599	uc002fmx.1	ANKRD11	ATGACAAGTATGACCGCATGAAGATCGCACCCCCTCCCTCCCTGGC
ASCRP002249	67.8333	63	70.5	75.5	70	76.8333	5.99877	5.95999	6.03057	5.91913	5.91574	5.98058	M	A	P	P	P	P	hsa_circRNA_101907	hsa_circ_0040932	exonic	chr16	+	89576897	89579445	uc002fni.3	SPG7	GAGGACGAAGAGCTTACAATTGAGACTGCTAACCCCTACCTTTGAA
ASCRP002250	71.6667	72.3333	77.8333	74	67.1667	78.6667	6.17628	6.17746	6.24136	5.87501	5.82704	6.01678	P	P	P	P	P	P	hsa_circRNA_101908	hsa_circ_0004945	exonic	chr16	+	89611055	89614521	uc002fnj.3	SPG7	GTGGAGCGCGTCCTCGCAGGAATGGGTACCACAGACCATGTCATCG
ASCRP002252	102.5	101.667	112	127	124.167	135.667	6.73977	6.70528	6.80948	6.66319	6.69768	6.79061	P	P	A	P	P	P	hsa_circRNA_101910	hsa_circ_0040987	exonic	chr16	+	89799889	89804313	uc002for.4	ZNF276	AGCCTTTGCAGGAGGAGCTTCCCACCATCTACAAGTGTCCTTACCA
ASCRP002253	88.3333	90.5	95.6667	118.5	113.333	113	6.49168	6.5323	6.53613	6.56808	6.56263	6.51997	P	P	A	P	P	P	hsa_circRNA_101911	hsa_circ_0040994	exonic	chr16	-	89807211	89815175	uc002fou.1	FANCA	TGATGGGCCTGCTGTCGTCACATCTGACCTCAAATGATCCTCCTCC
ASCRP002254	65.1667	63.3333	67.3333	72.3333	67.8333	69.1667	6.02418	5.96084	5.94232	5.82042	5.88585	5.85072	P	P	P	P	P	P	hsa_circRNA_101912	hsa_circ_0041017	exonic	chr16	-	89824984	89825113	uc002fou.1	FANCA	ATTTCCACCAAAGGCAGGACTTCCACCAGTGGGCGATCCATGAGCA
ASCRP002255	63.6667	62.5	66.5	66	63.3333	66.3333	6.0045	5.90536	5.93342	5.69867	5.75012	5.74946	P	P	P	P	P	P	hsa_circRNA_101913	hsa_circ_0002766	exonic	chr16	-	89824984	89828430	uc002fou.1	FANCA	ATTTCCACCAAAGTTAACTTACCAAGACTGGTTACACCTGGAGCTG
ASCRP002256	52	52.1667	54.8333	69.5	65.1667	67.1667	5.64282	5.67942	5.6266	5.82569	5.82934	5.75697	A	A	A	P	P	P	hsa_circRNA_101914	hsa_circ_0041019	exonic	chr16	-	89824984	89833645	uc002fou.1	FANCA	TCCACCAAAGATTTTGTACAGCAGCAATTTCTTACTCTCTCTGCAA
ASCRP002258	75.6667	74.1667	84.3333	86.8333	81.8333	80	6.22457	6.22282	6.37938	6.09927	6.11291	6.00956	M	P	P	P	P	P	hsa_circRNA_101916	hsa_circ_0002507	exonic	chr16	+	89958600	89962491	uc002fpb.2	TCF25	TGGATTACCGCAGACCCGAGAACAGGCCACGGCAGAGACAACGTGT
ASCRP002259	80.3333	79.3333	86.3333	114	104.5	115.667	6.3254	6.28347	6.34561	6.5041	6.43543	6.50807	P	M	P	M	M	M	hsa_circRNA_101917	hsa_circ_0003421	exonic	chr16	+	89958600	89967202	uc002fpb.2	TCF25	ATGTTCCCTGGAGGCCACGGCAGAGACAACGTGTGTACCCCAAGTG
ASCRP002260	57	57	69.6667	68	60.3333	62.6667	5.72059	5.74016	6.02691	5.72957	5.69335	5.63261	P	P	P	P	P	P	hsa_circRNA_101918	hsa_circ_0006661	exonic	chr16	+	89961445	89962491	uc002fpb.2	TCF25	ATTACCGCAGACCCGAGAACAGGTTCTGCTCCAGACGAGCCCTTAC
ASCRP002261	81.3333	83.6667	84.1667	91.8333	90.3333	90	6.34404	6.39408	6.3348	6.16057	6.22386	6.20038	P	P	A	M	P	P	hsa_circRNA_101919	hsa_circ_0002631	exonic	chr16	+	89961445	89967202	uc002fpb.2	TCF25	TTCCCTGGAGGTTCTGCTCCAGACGAGCCCTTACCACGTTGACTCA
ASCRP002262	78	77.3333	80.5	93	87	90.8333	6.28736	6.26663	6.2324	6.21953	6.18343	6.18808	P	P	P	P	P	P	hsa_circRNA_101920	hsa_circ_0007027	exonic	chr16	+	89961445	89970613	uc002fpb.2	TCF25	CTGAAATAAGGTTCTGCTCCAGACGAGCCCTTACCACGTTGACTCA
ASCRP002263	67.5	67.3333	71.5	81.3333	76	79.3333	6.06899	6.02739	6.08264	6.00573	6.03921	6.02045	P	P	P	P	P	P	hsa_circRNA_101921	hsa_circ_0041098	exonic	chr16	+	89961445	89973730	uc002fpb.2	TCF25	ACAATCTACTCCTACGTCAGGCCAGAGAGGTTCTGCTCCAGACGAG
ASCRP002264	375	424.167	446.333	375.333	360.667	422.333	8.76921	8.93241	8.97953	8.27395	8.25122	8.45643	P	M	P	P	P	P	hsa_circRNA_101922	hsa_circ_0041103	exonic	chr16	+	89962397	89967202	uc002fpb.2	TCF25	TGTTCCCTGGAGAGAGAGCGCTGTACAGCATGGAATGTGCGTTCCA
ASCRP002266	848.333	819.667	856.5	891.667	888	904.5	10.0064	9.90332	9.96043	9.56005	9.58137	9.60597	P	P	P	P	P	P	hsa_circRNA_101924	hsa_circ_0041150	exonic	chr17	-	131558	177370	uc010vpy.2	RPH3AL	TAAGATCTGCAGTGAGCAAAGAGAGATGTGACTCCCCACCCCCAGC
ASCRP002267	123.667	128.167	136.667	127	122.333	131.5	7.02632	7.0903	7.14208	6.66508	6.6737	6.76085	A	P	P	A	P	P	hsa_circRNA_101925	hsa_circ_0041151	exonic	chr17	-	131558	183725	uc002fre.2	RPH3AL	AAGATCTGCAGTGAGCAAAGAGAGAGGATCGTCTGCCTTATTGAAA
ASCRP002270	74	75.8333	77.6667	93.5	87.6667	92.8333	6.20879	6.25527	6.18679	6.20958	6.23012	6.23544	P	P	P	P	P	P	hsa_circRNA_101928	hsa_circ_0005351	exonic	chr17	-	706921	708487	uc002fsa.3	NXN	TTCTGTTCTTCGTAGCCGGGGAGGCATCCCCACGCTCATCATGCTG
ASCRP002271	82.1667	82	82.6667	98.5	91.6667	98	6.41307	6.35224	6.31485	6.26414	6.25328	6.31686	P	P	P	P	P	P	hsa_circRNA_101929	hsa_circ_0004931	exonic	chr17	-	722678	729318	uc002fsa.3	NXN	GGAATCCAAGCTCAAACTTTGGAACAAATACCGAATTTCCAACATT
ASCRP002272	275.333	292.333	285.667	351.833	345.667	365.167	8.32622	8.38898	8.31894	8.16481	8.16982	8.22557	P	M	A	P	P	A	hsa_circRNA_101930	hsa_circ_0006105	exonic	chr17	-	1257504	1265302	uc010vqh.2	YWHAE	TGCAGGGTGACGGTTGAGACTGAGCTAAAGTTAATCTGTTGTGACA
ASCRP002273	258	263.833	269.667	328.167	304.833	312.833	8.22377	8.26355	8.25716	8.06718	8.00925	8.01483	A	P	P	P	P	A	hsa_circRNA_101932	hsa_circ_0007643	exonic	chr17	-	1264385	1265302	uc010vqh.2	YWHAE	CCGTGCCTGCAGGTTGAGACTGAGCTAAAGTTAATCTGTTGTGACA
ASCRP002274	272	278.833	282.333	318	323.167	324	8.31566	8.32763	8.31151	8.01707	8.0876	8.04655	P	P	P	P	P	P	hsa_circRNA_101933	hsa_circ_0041193	exonic	chr17	-	1264385	1268352	uc010vqh.2	YWHAE	CGTGCCTGCAGAAATGGTGGAGTCAATGAAGAAAGTAGCAGGGATG
ASCRP002275	293.167	302.667	304.167	400.167	417.667	402	8.42314	8.4583	8.41298	8.36869	8.47413	8.3797	P	P	P	P	P	P	hsa_circRNA_101934	hsa_circ_0041195	exonic	chr17	-	1268152	1273035	uc002fsk.3	YWHAE	TAAAAATGATTCGGGAATATCGGCAAATGTGCTCTGGAACTGAACC
ASCRP002276	98.3333	99	101.5	127.167	124	125	6.67144	6.69519	6.65023	6.6759	6.71864	6.67336	P	P	P	P	P	P	hsa_circRNA_101935	hsa_circ_0041213	exonic	chr17	-	1370773	1371204	uc002fsn.3	MYO1C	ACCAGGGCAGGAATCTCTGTCAGCAGCCTGAGCGACAGTCTTTTTG
ASCRP002277	79.3333	78.1667	87	101.833	97.3333	104.833	6.34005	6.3163	6.34545	6.32857	6.3286	6.39525	P	P	P	P	P	P	hsa_circRNA_101936	hsa_circ_0041234	exonic	chr17	-	1382724	1382999	uc010vqj.1	MYO1C	ACAGGAAGATCATCGCCAAGGGGGAGGAGGACCTGCTGAGCATCGT
ASCRP002278	170.333	170	173.333	185.5	176.333	181.5	7.55143	7.53533	7.51219	7.24054	7.20942	7.21228	P	P	P	P	P	P	hsa_circRNA_101937	hsa_circ_0002637	exonic	chr17	-	1383820	1384179	uc010vqj.1	MYO1C	TGACAGTCATTGATTTCACCGAGGATGAAGTGGAGGGTGCCCCCGT
ASCRP002279	69.8333	74.5	76.6667	95.1667	93.5	93.1667	6.14027	6.22953	6.19864	6.24083	6.29703	6.24398	P	P	P	P	P	P	hsa_circRNA_101938	hsa_circ_0041252	exonic	chr17	-	1437392	1461853	uc021tnf.1	PITPNA	AGACAGCTGGATGAATCGAGTAATCCTGCCTGTGTCTGTAGATGAG
ASCRP002281	80.6667	83	80.8333	92.3333	92.1667	92.5	6.34914	6.39858	6.2906	6.17695	6.29894	6.21671	P	P	P	P	P	P	hsa_circRNA_101940	hsa_circ_0004018	exonic	chr17	-	1703150	1704318	uc002ftm.4	SMYD4	CAACACACAGACGTGTCTTAAAGACATTAACAGAGCACAGACACAT
ASCRP002282	62.5	61.6667	64.5	70.6667	64	65.3333	5.90173	5.84197	5.81604	5.78862	5.70916	5.73951	P	P	P	M	P	P	hsa_circRNA_101941	hsa_circ_0005946	exonic	chr17	+	1746096	1747980	uc002fto.2	RPA1	ATTTATTGTGAACACTCTGAAAGACGGAAGGCCATCATGCAGAAGG
ASCRP002283	65.3333	68.5	67.6667	71.3333	69.3333	70.8333	6.0014	6.08186	5.9578	5.80019	5.89738	5.82307	P	P	P	P	P	P	hsa_circRNA_101942	hsa_circ_0000734	exonic	chr17	+	1746096	1756483	uc002fto.2	RPA1	TATAATGAAGGCCATCATGCAGAAGGGGGATACAAACATAAAGCCC
ASCRP002284	51.3333	54.3333	56.8333	69.6667	64.3333	63.8333	5.63366	5.69495	5.64891	5.82159	5.756	5.73625	P	P	A	P	P	P	hsa_circRNA_101943	hsa_circ_0041382	exonic	chr17	-	2075951	2076153	uc002fub.1	SMG6	CTCGGATAAGTGTTGCTGTGGATGTATGGTCGACGCTGGCTGATTT
ASCRP002286	62	58.3333	66.8333	125.667	119.667	125.333	5.91617	5.78461	5.92826	6.63684	6.61583	6.66079	P	P	P	P	P	P	hsa_circRNA_101945	hsa_circ_0041392	exonic	chr17	-	2195845	2196271	uc002fub.1	SMG6	TTGGCTTTGCTGGCAGTGTATACGGTAAAATATGCCTTGATCAGTG
ASCRP002288	101.833	98.5	103.667	141.667	138.667	139	6.7232	6.69478	6.69914	6.85473	6.85145	6.84345	P	P	P	P	P	P	hsa_circRNA_101947	hsa_circ_0041481	exonic	chr17	-	3853804	3854067	uc002fwx.2	ATP2A3	ATGCTGTTTTCTTGGGGGACAAAGTGCCTGCTGACCTCCGCCTCAT
ASCRP002289	844	858	929.833	1662	1599	1648.83	9.98969	10.0105	10.0574	10.4987	10.4666	10.5095	P	P	P	P	P	P	hsa_circRNA_101948	hsa_circ_0005479	exonic	chr17	-	3955264	3961449	uc002fxe.3	ZZEF1	ATACTCCTACGGGTCCTTGCTCCCTGCCTTATCCTGTGTTCAGACA
ASCRP002290	82	80.8333	85.8333	106.667	97	105.667	6.40059	6.33662	6.35406	6.40355	6.337	6.40904	P	P	P	P	P	P	hsa_circRNA_101949	hsa_circ_0005856	exonic	chr17	-	3955264	3968123	uc002fxe.3	ZZEF1	ACTCCTACGGCAAAAGAGTGCATTGAGAAGAGTCTTCTATTACTAA
ASCRP002292	80.6667	83.8333	88.3333	98.8333	96.8333	103.333	6.34839	6.42655	6.42321	6.30253	6.33571	6.38494	P	P	P	P	P	P	hsa_circRNA_101951	hsa_circ_0041506	exonic	chr17	-	3984669	3989949	uc002fxe.3	ZZEF1	TGTTGCTGCTCGAGAGCCCGAGGGAAGAATGCGTCTCTGCCCAAAC
ASCRP002293	129.833	127.833	130.833	226.167	213	217.667	7.10869	7.07931	7.07045	7.5243	7.50593	7.49109	P	P	P	P	P	P	hsa_circRNA_101952	hsa_circ_0041517	exonic	chr17	-	4015902	4027345	uc002fxe.3	ZZEF1	AGTCAGCTCTGCCTTTGCCCAGTTTGATGCTGAGGGTGATGGGACA
ASCRP002294	114.333	118.333	122.667	125.667	125.167	122.5	6.88722	6.94428	6.93869	6.65664	6.70464	6.63022	M	P	P	P	P	P	hsa_circRNA_101954	hsa_circ_0005651	exonic	chr17	-	4109615	4113242	uc002fxp.3	ANKFY1	ATCCAAAGAGATGTGAGAAGGGTGTTATGTCTCTAGTGAATGTCAG
ASCRP002296	77.5	84.1667	88.5	83.3333	76	78.6667	6.28521	6.40731	6.40689	6.07002	6.02162	6.01154	P	P	P	P	P	P	hsa_circRNA_101956	hsa_circ_0041551	exonic	chr17	-	4145550	4145743	uc002fxp.3	ANKFY1	AGCAGTACAGAGGAGGTGGCCAAGTTGGAGAAGCACTTGATGCTTC
ASCRP002297	166.667	167.5	185.667	192	180.333	185.667	7.51101	7.51228	7.62596	7.28203	7.24412	7.25103	P	P	P	P	P	P	hsa_circRNA_101957	hsa_circ_0003239	exonic	chr17	-	4186092	4200109	uc002fxs.3	UBE2G1	ACTTATTTCAGGTGAAGGTGGTGTTTTTAAGGCTCATCTTACTTTC
ASCRP002298	205	205.167	208.833	262.833	269.667	259.333	7.86176	7.83273	7.81538	7.7569	7.82989	7.76185	P	P	P	P	P	P	hsa_circRNA_101958	hsa_circ_0041555	exonic	chr17	-	4192524	4200109	uc002fxs.3	UBE2G1	GTTGATGCTGCGTGAAGGTGGTGTTTTTAAGGCTCATCTTACTTTC
ASCRP002303	58.5	62.6667	61	71.5	63.3333	69.6667	5.82589	5.95144	5.78628	5.83225	5.80379	5.8333	P	P	P	P	A	A	hsa_circRNA_101963	hsa_circ_0041700	exonic	chr17	-	5307418	5320002	uc010cle.2	NUP88	TCAAACTTCATAGAGAGATTGCTTTGCATAAATCCACCCCTGTTTG
ASCRP002304	70.3333	69.6667	70.8333	79	75.6667	77.1667	6.14479	6.10519	6.06154	5.96201	6.00665	5.96828	P	P	P	P	P	P	hsa_circRNA_101964	hsa_circ_0000739	exonic	chr17	-	5314022	5320002	uc010cle.2	NUP88	AGTACTCAATAAAGGAGATTGCTTTGCATAAATCCACCCCTGTTTG
ASCRP002305	407.167	419.833	419.167	489.5	485	486	8.89466	8.93323	8.86465	8.65994	8.68774	8.66617	P	P	P	P	P	P	hsa_circRNA_101965	hsa_circ_0000740	exonic	chr17	-	5364258	5365866	uc002gca.3	DHX33	GATCCACCAGGTTGGCTATACAGTGCGCTTTGATGATGTCACCTCA
ASCRP002306	102	103.667	108.5	143.833	145.833	145.333	6.73306	6.75867	6.75798	6.84994	6.91442	6.89899	P	P	P	P	P	P	hsa_circRNA_101966	hsa_circ_0004376	exonic	chr17	-	5364258	5367009	uc002gca.3	DHX33	AGATCCACCAGGGGAAACTGGCTCTGGGAAGACAACTCAGATCCCT
ASCRP002307	2270.17	2225.33	2361.83	2987	2966.67	2960	11.3338	11.3022	11.3588	11.3517	11.3852	11.3728	P	P	M	M	P	P	hsa_circRNA_101967	hsa_circ_0041732	exonic	chr17	+	6350782	6351078	uc002gcu.2	FAM64A	GCTCTCCCAGAGAATCCAGGAGTCCTGCCAAAGTGGCACCAAGTGG
ASCRP002308	59	61	64.6667	77.6667	71.6667	74	5.83187	5.91447	5.88452	5.96983	5.89749	5.9186	A	P	P	P	P	P	hsa_circRNA_101968	hsa_circ_0041811	exonic	chr17	-	7217398	7217478	uc002gfy.1	NEURL4	AGCATGCAGGTGACCTGACCACCCTAACATCAGCTGCATACCAGCA
ASCRP002309	129	126.833	135.333	279.833	272.667	281	7.12916	7.07425	7.12053	7.84867	7.84078	7.86389	P	M	P	P	P	P	hsa_circRNA_101969	hsa_circ_0041821	exonic	chr17	-	7225183	7225329	uc002gga.1	NEURL4	AAGTCTTTGAGTGGCTGGCGTGGCTCACCGATTCCACAGTACTTGC
ASCRP002311	822.5	828.833	863.667	1132.83	1105.67	1114.17	9.94096	9.93551	9.97217	9.90272	9.91606	9.89506	P	P	P	P	P	P	hsa_circRNA_101971	hsa_circ_0041829	exonic	chr17	-	7226053	7226185	uc002gga.1	NEURL4	TTCCCACTGCACTCCCCAGAGGTGTATGCGGTAGTCGATCTCTATG
ASCRP002312	298	306.5	316.667	263	255.833	258.333	8.43712	8.45524	8.46723	7.76788	7.75623	7.75157	P	M	P	P	P	P	hsa_circRNA_101972	hsa_circ_0041871	exonic	chr17	+	7402357	7411794	uc002ghf.4	POLR2A	GAGAGCCAAGGTGGAACGGCACATGTGTGATGGGGACATTGTTATC
ASCRP002313	121	116.167	124.667	119.833	113	120	7.00887	6.92551	6.94807	6.58949	6.55728	6.6075	P	P	P	A	P	A	hsa_circRNA_101973	hsa_circ_0041872	exonic	chr17	+	7402357	7412951	uc002ghf.4	POLR2A	CAGCGATGAGAACAAGATGCAAGAGGTGGAACGGCACATGTGTGAT
ASCRP002314	67.5	68.1667	69	86	76.6667	78.8333	6.06824	6.11014	5.99219	6.08207	5.98603	6.03036	P	P	P	A	P	P	hsa_circRNA_101974	hsa_circ_0041915	exonic	chr17	+	7478436	7478576	uc002gho.2	EIF4A1	GGCTCAGCAGGTTATGATGTGATTGCTCAAGCCCAATCTGGGACTG
ASCRP002315	334.333	335.667	349.5	532.667	503.833	484.833	8.60712	8.60833	8.62976	8.80549	8.75352	8.67379	A	P	P	P	P	P	hsa_circRNA_101975	hsa_circ_0008310	exonic	chr17	+	7849045	7849304	uc002gjr.3	CNTROB	TCATCCACAGGCTCCTCCTGCTGGACCCTCCAGCCCCGGGCCTCAG
ASCRP002316	527	516.167	556.5	885	853	878.167	9.2959	9.25037	9.31832	9.55449	9.5272	9.55082	P	P	P	P	P	P	hsa_circRNA_101976	hsa_circ_0041992	exonic	chr17	-	8109808	8111158	uc002gkm.3	AURKB	CCTCCCTGAGGCTCCATCTGGCCTGAGCACCCTGCCCCAGCGAGTC
ASCRP002317	51.1667	50	51.6667	69.6667	66.5	69.3333	5.54093	5.57451	5.52033	5.79373	5.83072	5.82484	A	A	A	P	P	P	hsa_circRNA_101978	hsa_circ_0005869	exonic	chr17	+	8347577	8363478	uc002gli.3	NDEL1	TCGACAAAGGGCTTTCTTGATCATGGATGGTGAAGATATACCAGAT
ASCRP002320	106.667	109	108	124.167	122.333	121	6.81962	6.84754	6.70835	6.64884	6.67859	6.62663	P	P	P	P	P	P	hsa_circRNA_101981	hsa_circ_0007508	exonic	chr17	+	11958205	11984847	uc002gnj.3	MAP2K4	TGGGCAAATAATGGCAGTTAAAGTAAACGCAAAGCACTGAAGTTGA
ASCRP002321	72.6667	71.6667	73.5	92.6667	87.8333	88.6667	6.18519	6.15365	6.10584	6.17405	6.20569	6.14137	P	P	P	P	P	P	hsa_circRNA_101983	hsa_circ_0005603	exonic	chr17	+	11958205	12016677	uc002gnj.3	MAP2K4	GGCCATACATGGCAGTAAACGCAAAGCACTGAAGTTGAATTTTGCA
ASCRP002322	123.833	123.833	124.5	143	138.167	143.333	7.0342	7.01385	6.99917	6.84778	6.85697	6.85593	P	P	P	P	P	P	hsa_circRNA_101985	hsa_circ_0007456	exonic	chr17	+	11984672	12016677	uc010vvi.2	MAP2K4	GGCCATACATGGCAAGAGAGACTGAGAACACACAGCATTGAGTCAT
ASCRP002323	65	66.5	68.3333	79.5	76.3333	74.3333	5.9879	5.99272	5.95617	5.97999	6.02088	5.91139	P	P	A	P	P	P	hsa_circRNA_101986	hsa_circ_0042138	exonic	chr17	+	15907144	15907576	uc002gph.2	TTC19	CGCAGAACAGGCTGAACAACTTTTTAAAGCAACAATGAGTTACCTC
ASCRP002324	62.3333	63.8333	65	74	66.5	71.6667	5.9255	5.92971	5.926	5.85049	5.79784	5.91173	A	P	P	P	P	P	hsa_circRNA_101987	hsa_circ_0005471	exonic	chr17	-	16089867	16097953	uc002gpn.3	NCOR1	GTTCTGACAGGTGGTTTCCTAGAAACATGATTGTTTATTGGCATTG
ASCRP002325	70	69	73	97	89.1667	93.3333	6.1492	6.07438	6.09135	6.27454	6.19444	6.22276	P	P	P	P	P	A	hsa_circRNA_101988	hsa_circ_0042196	exonic	chr17	+	16320875	16337012	uc002gpy.3	TRPV2	GGTGCTTCAGGCTCCAGTCAGGCCAACACCGACGCGCAGCTGGGAG
ASCRP002326	61.3333	60	63.8333	71	69	70.6667	5.90305	5.83701	5.83583	5.79194	5.84254	5.82484	P	P	P	P	P	P	hsa_circRNA_101989	hsa_circ_0006600	exonic	chr17	+	16979023	16981390	uc002gqu.2	MPRIP	GGATGAGATGGCAAAACCCATTTATGGCGGTTGGCTGCTCCTGGCT
ASCRP002329	114	115.333	121.167	132.333	124	126.333	6.88722	6.91886	6.95356	6.71726	6.66708	6.65805	P	P	P	P	P	P	hsa_circRNA_101992	hsa_circ_0002896	exonic	chr17	+	18607931	18608477	uc002guf.2	TRIM16L	AGCTGTACACAACCCCATGCAGGTGTTTCAGGGCTTTACGTCATTC
ASCRP002331	65.6667	65.6667	69.8333	74	68.3333	72	6.00265	5.987	5.99598	5.84464	5.8171	5.87515	P	P	P	M	P	P	hsa_circRNA_101994	hsa_circ_0006256	exonic	chr17	-	19812493	19813291	uc002gwo.3	AKAP10	ATCTACAAAGGATCCATGTTCTCACAAGCTATGAAGAAATGGGTGC
ASCRP002332	67.6667	71.3333	75.3333	91	84.6667	89.5	6.13361	6.14702	6.11201	6.16852	6.17951	6.17646	P	P	P	P	P	P	hsa_circRNA_101995	hsa_circ_0042415	exonic	chr17	-	19835117	19866335	uc002gwo.3	AKAP10	TGCGTCTCAGCTTCAATATCCGTACATTCCCCACAAAAAAGCACTA
ASCRP002333	221.333	224.333	234.167	677.667	671	680.667	7.9997	8.01357	8.01428	9.15068	9.17505	9.17284	P	P	P	P	P	P	hsa_circRNA_101996	hsa_circ_0000745	exonic	chr17	+	20107645	20109225	uc010cqx.3	SPECC1	AATTAAACATGTTTCCAGTCTGCTGGCCAAGGGGCCTTTACAACAA
ASCRP002334	80	80.1667	83.6667	143.333	140.333	141.5	6.31668	6.32607	6.36512	6.84221	6.88283	6.85757	P	P	P	P	P	P	hsa_circRNA_101997	hsa_circ_0042428	exonic	chr17	+	20107645	20163607	uc002gwq.3	SPECC1	AAGACACAAGGTTATGCGGGGCCTTTACAACAACTAAACGGACAGG
ASCRP002335	234	229.5	258.667	358.667	355	354.5	8.0839	8.03495	8.19259	8.20553	8.23062	8.18789	P	P	A	P	P	P	hsa_circRNA_101998	hsa_circ_0042435	exonic	chr17	+	20149238	20209395	uc002gwq.3	SPECC1	ATCAAACCCAGCCTGACCTGTGGATGAAGAGCCAGAGTCCTCTGAG
ASCRP002336	69.8333	71.5	74.8333	90.3333	79.1667	84	6.06947	6.15201	6.1167	6.16283	6.08277	6.13062	P	P	P	P	P	P	hsa_circRNA_101999	hsa_circ_0042438	exonic	chr17	+	20200273	20209395	uc002gwq.3	SPECC1	AGTGTAGGCATCAAACCCAGCCTGAACATTGACATCACCAATTTCA
ASCRP002338	69.1667	68.3333	69	82.8333	73.3333	76.8333	6.10641	6.1242	6.00001	6.00559	5.96019	5.98662	P	P	P	P	P	P	hsa_circRNA_102001	hsa_circ_0005415	exonic	chr17	-	20907514	20908303	uc002gyl.4	USP22	ACAGCGAAGGCAAAGAGAGCAGGATGAATGGACAGTACCAGCAGCC
ASCRP002339	377.167	370.167	398.333	1026.33	1006.83	1029.33	8.79083	8.75941	8.80255	9.75304	9.76732	9.7799	P	P	P	P	P	P	hsa_circRNA_102002	hsa_circ_0003505	exonic	chr17	-	20910208	20911309	uc002gyl.4	USP22	ATGACCCCTTTCATGGCCTCCAGATTCACCAGACCAGAGCACTTGG
ASCRP002340	134.667	136.5	146.5	413.333	413.833	403.833	7.17876	7.20537	7.27064	8.42027	8.45528	8.38595	P	P	P	P	P	P	hsa_circRNA_102003	hsa_circ_0042458	exonic	chr17	-	20910208	20914622	uc002gyl.4	USP22	TTTCATGGCCTCCAGTGGAGTCTCCACCACCATCGACCCCTTCTGG
ASCRP002341	75	72.6667	79.6667	91.1667	92.5	90.1667	6.24835	6.15325	6.26649	6.18005	6.26033	6.19252	P	P	P	P	P	P	hsa_circRNA_102004	hsa_circ_0042459	exonic	chr17	-	20910208	20916248	uc002gyl.4	USP22	ATGGCCTCCAGGTGATGACAATGGGAAGAAGGCCAACAACCCCAAC
ASCRP002342	96.3333	96.6667	101	129.167	126.833	129	6.65196	6.62102	6.65119	6.69158	6.72858	6.70717	P	P	A	P	P	P	hsa_circRNA_102005	hsa_circ_0042472	exonic	chr17	-	20921254	20931987	uc002gyl.4	USP22	GTCCTCACTGTTTCAGGAGGCCAAGTCCTGTATCTGCCATGTCTGT
ASCRP002344	70	67.8333	72.8333	80.8333	78	79.8333	6.08635	6.05835	6.13707	6.0234	6.07668	6.0317	P	P	P	P	P	P	hsa_circRNA_102008	hsa_circ_0005336	exonic	chr17	+	25630392	25638642	uc002gzd.1	WSB1	GCAGTGTTTTAGCTGCTGGTCTCTTGCATGGCACCAAGAATGTTAC
ASCRP002345	84	82.6667	91.3333	108.333	105.5	108	6.42606	6.39049	6.44238	6.40839	6.45428	6.45518	P	P	P	A	A	P	hsa_circRNA_102009	hsa_circ_0042498	exonic	chr17	+	25631805	25638642	uc002gzd.1	WSB1	TAGCTGCTGGGAAAACTCCTCCTTAACTTGGTAGATCATACTGAAG
ASCRP002347	54.6667	53.1667	55.1667	73.3333	69.8333	69.6667	5.72724	5.61706	5.61853	5.86147	5.92008	5.82094	P	A	A	P	P	P	hsa_circRNA_102011	hsa_circ_0042521	exonic	chr17	+	26512204	26512291	uc010crj.3	NLK	TGCAGGATGTTGGTCTTTGATCCACCATCTCTTCCTGTACTCTATA
ASCRP002348	80.3333	79.5	81.1667	89	84.1667	85.3333	6.33625	6.31773	6.31477	6.13556	6.14833	6.08918	P	P	P	P	P	P	hsa_circRNA_102012	hsa_circ_0006686	exonic	chr17	-	26918715	26920084	uc002hbq.3	SPAG5	TCACAGTGGGGAAGGCAGCAACAACTCATCTCCAGTGGATTTTGTA
ASCRP002350	81.5	85.5	87	85	76.8333	82.6667	6.37582	6.42015	6.44089	6.07241	6.03762	6.05605	P	A	A	P	P	P	hsa_circRNA_102014	hsa_circ_0008542	exonic	chr17	-	27248705	27254081	uc010wbb.1	PHF12	TCTGCTTCACGTGTAACAGTAACCCTCCACTGAGTGAAGAAATGTT
ASCRP002351	82.8333	86.6667	86	95.6667	94.6667	99.8333	6.3905	6.47366	6.36594	6.23042	6.32794	6.32478	P	P	P	P	P	P	hsa_circRNA_102015	hsa_circ_0007882	exonic	chr17	+	27809214	27818883	uc002hdz.2	TAOK1	ACTTTTAAAGGATGGCCCCAGAAGTAATTTTAGCCATGGATGAAGG
ASCRP002354	65.3333	69.8333	72.5	85.3333	78.1667	76	6.01685	6.08891	6.0842	6.05841	6.04859	5.94435	P	P	P	P	P	P	hsa_circRNA_102018	hsa_circ_0042819	exonic	chr17	-	28003837	28022541	uc002heo.1	SSH2	AGGCAATGTGGCGATCTCCAACAGCATCTCCAAGCAATGTTCATTT
ASCRP002356	91.5	89.1667	93	104.5	101.667	105	6.57377	6.51397	6.51879	6.38517	6.41382	6.3948	A	P	P	P	P	P	hsa_circRNA_102020	hsa_circ_0042823	exonic	chr17	-	28011580	28022541	uc002heo.1	SSH2	CTAATGACAGGCGATCTCCAACAGCATCTCCAAGCAATGTTCATTT
ASCRP002357	52.8333	52.8333	54.6667	60.3333	54.8333	60	5.64805	5.62647	5.61017	5.6225	5.55293	5.60925	P	A	A	P	A	P	hsa_circRNA_102021	hsa_circ_0000754	exonic	chr17	-	28011580	28030080	uc002heo.1	SSH2	TTCTCCTCTAATGACAGCATCAGCGAGAGCTTTCTAACTGTCAAAG
ASCRP002358	122.833	119.5	121.833	161.167	158.833	161	7.04991	6.97012	6.9559	7.01747	7.04885	7.04705	P	P	P	P	P	P	hsa_circRNA_102023	hsa_circ_0042852	exonic	chr17	+	29061914	29062115	uc002hfp.3	SUZ12P1	AACATCAAAAGAGCCAACACAGATCTATAGATTTCTTTGAACTCGG
ASCRP002359	63.3333	64	69.8333	82.1667	73.1667	79.5	5.9321	5.96543	5.99348	6.01587	5.96297	5.96731	P	P	P	P	P	M	hsa_circRNA_102024	hsa_circ_0042860	exonic	chr17	-	29119457	29120690	uc002hfr.4	CRLF3	TAACATTCAGGTGGATGATGACTTTACAGCCCAAGATTACAGGCTC
ASCRP002360	70.5	68.3333	74.3333	94.1667	83.1667	94.1667	6.13639	6.08275	6.09734	6.21179	6.12808	6.24481	P	P	M	P	P	P	hsa_circRNA_102025	hsa_circ_0007542	exonic	chr17	+	29483000	29497015	uc002hge.2	NF1	ACTCCTGAAGGCTTCCAATAAAAACAGGACAGCAGAACACACATAC
ASCRP002362	102	104	111.667	147.667	136	141	6.76497	6.75371	6.81114	6.89275	6.81538	6.85839	M	P	P	P	M	P	hsa_circRNA_102027	hsa_circ_0042961	exonic	chr17	+	30267304	30267505	uc002hgs.2	SUZ12	CAAACATCAAAAGAGCCAACACAGATCTATAGATTTCTTCGAACTC
ASCRP002363	108	110.667	110.667	145	135.167	144.167	6.81942	6.85774	6.80317	6.85355	6.8233	6.86488	P	P	P	M	P	P	hsa_circRNA_102028	hsa_circ_0042962	exonic	chr17	+	30267304	30274704	uc002hgs.2	SUZ12	AAGAATCTCATAGAGCCAACACAGATCTATAGATTTCTTCGAACTC
ASCRP002364	65.5	64.3333	68.6667	102.167	90.6667	99.8333	5.96591	5.95157	6.02572	6.35443	6.24245	6.31454	P	P	P	P	P	P	hsa_circRNA_102029	hsa_circ_0002629	exonic	chr17	+	30310017	30315516	uc002hgs.2	SUZ12	CAAACTATTGGCGCTTACAGCTTTTAGATGGGGAATATGAAGTAGC
ASCRP002365	60.3333	62.3333	64.8333	74	72	69.6667	5.86005	5.86799	5.87591	5.85861	5.9447	5.80957	P	P	P	P	P	P	hsa_circRNA_102030	hsa_circ_0007085	exonic	chr17	+	30315338	30315516	uc002hgs.2	SUZ12	ACTCAAACTATTGAGGCTGCCTCCATTCGAAACATTTTCTCAGGGA
ASCRP002367	150.333	155.667	151.833	206.5	209.333	203.333	7.35942	7.41197	7.31668	7.39677	7.46786	7.3878	P	P	P	P	P	P	hsa_circRNA_102032	hsa_circ_0008604	exonic	chr17	+	30498061	30503232	uc002hgv.3	RHOT1	AAAGACAGCAGCTAGAGTTGGGAAGACATCACTGATTATGTCTCTG
ASCRP002368	190.667	192	195.667	251.333	248	247.667	7.73703	7.72724	7.69214	7.69608	7.71315	7.69709	P	P	P	P	P	P	hsa_circRNA_102033	hsa_circ_0043001	exonic	chr17	+	30500849	30502381	uc002hgv.3	RHOT1	AACTTCATCAAGAAATATCTCAGGTTCCTCCCCGGGCAGAAGAAAT
ASCRP002369	6868.83	6900.33	7270.17	5732.67	5552.33	5621	13.0254	13.0334	13.0371	12.2076	12.253	12.2076	P	M	P	A	M	P	hsa_circRNA_102034	hsa_circ_0005397	exonic	chr17	+	30500849	30503232	uc002hgv.3	RHOT1	AAGACAGCAGGTTCCTCCCCGGGCAGAAGAAATCACCATTCCAGCT
ASCRP002373	55.5	54	58.1667	70.8333	72.1667	71.1667	5.74758	5.63052	5.72546	5.80961	5.92285	5.84735	P	A	A	P	P	P	hsa_circRNA_102038	hsa_circ_0043082	exonic	chr17	+	33310020	33313150	uc002hii.3	LIG3	GGCTTTTCAGCTATATGTCTTTGGCTTTCAAGATCTTCTTTCCACA
ASCRP002374	177.667	174.5	200.333	376	360.833	367.333	7.6086	7.57093	7.7392	8.27761	8.25197	8.23828	P	P	A	P	A	A	hsa_circRNA_102039	hsa_circ_0043138	exonic	chr17	+	34147027	34149837	uc002hkc.3	TAF15	GGAAAACTACAGCCACCACACACAAGTTATTCTACCTATGGAAATC
ASCRP002376	57.3333	57.1667	59.1667	82.6667	79.3333	85.3333	5.78804	5.76004	5.76913	6.01594	6.0472	6.09987	P	P	P	P	P	P	hsa_circRNA_102041	hsa_circ_0003930	exonic	chr17	+	34910660	34923615	uc002hna.3	GGNBP2	GCGAAAACACAGATGGTGATGGAATTTCCTGATAATGTGTTAAATC
ASCRP002378	61.1667	59	60	72.8333	69.6667	72.1667	5.91278	5.81122	5.73676	5.88521	5.9095	5.90726	P	P	A	P	P	P	hsa_circRNA_102043	hsa_circ_0043244	exonic	chr17	-	35578644	35583373	uc002hnk.3	ACACA	ATCCAAACAGGATCAGTTGTGTGGCCGGGACCCTACTCTCACTGAT
ASCRP002380	108.333	111.667	114.833	191.167	182	192.833	6.83693	6.85286	6.83091	7.27977	7.24953	7.28948	M	P	P	P	P	P	hsa_circRNA_102045	hsa_circ_0002404	exonic	chr17	-	35603741	35609962	uc002hnk.3	ACACA	TGAGATTGAGAAACATGGTGGTGGCTTTGAAGGAGCTGTCTATTCG
ASCRP002381	80.3333	84.3333	81.5	137.667	136	147.333	6.31916	6.42736	6.29347	6.7734	6.85199	6.90393	P	P	P	P	M	P	hsa_circRNA_102046	hsa_circ_0043256	exonic	chr17	-	35604934	35609962	uc002hnk.3	ACACA	CGTATATGAAAGAGGAAGTGGATAGAAACATGGTGGTGGCTTTGAA
ASCRP002382	54.1667	56.1667	58.1667	61.6667	58.1667	61	5.69508	5.70523	5.68672	5.60314	5.61359	5.67755	P	A	A	P	M	P	hsa_circRNA_102047	hsa_circ_0000759	exonic	chr17	-	35640167	35646430	uc002hnk.3	ACACA	AAGCCAATGCAGACTTTGAAATACTCGTGGGATATGAAGTGGAGGT
[truncated: 2,144 more rows]
