# Supplementary material for: Profiling and bioinformatics analyses reveal differential circular RNA expression in radioresistant esophageal cancer cells
Source: J Transl Med. 2016 Jul 28;14:225. doi: 10.1186/s12967-016-0977-7 (PMC4964270; doi:10.1186/s12967-016-0977-7)
Supplement: Supplementary file 3 — 10.1186/s12967-016-0977-7 circRNA_miRNA_pair. [file 12967_2016_977_MOESM3_ESM.xlsx]

## Sheet: upregulated
#miRNA	circRNA	Score	Energy	miRNA_position	circRNA_position	Align_len	miRNA_align_rate	circRNA_align_rate	Pairing target and miRNA
>hsa-let-7f-2*	ASCRP003235	156	-13.66	2 21	21 43	20	0.65	0.75
Query: 3' ccTTTC-TGTCATCTGACATATc 5'
:|:| ||| | |||||||
Ref: 5' ccGAGGTTCAGCCGTCTGTATAt 3'
>hsa-miR-15a*	ASCRP002340	141	-10.37	2 10	1 12	9	0.8889	0.8889
Query: 3' actccgtcgtgttA-TACCGGAc 5'
| |||||||
Ref: 5' -----------ttTCATGGCCTc 3'
>hsa-miR-15a*	ASCRP003134	161	-15.98	2 18	17 39	17	0.7647	0.8235
Query: 3' actccGTCG-TGTTATACCGGAc 5'
:||| || | |||||||
Ref: 5' ccattTAGCTACTACATGGCCTc 3'
>hsa-miR-20a*	ASCRP004596	146	-11.26	2 21	4 28	23	0.6522	0.6522
Query: 3' gaAATTCACGAG-T--A-TTACGTCa 5'
|| | | ||| | |||||||
Ref: 5' caTT-ACTCCTCAACAGCAATGCAGc 3'
>hsa-miR-20a*	ASCRP004597	174	-19.07	2 20	6 28	20	0.8	0.85
Query: 3' gaaAT-TCACGAGTA-TTACGTCa 5'
|| :|||| ||| |||||||
Ref: 5' aacTACGGTGC-CATCAATGCAGc 3'
>hsa-miR-22*	ASCRP000698	143	-11.23	2 21	5 28	22	0.5909	0.6364
Query: 3' atT-TCGAA-CGGT-GACTTCTTGa 5'
| | :|| | | |||||||
Ref: 5' acATA-TTTGGGAAGAGGAAGAACg 3'
>hsa-miR-22*	ASCRP000699	140	-12.57	2 9	22 43	7	1	1
Query: 3' atttcgaacggtgaCTTCTTGa 5'
|||||||
Ref: 5' tgaaaagggaagagGAAGAACg 3'
>hsa-miR-22*	ASCRP004073	162	-19.49	2 21	15 34	19	0.7368	0.7895
Query: 3' atTTCGAACGGTGACTTCTTGa 5'
||| | :| |||||||||
Ref: 5' atAAG-GTATC-CTGAAGAACt 3'
>hsa-miR-25	ASCRP004877	163	-15.12	2 16	20 42	15	0.8667	0.8667
Query: 3' agtctggCTCT-GTTCACGTTAc 5'
|| | ||||||||||
Ref: 5' atttttgGAAATCAAGTGCAATa 3'
>hsa-miR-29a*	ASCRP005013	160	-12.02	2 21	15 38	21	0.619	0.8095
Query: 3' gaCTT-G-TGGTTTTCTTTAGTCa 5'
||| : || :::| |||||||
Ref: 5' tgGAAGTGACAGGGAAAAATCAGg 3'
>hsa-miR-32	ASCRP004877	149	-11.92	2 15	21 42	14	0.7857	0.7857
Query: 3' acgttgaaTCA-TTACACGTTAt 5'
| | || |||||||
Ref: 5' tttttggaAATCAA-GTGCAATa 3'
>hsa-miR-33a	ASCRP004596	159	-14.62	2 17	8 27	15	0.8	0.8667
Query: 3' acgttACGTTGATGTTACGTg 5'
| |||| :|||||||
Ref: 5' actccT-CAACAGCAATGCAg 3'
>hsa-miR-33a	ASCRP004597	161	-16.41	2 20	9 27	18	0.7222	0.8333
Query: 3' acGTTACGTTGATGTTACGTg 5'
|::||| | | |||||||
Ref: 5' taCGGTGCCA-T-CAATGCAg 3'
>hsa-miR-92a	ASCRP004877	161	-19.62	2 18	19 42	18	0.7222	0.8333
Query: 3' tgtccGGCC-CT-GTTCACGTTAt 5'
::|| | ||||||||||
Ref: 5' tatttTTGGAAATCAAGTGCAATa 3'
>hsa-miR-96	ASCRP002541	151	-14.93	2 13	1 11	11	0.9091	0.9091
Query: 3' tcgtttttacaCGATCACGGTTt 5'
||| |||||||
Ref: 5' -----------GCT-GTGCCAAg 3'
>hsa-miR-100*	ASCRP000062	162	-11.74	2 21	9 29	20	0.7	0.8
Query: 3' gtATGGATAT-CTATGTTCGAAc 5'
|: | ||: || ||||||||
Ref: 5' acTGGC-ATGTGA-ACAAGCTTt 3'
>hsa-miR-29b-2*	ASCRP000292	148	-13.78	2 21	8 29	19	0.5789	0.7368
Query: 3' gaTTCGGTGGTACACTTTGGTc 5'
|:|: : | | |||||||
Ref: 5' ctAGGTGGGAAGGAGAAACCAa 3'
>hsa-miR-107	ASCRP002905	142	-9.85	2 12	1 11	10	0.8	0.9
Query: 3' actatcgggacaTGTTACGACGa 5'
:| |||||||
Ref: 5' -----------aGC-ATGCTGCa 3'
>hsa-miR-107	ASCRP003692	159	-13.97	2 16	1 24	16	0.75	0.875
Query: 3' actatcggGAC-A-TGTTACGACGa 5'
||| | |::|||||||
Ref: 5' -tgctgaaCTGATCATGATGCTGCg 3'
>hsa-miR-16-2*	ASCRP004877	150	-11.55	2 21	27 46	19	0.6316	0.7368
Query: 3' atTTCGTCGTGTCATTATAACc 5'
|| || :: | |||||||
Ref: 5' gaAATCA-AGT-GCAATATTGg 3'
>hsa-miR-148a*	ASCRP004073	152	-9.79	2 17	13 36	17	0.7059	0.7647
Query: 3' tcagccTCACA-GA-GTCTTGAAa 5'
:|| | || |||||||
Ref: 5' tcataaGGTATCCTGAAGAACTTg 3'
>hsa-miR-148a*	ASCRP004442	145	-11.96	2 10	1 19	8	1	1
Query: 3' tcagcctcacagaGTCTTGAAa 5'
||||||||
Ref: 5' ---aagccaccagCAGAACTTt 3'
>hsa-miR-30c-2*	ASCRP000189	155	-20.94	2 21	17 37	19	0.5789	0.8421
Query: 3' tcTCATTTGTCGGAAGAGGGTc 5'
:| ::|::| | |||||||
Ref: 5' caGGGGGATGG-CGTCTCCCAc 3'
>hsa-miR-30c-2*	ASCRP000286	154	-15.57	2 20	2 22	18	0.6111	0.8333
Query: 3' tctCATTTGTCGGAAGAGGGTc 5'
|| :|::|: |||||||
Ref: 5' gtcGT-GATGGTAGTCTCCCAc 3'
>hsa-miR-30c-2*	ASCRP004893	157	-19.97	2 19	1 18	18	0.6667	0.8333
Query: 3' tctcA-TTTGTCGGAAGAGGGTc 5'
| |||::| : |||||||
Ref: 5' ----TGAAATGG-TGTCTCCCAg 3'
>hsa-miR-139-3p	ASCRP000189	157	-27.88	2 19	13 34	18	0.6667	0.8333
Query: 3' tgagGTTGTCCC-GGCGCAGAGg 5'
||: :||| : |||||||
Ref: 5' aggaCAG-GGGGATGGCGTCTCc 3'
>hsa-miR-139-3p	ASCRP000752	148	-20.02	2 13	1 13	12	0.8333	0.8333
Query: 3' tgaggttgtcCCGG-CGCAGAGg 5'
| || |||||||
Ref: 5' ----------GCCCAGCGTCTCc 3'
>hsa-miR-139-3p	ASCRP000770	149	-18.93	2 14	1 13	12	0.8333	0.8333
Query: 3' tgaggttgtCCCGGCGCAGAGg 5'
|| | |||||||
Ref: 5' ---------GGACAGCGTCTCc 3'
>hsa-miR-147	ASCRP002653	145	-13.06	2 16	4 22	15	0.7333	0.7333
Query: 3' cgtctTC-GTAAAGGTGTGTg 5'
|| || |||||||
Ref: 5' tgaccAGCCA-C-CCACACAg 3'
>hsa-miR-181a-2*	ASCRP003119	151	-14.97	2 20	1 22	20	0.6	0.75
Query: 3' ccaTGTCAGTT-G-CCAGTCACCa 5'
:::| ||| | |||||||
Ref: 5' --cGTGGACAAGCTCTTCAGTGGg 3'
>hsa-miR-183	ASCRP004597	166	-18.02	2 21	1 20	19	0.7368	0.8421
Query: 3' tcACTTAAGATGGTCACGGTAt 5'
||:| ||| |:|||||||
Ref: 5' ttTGGA-ACTA-CGGTGCCATc 3'
>hsa-miR-203	ASCRP002384	141	-10.75	2 15	1 14	14	0.7143	0.7143
Query: 3' gatcaccaGGAT-TTGTAAAGTg 5'
|| | |||||||
Ref: 5' --------CC-ATTCCATTTCAc 3'
>hsa-miR-204	ASCRP000699	167	-22.04	2 21	7 32	24	0.7083	0.75
Query: 3' tcCG-TATC-C-T-A-CTGTTTCCCTt 5'
|| ||:| | | | || |||||||
Ref: 5' ggGCAATGGTGAATTTGA-AAAGGGAa 3'
>hsa-miR-211	ASCRP000699	162	-21.13	2 21	13 32	19	0.7368	0.7895
Query: 3' tcCGCTTCCTACTGTTTCCCTt 5'
|:||| ||| |||||||
Ref: 5' tgGTGAA-TTTGA-AAAGGGAa 3'
>hsa-miR-221	ASCRP001576	143	-11.34	2 14	1 12	12	0.75	0.8333
Query: 3' ctttgggtcgTCTGTTACATCGa 5'
|| : |||||||
Ref: 5' ---------aAG-T-ATGTAGCt 3'
>hsa-miR-222	ASCRP001576	146	-11.59	2 11	1 12	10	0.9	0.9
Query: 3' tgggtcatcggTC-TACATCGa 5'
|| |||||||
Ref: 5' ----------aAGTATGTAGCt 3'
>hsa-miR-122*	ASCRP000189	150	-13.5	2 18	13 31	16	0.6875	0.8125
Query: 3' ataaaTCACACTATTACCGCAa 5'
|| | |: :|||||||
Ref: 5' aggacAG-G-GG-GATGGCGTc 3'
>hsa-miR-138	ASCRP004442	143	-12.1	2 13	1 12	12	0.75	0.8333
Query: 3' gccggactaagTGTT-GTGGTCGa 5'
| |: |||||||
Ref: 5' -----------A-AGCCACCAGCa 3'
>hsa-miR-141*	ASCRP003659	158	-20.02	2 19	1 24	19	0.6316	0.8421
Query: 3' aggtTGTGACA-TG-ACCTTCTAc 5'
:::|||| |: |||||||
Ref: 5' gtgtGTGCTGTGATGAGGAAGATg 3'
>hsa-miR-136	ASCRP001819	159	-16.25	2 22	6 26	20	0.7	0.75
Query: 3' agGTAGTAGTTTTGTTTACCTCa 5'
|| | || |:| |||||||
Ref: 5' ggCA-GAGCACAGC-AATGGAGg 3'
>hsa-miR-146a	ASCRP001668	146	-18.52	2 19	7 30	19	0.6316	0.6842
Query: 3' ttggGT-ACCTTA-AGTCAAGAGt 5'
|| || :| |||||||
Ref: 5' atagCATTGTCGTGGAAGTTCTCc 3'
>hsa-miR-149	ASCRP004358	140	-14.46	2 9	1 9	7	1	1
Query: 3' ccctcacttctgtgcCTCGGTCt 5'
|||||||
Ref: 5' --------------aGAGCCAGc 3'
>hsa-miR-195*	ASCRP004877	160	-16.4	2 18	25 46	17	0.7647	0.8235
Query: 3' cctcgTCGTGTCG-GTTATAACc 5'
| || ||: ||||||||
Ref: 5' tggaaATCA-AGTGCAATATTGg 3'
>hsa-miR-200c*	ASCRP000314	150	-12.27	2 19	4 25	17	0.7059	0.7059
Query: 3' ggttTGTGACGACCCATTCTGc 5'
|| | || |||||||
Ref: 5' ggccACCCAGCCCTGTAAGACc 3'
>hsa-miR-30c-1*	ASCRP000189	151	-18.94	2 21	17 37	19	0.5263	0.8421
Query: 3' ccTCATTTGTTGGGAGAGGGTc 5'
:| ::|::: | |||||||
Ref: 5' caGGGGGATGG-CGTCTCCCAc 3'
>hsa-miR-30c-1*	ASCRP000286	150	-13.88	2 20	2 22	18	0.5556	0.8333
Query: 3' cctCATTTGTTGGGAGAGGGTc 5'
|| :|:::: |||||||
Ref: 5' gtcGT-GATGGTAGTCTCCCAc 3'
>hsa-miR-30c-1*	ASCRP004893	153	-17.69	2 19	1 18	18	0.6111	0.8333
Query: 3' cctcA-TTTGTTGGGAGAGGGTc 5'
| |||::: : |||||||
Ref: 5' ----TGAAATGG-TGTCTCCCAg 3'
>hsa-miR-130b*	ASCRP005237	156	-12.12	2 19	16 35	18	0.7222	0.7778
Query: 3' catC-ACGTTGTCCCTTTCTCa 5'
| ||| |:| |||||||
Ref: 5' tttGATGC-ATA-CGAAAGAGa 3'
>hsa-miR-130b*	ASCRP005238	156	-12.12	2 19	16 35	18	0.7222	0.7778
Query: 3' catC-ACGTTGTCCCTTTCTCa 5'
| ||| |:| |||||||
Ref: 5' tttGATGC-ATA-CGAAAGAGa 3'
>hsa-miR-362-3p	ASCRP001842	149	-13.84	2 17	1 17	15	0.7333	0.8
Query: 3' acttagGAACTTATCCACACAa 5'
| || | :|||||||
Ref: 5' --ggagC-TG-A-GGGTGTGTg 3'
>hsa-miR-363	ASCRP004877	156	-13.59	2 17	19 42	17	0.7647	0.7647
Query: 3' atgtctACCTAT-G-GCACGTTAa 5'
|||| | | |||||||
Ref: 5' tattttTGGAAATCAAGTGCAATa 3'
>hsa-miR-367	ASCRP004877	156	-11.27	2 21	18 42	22	0.6364	0.7273
Query: 3' agTGGTAA-C-G-ATTTCACGTTAa 5'
|:: || | | |||||||||
Ref: 5' ttATTTTTGGAAATCAAGTGCAATa 3'
>hsa-miR-376a*	ASCRP000752	150	-13.58	2 21	8 27	19	0.6842	0.6842
Query: 3' atGAGTATCTTCCTCTTAGATg 5'
||| | | | |||||||
Ref: 5' gtCTCCT-TCA-GTGAATCTAc 3'
>hsa-miR-381	ASCRP001576	153	-11.4	2 19	1 18	18	0.6667	0.7778
Query: 3' tgtcTCTCGAACG-GGAACATAt 5'
| ||: ||: |||||||
Ref: 5' ----A-AGTATGTAGCTTGTATt 3'
>hsa-miR-337-5p	ASCRP003692	149	-13.16	2 16	24 44	16	0.75	0.75
Query: 3' ttgaggA-CATACT-TCGGCAAg 5'
| | || | |||||||
Ref: 5' gattaaTAG-AT-ATAGCCGTTt 3'
>hsa-miR-148b*	ASCRP004442	146	-13.21	2 11	1 18	9	0.8889	1
Query: 3' cggactcacataTTGTCTTGAa 5'
|:|||||||
Ref: 5' ----aagccaccAGCAGAACTt 3'
>hsa-miR-339-5p	ASCRP000189	150	-27.61	2 11	1 22	9	1	1
Query: 3' gcactcgaggaccTCCTGTCCCt 5'
|||||||||
Ref: 5' -attctgggtaaaAGGACAGGGg 3'
>hsa-miR-339-5p	ASCRP005013	172	-27.18	2 21	1 29	25	0.72	0.76
Query: 3' gcaCTC-GA-G-G-ACC-TC-CTGTCCCt 5'
||| || | : ||| || |||||||
Ref: 5' tcaGAGCCTGCTTATGGAAGTGACAGGGa 3'
>hsa-miR-384	ASCRP003216	149	-10.47	2 18	23 43	17	0.7059	0.7059
Query: 3' ataCTTGT-TAAAGATCCTTa 5'
||| | | |||||||
Ref: 5' aaaGAAGATAAACCTAGGAAa 3'
>hsa-miR-425	ASCRP002541	154	-11.38	2 20	23 45	19	0.6842	0.7368
Query: 3' agttGCCCTCACTA-GCACAGTAa 5'
| | | || | :|||||||
Ref: 5' gcttCTGCA-TGCTGTGTGTCATg 3'
>hsa-miR-433	ASCRP003692	150	-15.25	2 15	1 18	13	0.7692	0.8462
Query: 3' tgtggctcCTCGGGTAGTACTa 5'
|| |: |||||||
Ref: 5' ----tgctGAACTGATCATGAt 3'
>hsa-miR-329	ASCRP001842	149	-14.05	2 14	1 17	14	0.7143	0.8571
Query: 3' tttctccaaTTGG-T-CCACACAa 5'
|:|: | |||||||
Ref: 5' -------ggAGCTGAGGGTGTGTg 3'
>hsa-miR-452	ASCRP003691	151	-13.29	2 16	6 27	14	0.7857	0.7857
Query: 3' agtcaaaGGAGACGTTTGTCAa 5'
| || | |||||||
Ref: 5' attagagCATCAGGAAACAGTa 3'
>hsa-miR-452*	ASCRP000770	150	-10.5	2 21	5 24	19	0.6842	0.6842
Query: 3' gtGAATGAAGAAACGTCTACTc 5'
| | | || | |||||||
Ref: 5' agCGT-C-TCCGTACAGATGAc 3'
>hsa-miR-484	ASCRP003426	142	-14.41	2 11	18 39	9	0.8889	0.8889
Query: 3' tagccctcccctGACTCGGACt 5'
| |||||||
Ref: 5' atgtatcattctCCGAGCCTGa 3'
>hsa-miR-484	ASCRP005013	142	-13.08	2 11	1 11	9	0.8889	0.8889
Query: 3' tagccctcccctGACTCGGACt 5'
| |||||||
Ref: 5' -----------tCAGAGCCTGc 3'
>hsa-miR-485-5p	ASCRP001219	152	-16.56	2 21	1 21	19	0.6842	0.6842
Query: 3' ctTAAGTAGTGCCGGTCGGAGa 5'
| | | | | ||||||||
Ref: 5' -aACTGAACTCCTCCAGCCTCc 3'
>hsa-miR-485-5p	ASCRP003119	166	-20.9	2 19	19 44	21	0.7143	0.8095
Query: 3' cttaAGTAG-TGC-C-G-GTCGGAGa 5'
||||| ::| | | |||||||
Ref: 5' tgggTCATCTGTGTGTCACAGCCTCa 3'
>hsa-miR-485-5p	ASCRP003235	160	-22.74	2 19	1 16	17	0.7647	0.8235
Query: 3' cttaAGTAGTGCCGGTCGGAGa 5'
|:| || |||||||||
Ref: 5' ----TTA-CA-AGCCAGCCTCt 3'
>hsa-miR-488	ASCRP003691	151	-10.44	2 16	27 46	14	0.7143	0.8571
Query: 3' ctggttCTTTATCGGAAAGTt 5'
|:|: | |||||||
Ref: 5' actgctGGAGCACCCTTTCA- 3'
>hsa-miR-146b-5p	ASCRP001668	143	-16.37	2 21	9 30	20	0.6	0.65
Query: 3' tcGGATACCTTA-AGTCAAGAGt 5'
| | || :| |||||||
Ref: 5' agCAT-TGTCGTGGAAGTTCTCc 3'
>hsa-miR-494	ASCRP002333	140	-5.82	2 9	1 16	7	1	1
Query: 3' ctccaaagggcacaTACAAAGt 5'
|||||||
Ref: 5' ------aattaaacATGTTTCc 3'
>hsa-miR-512-5p	ASCRP005230	150	-19.67	2 22	26 46	21	0.6667	0.6667
Query: 3' ctT-TCACGGGAGTTCCGACTCAc 5'
| || | | || |||||||
Ref: 5' acATAGAG-AGT-AA-GCTGAGTg 3'
>hsa-miR-515-3p	ASCRP001777	170	-20.17	2 20	1 24	21	0.7619	0.8095
Query: 3' ttgCG-AG-GTTT-TCTTCCGTGAg 5'
|| || |||: || |||||||
Ref: 5' ttgGCATCACAAGTAG-AGGCACTa 3'
>hsa-miR-519e	ASCRP001777	162	-16.81	2 21	3 24	21	0.7143	0.7619
Query: 3' ttGTGAGAT-TTT-CCTCCGTGAa 5'
|| || | ||: ||||||||
Ref: 5' ggCA-TC-ACAAGTAGAGGCACTa 3'
>hsa-miR-516b	ASCRP001219	156	-17.61	2 17	2 25	17	0.7647	0.7647
Query: 3' tttcacGAAGA-AT-GGAGGTCTa 5'
|| || | ||||||||
Ref: 5' actgaaCTCCTCCAGCCTCCAGAa 3'
>hsa-miR-516b	ASCRP003216	146	-15.61	2 11	1 10	9	0.8889	1
Query: 3' tttcacgaagaaTGGAGGTCTa 5'
:||||||||
Ref: 5' ------------GCCTCCAGAa 3'
>hsa-miR-516b	ASCRP004893	156	-15.73	2 21	5 28	21	0.619	0.7619
Query: 3' ttTCAC-GAAGAATG-GAGGTCTa 5'
:||| || | :: |||||||
Ref: 5' atGGTGTCTCCCAGTGCTCCAGAc 3'
>hsa-miR-518a-5p	ASCRP004442	140	-13.89	2 9	4 23	7	1	1
Query: 3' ctttcccgaaggGAAACGTc 5'
|||||||
Ref: 5' ccaccagcagaaCTTTGCAg 3'
>hsa-miR-505	ASCRP003032	158	-14.73	2 19	2 24	18	0.7222	0.7778
Query: 3' tcctTTGGT-CGTTCACAACTGc 5'
| ||| ||: |||||||
Ref: 5' ggccACCCATTCAGTTGTTGACc 3'
>hsa-miR-508-5p	ASCRP000062	140	-14.08	2 9	1 8	7	1	1
Query: 3' gtactcactgcgggaGACCTCAt 5'
|||||||
Ref: 5' ---------------CTGGAGTa 3'
>hsa-miR-544	ASCRP004442	155	-12.52	2 21	4 26	21	0.6667	0.7143
Query: 3' ctTGAACGATTTT-T-ACGTCTTa 5'
|| || |:|| |||||||
Ref: 5' ccACCAGC-AGAACTTTGCAGAAa 3'
>hsa-miR-545*	ASCRP004358	156	-14.06	2 17	7 28	15	0.7333	0.8667
Query: 3' agtagaTTATTTGTAAATGACt 5'
:|| :|||||||||
Ref: 5' agccagGATCTGCATTTACTGc 3'
>hsa-miR-92b	ASCRP004877	153	-15.12	2 18	19 42	18	0.6667	0.7778
Query: 3' cctccGGCC-CT-GCTCACGTTAt 5'
::|| | | ||||||||
Ref: 5' tatttTTGGAAATCAAGTGCAATa 3'
>hsa-miR-558	ASCRP003844	140	-10.7	2 9	1 11	7	1	1
Query: 3' taaaaccatgtCGTCGAGt 5'
|||||||
Ref: 5' --------agtGCAGCTCc 3'
>hsa-miR-567	ASCRP004116	141	-6.04	2 11	1 9	9	0.8889	0.8889
Query: 3' caagacaggacctTCTTGTATGa 5'
| |||||||
Ref: 5' -------------A-AACATACa 3'
>hsa-miR-576-3p	ASCRP004358	148	-13.17	2 21	20 41	19	0.6316	0.6842
Query: 3' ctAAGGTTAAAAAGGTGTAGAa 5'
|| | : | ||||||||
Ref: 5' atTTACTGCTCAACCACATCTa 3'
>hsa-miR-578	ASCRP001777	159	-15	2 20	15 37	20	0.7	0.75
Query: 3' tgTTAG-GATCTC-GTGTTCTTc 5'
|: | ||| || |||||||
Ref: 5' agAGGCACTAAAGAAACAAGAAg 3'
>hsa-miR-580	ASCRP000064	154	-9.88	2 21	15 34	19	0.6316	0.7895
Query: 3' ggATTACTAAGTAGTAAGAGTt 5'
|:| || |:: |||||||
Ref: 5' taTGA-GAGTTG-GATTCTCAc 3'
>hsa-miR-587	ASCRP005013	156	-13.63	2 20	2 20	19	0.6842	0.7895
Query: 3' caCT-GAGTAGTGGATACCTTt 5'
|| | | | :|:|||||||
Ref: 5' caGAGC-C-T-GCTTATGGAAg 3'
>hsa-miR-590-3p	ASCRP000698	158	-5.41	2 19	23 45	19	0.7368	0.7368
Query: 3' tgaT-C-GAATATGTATTTTAAt 5'
| | || | | ||||||||
Ref: 5' agaACGTCTGAGAAATAAAATTc 3'
>hsa-miR-596	ASCRP001818	150	-18.91	2 15	1 16	14	0.7857	0.7857
Query: 3' gggctccTCG-GCCCGTCCGAa 5'
||| ||||||||
Ref: 5' ------aAGCAATGGCAGGCTc 3'
>hsa-miR-600	ASCRP000314	151	-14.78	2 20	1 23	21	0.6667	0.6667
Query: 3' ctcgTTCC-G-AGAAC-AGACATTCa 5'
|||| | | | |||||||
Ref: 5' ---aAAGGCCACCCAGCCCTGTAAGa 3'
>hsa-miR-607	ASCRP000699	151	-9.72	2 17	6 26	16	0.75	0.75
Query: 3' caataTCTA-GACCTAAACTTg 5'
| || || |||||||
Ref: 5' tgggcA-ATGGTGAATTTGAAa 3'
>hsa-miR-607	ASCRP003216	162	-11.06	2 19	4 25	18	0.7778	0.7778
Query: 3' caaTATCTA-GACCTAAACTTg 5'
| | || ||| |||||||
Ref: 5' tccAGAAATGCTGTATTTGAAa 3'
>hsa-miR-619	ASCRP002519	141	-15.44	2 23	8 31	22	0.5	0.6818
Query: 3' tgACCCGTGTTTG-TACAGGTCCAg 5'
|| |: : :| : |||||||
Ref: 5' caTGAGT-TTTGCGGCCTCCAGGTg 3'
>hsa-miR-624*	ASCRP001576	146	-15.99	2 15	15 38	15	0.6667	0.8
Query: 3' acttgtgtTC-C-ATGACCATGAt 5'
:| | |: |||||||
Ref: 5' tattggttGGTGATGGTGGTACTg 3'
>hsa-miR-33b	ASCRP004596	171	-21.8	2 17	9 27	15	0.9333	0.9333
Query: 3' cgttACGTTGTCGTTACGTg 5'
| |||||||||||||
Ref: 5' ctccT-CAACAGCAATGCAg 3'
>hsa-miR-33b	ASCRP004597	151	-17.23	2 16	8 27	14	0.7143	0.8571
Query: 3' cgttaCGTTGTCGTTACGTg 5'
|:: || |||||||
Ref: 5' ctacgGTGCCATCAATGCAg 3'
>hsa-miR-33b*	ASCRP001777	163	-20.67	2 21	2 24	21	0.7143	0.7619
Query: 3' ccCG-ACGTG-ACGGCTCCGTGAc 5'
|| | ||| |: ||||||||
Ref: 5' tgGCAT-CACAAGTAGAGGCACTa 3'
>hsa-miR-646	ASCRP002927	142	-12.87	2 16	9 26	14	0.7143	0.7143
Query: 3' cggaGTCTCCGTCGACGAa 5'
|| | |||||||
Ref: 5' ggaaCATCTG-AGCTGCTg 3'
>hsa-miR-411	ASCRP000314	149	-10.05	2 20	29 46	18	0.6667	0.7222
Query: 3' gcATGCGATATGCCAGATGAt 5'
|| :| | | |||||||
Ref: 5' aaTAAATT-T-CTGTCTACT- 3'
>hsa-miR-660	ASCRP000700	143	-13.19	2 16	8 32	17	0.6471	0.7059
Query: 3' gttgaggCTAT-A-CG-TTACCCAt 5'
|| : | | |||||||
Ref: 5' agaggagGAAGTTCACAAATGGGTg 3'
>hsa-miR-542-5p	ASCRP001842	159	-22.1	2 22	17 38	21	0.6667	0.7619
Query: 3' agAGCACTGTACTA-CTAGGGGCt 5'
|:||| : || | |||||||
Ref: 5' ggTTGTG-T-TGTTCAATCCCCGg 3'
>hsa-miR-1264	ASCRP003426	145	-10.77	2 10	1 15	8	1	1
Query: 3' ttgtccacgagtttATTCTGAAc 5'
||||||||
Ref: 5' --------aatgctTAAGACTTc 3'
>hsa-miR-1224-3p	ASCRP000292	140	-12.83	2 9	1 17	7	1	1
Query: 3' gactcctctctccTCCACCCc 5'
|||||||
Ref: 5' ----ctatcctctAGGTGGGa 3'
>hsa-miR-1323	ASCRP002519	154	-10.17	2 19	1 19	17	0.6471	0.8235
Query: 3' tcttTTACGGGGAGTCAAAACt 5'
:|| ::| | |||||||
Ref: 5' ---tGATATTCATGAGTTTTGc 3'
>hsa-miR-1271	ASCRP002541	142	-15.35	2 14	1 11	12	0.8333	0.8333
Query: 3' actcacgaaCGATCCACGGTTc 5'
||| |||||||
Ref: 5' ---------GCT--GTGCCAAg 3'
>hsa-miR-1185	ASCRP000292	140	-10.48	2 9	1 9	7	1	1
Query: 3' ttgtatgtttcccATAGGAGa 5'
|||||||
Ref: 5' ------------cTATCCTCt 3'
>hsa-miR-769-3p	ASCRP002384	145	-21.49	2 22	26 44	20	0.6	0.7
Query: 3' ttGGTTCTGGGGCCTCTAGGGTc 5'
|| | :||: |||||||
Ref: 5' ttCC-TG-TCCT-T-GATCCCAg 3'
>hsa-miR-766	ASCRP003691	147	-15.21	2 20	16 37	18	0.6667	0.6667
Query: 3' cgaCTCCGACACCCCGACCTCa 5'
|| | || |||||||
Ref: 5' cagGAAACAGTACTGCTGGAGc 3'
>hsa-miR-802	ASCRP000286	168	-14.61	2 17	20 43	16	0.875	0.875
Query: 3' tgttcctACT-TAGAAACAATGAc 5'
| | ||||||||||||
Ref: 5' cactattTTATATCTTTGTTACTt 3'
>hsa-miR-765	ASCRP001219	140	-17.07	2 9	1 15	7	1	1
Query: 3' gtagtggaaggaaGAGGAGGt 5'
|||||||
Ref: 5' ------aactgaaCTCCTCCa 3'
>hsa-miR-770-5p	ASCRP001576	168	-26.08	2 18	19 40	16	0.8125	0.9375
Query: 3' accgggACTGTGCACCATGACCt 5'
|||:: ||||||||||
Ref: 5' ggttggTGATG-GTGGTACTGGa 3'
>hsa-miR-770-5p	ASCRP002927	141	-12.31	2 11	1 10	9	0.8889	0.8889
Query: 3' accgggactgtgcACCATGACCt 5'
| |||||||
Ref: 5' ------------aT-GTACTGGg 3'
>hsa-miR-770-5p	ASCRP003032	160	-19.17	2 22	13 36	22	0.6364	0.7727
Query: 3' acCGG-GACT-GTGCACCATGACCt 5'
|:: :||| | | | |||||||
Ref: 5' caGTTGTTGACCTCCT-GTACTGGa 3'
>hsa-miR-298	ASCRP002541	145	-23.07	2 10	8 31	8	1	1
Query: 3' accctcttggagggaCGAAGACGa 5'
||||||||
Ref: 5' caagccaccagggaaGCTTCTGCa 3'
>hsa-miR-300	ASCRP001576	157	-12.19	2 19	1 18	18	0.7222	0.7778
Query: 3' tctcTCTCAGACG-GGAACATAt 5'
| ||| ||: |||||||
Ref: 5' ----A-AGTATGTAGCTTGTATt 3'
>hsa-miR-450b-3p	ASCRP002384	145	-14.55	2 10	23 44	8	1	1
Query: 3' atacctacgttttACTAGGGTt 5'
||||||||
Ref: 5' attttcctgtcctTGATCCCAg 3'
>hsa-miR-875-3p	ASCRP002333	157	-14.46	2 19	1 19	19	0.6842	0.7895
Query: 3' gtgTTGG-A-GTCACAAAGGTCc 5'
||:: || |||||||||
Ref: 5' ---AATTAAACA-TGTTTCCAGt 3'
>hsa-miR-877	ASCRP000292	143	-9.91	2 13	1 11	11	0.8182	0.8182
Query: 3' gggacgcgGTAGAGGAGATg 5'
| | |||||||
Ref: 5' --------C-TATCCTCTAg 3'
>hsa-miR-877*	ASCRP000698	146	-16.59	2 11	2 22	9	0.8889	1
Query: 3' gaccctcctccCTCTTCTCCt 5'
|:|||||||
Ref: 5' ctaacatatttGGGAAGAGGa 3'
>hsa-miR-877*	ASCRP000699	151	-17.89	2 18	19 37	16	0.75	0.75
Query: 3' gaccCTCCTCCCTCTTCTCCt 5'
|| | || |||||||
Ref: 5' atttGA-AAAGG-GAAGAGGa 3'
>hsa-miR-665	ASCRP001818	152	-21.73	2 13	2 21	11	0.9091	0.9091
Query: 3' tccccggaGTCGGAGGACCa 5'
||| |||||||
Ref: 5' agcaatggCAGGCTCCTGGa 3'
>hsa-miR-760	ASCRP005013	141	-12.53	2 10	1 9	8	0.875	1
Query: 3' aggggtgtctgGGTCTCGGc 5'
:|||||||
Ref: 5' -----------TCAGAGCCt 3'
>hsa-miR-920	ASCRP003844	147	-20.65	2 12	1 13	10	0.8	1
Query: 3' atgacgaagGTGTCGAGGGg 5'
::||||||||
Ref: 5' -------agTGCAGCTCCCc 3'
>hsa-miR-920	ASCRP004116	147	-18.28	2 12	14 33	10	0.9	0.9
Query: 3' atgacgaagGTGTCGAGGGg 5'
| ||||||||
Ref: 5' caaagaaaaCTCAGCTCCCt 3'
>hsa-miR-922	ASCRP002333	149	-15.51	2 22	8 26	20	0.65	0.7
Query: 3' ctGCATCAGGATAAGAGACGACg 5'
:|| ||| | |||||||
Ref: 5' caTGT-TTCC-A-G-TCTGCTGg 3'
>hsa-miR-935	ASCRP000062	142	-15.82	2 12	1 13	11	0.8182	0.8182
Query: 3' cgccatcgccttCGC-CATTGACc 5'
| | |||||||
Ref: 5' ----------ctG-GAGTAACTGg 3'
>hsa-miR-939	ASCRP003844	154	-20.46	2 16	1 14	14	0.7857	0.8571
Query: 3' gtgggggtcTCGGAGTCGAGGGGt 5'
|| : |||||||||
Ref: 5' ---------AG-TGCAGCTCCCCc 3'
>hsa-miR-297	ASCRP000062	150	-10.51	2 16	26 46	16	0.6875	0.8125
Query: 3' gtacgtGTACGT-G-TGTATGTa 5'
| ||:| : |||||||
Ref: 5' ctttttC-TGTATTTACATACA- 3'
>hsa-miR-297	ASCRP004116	142	-9.29	2 11	1 10	9	0.8889	0.8889
Query: 3' gtacgtgtacgTGTGTATGTa 5'
| |||||||
Ref: 5' -----------AAACATACAg 3'
>hsa-miR-1184	ASCRP002905	145	-18.05	2 17	1 13	15	0.7333	0.7333
Query: 3' ccttcggTAGTTCAGCGACGTCc 5'
| | | | |||||||
Ref: 5' -------AGC-A-T-GCTGCAGg 3'
>hsa-miR-1227	ASCRP001679	146	-19.32	2 19	27 46	18	0.6667	0.6667
Query: 3' gaCCCCT-TTTCCCACCGTGc 5'
||| | ||||||||
Ref: 5' gcGGGTACCCTTGGTGGCAC- 3'
>hsa-miR-1231	ASCRP004893	151	-17.57	2 17	12 30	15	0.7333	0.8
Query: 3' cgtcGACAGGCGGGTCTGTg 5'
| || | :|||||||
Ref: 5' ctccCAGTGC-TCCAGACAa 3'
>hsa-miR-1236	ASCRP000698	151	-19.02	2 17	1 21	18	0.7222	0.7222
Query: 3' gacctcTCTGT-T-C-CCCTTCTCc 5'
| ||| | ||||||||
Ref: 5' ---cctA-ACATATTTGGGAAGAGg 3'
>hsa-miR-1236	ASCRP000699	158	-18.85	2 16	16 36	14	0.8571	0.8571
Query: 3' gacctctCTGTTCCCCTTCTCc 5'
|| || ||||||||
Ref: 5' tgaatttGA-AAAGGGAAGAGg 3'
>hsa-miR-1200	ASCRP000752	146	-19.41	2 19	20 46	22	0.6364	0.6364
Query: 3' ctccGA-GTCT-TA-C-C-GAGTCCTc 5'
|| |||| | |||||||
Ref: 5' gaatCTACAGACCTATTTTCTCAGGAg 3'
>hsa-miR-1207-3p	ASCRP000770	151	-18.24	2 17	14 31	16	0.75	0.75
Query: 3' ctT-TACTCCCGGTCGACt 5'
| | || | |||||||
Ref: 5' gtACA-GATGACCAGCTGa 3'
>hsa-miR-1287	ASCRP000391	155	-18.84	2 21	23 45	21	0.6667	0.7143
Query: 3' ctGAGCTTGGTGA-C-TAGGTCGt 5'
:|| ||| || |||||||
Ref: 5' ccTTCCCACC-CTCATATCCAGCg 3'
>hsa-miR-1260	ASCRP000292	145	-14.59	2 10	1 18	8	1	1
Query: 3' accaccgtcTCCACCCTa 5'
||||||||
Ref: 5' ctatcctctAGGTGGGAa 3'
>hsa-miR-548o	ASCRP002519	154	-7.64	2 21	1 19	19	0.6842	0.7368
Query: 3' cgTTTTCATTGACGTCAAAACc 5'
:| | | | || |||||||
Ref: 5' -tGATATTCA-TG-AGTTTTGc 3'
>hsa-miR-1267	ASCRP004596	164	-12.99	2 17	1 20	15	0.8667	0.8667
Query: 3' accccTAATGTGAAGTTGTCc 5'
||||| | |||||||
Ref: 5' -taccATTACTCCTCAACAGc 3'
>hsa-miR-1272	ASCRP002883	162	-23.49	2 19	1 27	20	0.75	0.75
Query: 3' aaagtcttA-AACG-A-CGGTAGTAGTAg 5'
| | || | ||||||||||
Ref: 5' --ctgcccTATGGCTTCACCATCATCATc 3'
>hsa-miR-1272	ASCRP004073	163	-17.3	2 17	1 17	15	0.8667	0.8667
Query: 3' aaagtcttaaACGACGGTAGTAGTAg 5'
||| ||| |||||||
Ref: 5' --------cgTGCGGCC-TCATCATa 3'
>hsa-miR-1278	ASCRP003691	163	-15.1	2 21	7 30	22	0.7273	0.7273
Query: 3' taTCTAC-TA-TAC-GTGTCATGAt 5'
||| | || | | ||||||||
Ref: 5' ttAGA-GCATCAGGAAACAGTACTg 3'
>hsa-miR-1288	ASCRP002683	154	-21.06	2 15	1 21	15	0.8	0.8
Query: 3' agaggtcTAGTC-C-CGTCAGGt 5'
||||| |||||||
Ref: 5' --ggatcATCAGATAGCAGTCCt 3'
>hsa-miR-1912	ASCRP000189	141	-15.16	2 10	1 10	8	0.875	1
Query: 3' aagtgtgacgtacGAGACCCAt 5'
:|||||||
Ref: 5' ------------aTTCTGGGTa 3'
>hsa-miR-1914*	ASCRP003820	156	-22.62	2 21	20 42	20	0.65	0.75
Query: 3' ggAGGGTC-ACGCCCTGGGGAGg 5'
||: || ||: |||||||
Ref: 5' atTCTGAGCTGTCTAACCCCTCt 3'

## Sheet: downregulated
#miRNA	circRNA	Score	Energy	miRNA_position	circRNA_position	Align_len	miRNA_align_rate	circRNA_align_rate	Pairing target and miRNA
>hsa-let-7a*	ASCRP003406	140	-3.37	2 9	1 8	7	1	1
Query: 3' ctttctgtcatctAACATATc 5'
|||||||
Ref: 5' -------------TTGTATAa 3'
>hsa-let-7b*	ASCRP003406	140	-3.49	2 9	1 8	7	1	1
Query: 3' cccttccgtcatccAACATATc 5'
|||||||
Ref: 5' --------------TTGTATAa 3'
>hsa-let-7f-1*	ASCRP003406	140	-3.37	2 9	1 8	7	1	1
Query: 3' cccttccgttatctAACATATc 5'
|||||||
Ref: 5' --------------TTGTATAa 3'
>hsa-miR-15a	ASCRP004888	156	-23.85	2 21	21 39	19	0.6842	0.8421
Query: 3' gtGTTTGGTAATACACGACGAt 5'
:::|||| | ||||||||
Ref: 5' taTGGACCA-T--GTGCTGCTa 3'
>hsa-miR-16	ASCRP004888	151	-19.17	2 12	18 39	10	0.9	1
Query: 3' gcggttataaaTGCACGACGAt 5'
|:||||||||
Ref: 5' ttttatggaccATGTGCTGCTa 3'
>hsa-miR-93*	ASCRP000950	153	-13.81	2 16	1 18	15	0.8	0.8
Query: 3' gcccttcAC-GATCGAGTCGTCa 5'
|| || | |||||||
Ref: 5' ---tgttTGCCT-G-TCAGCAGg 3'
>hsa-miR-96	ASCRP000535	150	-15.2	2 11	1 10	9	1	1
Query: 3' tcgtttttacacgATCACGGTTt 5'
|||||||||
Ref: 5' -------------TAGTGCCAAg 3'
>hsa-miR-181a-2*	ASCRP000018	147	-12.88	2 21	1 22	22	0.5909	0.6818
Query: 3' ccATGT-CAG-TTG-CCAGTCACCa 5'
| |: | | |:| |||||||
Ref: 5' --TCCGCG-CGAGCTCATCAGTGGg 3'
>hsa-miR-205	ASCRP003466	158	-16.62	2 20	2 24	20	0.7	0.75
Query: 3' gtcTGAGGCCA-CCT-TACTTCCt 5'
||||: || | |||||||
Ref: 5' gacACTCT-GTACTACATGAAGGc 3'
>hsa-miR-214	ASCRP001778	156	-17.04	2 21	12 36	22	0.6818	0.6818
Query: 3' tgACGG-A-CAGACAC-GGACGACa 5'
| || | | | || |||||||
Ref: 5' ccTACCATTGACCATGCCCTGCTGg 3'
>hsa-miR-222*	ASCRP002219	154	-10.39	2 19	3 26	19	0.6842	0.7368
Query: 3' tcctAG-ATGT-GACCGATGACTc 5'
|| | || :| |||||||
Ref: 5' ctttTCTTCCAGTTCCCTACTGAa 3'
>hsa-let-7g*	ASCRP003989	147	-16.99	2 20	12 34	20	0.65	0.65
Query: 3' cgTTC-C-GTCACCGGACATGTc 5'
||| ||| |||||||
Ref: 5' tcAAGTCACAGCAAACTGTACAa 3'
>hsa-miR-15b	ASCRP004888	157	-23.91	2 21	21 39	19	0.6842	0.7895
Query: 3' acATTTGGTACTACACGACGAt 5'
|::| | ||||||||||
Ref: 5' taTGGA-C-C-ATGTGCTGCTa 3'
>hsa-miR-195	ASCRP004888	153	-18.85	2 18	18 39	17	0.7059	0.7647
Query: 3' cggtTATAAAG-ACACGACGAt 5'
||: | |||||||||
Ref: 5' ttttATGGACCATGTGCTGCTa 3'
>hsa-miR-370	ASCRP000950	156	-18.56	2 18	1 19	18	0.6667	0.8333
Query: 3' tggtcCAAG-GTGG-GGTCGTCCg 5'
|||: | |: :|||||||
Ref: 5' ----tGTTTGC-CTGTCAGCAGGt 3'
>hsa-miR-424	ASCRP004888	150	-13.35	2 16	14 39	18	0.7222	0.7778
Query: 3' aagttttGTA-CT--TA-ACGACGAc 5'
:|| || || |||||||
Ref: 5' tgtgtttTATGGACCATGTGCTGCTa 3'
>hsa-miR-485-5p	ASCRP003406	162	-26.5	2 19	11 36	21	0.7143	0.7619
Query: 3' cttaAGT-A-GTG-CC-GGTCGGAGa 5'
|:| | ||| || |||||||
Ref: 5' gagcTTACTCCACGGGAACAGCCTCt 3'
>hsa-miR-489	ASCRP003989	145	-13.24	2 10	1 9	8	1	1
Query: 3' cgacggcatatacACTACAGTg 5'
||||||||
Ref: 5' -------------TGATGTCAc 3'
>hsa-miR-497	ASCRP004888	160	-19.79	2 20	22 39	18	0.7222	0.8333
Query: 3' tgTTTGGTGTCACACGACGAc 5'
::| | || |||||||||
Ref: 5' atGGA-C-CA-TGTGCTGCTa 3'
>hsa-miR-512-5p	ASCRP000018	163	-23.9	2 21	14 37	21	0.7143	0.7619
Query: 3' cttTCA-C-GGGAGTTCCGACTCAc 5'
||| | || |:| |||||||
Ref: 5' atcAGTGGGGCCACGA-GCTGAGTg 3'
>hsa-miR-512-5p	ASCRP000390	155	-22.14	2 16	1 17	16	0.6875	0.875
Query: 3' ctttcacgGGAG-TTC-CGACTCAc 5'
|:|| ::| |||||||
Ref: 5' --------CTTCGGGGAGCTGAGTg 3'
>hsa-miR-526b	ASCRP000535	161	-20.09	2 22	8 35	25	0.64	0.72
Query: 3' tgTCTTTC-ACGA-A-G-G-GAGTTCTc 5'
:||||| ||| | : |||||||
Ref: 5' aaGGAAAGCAGCTGGCCCTTCTCAAGAc 3'
>hsa-miR-518f*	ASCRP003406	145	-14.38	2 10	19 40	8	1	1
Query: 3' ctctttcacgaagGGAGATCTc 5'
||||||||
Ref: 5' tccacgggaacagCCTCTAGAt 3'
>hsa-miR-521	ASCRP000018	150	-14.47	2 21	21 41	20	0.6	0.75
Query: 3' tgTGAGAT-TTCCCTTCACGCAa 5'
:| | | :|| :|||||||
Ref: 5' ggGC-C-ACGAGCTGAGTGCGTc 3'
>hsa-miR-521	ASCRP000390	151	-18.25	2 20	1 21	19	0.5789	0.7895
Query: 3' tgtGAG-ATTTCCCTTCACGCAa 5'
:|| ::|| :|||||||
Ref: 5' --cTTCGGGGAGCTGAGTGCGTc 3'
>hsa-miR-518e*	ASCRP003406	145	-16.59	2 10	19 40	8	1	1
Query: 3' gtctttcgcgaagGGAGATCTc 5'
||||||||
Ref: 5' tccacgggaacagCCTCTAGAt 3'
>hsa-miR-556-5p	ASCRP000018	147	-15.85	2 16	1 16	15	0.6667	0.8
Query: 3' gagtataATGT-TACTCGAGTAg 5'
| |: : ||||||||
Ref: 5' -------TCCGCGCGAGCTCATc 3'
>hsa-miR-574-5p	ASCRP003989	144	-13.12	2 14	1 14	12	0.6667	0.9167
Query: 3' tgtgtgagtgTGTGTGTGTGAGt 5'
|::: |||||||
Ref: 5' --------tgATGT-CACACTCa 3'
>hsa-miR-582-5p	ASCRP003989	153	-8.6	2 22	4 32	26	0.6154	0.6538
Query: 3' tcA-T-TGA-C-CA-ACTTG-TTGACATt 5'
| | ||| || |:| |||||||
Ref: 5' tgTCACACTCAAGTCACAGCAAACTGTAc 3'
>hsa-miR-589*	ASCRP001876	140	-9.46	2 9	1 9	7	1	1
Query: 3' agacccttggccgtaaACAAGACt 5'
|||||||
Ref: 5' ---------------gTGTTCTGt 3'
>hsa-miR-628-5p	ASCRP000950	145	-11.9	2 10	1 17	8	1	1
Query: 3' ggagatcatttatACAGTCGTa 5'
||||||||
Ref: 5' -----tgtttgccTGTCAGCAg 3'
>hsa-miR-542-3p	ASCRP000390	153	-16.13	2 19	5 29	21	0.6667	0.7143
Query: 3' aaagTC-AAT-A-GTTA-GACAGTGt 5'
|| | | | | :| |||||||
Ref: 5' ggggAGCTGAGTGC-GTCCTGTCACt 3'
>hsa-miR-1271	ASCRP000535	146	-14.29	2 12	1 10	10	0.9	0.9
Query: 3' actcacgaacgATCCACGGTTc 5'
|| |||||||
Ref: 5' -----------TA-GTGCCAAg 3'
>hsa-miR-769-5p	ASCRP000950	152	-17.81	2 13	1 23	12	0.8333	0.9167
Query: 3' tcgagtcttgGGTC-TCCAGAGt 5'
:||| |||||||
Ref: 5' tgtttgcctgTCAGCAGGTCTCt 3'
>hsa-miR-665	ASCRP001876	148	-19.19	2 17	14 35	17	0.6471	0.7647
Query: 3' tcccCGG-AGTCG-GAGGACCa 5'
||| : |: |||||||
Ref: 5' ttttGCCAGTTGTGCTCCTGGt 3'
>hsa-miR-920	ASCRP001111	149	-15.06	2 18	15 35	17	0.6471	0.7647
Query: 3' atgACGAAGGTG-TCGAGGGg 5'
| | || :: |||||||
Ref: 5' gtgTACATCGGTGAGCTCCCg 3'
>hsa-miR-663b	ASCRP000018	155	-22.67	2 20	4 28	21	0.6667	0.7143
Query: 3' ggaG-TC-CGT-GCCGGCCCGGTGg 5'
| || || | |: |||||||
Ref: 5' gcgCGAGCTCATCAGTGGGGCCACg 3'
>hsa-miR-1204	ASCRP000018	148	-19.95	2 19	11 29	17	0.6471	0.7647
Query: 3' tatTACCTCTGGTCCGGTGCt 5'
|| || : :|||||||
Ref: 5' ctcAT-CAG-TGGGGCCACGa 3'
