# Supplementary material for: Profiling and bioinformatics analyses reveal differential circular RNA expression in radioresistant esophageal cancer cells
Source: J Transl Med. 2016 Jul 28;14:225. doi: 10.1186/s12967-016-0977-7 (PMC4964270; doi:10.1186/s12967-016-0977-7)
Supplement: Supplementary file 4 — 10.1186/s12967-016-0977-7 circRNA_miRNA_target genes. [file 12967_2016_977_MOESM4_ESM.xlsx]

## Sheet: upregulated
#miRNA	mRNA	Score	Energy	miRNA_position	mRNA_position	Align_len	miRNA_align_rate	mRNA_align_rate	Pairing target and miRNA
>hsa-miR-576-3p	NR_027365	178	-21.67	2 20	178 198	18	0.8889	0.8889
Query: 3' ctaAGGTTAAAAAGGTGTAGAa 5'
||||| |||||||||||
Ref: 5' accTCCAA-GTTTCCACATCTa 3'
>hsa-miR-576-3p	NR_046432	178	-21.67	2 20	564 584	18	0.8889	0.8889
Query: 3' ctaAGGTTAAAAAGGTGTAGAa 5'
||||| |||||||||||
Ref: 5' accTCCAA-GTTTCCACATCTa 3'
>hsa-miR-576-3p	NR_046433	178	-21.67	2 20	352 372	18	0.8889	0.8889
Query: 3' ctaAGGTTAAAAAGGTGTAGAa 5'
||||| |||||||||||
Ref: 5' accTCCAA-GTTTCCACATCTa 3'
>hsa-miR-576-3p	NM_182481	160	-19.54	2 21	423 446	21	0.6667	0.7619
Query: 3' ctAAG-GTTAAA-AAGGTGTAGAa 5'
||| :|||| :|||||||
Ref: 5' ctTTCAGGATTTCAGTCACATCTt 3'
>hsa-miR-576-3p	NM_020870	148	-14.66	2 21	2390 2412	20	0.6	0.7
Query: 3' ctAAGG-TTAAAAAGGTGTAGAa 5'
| || :: | ||||||||
Ref: 5' tcTCCCTGGACTCCCCACATCTc 3'
>hsa-miR-576-3p	NM_152375	158	-15.44	2 19	3386 3410	20	0.65	0.8
Query: 3' ctaaGG-TTA-A-AAAGGTGTAGAa 5'
|: :|| | ||:|||||||
Ref: 5' gagaCTGGATCTCCTTTCACATCTg 3'
>hsa-miR-576-3p	NM_001080495	145	-16.22	2 10	6936 6957	8	1	1
Query: 3' ctaaggttaaaaaGGTGTAGAa 5'
||||||||
Ref: 5' ggggcaaccggccCCACATCTa 3'
>hsa-miR-576-3p	NR_037660	156	-17.16	2 21	1128 1151	21	0.619	0.7619
Query: 3' ctAAGGTTAA-A-AAGGTGTAGAa 5'
||:::||| ||||||||
Ref: 5' caTTTTGATTCACCACCACATCTt 3'
>hsa-miR-576-3p	NR_037659	156	-17.16	2 21	1147 1170	21	0.619	0.7619
Query: 3' ctAAGGTTAA-A-AAGGTGTAGAa 5'
||:::||| ||||||||
Ref: 5' caTTTTGATTCACCACCACATCTt 3'
>hsa-miR-576-3p	NM_139321	143	-12.62	2 19	1806 1825	18	0.6667	0.6667
Query: 3' ctaaG-GTTAAAAAGGTGTAGAa 5'
| ||| | |||||||
Ref: 5' cacaCACAA-T-G-ACACATCTa 3'
>hsa-miR-576-3p	NM_024835	157	-13.76	2 18	1105 1129	19	0.7368	0.7368
Query: 3' ctaagGT-T-AA-AAAGGTGTAGAa 5'
|| | || || |||||||
Ref: 5' tgaaaCAGACTTCATTGCACATCTt 3'
>hsa-miR-576-3p	NM_001099661	159	-17.2	2 21	1791 1813	21	0.7143	0.7143
Query: 3' ctAAGGTTA-AA-AAGGTGTAGAa 5'
| || || | | ||||||||
Ref: 5' tgTGCC-ATCCTCTGCCACATCTa 3'
>hsa-miR-576-3p	NM_001099661	156	-20.83	2 18	780 801	17	0.7647	0.7647
Query: 3' ctaagGT-TAAAAAGGTGTAGAa 5'
|| | ||||||||||
Ref: 5' tgggaCACA-GGTTCCACATCTt 3'
>hsa-miR-576-3p	NM_001122646	146	-15.71	2 19	1512 1534	18	0.6111	0.7222
Query: 3' ctaaGGTT-AAAAAGGTGTAGAa 5'
:||: | ||||||||
Ref: 5' gacaTCAGCCTGGGCCACATCTa 3'
>hsa-miR-576-3p	NM_001164462	148	-14.22	2 21	2174 2200	24	0.5833	0.6667
Query: 3' ctA-AGGTT-A-AA-A-AGGTGTAGAa 5'
| |:||: | | ||||||||
Ref: 5' taTCTTCAGCTCCTAGCACCACATCTg 3'
>hsa-miR-576-3p	NM_001164462	148	-14.22	2 21	10094 10120	24	0.5833	0.6667
Query: 3' ctA-AGGTT-A-AA-A-AGGTGTAGAa 5'
| |:||: | | ||||||||
Ref: 5' taTCTTCAGCTCCTAGCACCACATCTg 3'
>hsa-miR-576-3p	NM_001164462	148	-14.22	2 21	13343 13369	24	0.5833	0.6667
Query: 3' ctA-AGGTT-A-AA-A-AGGTGTAGAa 5'
| |:||: | | ||||||||
Ref: 5' taTCTTCAGCTCCTAGCACCACATCTg 3'
>hsa-miR-576-3p	NM_001164462	145	-14.41	2 10	5428 5449	8	1	1
Query: 3' ctaaggttaaaaaGGTGTAGAa 5'
||||||||
Ref: 5' tcacctcctagcaCCACATCTg 3'
>hsa-miR-576-3p	NM_001164462	145	-14.41	2 10	13927 13948	8	1	1
Query: 3' ctaaggttaaaaaGGTGTAGAa 5'
||||||||
Ref: 5' tcacctcctagcaCCACATCTg 3'
>hsa-miR-576-3p	NM_199203	143	-15.95	2 20	1556 1581	22	0.5909	0.6364
Query: 3' ctaAG-GTT-A-AA-AAGGTGTAGAa 5'
|| :|| | | |||||||
Ref: 5' ccaTCATAACTGGTGGGGCACATCTa 3'
>hsa-miR-576-3p	NR_073135	140	-11.54	2 9	1539 1560	7	1	1
Query: 3' ctaaggttaaaaagGTGTAGAa 5'
|||||||
Ref: 5' ccaaagggtgggagCACATCTg 3'
>hsa-miR-576-3p	NR_073136	140	-11.54	2 9	1301 1322	7	1	1
Query: 3' ctaaggttaaaaagGTGTAGAa 5'
|||||||
Ref: 5' ccaaagggtgggagCACATCTg 3'
>hsa-miR-576-3p	NM_001017370	175	-18.72	2 20	1043 1064	18	0.8333	0.8889
Query: 3' ctaAGGTTAAAAAGGTGTAGAa 5'
|| |:|||| ||||||||
Ref: 5' agaTCAAGTTTTGCCACATCTc 3'
>hsa-miR-576-3p	NM_001017370	156	-10.88	2 21	2514 2538	22	0.5909	0.7727
Query: 3' ctAAGGTTA-AAA-A-GGTGTAGAa 5'
||:::|| || :|||||||
Ref: 5' tgTTTTGATACTTGGATCACATCTc 3'
>hsa-miR-576-3p	NM_014408	145	-12.94	2 18	1005 1026	16	0.6875	0.6875
Query: 3' ctaagGTTAAAAAGGTGTAGAa 5'
||| | |||||||
Ref: 5' agaggCAAGCCTGGCACATCTa 3'
>hsa-miR-576-3p	NM_001270894	145	-12.94	2 18	1029 1050	16	0.6875	0.6875
Query: 3' ctaagGTTAAAAAGGTGTAGAa 5'
||| | |||||||
Ref: 5' agaggCAAGCCTGGCACATCTa 3'
>hsa-miR-576-3p	NM_001270896	145	-12.94	2 18	1250 1271	16	0.6875	0.6875
Query: 3' ctaagGTTAAAAAGGTGTAGAa 5'
||| | |||||||
Ref: 5' agaggCAAGCCTGGCACATCTa 3'
>hsa-miR-576-3p	NM_001270897	145	-12.94	2 18	807 828	16	0.6875	0.6875
Query: 3' ctaagGTTAAAAAGGTGTAGAa 5'
||| | |||||||
Ref: 5' agaggCAAGCCTGGCACATCTa 3'
>hsa-miR-576-3p	NM_001257177	172	-19.97	2 21	562 586	22	0.7273	0.8182
Query: 3' ctAA-GGTTAAAA-A-GGTGTAGAa 5'
|| : |:|||| | ||||||||
Ref: 5' gaTTATGAGTTTTGTGCCACATCTt 3'
>hsa-miR-576-3p	NM_001257177	140	-14.3	2 9	1250 1271	7	1	1
Query: 3' ctaaggttaaaaagGTGTAGAa 5'
|||||||
Ref: 5' actccaccaaagggCACATCTt 3'
>hsa-miR-576-3p	NM_001270895	145	-12.94	2 18	998 1019	16	0.6875	0.6875
Query: 3' ctaagGTTAAAAAGGTGTAGAa 5'
||| | |||||||
Ref: 5' agaggCAAGCCTGGCACATCTa 3'
>hsa-miR-576-3p	NR_048556	160	-16.56	2 17	3113 3134	15	0.8	0.8667
Query: 3' ctaaggTTAAAAAGGTGTAGAa 5'
|: ||| ||||||||
Ref: 5' ttggggAGATTTGCCACATCTt 3'
>hsa-miR-576-3p	NR_048556	156	-18.22	2 21	632 653	19	0.6842	0.7368
Query: 3' ctAAGGTTAAAAAGGTGTAGAa 5'
| ||:| |||||||||
Ref: 5' acTCCCGACCCCTCCACATCTc 3'
>hsa-miR-576-3p	NR_048556	143	-13.02	2 20	336 357	18	0.6111	0.6667
Query: 3' ctaAGGTTAAAAAGGTGTAGAa 5'
| ||:| |||||||
Ref: 5' tggTACAGTAAAAACACATCTa 3'
>hsa-miR-576-3p	NR_048558	160	-16.56	2 17	2900 2921	15	0.8	0.8667
Query: 3' ctaaggTTAAAAAGGTGTAGAa 5'
|: ||| ||||||||
Ref: 5' ttggggAGATTTGCCACATCTt 3'
>hsa-miR-576-3p	NR_048558	156	-18.22	2 21	419 440	19	0.6842	0.7368
Query: 3' ctAAGGTTAAAAAGGTGTAGAa 5'
| ||:| |||||||||
Ref: 5' acTCCCGACCCCTCCACATCTc 3'
>hsa-miR-576-3p	NR_048557	160	-16.56	2 17	3016 3037	15	0.8	0.8667
Query: 3' ctaaggTTAAAAAGGTGTAGAa 5'
|: ||| ||||||||
Ref: 5' ttggggAGATTTGCCACATCTt 3'
>hsa-miR-576-3p	NR_048557	156	-18.22	2 21	535 556	19	0.6842	0.7368
Query: 3' ctAAGGTTAAAAAGGTGTAGAa 5'
| ||:| |||||||||
Ref: 5' acTCCCGACCCCTCCACATCTc 3'
>hsa-miR-576-3p	NR_048559	160	-16.56	2 17	3124 3145	15	0.8	0.8667
Query: 3' ctaaggTTAAAAAGGTGTAGAa 5'
|: ||| ||||||||
Ref: 5' ttggggAGATTTGCCACATCTt 3'
>hsa-miR-576-3p	NR_048559	156	-18.22	2 21	643 664	19	0.6842	0.7368
Query: 3' ctAAGGTTAAAAAGGTGTAGAa 5'
| ||:| |||||||||
Ref: 5' acTCCCGACCCCTCCACATCTc 3'
>hsa-miR-576-3p	NR_073033	155	-14.68	2 21	5547 5574	25	0.68	0.68
Query: 3' ctAA-GGTTA-A-A-AAG--GTGTAGAa 5'
|| ||||| | || |||||||
Ref: 5' acTTACCAATCACTACTCAGCACATCTt 3'
>hsa-miR-576-3p	NM_001199687	164	-10.01	2 21	1343 1369	24	0.7083	0.7083
Query: 3' ctA-AG-GTTAA-A-AA-GGTGTAGAa 5'
| || |||| | || |||||||
Ref: 5' ccTCTCAAAATTGTGTTGGCACATCTa 3'
>hsa-miR-576-3p	NM_001242310	164	-10.01	2 21	1308 1334	24	0.7083	0.7083
Query: 3' ctA-AG-GTTAA-A-AA-GGTGTAGAa 5'
| || |||| | || |||||||
Ref: 5' ccTCTCAAAATTGTGTTGGCACATCTa 3'
>hsa-miR-576-3p	NM_021783	164	-10.01	2 21	1301 1327	24	0.7083	0.7083
Query: 3' ctA-AG-GTTAA-A-AA-GGTGTAGAa 5'
| || |||| | || |||||||
Ref: 5' ccTCTCAAAATTGTGTTGGCACATCTa 3'
>hsa-miR-576-3p	NR_073098	145	-12.94	2 18	624 645	16	0.6875	0.6875
Query: 3' ctaagGTTAAAAAGGTGTAGAa 5'
||| | |||||||
Ref: 5' agaggCAAGCCTGGCACATCTa 3'
>hsa-miR-576-3p	NR_073097	145	-12.94	2 18	1052 1073	16	0.6875	0.6875
Query: 3' ctaagGTTAAAAAGGTGTAGAa 5'
||| | |||||||
Ref: 5' agaggCAAGCCTGGCACATCTa 3'
>hsa-miR-576-3p	NM_173073	179	-20.74	2 21	910 931	20	0.85	0.85
Query: 3' ctA-AGGTTAAAAAGGTGTAGAa 5'
| ||| |||| |||||||||
Ref: 5' ggTCTCC-ATTTGTCCACATCTg 3'
>hsa-miR-576-3p	NM_015945	179	-20.74	2 21	973 994	20	0.85	0.85
Query: 3' ctA-AGGTTAAAAAGGTGTAGAa 5'
| ||| |||| |||||||||
Ref: 5' ggTCTCC-ATTTGTCCACATCTg 3'
>hsa-miR-576-3p	NM_174927	145	-15.94	2 10	621 642	8	1	1
Query: 3' ctaaggttaaaaaGGTGTAGAa 5'
||||||||
Ref: 5' accccttggccaaCCACATCTc 3'
>hsa-miR-576-3p	NM_006141	140	-9.54	2 9	1747 1768	7	1	1
Query: 3' ctaaggttaaaaagGTGTAGAa 5'
|||||||
Ref: 5' ttgtgggaggcaagCACATCTg 3'
>hsa-miR-576-3p	NM_020853	145	-16.65	2 10	224 245	8	1	1
Query: 3' ctaaggttaaaaaGGTGTAGAa 5'
||||||||
Ref: 5' agaggctgcaaagCCACATCTt 3'
>hsa-miR-576-3p	NM_014015	140	-12.51	2 9	181 202	7	1	1
Query: 3' ctaaggttaaaaagGTGTAGAa 5'
|||||||
Ref: 5' gagatccttgggggCACATCTc 3'
>hsa-miR-576-3p	NM_023014	152	-16.28	2 21	720 747	25	0.64	0.64
Query: 3' ctAAG-G-T-T-AA-AA-AGGTGTAGAa 5'
||| | | | | | ||||||||
Ref: 5' aaTTCACAACACGTGCTGGCCACATCTg 3'
>hsa-miR-576-3p	NM_021902	152	-16.52	2 18	71 94	19	0.6842	0.7368
Query: 3' ctaagGTTA-A-AA-AGGTGTAGAa 5'
| :| | || ||||||||
Ref: 5' aatggC-GTCTCTTGGCCACATCTt 3'
>hsa-miR-576-3p	NM_177437	158	-12.32	2 21	631 658	25	0.68	0.76
Query: 3' ctAA-G-GTTAAAA--AG--GTGTAGAa 5'
|| | ::||||| || |||||||
Ref: 5' atTTGCATGATTTTGCTCATCACATCTc 3'
>hsa-miR-576-3p	NM_173179	179	-20.74	2 21	1168 1189	20	0.85	0.85
Query: 3' ctA-AGGTTAAAAAGGTGTAGAa 5'
| ||| |||| |||||||||
Ref: 5' ggTCTCC-ATTTGTCCACATCTg 3'
>hsa-miR-576-3p	NM_014712	141	-11.94	2 10	2634 2656	9	0.8889	0.8889
Query: 3' ctaaggttaaaaaG-GTGTAGAa 5'
| |||||||
Ref: 5' cctccaccaccccCGCACATCTa 3'
>hsa-miR-576-3p	NM_005031	152	-16.52	2 18	105 128	19	0.6842	0.7368
Query: 3' ctaagGTTA-A-AA-AGGTGTAGAa 5'
| :| | || ||||||||
Ref: 5' aatggC-GTCTCTTGGCCACATCTt 3'
>hsa-miR-576-3p	NM_001042439	150	-16.26	2 11	876 897	9	1	1
Query: 3' ctaaggttaaaaAGGTGTAGAa 5'
|||||||||
Ref: 5' tcagaaggaaagTCCACATCTt 3'
>hsa-miR-576-3p	NM_030641	158	-20.46	2 19	2388 2410	18	0.7222	0.7778
Query: 3' ctaaGGTT-AAAAAGGTGTAGAa 5'
|||: ||||||||||
Ref: 5' ggcaCCAGCAGATTCCACATCTc 3'
>hsa-miR-576-3p	NM_001110533	149	-15.4	2 19	966 988	19	0.6842	0.6842
Query: 3' ctaaG-GT-TAAAAAGGTGTAGAa 5'
| || | | ||||||||
Ref: 5' ccccCGCACA-CTGGCCACATCTg 3'
>hsa-miR-576-3p	NM_133465	153	-17.51	2 21	931 950	20	0.7	0.7
Query: 3' ctAA-GGTTAAAAAGGTGTAGAa 5'
|| || | | | |||||||
Ref: 5' gaTTCCCCA-T-GT-CACATCTg 3'
>hsa-miR-576-3p	NM_014825	145	-14.51	2 18	9368 9390	17	0.6471	0.7059
Query: 3' ctaagGT-TAAAAAGGTGTAGAa 5'
|| || :|||||||
Ref: 5' cagggCAGATGCCATCACATCTg 3'
>hsa-miR-576-3p	NM_032839	155	-12.39	2 21	1634 1656	21	0.6667	0.7143
Query: 3' ctAA-G-GTTAAAAAGGTGTAGAa 5'
|| | ||: || |||||||
Ref: 5' atTTGCTCAG-AATTGCACATCTa 3'
>hsa-miR-576-3p	NM_005927	159	-16.03	2 20	47 71	21	0.6667	0.7619
Query: 3' ctaAGGTTAA-A-AAG-GTGTAGAa 5'
|| ::|| | | | |||||||
Ref: 5' cggTCGGGTTCTCTACTCACATCTt 3'
>hsa-miR-576-3p	NM_015132	155	-11.35	2 20	5264 5289	22	0.6818	0.6818
Query: 3' ctaAGGT-TAA-A-A-AGGTGTAGAa 5'
| || || | | | |||||||
Ref: 5' tggTGCACCTTCTCTATGCACATCTg 3'
>hsa-miR-576-3p	NM_015132	140	-12.92	2 9	1392 1413	7	1	1
Query: 3' ctaaggttaaaaagGTGTAGAa 5'
|||||||
Ref: 5' aactggaggtcaagCACATCTa 3'
>hsa-miR-576-3p	NM_006371	156	-11.29	2 21	1849 1872	21	0.6667	0.7143
Query: 3' ctA-AGGTTAAAAAG-GTGTAGAa 5'
| ||: || | | |||||||
Ref: 5' ccTGTCTTCTTATCCTCACATCTg 3'
>hsa-miR-576-3p	NM_001136479	148	-13.72	2 21	887 912	23	0.6087	0.6522
Query: 3' ctA-AGGTTA-A-AA-AGGTGTAGAa 5'
| | |||| | :|||||||
Ref: 5' ggTGTGCAATAGAGTGATCACATCTt 3'
>hsa-miR-576-3p	NM_017849	145	-14.63	2 10	2629 2650	8	1	1
Query: 3' ctaaggttaaaaaGGTGTAGAa 5'
||||||||
Ref: 5' tgggtggtgagggCCACATCTg 3'
>hsa-miR-576-3p	NM_017849	142	-11.68	2 11	4198 4219	9	0.8889	0.8889
Query: 3' ctaaggttaaaaAGGTGTAGAa 5'
| |||||||
Ref: 5' tgttagggagaaTACACATCTt 3'
>hsa-miR-576-3p	NM_001193304	145	-14.63	2 10	2606 2627	8	1	1
Query: 3' ctaaggttaaaaaGGTGTAGAa 5'
||||||||
Ref: 5' tgggtggtgagggCCACATCTg 3'
>hsa-miR-576-3p	NM_001193304	142	-11.68	2 11	4175 4196	9	0.8889	0.8889
Query: 3' ctaaggttaaaaAGGTGTAGAa 5'
| |||||||
Ref: 5' tgttagggagaaTACACATCTt 3'
>hsa-miR-576-3p	NM_001040274	148	-13.4	2 17	2016 2037	15	0.7333	0.7333
Query: 3' ctaaggTTAAAAAGGTGTAGAa 5'
||| ||||||||
Ref: 5' gagcaaAATAACACCACATCTc 3'
>hsa-miR-576-3p	NM_001078170	152	-10.39	2 21	4571 4593	20	0.65	0.7
Query: 3' ctAAGGTTA-AAAAGGTGTAGAa 5'
|| |:| | | |||||||
Ref: 5' agTTGAAGTGTCTAGCACATCTg 3'
>hsa-miR-576-3p	NM_153246	151	-14.42	2 20	3225 3249	21	0.619	0.7143
Query: 3' ctaAGGTT-AA-A-AAGGTGTAGAa 5'
|| |: | | |:|||||||
Ref: 5' accTCAAGCCTCTGGTTCACATCTg 3'
>hsa-miR-576-3p	NM_001171992	151	-14.42	2 20	3268 3292	21	0.619	0.7143
Query: 3' ctaAGGTT-AA-A-AAGGTGTAGAa 5'
|| |: | | |:|||||||
Ref: 5' accTCAAGCCTCTGGTTCACATCTg 3'
>hsa-miR-576-3p	NM_014505	156	-10.93	2 21	4485 4509	22	0.6818	0.6818
Query: 3' ctAAG-GTTAA-A-AAGGTGTAGAa 5'
||| | || | | |||||||
Ref: 5' ccTTCTCCCTTATGCTGCACATCTg 3'
>hsa-miR-576-3p	NM_015344	140	-12.67	2 9	365 386	7	1	1
Query: 3' ctaaggttaaaaagGTGTAGAa 5'
|||||||
Ref: 5' tgtatttgccagagCACATCTg 3'
>hsa-miR-576-3p	NM_024041	145	-16.52	2 10	1476 1497	8	1	1
Query: 3' ctaaggttaaaaaGGTGTAGAa 5'
||||||||
Ref: 5' tagggggacctggCCACATCTg 3'
>hsa-miR-576-3p	NM_001128208	140	-12.67	2 9	365 386	7	1	1
Query: 3' ctaaggttaaaaagGTGTAGAa 5'
|||||||
Ref: 5' tgtatttgccagagCACATCTg 3'
>hsa-miR-576-3p	NM_001136478	148	-13.72	2 21	1088 1113	23	0.6087	0.6522
Query: 3' ctA-AGGTTA-A-AA-AGGTGTAGAa 5'
| | |||| | :|||||||
Ref: 5' ggTGTGCAATAGAGTGATCACATCTt 3'
>hsa-miR-576-3p	NM_030920	148	-13.72	2 21	1211 1236	23	0.6087	0.6522
Query: 3' ctA-AGGTTA-A-AA-AGGTGTAGAa 5'
| | |||| | :|||||||
Ref: 5' ggTGTGCAATAGAGTGATCACATCTt 3'
>hsa-miR-576-3p	NM_002405	155	-13.84	2 20	912 936	21	0.6667	0.7143
Query: 3' ctaAGGTTAAA-AA-G-GTGTAGAa 5'
||| :||| | |||||||
Ref: 5' ggcTCCCGTTTCATGGACACATCTg 3'
>hsa-miR-576-3p	NM_001166343	155	-13.84	2 20	817 841	21	0.6667	0.7143
Query: 3' ctaAGGTTAAA-AA-G-GTGTAGAa 5'
||| :||| | |||||||
Ref: 5' ggcTCCCGTTTCATGGACACATCTg 3'
>hsa-miR-576-3p	NM_001080851	145	-18.05	2 10	180 201	8	1	1
Query: 3' ctaaggttaaaaaGGTGTAGAa 5'
||||||||
Ref: 5' tgcagcccgagacCCACATCTt 3'
>hsa-miR-576-3p	NR_027033	144	-11.62	2 17	730 751	15	0.6667	0.7333
Query: 3' ctaaggTTAAAAAGGTGTAGAa 5'
|| | :|||||||
Ref: 5' gagggaAACTGAGTCACATCTg 3'
>hsa-miR-576-3p	NM_001018009	140	-14.57	2 9	925 946	7	1	1
Query: 3' ctaaggttaaaaagGTGTAGAa 5'
|||||||
Ref: 5' gctgagggcagcagCACATCTg 3'
>hsa-miR-576-3p	NM_006863	159	-13.66	2 20	2034 2056	19	0.7368	0.7368
Query: 3' ctaAGGT-TAAAAAGGTGTAGAa 5'
|||| | | | |||||||
Ref: 5' gggTCCACACCTCTGCACATCTg 3'
>hsa-miR-576-3p	NM_001002254	156	-18.26	2 21	749 773	22	0.6818	0.6818
Query: 3' ctAAGGT-T-A-AAAAGGTGTAGAa 5'
||||| | | | |||||||
Ref: 5' ggTTCCAGAGCATGGTACACATCTa 3'
>hsa-miR-576-3p	NM_001039948	153	-21.68	2 21	1358 1376	19	0.6842	0.7368
Query: 3' ctAAGGTTAAAAAGGTGTAGAa 5'
| ||:| | ||||||||
Ref: 5' tcTGCCGA-G-T-CCACATCTt 3'
>hsa-miR-576-3p	NM_001039948	148	-12.52	2 17	4707 4729	16	0.6875	0.75
Query: 3' ctaaggTTAAAAAG-GTGTAGAa 5'
|:| || |||||||
Ref: 5' cacaagAGTCCCTCACACATCTc 3'
>hsa-miR-576-3p	NM_001039948	145	-15.57	2 10	2603 2624	8	1	1
Query: 3' ctaaggttaaaaaGGTGTAGAa 5'
||||||||
Ref: 5' agcagcgaggccaCCACATCTc 3'
>hsa-miR-576-3p	NM_133454	153	-21.68	2 21	1358 1376	19	0.6842	0.7368
Query: 3' ctAAGGTTAAAAAGGTGTAGAa 5'
| ||:| | ||||||||
Ref: 5' tcTGCCGA-G-T-CCACATCTt 3'
>hsa-miR-576-3p	NM_133454	148	-12.52	2 17	4524 4546	16	0.6875	0.75
Query: 3' ctaaggTTAAAAAG-GTGTAGAa 5'
|:| || |||||||
Ref: 5' cacaagAGTCCCTCACACATCTc 3'
>hsa-miR-576-3p	NM_133454	145	-15.57	2 10	2420 2441	8	1	1
Query: 3' ctaaggttaaaaaGGTGTAGAa 5'
||||||||
Ref: 5' agcagcgaggccaCCACATCTc 3'
>hsa-miR-576-3p	NM_001098497	153	-21.68	2 21	1358 1376	19	0.6842	0.7368
Query: 3' ctAAGGTTAAAAAGGTGTAGAa 5'
| ||:| | ||||||||
Ref: 5' tcTGCCGA-G-T-CCACATCTt 3'
>hsa-miR-576-3p	NM_001098497	148	-12.52	2 17	4542 4564	16	0.6875	0.75
Query: 3' ctaaggTTAAAAAG-GTGTAGAa 5'
|:| || |||||||
Ref: 5' cacaagAGTCCCTCACACATCTc 3'
>hsa-miR-576-3p	NM_001098497	145	-15.57	2 10	2438 2459	8	1	1
Query: 3' ctaaggttaaaaaGGTGTAGAa 5'
||||||||
Ref: 5' agcagcgaggccaCCACATCTc 3'
>hsa-miR-576-3p	NM_001098498	153	-21.68	2 21	1358 1376	19	0.6842	0.7368
Query: 3' ctAAGGTTAAAAAGGTGTAGAa 5'
| ||:| | ||||||||
Ref: 5' tcTGCCGA-G-T-CCACATCTt 3'
>hsa-miR-576-3p	NM_001098498	148	-12.52	2 17	4359 4381	16	0.6875	0.75
Query: 3' ctaaggTTAAAAAG-GTGTAGAa 5'
|:| || |||||||
Ref: 5' cacaagAGTCCCTCACACATCTc 3'
>hsa-miR-576-3p	NM_001098498	145	-15.57	2 10	2255 2276	8	1	1
Query: 3' ctaaggttaaaaaGGTGTAGAa 5'
||||||||
Ref: 5' agcagcgaggccaCCACATCTc 3'
>hsa-miR-576-3p	NM_013270	154	-16.86	2 19	450 472	18	0.7222	0.7222
Query: 3' ctaaGGTTAAAAAG-GTGTAGAa 5'
||||| | |||||||
Ref: 5' cgggCCAATGGCACACACATCTg 3'
>hsa-miR-576-3p	NR_045017	161	-17.05	2 19	708 729	18	0.7778	0.7778
Query: 3' ctaaGGTTAAAAAG-GTGTAGAa 5'
|| || ||| |||||||
Ref: 5' cgggCC-ATGCTTCTCACATCTt 3'
>hsa-miR-576-3p	NR_045018	161	-17.05	2 19	717 738	18	0.7778	0.7778
Query: 3' ctaaGGTTAAAAAG-GTGTAGAa 5'
|| || ||| |||||||
Ref: 5' cgggCC-ATGCTTCTCACATCTt 3'
>hsa-miR-576-3p	NR_045019	161	-17.05	2 19	634 655	18	0.7778	0.7778
Query: 3' ctaaGGTTAAAAAG-GTGTAGAa 5'
|| || ||| |||||||
Ref: 5' cgggCC-ATGCTTCTCACATCTt 3'
>hsa-miR-576-3p	NR_045020	161	-17.05	2 19	345 366	18	0.7778	0.7778
Query: 3' ctaaGGTTAAAAAG-GTGTAGAa 5'
|| || ||| |||||||
Ref: 5' cgggCC-ATGCTTCTCACATCTt 3'
>hsa-miR-576-3p	NR_039955	141	-15.99	2 10	49 71	9	0.8889	0.8889
Query: 3' ctaaggttaaaaaG-GTGTAGAa 5'
| |||||||
Ref: 5' gcgggtggggccgCGCACATCTc 3'
>hsa-miR-576-3p	NM_003898	142	-14.29	2 11	347 368	9	0.8889	0.8889
Query: 3' ctaaggttaaaaAGGTGTAGAa 5'
| |||||||
Ref: 5' ttggtgacaggcTGCACATCTg 3'
>hsa-miR-576-3p	NM_001178088	142	-14.29	2 11	270 291	9	0.8889	0.8889
Query: 3' ctaaggttaaaaAGGTGTAGAa 5'
| |||||||
Ref: 5' ttggtgacaggcTGCACATCTg 3'
>hsa-miR-576-3p	NR_001557	154	-11.74	2 21	2693 2713	20	0.7	0.7
Query: 3' ctA-AGGTTAAAAAGGTGTAGAa 5'
| ||| | | | |||||||
Ref: 5' caTGTCCTA-T-ATGCACATCTg 3'
>hsa-miR-576-3p	NM_004320	154	-17.56	2 19	3256 3277	17	0.7059	0.7647
Query: 3' ctaaGGTTAAAAAGGTGTAGAa 5'
||:|| | |||||||
Ref: 5' caccCCGATAGTGACACATCTt 3'
>hsa-miR-576-3p	NM_173201	154	-17.56	2 19	3214 3235	17	0.7059	0.7647
Query: 3' ctaaGGTTAAAAAGGTGTAGAa 5'
||:|| | |||||||
Ref: 5' caccCCGATAGTGACACATCTt 3'
>hsa-miR-576-3p	NM_005961	154	-15.17	2 15	1928 1949	13	0.8462	0.8462
Query: 3' ctaaggttAAAAAGGTGTAGAa 5'
||| ||||||||
Ref: 5' aggagaccTTTCCCCACATCTg 3'
>hsa-miR-576-3p	NM_005961	154	-13.99	2 20	6514 6538	22	0.6818	0.6818
Query: 3' ctaAG-GTTAA-A-AA-GGTGTAGAa 5'
|| | || | || |||||||
Ref: 5' tcaTCGC-CTTCTGTTGGCACATCTt 3'
>hsa-miR-576-3p	NM_005961	150	-14.96	2 19	4448 4471	19	0.6842	0.6842
Query: 3' ctaaG-GT-TAAAAAGGTGTAGAa 5'
| || | | ||||||||
Ref: 5' cccaCGCACAGATGGCCACATCTg 3'
>hsa-miR-576-3p	NR_073055	146	-12.37	2 21	1872 1892	20	0.65	0.65
Query: 3' ctAA-GGTTAAAAAGGTGTAGAa 5'
|| ||| | |||||||
Ref: 5' atTTAACAA-GAAT-CACATCTc 3'
>hsa-miR-576-3p	NR_073056	146	-12.37	2 21	1733 1753	20	0.65	0.65
Query: 3' ctAA-GGTTAAAAAGGTGTAGAa 5'
|| ||| | |||||||
Ref: 5' atTTAACAA-GAAT-CACATCTc 3'
>hsa-miR-576-3p	NR_037570	143	-9.77	2 21	1832 1859	25	0.6	0.64
Query: 3' ctAAGGT-TAA--A-AA-G-GTGTAGAa 5'
| :|| ||| | | |||||||
Ref: 5' gcTGTCATATTGCTGCTGGGCACATCTg 3'
>hsa-miR-576-3p	NR_024472	140	-10.14	2 9	387 408	7	1	1
Query: 3' ctaaggttaaaaagGTGTAGAa 5'
|||||||
Ref: 5' gagagtgctgagggCACATCTg 3'
>hsa-miR-576-3p	NM_001256695	148	-19.28	2 19	651 670	17	0.7059	0.7059
Query: 3' ctaaGGTTAAAAAGGTGTAGAa 5'
|||| ||||||||
Ref: 5' atccCCAA-G-GGCCACATCTt 3'
>hsa-miR-576-3p	NR_073178	155	-16.98	2 21	618 639	20	0.7	0.7
Query: 3' ctAA-GGTTAAAAAGGTGTAGAa 5'
|| || || ||||||||
Ref: 5' gtTTGCC-TCTTGCCCACATCTt 3'
>hsa-miR-576-3p	NR_073178	155	-18	2 12	1773 1794	10	1	1
Query: 3' ctaaggttaaaAAGGTGTAGAa 5'
||||||||||
Ref: 5' aaggcctgggaTTCCACATCTc 3'
>hsa-miR-576-3p	NM_001200054	145	-14.6	2 10	1081 1102	8	1	1
Query: 3' ctaaggttaaaaaGGTGTAGAa 5'
||||||||
Ref: 5' gagccctctggaaCCACATCTg 3'
>hsa-miR-576-3p	NR_024059	152	-11.94	2 18	147 167	16	0.75	0.75
Query: 3' ctaagGTTAAAAAGGTGTAGAa 5'
||| | | |||||||
Ref: 5' agggaCAA-ATGTACACATCTg 3'
>hsa-miR-576-3p	NR_073199	142	-9.91	2 11	112 133	9	0.8889	0.8889
Query: 3' ctaaggttaaaaAGGTGTAGAa 5'
| |||||||
Ref: 5' tgcgagaggggcTGCACATCTg 3'
>hsa-miR-576-3p	NM_001031666	152	-9.59	2 21	1160 1181	19	0.6316	0.7368
Query: 3' ctAAGGTTAAAAAGGTGTAGAa 5'
||: :| | | |||||||
Ref: 5' ccTTTAGAATCTGACACATCTg 3'
>hsa-miR-576-3p	NM_001031809	152	-9.59	2 21	1331 1352	19	0.6316	0.7368
Query: 3' ctAAGGTTAAAAAGGTGTAGAa 5'
||: :| | | |||||||
Ref: 5' ccTTTAGAATCTGACACATCTg 3'
>hsa-miR-576-3p	NM_016613	155	-11.59	2 17	2671 2691	15	0.8	0.8
Query: 3' ctaaggTTAAAAAGGTGTAGAa 5'
||| || |||||||
Ref: 5' tatggaAATCATT-CACATCTg 3'
>hsa-miR-576-3p	NM_001128424	155	-11.59	2 17	2626 2646	15	0.8	0.8
Query: 3' ctaaggTTAAAAAGGTGTAGAa 5'
||| || |||||||
Ref: 5' tatggaAATCATT-CACATCTg 3'
>hsa-miR-576-3p	NM_018040	140	-15.05	2 9	2129 2150	7	1	1
Query: 3' ctaaggttaaaaagGTGTAGAa 5'
|||||||
Ref: 5' cagtgaagtccgaaCACATCTt 3'
>hsa-miR-576-3p	NM_172105	163	-14.38	2 20	4736 4760	21	0.7143	0.7619
Query: 3' ctaAGGTTAAA-A-AG-GTGTAGAa 5'
| ||:||| | | |||||||
Ref: 5' ccgTGCAGTTTCTCACACACATCTc 3'
>hsa-miR-576-3p	NM_014653	143	-15.72	2 19	3279 3297	17	0.6471	0.7059
Query: 3' ctaaGGTTAAAAAGGTGTAGAa 5'
|||: | |||||||
Ref: 5' agccCCAG-T-G-ACACATCTc 3'
>hsa-miR-576-3p	NM_001135050	140	-10.55	2 9	3421 3442	7	1	1
Query: 3' ctaaggttaaaaagGTGTAGAa 5'
|||||||
Ref: 5' agcaagaggaggaaCACATCTg 3'
>hsa-miR-576-3p	NM_014755	156	-13.63	2 21	3593 3616	21	0.6667	0.7143
Query: 3' ctAAGGT-TAAAAAG-GTGTAGAa 5'
| ||: || | | |||||||
Ref: 5' ccTGCCGCATGCTGCACACATCTa 3'
>hsa-miR-576-3p	NM_014755	152	-13.07	2 17	824 847	17	0.7059	0.7647
Query: 3' ctaaggTT-A-AAAAGGTGTAGAa 5'
|: | | | ||||||||
Ref: 5' tcgaggAGCTCTGTCCCACATCTa 3'
>hsa-miR-576-3p	NR_027121	151	-15.76	2 21	1211 1232	20	0.65	0.7
Query: 3' ctAA-GGTTAAAAAGGTGTAGAa 5'
|| ||: |||||||||
Ref: 5' ttTTGGCAG-ACCTCCACATCTc 3'
>hsa-miR-576-3p	NR_027121	143	-11.35	2 20	1918 1941	20	0.6	0.65
Query: 3' ctaAG-G-TTAAAAAGGTGTAGAa 5'
|| | : | | |||||||
Ref: 5' cacTCACTGCCTCTAACACATCTc 3'
>hsa-miR-576-3p	NM_001256871	154	-14.19	2 21	48 67	19	0.6842	0.7368
Query: 3' ctAAGGTTAAAAAGGTGTAGAa 5'
||:||| | |||||||
Ref: 5' ctTTTCAA-AACT-CACATCTt 3'
>hsa-miR-576-3p	NM_001256873	154	-14.19	2 21	48 67	19	0.6842	0.7368
Query: 3' ctAAGGTTAAAAAGGTGTAGAa 5'
||:||| | |||||||
Ref: 5' ctTTTCAA-AACT-CACATCTt 3'
>hsa-miR-576-3p	NR_027279	154	-14.19	2 21	48 67	19	0.6842	0.7368
Query: 3' ctAAGGTTAAAAAGGTGTAGAa 5'
||:||| | |||||||
Ref: 5' ctTTTCAA-AACT-CACATCTt 3'
>hsa-miR-576-3p	NM_182536	152	-15.4	2 13	16 37	11	0.9091	0.9091
Query: 3' ctaaggttaaAAAGGTGTAGAa 5'
| |||||||||
Ref: 5' gaaaaagagaTATCCACATCTt 3'
>hsa-miR-576-3p	NR_028483	158	-11.24	2 21	1579 1599	20	0.7	0.75
Query: 3' ctA-AGGTTAAAAAGGTGTAGAa 5'
| ||: | || | |||||||
Ref: 5' gcTCTCTCA-TTCT-CACATCTa 3'
>hsa-miR-576-3p	NR_028483	145	-15	2 10	1117 1138	8	1	1
Query: 3' ctaaggttaaaaaGGTGTAGAa 5'
||||||||
Ref: 5' cagcagatccccaCCACATCTg 3'
>hsa-miR-576-3p	NM_012155	146	-12.88	2 11	708 730	10	0.9	0.9
Query: 3' ctaaggttaaaaAG-GTGTAGAa 5'
|| |||||||
Ref: 5' acctgcgggaaaTCTCACATCTa 3'
>hsa-miR-576-3p	NM_001193268	146	-12.88	2 11	1343 1365	10	0.9	0.9
Query: 3' ctaaggttaaaaAG-GTGTAGAa 5'
|| |||||||
Ref: 5' acctgcgggaaaTCTCACATCTa 3'
>hsa-miR-576-3p	NM_001193269	146	-12.88	2 11	1247 1269	10	0.9	0.9
Query: 3' ctaaggttaaaaAG-GTGTAGAa 5'
|| |||||||
Ref: 5' acctgcgggaaaTCTCACATCTa 3'
>hsa-miR-576-3p	NM_014856	141	-12.33	2 10	1443 1465	9	0.8889	0.8889
Query: 3' ctaaggttaaaaaG-GTGTAGAa 5'
| |||||||
Ref: 5' ctacccttggaagCGCACATCTc 3'
>hsa-miR-576-3p	NM_174975	141	-12.21	2 10	2033 2054	8	0.875	1
Query: 3' ctaaggttaaaaaGGTGTAGAa 5'
:|||||||
Ref: 5' gaagcaaaggcagTCACATCTg 3'
>hsa-miR-576-3p	NR_026744	145	-15.27	2 10	911 932	8	1	1
Query: 3' ctaaggttaaaaaGGTGTAGAa 5'
||||||||
Ref: 5' ctcaggcacgtggCCACATCTa 3'
>hsa-miR-576-3p	NM_001167608	151	-13.18	2 21	3322 3342	19	0.6316	0.7368
Query: 3' ctAAGGTTAAAAAGGTGTAGAa 5'
|||: : | | |||||||
Ref: 5' aaTTCT-GCTATAACACATCTt 3'
>hsa-miR-576-3p	NM_001167608	145	-13.68	2 10	4956 4977	8	1	1
Query: 3' ctaaggttaaaaaGGTGTAGAa 5'
||||||||
Ref: 5' gtaacagacacaaCCACATCTa 3'
>hsa-miR-576-3p	NM_001145402	155	-14.16	2 20	1393 1414	18	0.6111	0.8333
Query: 3' ctaAGGTTAAAAAGGTGTAGAa 5'
||::: || :|||||||
Ref: 5' ccaTCTGGCCTTGTCACATCTt 3'
>hsa-miR-576-3p	NM_001145402	152	-13.66	2 21	1064 1087	21	0.6667	0.6667
Query: 3' ctA-AGG-TTAAAAAGGTGTAGAa 5'
| ||| || | |||||||
Ref: 5' ccTCTCCAAAGGCCTGCACATCTg 3'
>hsa-miR-576-3p	NM_001256867	154	-14.19	2 21	48 67	19	0.6842	0.7368
Query: 3' ctAAGGTTAAAAAGGTGTAGAa 5'
||:||| | |||||||
Ref: 5' ctTTTCAA-AACT-CACATCTt 3'
>hsa-miR-576-3p	NM_001242326	154	-14.19	2 21	48 67	19	0.6842	0.7368
Query: 3' ctAAGGTTAAAAAGGTGTAGAa 5'
||:||| | |||||||
Ref: 5' ctTTTCAA-AACT-CACATCTt 3'
>hsa-miR-576-3p	NM_001242327	154	-14.19	2 21	48 67	19	0.6842	0.7368
Query: 3' ctAAGGTTAAAAAGGTGTAGAa 5'
||:||| | |||||||
Ref: 5' ctTTTCAA-AACT-CACATCTt 3'
>hsa-miR-576-3p	NM_001242328	154	-14.19	2 21	48 67	19	0.6842	0.7368
Query: 3' ctAAGGTTAAAAAGGTGTAGAa 5'
||:||| | |||||||
Ref: 5' ctTTTCAA-AACT-CACATCTt 3'
>hsa-miR-576-3p	NM_001242330	154	-14.19	2 21	48 67	19	0.6842	0.7368
Query: 3' ctAAGGTTAAAAAGGTGTAGAa 5'
||:||| | |||||||
Ref: 5' ctTTTCAA-AACT-CACATCTt 3'
>hsa-miR-576-3p	NM_001242331	154	-14.19	2 21	48 67	19	0.6842	0.7368
Query: 3' ctAAGGTTAAAAAGGTGTAGAa 5'
||:||| | |||||||
Ref: 5' ctTTTCAA-AACT-CACATCTt 3'
>hsa-miR-576-3p	NM_001242332	154	-14.19	2 21	48 67	19	0.6842	0.7368
Query: 3' ctAAGGTTAAAAAGGTGTAGAa 5'
||:||| | |||||||
Ref: 5' ctTTTCAA-AACT-CACATCTt 3'
>hsa-miR-576-3p	NM_001136214	140	-13.39	2 9	1436 1457	7	1	1
Query: 3' ctaaggttaaaaagGTGTAGAa 5'
|||||||
Ref: 5' agtttgcccaggagCACATCTc 3'
>hsa-miR-576-3p	NR_026851	152	-18.42	2 17	4640 4663	17	0.7059	0.7647
Query: 3' ctaaggTTA-AA-AAGGTGTAGAa 5'
:|| | | ||||||||
Ref: 5' cacaggGATCCTGTACCACATCTa 3'
>hsa-miR-576-3p	NR_026851	148	-17.32	2 19	1750 1769	17	0.6471	0.7647
Query: 3' ctaaGGTTAAAAAGGTGTAGAa 5'
:||: | ||||||||
Ref: 5' gaggTCAG-T-CCCCACATCTc 3'
>hsa-miR-576-3p	NM_001271197	140	-13.39	2 9	1516 1537	7	1	1
Query: 3' ctaaggttaaaaagGTGTAGAa 5'
|||||||
Ref: 5' agtttgcccaggagCACATCTc 3'
>hsa-miR-576-3p	NR_003089	151	-15.99	2 19	1539 1558	18	0.7222	0.7222
Query: 3' ctaaGGTTAAAAAG-GTGTAGAa 5'
|||| | | |||||||
Ref: 5' accaCCAA-T-C-CGCACATCTt 3'
>hsa-miR-576-3p	NM_001031617	146	-12.04	2 19	1218 1241	19	0.6316	0.6842
Query: 3' ctaaG-GT-TAAAAAGGTGTAGAa 5'
| || :| | |||||||
Ref: 5' ggaaCGCAGGTGCCTGCACATCTg 3'
>hsa-miR-576-3p	NR_002770	144	-10.35	2 17	3333 3357	18	0.6111	0.7222
Query: 3' ctaaggTTAA-A-AA-GGTGTAGAa 5'
::|| | | |||||||
Ref: 5' atgaggGGTTGTGCTGGCACATCTc 3'
>hsa-miR-576-3p	NR_038133	147	-15.36	2 20	1044 1069	22	0.5909	0.6818
Query: 3' ctaAGGTTA-A-A-AA-GGTGTAGAa 5'
|||::| | | |||||||
Ref: 5' cccTCCGGTACCTCATGGCACATCTa 3'
>hsa-miR-576-3p	NR_027263	145	-13.17	2 10	954 975	8	1	1
Query: 3' ctaaggttaaaaaGGTGTAGAa 5'
||||||||
Ref: 5' agaatgagcaaaaCCACATCTa 3'
>hsa-miR-576-3p	NR_046220	168	-15.3	2 21	849 871	20	0.75	0.8
Query: 3' ctAAGGTTAAA-AAGGTGTAGAa 5'
||:| |||| ||||||||
Ref: 5' ttTTTCTATTTCCACCACATCTg 3'
>hsa-miR-576-3p	NM_001085452	145	-15.92	2 10	2021 2042	8	1	1
Query: 3' ctaaggttaaaaaGGTGTAGAa 5'
||||||||
Ref: 5' gagggacccgtgcCCACATCTg 3'
>hsa-miR-576-3p	NM_001083124	145	-15.92	2 10	2021 2042	8	1	1
Query: 3' ctaaggttaaaaaGGTGTAGAa 5'
||||||||
Ref: 5' gagggacccgtgcCCACATCTg 3'
>hsa-miR-576-3p	NM_001113541	145	-15.92	2 10	2021 2042	8	1	1
Query: 3' ctaaggttaaaaaGGTGTAGAa 5'
||||||||
Ref: 5' gagggacccgtgcCCACATCTg 3'
>hsa-miR-576-3p	NM_032355	152	-17.64	2 21	1162 1184	20	0.65	0.7
Query: 3' ctAAG-GTTAAAAAGGTGTAGAa 5'
| | ||: | ||||||||
Ref: 5' ggTGCGCAGCTGAGCCACATCTt 3'
>hsa-miR-576-3p	NM_032355	144	-13.42	2 21	1547 1565	20	0.65	0.65
Query: 3' ctAAGGTTAAAAAG-GTGTAGAa 5'
|||| | | |||||||
Ref: 5' tcTTCC-A-C-G-CACACATCTc 3'
>hsa-miR-576-3p	NM_001142501	152	-17.64	2 21	676 698	20	0.65	0.7
Query: 3' ctAAG-GTTAAAAAGGTGTAGAa 5'
| | ||: | ||||||||
Ref: 5' ggTGCGCAGCTGAGCCACATCTt 3'
>hsa-miR-576-3p	NM_001142501	144	-13.42	2 21	1061 1079	20	0.65	0.65
Query: 3' ctAAGGTTAAAAAG-GTGTAGAa 5'
|||| | | |||||||
Ref: 5' tcTTCC-A-C-G-CACACATCTc 3'
>hsa-miR-576-3p	NR_047559	143	-14.8	2 19	1372 1390	17	0.6471	0.7059
Query: 3' ctaaGGTTAAAAAGGTGTAGAa 5'
|||: | |||||||
Ref: 5' aacgCCAG-A-AT-CACATCTa 3'
>hsa-miR-576-3p	NR_047560	143	-14.8	2 19	1204 1222	17	0.6471	0.7059
Query: 3' ctaaGGTTAAAAAGGTGTAGAa 5'
|||: | |||||||
Ref: 5' aacgCCAG-A-AT-CACATCTa 3'
>hsa-miR-576-3p	NR_047561	143	-14.8	2 19	816 834	17	0.6471	0.7059
Query: 3' ctaaGGTTAAAAAGGTGTAGAa 5'
|||: | |||||||
Ref: 5' aacgCCAG-A-AT-CACATCTa 3'
>hsa-miR-576-3p	NR_026560	144	-10.99	2 21	186 209	21	0.619	0.619
Query: 3' ctAAGGT-TAAAAAG-GTGTAGAa 5'
|| | | | | |||||||
Ref: 5' tgTTGAAGAAAGTACGCACATCTt 3'
>hsa-miR-576-3p	NR_027788	142	-10.75	2 11	1794 1815	9	0.8889	0.8889
Query: 3' ctaaggttaaaaAGGTGTAGAa 5'
| |||||||
Ref: 5' atgccccccacaTGCACATCTg 3'
>hsa-miR-576-3p	NM_001256160	160	-10.95	2 21	3593 3615	20	0.7	0.75
Query: 3' ctAAGGTTAAAAAG-GTGTAGAa 5'
|| :|| | || |||||||
Ref: 5' ttTTGTAAATGCTCTCACATCTg 3'
>hsa-miR-576-3p	NM_001243266	151	-12.49	2 21	265 285	19	0.6316	0.7368
Query: 3' ctAAGGTTAAAAAGGTGTAGAa 5'
| :| || |:|||||||
Ref: 5' gcTGTC-ATACATTCACATCTg 3'
>hsa-miR-576-3p	NM_001200049	143	-12.34	2 20	4077 4102	22	0.5909	0.6364
Query: 3' ctaAGGT-TAA-AA-A-GGTGTAGAa 5'
| |: || || |||||||
Ref: 5' gccTACGCCTTCTTCAGGCACATCTg 3'
>hsa-miR-576-3p	NM_001200049	141	-14.53	2 10	4154 4175	8	0.875	1
Query: 3' ctaaggttaaaaaGGTGTAGAa 5'
:|||||||
Ref: 5' ggcagcaaccagcTCACATCTg 3'
>hsa-miR-576-3p	NM_199357	164	-17.92	2 21	926 948	20	0.7	0.8
Query: 3' ctAA-GGTTAAAAAGGTGTAGAa 5'
|| :|:|| || |||||||
Ref: 5' tcTTGTCGATGCTTGCACATCTt 3'
>hsa-miR-576-3p	NM_001257378	141	-12.21	2 10	2251 2272	8	0.875	1
Query: 3' ctaaggttaaaaaGGTGTAGAa 5'
:|||||||
Ref: 5' gaagcaaaggcagTCACATCTg 3'
>hsa-miR-576-3p	NM_001257379	141	-12.21	2 10	2081 2102	8	0.875	1
Query: 3' ctaaggttaaaaaGGTGTAGAa 5'
:|||||||
Ref: 5' gaagcaaaggcagTCACATCTg 3'
>hsa-miR-576-3p	NM_001257382	141	-12.21	2 10	2151 2172	8	0.875	1
Query: 3' ctaaggttaaaaaGGTGTAGAa 5'
:|||||||
Ref: 5' gaagcaaaggcagTCACATCTg 3'
>hsa-miR-576-3p	NM_001164579	163	-16.53	2 21	2139 2159	19	0.7368	0.7895
Query: 3' ctAAGGTTAAAAAGGTGTAGAa 5'
||:| || |||||||||
Ref: 5' taTTTC-TCTTCTCCACATCTc 3'
>hsa-miR-576-3p	NM_001244926	141	-10.59	2 10	177 199	9	0.8889	0.8889
Query: 3' ctaaggttaaaaaG-GTGTAGAa 5'
| |||||||
Ref: 5' gtcgtgaagaaacCACACATCTa 3'
>hsa-miR-576-3p	NM_001244926	140	-10.46	2 9	2400 2421	7	1	1
Query: 3' ctaaggttaaaaagGTGTAGAa 5'
|||||||
Ref: 5' ctcaggtaaagaggCACATCTc 3'
>hsa-miR-576-3p	NM_001136533	141	-15.19	2 18	1549 1571	17	0.5882	0.7059
Query: 3' ctaagGTTAA-AAAGGTGTAGAa 5'
::||| |||||||
Ref: 5' ggtagTGATTGCGGGCACATCTt 3'
>hsa-miR-576-3p	NM_024676	140	-12.42	2 9	2277 2298	7	1	1
Query: 3' ctaaggttaaaaagGTGTAGAa 5'
|||||||
Ref: 5' cggtccctcccaggCACATCTg 3'
>hsa-miR-576-3p	NM_001256394	147	-15.52	2 20	2577 2599	19	0.6316	0.6842
Query: 3' ctaAGGTTAAAAAG-GTGTAGAa 5'
|:||| | |||||||
Ref: 5' tgaTTCAAGCGGCCTCACATCTc 3'
>hsa-miR-576-3p	NM_001252608	166	-16.23	2 20	146 166	18	0.7222	0.8889
Query: 3' ctaAGGTTAAAAAGGTGTAGAa 5'
|::: ||||| |||||||
Ref: 5' tccTTTGCTTTTT-CACATCTg 3'
>hsa-miR-576-3p	NM_015284	140	-9.62	2 9	4384 4405	7	1	1
Query: 3' ctaaggttaaaaagGTGTAGAa 5'
|||||||
Ref: 5' ggagaagaaggagaCACATCTg 3'
>hsa-miR-576-3p	NM_001243729	150	-12.33	2 20	881 901	18	0.6667	0.7222
Query: 3' ctaAGGTTAAAAAGGTGTAGAa 5'
|: || || |||||||
Ref: 5' gcaTTGAA-ATTAACACATCTt 3'
>hsa-miR-576-3p	NM_001243349	146	-10.41	2 19	38 59	17	0.5882	0.7647
Query: 3' ctaaGGTTAAAAAGGTGTAGAa 5'
|:::| | |||||||
Ref: 5' cagaCTGGTCATAGCACATCTg 3'
>hsa-miR-576-3p	NM_001199098	147	-15.14	2 19	3736 3754	17	0.7059	0.7059
Query: 3' ctaaGGTTAAAAAGGTGTAGAa 5'
|||| ||||||||
Ref: 5' gcacCCAA-C-C-CCACATCTg 3'
>hsa-miR-576-3p	NM_001199099	147	-15.14	2 19	3721 3739	17	0.7059	0.7059
Query: 3' ctaaGGTTAAAAAGGTGTAGAa 5'
|||| ||||||||
Ref: 5' gcacCCAA-C-C-CCACATCTg 3'
>hsa-miR-576-3p	NM_001244959	163	-15.29	2 21	367 387	19	0.7368	0.7895
Query: 3' ctAAGGTTAAAAAGGTGTAGAa 5'
|||: | || ||||||||
Ref: 5' gtTTCTCA-TTGACCACATCTg 3'
>hsa-miR-576-3p	NM_001258290	145	-16.38	2 10	253 274	8	1	1
Query: 3' ctaaggttaaaaaGGTGTAGAa 5'
||||||||
Ref: 5' accatggaggtggCCACATCTg 3'
>hsa-miR-576-3p	NM_001258291	145	-16.38	2 10	253 274	8	1	1
Query: 3' ctaaggttaaaaaGGTGTAGAa 5'
||||||||
Ref: 5' accatggaggtggCCACATCTg 3'
>hsa-miR-576-3p	NR_073386	142	-16.15	2 19	953 974	17	0.5882	0.7059
Query: 3' ctaaGGTTAAAAAGGTGTAGAa 5'
||:: | |||||||
Ref: 5' atgcCCGGGGGTGGCACATCTt 3'
>hsa-miR-576-3p	NM_006901	152	-16.65	2 19	6476 6496	18	0.7222	0.7222
Query: 3' ctaaG-GTTAAAAAGGTGTAGAa 5'
| ||| | | |||||||
Ref: 5' agaaCACAA-TGGT-CACATCTt 3'
>hsa-miR-576-3p	NM_144591	144	-14.06	2 18	293 317	19	0.6842	0.6842
Query: 3' ctaagGTTA-AAAAG--GTGTAGAa 5'
|||| | | |||||||
Ref: 5' gatggCAATAATAACAACACATCTt 3'
>hsa-miR-576-3p	NM_207363	140	-11.89	2 9	6573 6594	7	1	1
Query: 3' ctaaggttaaaaagGTGTAGAa 5'
|||||||
Ref: 5' ggattaagcgtaaaCACATCTa 3'
>hsa-miR-576-3p	NM_207481	140	-11.89	2 9	2616 2637	7	1	1
Query: 3' ctaaggttaaaaagGTGTAGAa 5'
|||||||
Ref: 5' ggattaagcgtaaaCACATCTa 3'
>hsa-miR-576-3p	NM_005848	159	-13.16	2 20	4978 4999	18	0.6667	0.8333
Query: 3' ctaAGGTTAAAAAGGTGTAGAa 5'
||:::| || |||||||
Ref: 5' gccTCTGGTCTTGACACATCTg 3'
>hsa-miR-576-3p	NM_001144823	159	-13.16	2 20	5114 5135	18	0.6667	0.8333
Query: 3' ctaAGGTTAAAAAGGTGTAGAa 5'
||:::| || |||||||
Ref: 5' gccTCTGGTCTTGACACATCTg 3'
>hsa-miR-576-3p	NM_015262	152	-12.95	2 21	2220 2243	21	0.619	0.7143
Query: 3' ctAAGGTTA-A-AAAGGTGTAGAa 5'
||: : | | | ||||||||
Ref: 5' tgTTTGGCTCTCCTCCCACATCTg 3'
>hsa-miR-576-3p	NM_001169107	152	-12.95	2 21	2148 2171	21	0.619	0.7143
Query: 3' ctAAGGTTA-A-AAAGGTGTAGAa 5'
||: : | | | ||||||||
Ref: 5' tgTTTGGCTCTCCTCCCACATCTg 3'
>hsa-miR-576-3p	NM_031455	145	-17.47	2 10	1399 1420	8	1	1
Query: 3' ctaaggttaaaaaGGTGTAGAa 5'
||||||||
Ref: 5' ggcacctcactggCCACATCTt 3'
>hsa-miR-576-3p	NM_001112736	151	-12	2 21	4676 4697	20	0.6	0.75
Query: 3' ctA-AGGTTAAAAAGGTGTAGAa 5'
| ||::: || |||||||
Ref: 5' atTATCTGGACATT-CACATCTa 3'
>hsa-miR-576-3p	NM_032323	142	-11.74	2 19	1391 1412	17	0.5294	0.7647
Query: 3' ctaaGGTTAAAAAGGTGTAGAa 5'
:::: | | |||||||
Ref: 5' cggcTTGGGTCTGACACATCTt 3'
>hsa-miR-576-3p	NR_027946	141	-14.02	2 10	5283 5304	8	0.875	1
Query: 3' ctaaggttaaaaaGGTGTAGAa 5'
:|||||||
Ref: 5' acccagcagacacTCACATCTc 3'
>hsa-miR-576-3p	NR_027948	141	-14.02	2 10	5415 5436	8	0.875	1
Query: 3' ctaaggttaaaaaGGTGTAGAa 5'
:|||||||
Ref: 5' acccagcagacacTCACATCTc 3'
>hsa-miR-576-3p	NR_027949	141	-14.02	2 10	4434 4455	8	0.875	1
Query: 3' ctaaggttaaaaaGGTGTAGAa 5'
:|||||||
Ref: 5' acccagcagacacTCACATCTc 3'
>hsa-miR-576-3p	NR_026678	142	-11.74	2 19	1416 1437	17	0.5294	0.7647
Query: 3' ctaaGGTTAAAAAGGTGTAGAa 5'
:::: | | |||||||
Ref: 5' cggcTTGGGTCTGACACATCTt 3'
>hsa-miR-576-3p	NR_047664	153	-17.39	2 19	2372 2393	18	0.7222	0.7222
Query: 3' ctaaGGT-TAAAAAGGTGTAGAa 5'
||| | | ||||||||
Ref: 5' cccgCCACA-TCCCCCACATCTt 3'
>hsa-miR-576-3p	NM_182607	162	-14.79	2 19	2917 2940	19	0.7368	0.7895
Query: 3' ctaaGGT-TAAA-AAGGTGTAGAa 5'
:|| |||| ||||||||
Ref: 5' atgaTCATATTTCACCCACATCTc 3'
>hsa-miR-576-3p	NM_001170553	162	-14.79	2 19	3025 3048	19	0.7368	0.7895
Query: 3' ctaaGGT-TAAA-AAGGTGTAGAa 5'
:|| |||| ||||||||
Ref: 5' atgaTCATATTTCACCCACATCTc 3'
>hsa-miR-576-3p	NM_003137	140	-11.02	2 9	1328 1349	7	1	1
Query: 3' ctaaggttaaaaagGTGTAGAa 5'
|||||||
Ref: 5' aatggagacagcagCACATCTc 3'
>hsa-miR-576-3p	NM_006621	146	-17.3	2 19	3591 3615	20	0.65	0.65
Query: 3' ctaaGGTTA-A-A-AAGGTGTAGAa 5'
||||| ||||||||
Ref: 5' ccaaCCAATCAGAACACCACATCTg 3'
>hsa-miR-576-3p	NM_001242673	146	-17.3	2 19	3962 3986	20	0.65	0.65
Query: 3' ctaaGGTTA-A-A-AAGGTGTAGAa 5'
||||| ||||||||
Ref: 5' ccaaCCAATCAGAACACCACATCTg 3'
>hsa-miR-576-3p	NM_001242674	146	-17.3	2 19	3332 3356	20	0.65	0.65
Query: 3' ctaaGGTTA-A-A-AAGGTGTAGAa 5'
||||| ||||||||
Ref: 5' ccaaCCAATCAGAACACCACATCTg 3'
>hsa-miR-576-3p	NM_001242675	146	-17.3	2 19	3686 3710	20	0.65	0.65
Query: 3' ctaaGGTTA-A-A-AAGGTGTAGAa 5'
||||| ||||||||
Ref: 5' ccaaCCAATCAGAACACCACATCTg 3'
>hsa-miR-576-3p	NM_001242676	146	-17.3	2 19	3675 3699	20	0.65	0.65
Query: 3' ctaaGGTTA-A-A-AAGGTGTAGAa 5'
||||| ||||||||
Ref: 5' ccaaCCAATCAGAACACCACATCTg 3'
>hsa-miR-576-3p	NM_014521	156	-11.89	2 21	634 658	22	0.6364	0.7273
Query: 3' ctA-AGGT-TA-AAAAGGTGTAGAa 5'
| ||:| :| || |||||||
Ref: 5' caTCTCTACGTCTTGGACACATCTg 3'
>hsa-miR-576-3p	NR_034069	140	-11.02	2 9	1356 1377	7	1	1
Query: 3' ctaaggttaaaaagGTGTAGAa 5'
|||||||
Ref: 5' aatggagacagcagCACATCTc 3'
>hsa-miR-576-3p	NR_046424	148	-14.31	2 17	2661 2682	15	0.7333	0.7333
Query: 3' ctaaggTTAAAAAGGTGTAGAa 5'
||| ||||||||
Ref: 5' cccataAATGCCACCACATCTg 3'
>hsa-miR-576-3p	NR_002556	143	-12.62	2 12	1297 1319	11	0.8182	0.8182
Query: 3' ctaaggttaaaAAG-GTGTAGAa 5'
| | |||||||
Ref: 5' gacatccccccTCCACACATCTc 3'
>hsa-miR-576-3p	NR_002557	143	-12.62	2 12	1297 1319	11	0.8182	0.8182
Query: 3' ctaaggttaaaAAG-GTGTAGAa 5'
| | |||||||
Ref: 5' gacatccccccTCCACACATCTc 3'
>hsa-miR-576-3p	NR_002190	140	-10.25	2 9	247 268	7	1	1
Query: 3' ctaaggttaaaaagGTGTAGAa 5'
|||||||
Ref: 5' agtgaaaatgacaaCACATCTc 3'
>hsa-miR-576-3p	NR_026854	151	-12.4	2 20	778 803	22	0.5909	0.7273
Query: 3' ctaAGGTTA-AA-A-A-GGTGTAGAa 5'
| ::|| | | | :|||||||
Ref: 5' agcTATGATGGTCTCTGTCACATCTg 3'
>hsa-miR-576-3p	NR_026792	144	-17	2 21	968 994	24	0.5833	0.625
Query: 3' ctAAGG-T-TAA-A-A-AGGTGTAGAa 5'
| || | ||| :|||||||
Ref: 5' ccTGCCTAGATTGCCAGATCACATCTa 3'
>hsa-miR-576-3p	NR_026583	148	-13.63	2 21	1927 1950	21	0.619	0.6667
Query: 3' ctAAG-GTT-AAAAAGGTGTAGAa 5'
| | ||| | :|||||||
Ref: 5' aaTGCTCAAGTGAAGTCACATCTa 3'
>hsa-miR-576-3p	NR_003682	148	-13.93	2 13	2385 2407	12	0.8333	0.8333
Query: 3' ctaaggttaaAAAG-GTGTAGAa 5'
| || |||||||
Ref: 5' cagagacgcgTCTCTCACATCTg 3'
>hsa-miR-576-3p	NR_001283	169	-18.64	2 20	1440 1459	18	0.8333	0.8333
Query: 3' ctaAGGTTAAAAAGGTGTAGAa 5'
||| | ||| ||||||||
Ref: 5' gagTCC-A-TTTCCCACATCTt 3'
>hsa-miR-576-3p	NR_026801	160	-12.42	2 21	1774 1799	23	0.6957	0.6957
Query: 3' ctA-AGGTT-A-A-AAAGGTGTAGAa 5'
| | ||| | | | | |||||||
Ref: 5' atTATACAACTGTATGTACACATCTg 3'
>hsa-miR-576-3p	NR_002305	158	-15.35	2 21	877 896	19	0.6842	0.7895
Query: 3' ctAAGGTTAAAAAGGTGTAGAa 5'
||:| :| || |||||||
Ref: 5' taTTTC-GTCCTT-CACATCTc 3'
>hsa-miR-576-3p	NR_003951	163	-11.41	2 21	2017 2040	22	0.6818	0.7727
Query: 3' ctA-AGGTTA-AAAAG-GTGTAGAa 5'
| ||: :| || || |||||||
Ref: 5' tcTGTCT-GTCTTGTCACACATCTg 3'
>hsa-miR-576-3p	NR_022008	163	-16.93	2 20	1188 1212	21	0.7143	0.7619
Query: 3' ctaAGGTT-AAAA-A-GGTGTAGAa 5'
| ||| |||| :|||||||
Ref: 5' ccaTGCAATTTTTGAATCACATCTc 3'
>hsa-miR-576-3p	NR_033410	146	-12.7	2 19	1135 1160	21	0.619	0.6667
Query: 3' ctaaGGT-T-A-A-AAAGGTGTAGAa 5'
||| | | | :|||||||
Ref: 5' ctgcCCAGAATGTCGGATCACATCTa 3'
>hsa-miR-576-3p	NR_002807	172	-13.34	2 21	2591 2613	20	0.8	0.8
Query: 3' ctAAGGTTA-AAAAGGTGTAGAa 5'
|| ||| ||| ||||||||
Ref: 5' acTTGAAATCTTTCCCACATCTc 3'
>hsa-miR-576-3p	NR_003275	154	-14.19	2 21	48 67	19	0.6842	0.7368
Query: 3' ctAAGGTTAAAAAGGTGTAGAa 5'
||:||| | |||||||
Ref: 5' ctTTTCAA-AACT-CACATCTt 3'
>hsa-miR-576-3p	NM_001169106	152	-12.95	2 21	2220 2243	21	0.619	0.7143
Query: 3' ctAAGGTTA-A-AAAGGTGTAGAa 5'
||: : | | | ||||||||
Ref: 5' tgTTTGGCTCTCCTCCCACATCTg 3'
>hsa-miR-576-3p	NM_014618	156	-18.73	2 21	2288 2309	19	0.6842	0.7368
Query: 3' ctAAGGTTAAAAAGGTGTAGAa 5'
||| |: |||||||||
Ref: 5' ttTTCGAGACGGTCCACATCTa 3'
>hsa-miR-576-3p	NM_003657	155	-15.05	2 20	2799 2825	23	0.6522	0.6957
Query: 3' ctaAGGT-TA-A-A-A-AGGTGTAGAa 5'
|||| | | | |:|||||||
Ref: 5' aaaTCCATTTGTTTAAATTCACATCTc 3'
>hsa-miR-576-3p	NM_007356	153	-13.2	2 21	582 601	20	0.7	0.7
Query: 3' ctAAGG-TTAAAAAGGTGTAGAa 5'
|||| || | |||||||
Ref: 5' ctTTCCTAA-C-AT-CACATCTg 3'
>hsa-miR-576-3p	NM_020884	155	-11.34	2 21	6298 6319	20	0.65	0.75
Query: 3' ctA-AGGTTAAAAAGGTGTAGAa 5'
| ||: : | || |||||||
Ref: 5' aaTGTCT-GCTGTTGCACATCTg 3'
>hsa-miR-576-3p	NM_152381	144	-15.69	2 17	8651 8675	18	0.6111	0.7222
Query: 3' ctaaggTTAA-A-A-AGGTGTAGAa 5'
::|| | | |||||||
Ref: 5' gcaaaaGGTTATCGATGCACATCTt 3'
>hsa-miR-576-3p	NM_152381	140	-12.54	2 9	7205 7226	7	1	1
Query: 3' ctaaggttaaaaagGTGTAGAa 5'
|||||||
Ref: 5' atctcaaaagccagCACATCTc 3'
>hsa-miR-576-3p	NM_014361	167	-15.29	2 20	3731 3754	20	0.75	0.8
Query: 3' ctaAGGTTA-A-AAAGGTGTAGAa 5'
|:|| | | | |||||||||
Ref: 5' cccTTCACTCTCTCTCCACATCTt 3'
>hsa-miR-576-3p	NM_175566	167	-15.29	2 20	3075 3098	20	0.75	0.8
Query: 3' ctaAGGTTA-A-AAAGGTGTAGAa 5'
|:|| | | | |||||||||
Ref: 5' cccTTCACTCTCTCTCCACATCTt 3'
>hsa-miR-576-3p	NM_001243270	167	-15.29	2 20	3592 3615	20	0.75	0.8
Query: 3' ctaAGGTTA-A-AAAGGTGTAGAa 5'
|:|| | | | |||||||||
Ref: 5' cccTTCACTCTCTCTCCACATCTt 3'
>hsa-miR-576-3p	NM_001004441	140	-12.12	2 9	2217 2238	7	1	1
Query: 3' ctaaggttaaaaagGTGTAGAa 5'
|||||||
Ref: 5' agatgggtataaaaCACATCTt 3'
>hsa-miR-576-3p	NM_144625	142	-11.44	2 21	4184 4203	19	0.6316	0.6316
Query: 3' ctAAGGTTAAAAAGGTGTAGAa 5'
|| ||| |||||||
Ref: 5' gtTTACAA-G-AAACACATCTa 3'
>hsa-miR-576-3p	NM_152636	161	-14.25	2 18	4009 4031	17	0.7647	0.8235
Query: 3' ctaagGT-TAAAAAGGTGTAGAa 5'
|| : |||| |||||||
Ref: 5' gctaaCATGGTTTTGCACATCTa 3'
>hsa-miR-576-3p	NM_203451	151	-11.97	2 20	266 289	20	0.65	0.7
Query: 3' ctaAGGTTA-A-AAAGGTGTAGAa 5'
| ||:| | | |||||||
Ref: 5' accTGCAGTCTCAATGCACATCTg 3'
>hsa-miR-576-3p	NM_032534	167	-19.03	2 21	3496 3516	19	0.7895	0.7895
Query: 3' ctAAGGTTAAAAAGGTGTAGAa 5'
|||| || |||||||||
Ref: 5' caTTCC-TCTTCTCCACATCTg 3'
>hsa-miR-576-3p	NM_001104554	156	-9.58	2 21	1360 1382	20	0.65	0.75
Query: 3' ctAAGGTTA-AAAAGGTGTAGAa 5'
|||: :| | | |||||||
Ref: 5' ctTTCTTGTACTCTGCACATCTg 3'
>hsa-miR-576-3p	NM_017705	156	-9.58	2 21	1070 1092	20	0.65	0.75
Query: 3' ctAAGGTTA-AAAAGGTGTAGAa 5'
|||: :| | | |||||||
Ref: 5' ctTTCTTGTACTCTGCACATCTg 3'
>hsa-miR-576-3p	NM_182619	140	-13.39	2 9	1542 1563	7	1	1
Query: 3' ctaaggttaaaaagGTGTAGAa 5'
|||||||
Ref: 5' agtttgcccaggagCACATCTc 3'
>hsa-miR-576-3p	NM_198181	163	-14.69	2 20	436 458	19	0.7368	0.7895
Query: 3' ctaAGGTTAAAAAG-GTGTAGAa 5'
|:|| | ||| |||||||
Ref: 5' caaTTCACTGGTTCGCACATCTa 3'
>hsa-miR-576-3p	NM_174938	163	-15.29	2 21	367 387	19	0.7368	0.7895
Query: 3' ctAAGGTTAAAAAGGTGTAGAa 5'
|||: | || ||||||||
Ref: 5' gtTTCTCA-TTGACCACATCTg 3'
>hsa-miR-576-3p	NM_198279	160	-12.39	2 21	2858 2883	23	0.6957	0.6957
Query: 3' ctAAGGT-TAAAA-A-G-GTGTAGAa 5'
|| || ||||| |||||||
Ref: 5' caTTACACATTTTGCAAGCACATCTt 3'
>hsa-miR-576-3p	NM_001009993	168	-15.6	2 21	2611 2636	23	0.6957	0.7826
Query: 3' ctAAGGTT-A-A-A-AAGGTGTAGAa 5'
|| :|| | | | ||:|||||||
Ref: 5' tcTTATAATTTTCTTTTTCACATCTt 3'
>hsa-miR-576-3p	NR_073390	166	-16.82	2 19	2559 2586	23	0.7391	0.7391
Query: 3' ctaaGGTT-A-A-AA-A-G-GTGTAGAa 5'
|||| | | || | | |||||||
Ref: 5' gggaCCAAGTCTTTTCTGCCCACATCTc 3'
>hsa-miR-576-3p	NM_203305	146	-16.13	2 19	1115 1138	19	0.6316	0.6842
Query: 3' ctaaGGT-TA-AAAAGGTGTAGAa 5'
:|| | | ||||||||
Ref: 5' cagaTCACCTCTGCGCCACATCTc 3'
>hsa-miR-576-3p	NM_001035254	146	-16.13	2 19	1633 1656	19	0.6316	0.6842
Query: 3' ctaaGGT-TA-AAAAGGTGTAGAa 5'
:|| | | ||||||||
Ref: 5' cagaTCACCTCTGCGCCACATCTc 3'
>hsa-miR-576-3p	NR_073405	155	-15.09	2 21	10887 10908	20	0.7	0.7
Query: 3' ctAAGGTTA-AAAAGGTGTAGAa 5'
|||| || | |||||||
Ref: 5' tcTTCC-ATGGTGGACACATCTg 3'
>hsa-miR-576-3p	NR_073405	141	-13.95	2 10	5753 5774	8	0.875	1
Query: 3' ctaaggttaaaaaGGTGTAGAa 5'
:|||||||
Ref: 5' tgaggacaggagcTCACATCTg 3'
>hsa-miR-576-3p	NR_002834	151	-12.15	2 12	1494 1515	10	0.9	1
Query: 3' ctaaggttaaaAAGGTGTAGAa 5'
||:|||||||
Ref: 5' aagaatggacaTTTCACATCTg 3'
>hsa-miR-576-3p	NR_027328	149	-20.34	2 21	1696 1714	19	0.6316	0.7368
Query: 3' ctAAGGTTAAAAAGGTGTAGAa 5'
||||:: ||||||||
Ref: 5' agTTCCGG-A-G-CCACATCTc 3'
>hsa-miR-576-3p	NR_027329	149	-20.34	2 21	1804 1822	19	0.6316	0.7368
Query: 3' ctAAGGTTAAAAAGGTGTAGAa 5'
||||:: ||||||||
Ref: 5' agTTCCGG-A-G-CCACATCTc 3'
>hsa-miR-576-3p	NR_047551	164	-15.99	2 21	2354 2378	22	0.6818	0.7727
Query: 3' ctAAG-GTT-A-AAAAGGTGTAGAa 5'
| | ||: | |||:|||||||
Ref: 5' caTCCACAGCTGCTTTTCACATCTc 3'
>hsa-miR-576-3p	NR_047551	147	-10.43	2 20	226 248	19	0.5789	0.7368
Query: 3' ctaAGGTTA-AAAAGGTGTAGAa 5'
||:::| | |||||||
Ref: 5' cccTCTGGTCCCTGGCACATCTc 3'
>hsa-miR-576-3p	NM_005688	145	-18.45	2 10	2315 2336	8	1	1
Query: 3' ctaaggttaaaaaGGTGTAGAa 5'
||||||||
Ref: 5' cccatgtgggcaaCCACATCTt 3'
>hsa-miR-576-3p	NM_006029	155	-15.55	2 19	2546 2564	17	0.7647	0.7647
Query: 3' ctaaGGTTAAAAAGGTGTAGAa 5'
|| | | || |||||||
Ref: 5' ctccCCCA-T-TT-CACATCTt 3'
>hsa-miR-576-3p	NM_001008237	144	-12.48	2 17	361 382	15	0.6667	0.7333
Query: 3' ctaaggTTAAAAAGGTGTAGAa 5'
:|| | |||||||
Ref: 5' gccatgGATGACTACACATCTg 3'
>hsa-miR-576-3p	NM_153819	162	-19.58	2 19	410 432	18	0.7778	0.7778
Query: 3' ctaaGGTT-AAAAAGGTGTAGAa 5'
|||| | |||||||||
Ref: 5' gcggCCAAGCTGCTCCACATCTa 3'
>hsa-miR-576-3p	NM_153819	145	-15.44	2 10	1572 1593	8	1	1
Query: 3' ctaaggttaaaaaGGTGTAGAa 5'
||||||||
Ref: 5' tcgatggggatggCCACATCTc 3'
>hsa-miR-576-3p	NM_032021	141	-14.89	2 10	249 270	8	0.875	1
Query: 3' ctaaggttaaaaaGGTGTAGAa 5'
:|||||||
Ref: 5' taggacccggaaaTCACATCTc 3'
>hsa-miR-576-3p	NM_005468	154	-11.98	2 20	2653 2673	18	0.7222	0.7222
Query: 3' ctaAGGTTAAAAAGGTGTAGAa 5'
|| ||| | |||||||
Ref: 5' cccTCAAATAAAT-CACATCTa 3'
>hsa-miR-576-3p	NM_020144	169	-17.59	2 21	3871 3891	20	0.8	0.85
Query: 3' ctAAGGTTAAAAAG-GTGTAGAa 5'
||:| |||||| |||||||
Ref: 5' taTTTC--TTTTTCTCACATCTt 3'
>hsa-miR-576-3p	NM_016945	146	-13.08	2 21	391 410	19	0.6316	0.6842
Query: 3' ctAAGGTTAAAAAGGTGTAGAa 5'
||:| | | |||||||
Ref: 5' tcTTTC-ACCCAT-CACATCTt 3'
>hsa-miR-576-3p	NM_139248	159	-16.78	2 20	1968 1990	19	0.7368	0.7368
Query: 3' ctaAGGTTA-AAAAGGTGTAGAa 5'
||| || | ||||||||
Ref: 5' aaaTCCCATAGGTGCCACATCTa 3'
>hsa-miR-576-3p	NM_005882	141	-12.05	2 10	640 662	9	0.8889	0.8889
Query: 3' ctaaggttaaaaaG-GTGTAGAa 5'
| |||||||
Ref: 5' ttcccgcccgacaCGCACATCTc 3'
>hsa-miR-576-3p	NM_001542	157	-19.37	2 20	4612 4631	18	0.7222	0.7778
Query: 3' ctaAGGTTAAAAAGGTGTAGAa 5'
||||: | ||||||||
Ref: 5' agcTCCAG-G-TGCCACATCTa 3'
>hsa-miR-576-3p	NM_006138	152	-9.59	2 21	1469 1490	19	0.6316	0.7368
Query: 3' ctAAGGTTAAAAAGGTGTAGAa 5'
||: :| | | |||||||
Ref: 5' ccTTTAGAATCTGACACATCTg 3'
>hsa-miR-576-3p	NM_017539	154	-12.65	2 21	7230 7250	20	0.7	0.7
Query: 3' ctAA-GGTTAAAAAGGTGTAGAa 5'
|| || | || |||||||
Ref: 5' gtTTGCC-A-TTGAGCACATCTc 3'
>hsa-miR-576-3p	NM_004912	155	-17.23	2 19	444 462	17	0.7647	0.7647
Query: 3' ctaaGGTTAAAAAGGTGTAGAa 5'
|| | | |||||||||
Ref: 5' tgaaCC-A-T-CTCCACATCTa 3'
>hsa-miR-576-3p	NM_001128	150	-13.76	2 19	871 897	22	0.6364	0.6818
Query: 3' ctaaGGT-T-A-A-AAAG-GTGTAGAa 5'
||| : | | | | |||||||
Ref: 5' agaaCCATGGTGTCCTCCACACATCTg 3'
>hsa-miR-576-3p	NM_001128	146	-13.08	2 21	6561 6586	24	0.625	0.6667
Query: 3' ctAAGGTTAA-A-A-AG--GTGTAGAa 5'
||:| ||| | | |||||||
Ref: 5' atTTTC-ATTATGCCCCATCACATCTt 3'
>hsa-miR-576-3p	NM_032512	141	-11.05	2 10	2666 2688	9	0.8889	0.8889
Query: 3' ctaaggttaaaaaG-GTGTAGAa 5'
| |||||||
Ref: 5' cgctgtgcgcacgCACACATCTc 3'
>hsa-miR-576-3p	NM_006952	144	-10.66	2 18	589 609	16	0.6875	0.6875
Query: 3' ctaagGTTAAAAAGGTGTAGAa 5'
||| | |||||||
Ref: 5' actggCAA-AAATACACATCTg 3'
>hsa-miR-576-3p	NM_006030	141	-12.53	2 10	3288 3310	9	0.8889	0.8889
Query: 3' ctaaggttaaaaaG-GTGTAGAa 5'
| |||||||
Ref: 5' taccggagaggccCGCACATCTg 3'
>hsa-miR-576-3p	NM_006030	141	-13.18	2 10	3656 3677	8	0.875	1
Query: 3' ctaaggttaaaaaGGTGTAGAa 5'
:|||||||
Ref: 5' tttggcacccaaaTCACATCTc 3'
>hsa-miR-576-3p	NM_032175	152	-9.55	2 21	1721 1745	22	0.5909	0.7273
Query: 3' ctAAGGT-TAA-AAAG-GTGTAGAa 5'
|||:: :|| | |||||||
Ref: 5' acTTCTGTGTTGGAACACACATCTg 3'
>hsa-miR-576-3p	NM_003616	159	-16.63	2 20	940 962	19	0.7368	0.7368
Query: 3' ctaAGGT-TAAAAAGGTGTAGAa 5'
| || |||| |||||||
Ref: 5' aagTACAGATTTCAACACATCTt 3'
>hsa-miR-576-3p	NM_003616	147	-12.57	2 17	969 989	15	0.7333	0.7333
Query: 3' ctaaggTTAAAAAGGTGTAGAa 5'
|| || |||||||
Ref: 5' tatgtgAAGGGTT-CACATCTt 3'
>hsa-miR-576-3p	NM_001009182	159	-16.63	2 20	895 917	19	0.7368	0.7368
Query: 3' ctaAGGT-TAAAAAGGTGTAGAa 5'
| || |||| |||||||
Ref: 5' aagTACAGATTTCAACACATCTt 3'
>hsa-miR-576-3p	NM_001009182	147	-12.57	2 17	924 944	15	0.7333	0.7333
Query: 3' ctaaggTTAAAAAGGTGTAGAa 5'
|| || |||||||
Ref: 5' tatgtgAAGGGTT-CACATCTt 3'
>hsa-miR-576-3p	NM_001009183	159	-16.63	2 20	881 903	19	0.7368	0.7368
Query: 3' ctaAGGT-TAAAAAGGTGTAGAa 5'
| || |||| |||||||
Ref: 5' aagTACAGATTTCAACACATCTt 3'
>hsa-miR-576-3p	NM_001009183	147	-12.57	2 17	910 930	15	0.7333	0.7333
Query: 3' ctaaggTTAAAAAGGTGTAGAa 5'
|| || |||||||
Ref: 5' tatgtgAAGGGTT-CACATCTt 3'
>hsa-miR-576-3p	NM_005966	154	-16.17	2 19	1254 1279	21	0.6667	0.7143
Query: 3' ctaaGG-T-TA-AAA-AGGTGTAGAa 5'
|| | || || :|||||||
Ref: 5' ttggCCAAAATGATTGGTCACATCTt 3'
>hsa-miR-576-3p	NM_005966	154	-15.03	2 19	3061 3082	17	0.7059	0.7647
Query: 3' ctaaGGTTAAAAAGGTGTAGAa 5'
:|| | |||||||||
Ref: 5' acaaTCACTGCATCCACATCTg 3'
>hsa-miR-576-3p	NM_020718	158	-15.39	2 19	3367 3388	17	0.7059	0.8235
Query: 3' ctaaGGTTAAAAAGGTGTAGAa 5'
|:: || |||||||||
Ref: 5' tacaCTGCTTCCTCCACATCTg 3'
>hsa-miR-576-3p	NM_024527	145	-13.94	2 19	2035 2055	17	0.6471	0.7059
Query: 3' ctaaGGTTAAAAAGGTGTAGAa 5'
||:| | |||||||
Ref: 5' gccaCCGA-ACCTGCACATCTc 3'
>hsa-miR-576-3p	NM_144643	145	-14.26	2 19	1410 1430	17	0.6471	0.7059
Query: 3' ctaaGGTTAAAAAGGTGTAGAa 5'
||:| | |||||||
Ref: 5' agaaCCGA-AAATACACATCTg 3'
>hsa-miR-576-3p	NM_198841	168	-14.91	2 21	1812 1837	23	0.7391	0.7391
Query: 3' ctA-AGGT-TAAA-AA-GGTGTAGAa 5'
| |||| ||| || |||||||
Ref: 5' ttTATCCACTTTTATTAACACATCTg 3'
>hsa-miR-576-3p	NM_001100164	140	-10.05	2 9	5296 5317	7	1	1
Query: 3' ctaaggttaaaaagGTGTAGAa 5'
|||||||
Ref: 5' ggagaaaaagcaaaCACATCTg 3'
>hsa-miR-576-3p	NM_001100165	140	-10.05	2 9	5056 5077	7	1	1
Query: 3' ctaaggttaaaaagGTGTAGAa 5'
|||||||
Ref: 5' ggagaaaaagcaaaCACATCTg 3'
>hsa-miR-576-3p	NM_017638	152	-13.41	2 13	558 579	11	0.9091	0.9091
Query: 3' ctaaggttaaAAAGGTGTAGAa 5'
|| ||||||||
Ref: 5' tgcgtggacaTTGCCACATCTg 3'
>hsa-miR-576-3p	NM_014721	140	-10.05	2 9	5194 5215	7	1	1
Query: 3' ctaaggttaaaaagGTGTAGAa 5'
|||||||
Ref: 5' ggagaaaaagcaaaCACATCTg 3'
>hsa-miR-576-3p	NM_001100166	140	-10.05	2 9	4954 4975	7	1	1
Query: 3' ctaaggttaaaaagGTGTAGAa 5'
|||||||
Ref: 5' ggagaaaaagcaaaCACATCTg 3'
>hsa-miR-576-3p	NM_003896	156	-11.78	2 21	1158 1185	25	0.64	0.68
Query: 3' ctAA-GGTTA-A-AA-A-G-GTGTAGAa 5'
|| ||: | | || | |||||||
Ref: 5' caTTGCCGTTGTCTTAGCCACACATCTg 3'
>hsa-miR-576-3p	NM_025153	145	-17.21	2 10	5779 5800	8	1	1
Query: 3' ctaaggttaaaaaGGTGTAGAa 5'
||||||||
Ref: 5' agccaaagaaaagCCACATCTa 3'
>hsa-miR-576-3p	NM_025153	144	-9.56	2 17	6097 6118	15	0.6667	0.7333
Query: 3' ctaaggTTAAAAAGGTGTAGAa 5'
:|| | |||||||
Ref: 5' tcaggaGATATAAGCACATCTg 3'
>hsa-miR-576-3p	NM_025153	140	-13.54	2 9	5434 5455	7	1	1
Query: 3' ctaaggttaaaaagGTGTAGAa 5'
|||||||
Ref: 5' ctgctctcaggcagCACATCTt 3'
>hsa-miR-576-3p	NM_001003937	169	-22.4	2 19	321 342	18	0.8333	0.8333
Query: 3' ctaaGGTTA-AAAAGGTGTAGAa 5'
|| || |||||||||||
Ref: 5' gtggCC-ATACTTTCCACATCTt 3'
>hsa-miR-576-3p	NM_178466	150	-16.26	2 11	984 1005	9	1	1
Query: 3' ctaaggttaaaaAGGTGTAGAa 5'
|||||||||
Ref: 5' tcagaaggaaagTCCACATCTt 3'
>hsa-miR-576-3p	NM_031914	152	-16.59	2 13	738 759	11	0.9091	0.9091
Query: 3' ctaaggttaaAAAGGTGTAGAa 5'
| |||||||||
Ref: 5' gacgaagagcTGTCCACATCTt 3'
>hsa-miR-576-3p	NM_031914	140	-12.38	2 9	1035 1056	7	1	1
Query: 3' ctaaggttaaaaagGTGTAGAa 5'
|||||||
Ref: 5' gccaaacaccacggCACATCTc 3'
>hsa-miR-576-3p	NM_144775	155	-17.16	2 20	7077 7101	21	0.619	0.7619
Query: 3' ctaAGGTTA-AA-AA-GGTGTAGAa 5'
||:|:| | | :|||||||
Ref: 5' gcaTCTAGTGCTGCTGTCACATCTt 3'
>hsa-miR-576-3p	NM_144775	153	-12.26	2 20	5953 5972	18	0.6667	0.7778
Query: 3' ctaAGGTTAAAAAGGTGTAGAa 5'
||::| | | |||||||
Ref: 5' tacTCTGA-GTCT-CACATCTc 3'
>hsa-miR-576-3p	NM_003866	164	-15.59	2 21	1306 1328	20	0.7	0.8
Query: 3' ctA-AGGTTAAAAAGGTGTAGAa 5'
| | :|: ||| ||||||||
Ref: 5' atTATATAGATTTCCCACATCTg 3'
>hsa-miR-576-3p	NM_001141	142	-12.41	2 19	1231 1253	18	0.6111	0.6667
Query: 3' ctaaGGTTAAAAAG-GTGTAGAa 5'
|| : | | |||||||
Ref: 5' cgcaCCTGCTGCACTCACATCTg 3'
>hsa-miR-576-3p	NM_021046	148	-13.32	2 21	659 684	23	0.6087	0.6522
Query: 3' ctAAGG-TTAA-AA-A-GGTGTAGAa 5'
| |: |||| | |||||||
Ref: 5' tgTCCTGAATTCCTGAAGCACATCTc 3'
>hsa-miR-576-3p	NM_198501	164	-15.39	2 17	1824 1847	17	0.7647	0.8824
Query: 3' ctaaggTT-AAAA-AGGTGTAGAa 5'
|: |||| |:|||||||
Ref: 5' agagagAGTTTTTATTCACATCTt 3'
>hsa-miR-576-3p	NM_016577	140	-10.6	2 9	4438 4459	7	1	1
Query: 3' ctaaggttaaaaagGTGTAGAa 5'
|||||||
Ref: 5' gttaagagtgcagaCACATCTg 3'
>hsa-miR-576-3p	NM_018111	162	-16.84	2 20	614 636	20	0.75	0.75
Query: 3' ctaAG-GTTAA-AAAGGTGTAGAa 5'
|| | ||| |||||||||
Ref: 5' tccTCGC-ATTCCCTCCACATCTc 3'
>hsa-miR-576-3p	NM_152399	152	-13.46	2 13	1602 1623	11	0.9091	0.9091
Query: 3' ctaaggttaaAAAGGTGTAGAa 5'
|| ||||||||
Ref: 5' gaagaaacacTTCCCACATCTa 3'
>hsa-miR-576-3p	NM_014400	145	-13.77	2 10	850 871	8	1	1
Query: 3' ctaaggttaaaaaGGTGTAGAa 5'
||||||||
Ref: 5' actgtggcctcaaCCACATCTg 3'
>hsa-miR-576-3p	NM_207506	140	-14.14	2 9	509 530	7	1	1
Query: 3' ctaaggttaaaaagGTGTAGAa 5'
|||||||
Ref: 5' agaacctccggcagCACATCTt 3'
>hsa-miR-576-3p	NM_213596	158	-12.93	2 21	2562 2582	20	0.7	0.75
Query: 3' ctA-AGGTTAAAAAGGTGTAGAa 5'
| |:| || || |||||||
Ref: 5' ccTGTTC-ATGATT-CACATCTc 3'
>hsa-miR-576-3p	NM_213596	140	-15.87	2 9	1197 1218	7	1	1
Query: 3' ctaaggttaaaaagGTGTAGAa 5'
|||||||
Ref: 5' ggtccagccccaggCACATCTt 3'
>hsa-miR-576-3p	NM_032735	145	-11.1	2 18	3216 3238	17	0.6471	0.7059
Query: 3' ctaagGTTAAAAAG-GTGTAGAa 5'
:|| | | |||||||
Ref: 5' aagaaTAAGATGACTCACATCTg 3'
>hsa-miR-576-3p	NM_052909	140	-16.63	2 9	879 900	7	1	1
Query: 3' ctaaggttaaaaagGTGTAGAa 5'
|||||||
Ref: 5' ggattgcagaacaaCACATCTc 3'
>hsa-miR-576-3p	NM_024709	156	-13.39	2 21	713 734	19	0.6316	0.7895
Query: 3' ctAAGGTTAAAAAGGTGTAGAa 5'
| |::| || :|||||||
Ref: 5' tcTGCTGAGCTTCTCACATCTc 3'
>hsa-miR-576-3p	NM_144658	145	-13.72	2 19	4618 4641	20	0.65	0.65
Query: 3' ctaaGGTTAAAA-A-G-GTGTAGAa 5'
|| |||| |||||||
Ref: 5' aaaaCC-TTTTTGAGGACACATCTa 3'
>hsa-miR-576-3p	NM_144973	155	-15.23	2 20	2085 2106	18	0.7222	0.7222
Query: 3' ctaAGGTTAAAAAGGTGTAGAa 5'
| |||| ||||||||
Ref: 5' cacTGCAATCCACCCACATCTa 3'
>hsa-miR-576-3p	NM_207420	147	-12.95	2 19	919 937	17	0.7059	0.7059
Query: 3' ctaaGGTTAAAAAGGTGTAGAa 5'
|| | | | |||||||
Ref: 5' gacaCC-A-T-CTACACATCTg 3'
>hsa-miR-576-3p	NM_145294	149	-19.36	2 19	1781 1802	18	0.6667	0.7222
Query: 3' ctaaGGT-TAAAAAGGTGTAGAa 5'
||: | | ||||||||
Ref: 5' gcagCCGCA-GTGGCCACATCTt 3'
>hsa-miR-576-3p	NM_152440	141	-10.94	2 10	1157 1179	9	0.8889	0.8889
Query: 3' ctaaggttaaaaaG-GTGTAGAa 5'
| |||||||
Ref: 5' gatcatgacggacCGCACATCTg 3'
>hsa-miR-576-3p	NM_015091	150	-13.04	2 19	5500 5521	17	0.7059	0.7059
Query: 3' ctaaGGTTAAAAAGGTGTAGAa 5'
|| || | |||||||
Ref: 5' gcagCCTATGAGTACACATCTg 3'
>hsa-miR-576-3p	NM_144664	156	-9.55	2 21	3855 3877	20	0.65	0.75
Query: 3' ctAAGGT-TAAAAAGGTGTAGAa 5'
| |:: | || | |||||||
Ref: 5' aaTACTGTACTTGTACACATCTg 3'
>hsa-miR-576-3p	NM_145207	149	-13.71	2 21	4783 4801	19	0.6316	0.7368
Query: 3' ctAAGGTTAAAAAGGTGTAGAa 5'
|||::| | |||||||
Ref: 5' taTTCTGA-A-GT-CACATCTc 3'
>hsa-miR-576-3p	NM_002645	160	-11.66	2 21	5270 5293	21	0.6667	0.7619
Query: 3' ctAA-GGT-TAAAAAGGTGTAGAa 5'
|| |:: |||| |||||||
Ref: 5' acTTGCTGCATTTCAACACATCTg 3'
>hsa-miR-576-3p	NM_016122	142	-15.73	2 11	3060 3081	9	0.8889	0.8889
Query: 3' ctaaggttaaaaAGGTGTAGAa 5'
| |||||||
Ref: 5' taacagggtccaTACACATCTt 3'
>hsa-miR-576-3p	NM_052899	147	-12.98	2 18	1369 1388	16	0.6875	0.75
Query: 3' ctaagGTTAAAAAGGTGTAGAa 5'
||: | | |||||||
Ref: 5' aaagaCAG-ATCT-CACATCTt 3'
>hsa-miR-576-3p	NM_152643	145	-12.41	2 18	347 372	20	0.65	0.65
Query: 3' ctaagGT-TAAA-A-AG-GTGTAGAa 5'
|| ||| | |||||||
Ref: 5' gggaaCACCTTTGAGGCGCACATCTa 3'
>hsa-miR-576-3p	NM_018691	164	-18.2	2 21	823 845	20	0.7	0.8
Query: 3' ctAAGGTT-AAAAAGGTGTAGAa 5'
||:||| ||:|||||||
Ref: 5' aaTTTCAAGGCCTTTCACATCTa 3'
>hsa-miR-576-3p	NM_004610	156	-12.15	2 21	506 527	19	0.6842	0.7368
Query: 3' ctAAGGTTAAAAAGGTGTAGAa 5'
|| || ||:|||||||
Ref: 5' ttTTGGAAAAATTTCACATCTg 3'
>hsa-miR-576-3p	NM_005054	152	-10.39	2 21	4631 4653	20	0.65	0.7
Query: 3' ctAAGGTTA-AAAAGGTGTAGAa 5'
|| |:| | | |||||||
Ref: 5' agTTGAAGTGTCTAGCACATCTg 3'
>hsa-miR-576-3p	NM_194312	156	-17.41	2 21	1879 1900	19	0.6316	0.7895
Query: 3' ctAAGGTTAAAAAGGTGTAGAa 5'
|||:::| ||||||||
Ref: 5' ccTTCTGGTGCAGCCACATCTc 3'
>hsa-miR-576-3p	NM_024770	155	-15.26	2 21	6613 6635	21	0.6667	0.7143
Query: 3' ctAA-G-GTTAAAAAGGTGTAGAa 5'
|| | ||: | ||||||||
Ref: 5' acTTGCTCAG-GATACCACATCTa 3'
>hsa-miR-576-3p	NM_016652	155	-11.81	2 21	3888 3909	20	0.65	0.75
Query: 3' ctAA-GGTTAAAAAGGTGTAGAa 5'
|| ::|| | | |||||||
Ref: 5' taTTATTAA-ATGTGCACATCTt 3'
>hsa-miR-576-3p	NM_017728	159	-15.11	2 20	1921 1943	19	0.7368	0.7368
Query: 3' ctaAG-GTTAAAAAGGTGTAGAa 5'
|| || | | ||||||||
Ref: 5' gaaTCACACCTCTCCCACATCTt 3'
>hsa-miR-576-3p	NM_024689	148	-14.62	2 21	1725 1748	21	0.5714	0.7143
Query: 3' ctAAGGT-TA-AAAAGGTGTAGAa 5'
|| :| :| | :|||||||
Ref: 5' gaTTGTAGGTGCTAATCACATCTa 3'
>hsa-miR-576-3p	NM_080928	153	-13.35	2 21	2113 2132	20	0.7	0.7
Query: 3' ctAAG-GTTAAAAAGGTGTAGAa 5'
||| ||| ||||||||
Ref: 5' ctTTCTCAA-A-C-CCACATCTg 3'
>hsa-miR-576-3p	NM_030924	143	-12.32	2 20	1636 1657	18	0.5556	0.7222
Query: 3' ctaAGGTTAAAAAGGTGTAGAa 5'
||::: | |||||||
Ref: 5' gccTCTGGGGTAGGCACATCTt 3'
>hsa-miR-576-3p	NM_153809	142	-15.07	2 11	5059 5080	9	0.8889	0.8889
Query: 3' ctaaggttaaaaAGGTGTAGAa 5'
| |||||||
Ref: 5' accccagggcccTACACATCTc 3'
>hsa-miR-576-3p	NM_018189	145	-15.68	2 10	974 995	8	1	1
Query: 3' ctaaggttaaaaaGGTGTAGAa 5'
||||||||
Ref: 5' atcaggaaaaaggCCACATCTa 3'
>hsa-miR-576-3p	NM_178140	167	-14.79	2 21	11392 11414	21	0.7619	0.7619
Query: 3' ctAAGGTTA-AAAAG-GTGTAGAa 5'
|||| || || | |||||||
Ref: 5' atTTCC-ATCTTCCCACACATCTc 3'
>hsa-miR-576-3p	NM_178140	156	-16.96	2 19	11557 11584	23	0.7391	0.7391
Query: 3' ctaaGGTT-AA-A-A---AGGTGTAGAa 5'
|||| || | | |||||||||
Ref: 5' gtcaCCAAGTTATATAAATCCACATCTc 3'
>hsa-miR-576-3p	NM_178140	152	-14.4	2 21	5637 5658	19	0.6842	0.6842
Query: 3' ctAAGGTTAAAAAGGTGTAGAa 5'
|| || |||||||||
Ref: 5' ttTTGGAAAACCTCCACATCTc 3'
>hsa-miR-576-3p	NM_018381	148	-16.19	2 21	1858 1883	23	0.6087	0.6522
Query: 3' ctAA-GG-TT-A-AAAAGGTGTAGAa 5'
|| || || | :|||||||
Ref: 5' ccTTACCAAAGTACAAGTCACATCTt 3'
>hsa-miR-576-3p	NM_018107	148	-13.43	2 21	1511 1528	19	0.6842	0.6842
Query: 3' ctAAGGTTAAAAAGGTGTAGAa 5'
| || | || |||||||
Ref: 5' ccTGCC-A-C-TT-CACATCTa 3'
>hsa-miR-576-3p	NM_015172	160	-17.62	2 21	7869 7895	24	0.6667	0.7083
Query: 3' ctAA-GGTT-A-AAA-AG-GTGTAGAa 5'
|| |||: | || | |||||||
Ref: 5' ggTTCCCAGCTGATTGACACACATCTt 3'
>hsa-miR-576-3p	NM_015172	152	-10.78	2 17	1463 1484	15	0.7333	0.8
Query: 3' ctaaggTTAAAAAGGTGTAGAa 5'
|| | |:|||||||
Ref: 5' acgtggAACATCTTCACATCTg 3'
>hsa-miR-576-3p	NM_018340	173	-16.29	2 18	4480 4503	18	0.8333	0.8889
Query: 3' ctaagGTTAAAA-AG-GTGTAGAa 5'
:|||||| || |||||||
Ref: 5' ataaaTAATTTTATCTCACATCTt 3'
>hsa-miR-576-3p	NM_018340	150	-14.34	2 19	4951 4972	17	0.6471	0.7647
Query: 3' ctaaGGTTAAAAAGGTGTAGAa 5'
|: :| | ||||||||
Ref: 5' taggCTCGTGTCACCACATCTa 3'
>hsa-miR-576-3p	NM_152439	145	-11.1	2 18	2562 2584	17	0.6471	0.7059
Query: 3' ctaagGTTAAAAAG-GTGTAGAa 5'
:|| | | |||||||
Ref: 5' aagaaTAAGATGACTCACATCTg 3'
>hsa-miR-576-3p	NM_182603	160	-11.89	2 21	1945 1969	22	0.6818	0.7273
Query: 3' ctAAGGT-TA-AAAAG-GTGTAGAa 5'
|||:| || | | |||||||
Ref: 5' ctTTCTAGATACATACACACATCTg 3'
>hsa-miR-576-3p	NM_053043	164	-18.02	2 21	6537 6558	19	0.7368	0.7895
Query: 3' ctAAGGTTAAAAAGGTGTAGAa 5'
||:||| | ||||||||
Ref: 5' gcTTTCAACTCAGCCACATCTt 3'
>hsa-miR-576-3p	NM_053043	147	-17.31	2 20	3457 3479	19	0.6316	0.6842
Query: 3' ctaAGGTT-AAAAAGGTGTAGAa 5'
||||: ||||||||
Ref: 5' gccTCCAGCAGCCCCCACATCTg 3'
>hsa-miR-576-3p	NM_024627	145	-15.47	2 10	431 452	8	1	1
Query: 3' ctaaggttaaaaaGGTGTAGAa 5'
||||||||
Ref: 5' tgtgtcgtgcaagCCACATCTg 3'
>hsa-miR-576-3p	NM_020925	140	-14.34	2 9	4530 4551	7	1	1
Query: 3' ctaaggttaaaaagGTGTAGAa 5'
|||||||
Ref: 5' tcatttcacggaaaCACATCTt 3'
>hsa-miR-576-3p	NM_004852	163	-13.97	2 21	8097 8118	20	0.7	0.8
Query: 3' ctAAGGTTA-AAAAGGTGTAGAa 5'
||:| || || :|||||||
Ref: 5' ttTTTC-ATGCTTGTCACATCTa 3'
>hsa-miR-576-3p	NM_018113	155	-17.03	2 20	437 461	21	0.6667	0.7143
Query: 3' ctaAGGT-TA-AA-AAGGTGTAGAa 5'
| :| || | | ||||||||
Ref: 5' cacTGTACATCCTCTGCCACATCTt 3'
>hsa-miR-576-3p	NM_152607	149	-15.4	2 19	966 988	19	0.6842	0.6842
Query: 3' ctaaG-GT-TAAAAAGGTGTAGAa 5'
| || | | ||||||||
Ref: 5' ccccCGCACA-CTGGCCACATCTg 3'
>hsa-miR-576-3p	NM_001080437	152	-13.2	2 21	5393 5415	20	0.65	0.7
Query: 3' ctAAGGT-TAAAAAGGTGTAGAa 5'
| | : | || ||||||||
Ref: 5' agTACGGCACTTCACCACATCTg 3'
>hsa-miR-576-3p	NM_182556	154	-15.21	2 20	1283 1305	20	0.7	0.7
Query: 3' ctaAGGTTAA-A-AAGGTGTAGAa 5'
||| || | ||||||||
Ref: 5' gacTCC-TTTGCCTCCCACATCTg 3'
>hsa-miR-576-3p	NM_182556	150	-14.67	2 19	490 512	18	0.6667	0.7222
Query: 3' ctaaGGTT-AAAAAGGTGTAGAa 5'
|||: | | |||||||
Ref: 5' ccgcCCAGCTACATGCACATCTt 3'
>hsa-miR-576-3p	NM_032813	141	-14.27	2 10	3328 3349	8	0.875	1
Query: 3' ctaaggttaaaaaGGTGTAGAa 5'
:|||||||
Ref: 5' agagcaggcagccTCACATCTt 3'
>hsa-miR-576-3p	NM_032813	140	-10.04	2 9	3368 3389	7	1	1
Query: 3' ctaaggttaaaaagGTGTAGAa 5'
|||||||
Ref: 5' ggtgaagagggcaaCACATCTg 3'
>hsa-miR-576-3p	NM_014899	152	-14.4	2 21	2043 2066	21	0.6667	0.6667
Query: 3' ctA-AGGT-TAAAAAGGTGTAGAa 5'
| |||| | | |||||||
Ref: 5' agTGTCCAGACTGCAGCACATCTg 3'
>hsa-miR-576-3p	NM_030796	144	-11.18	2 21	1643 1664	19	0.6316	0.6316
Query: 3' ctAAGGTTAAAAAGGTGTAGAa 5'
||| || |||||||
Ref: 5' ctTTCAAAACGGGGCACATCTg 3'
>hsa-miR-576-3p	NM_021965	164	-16.4	2 21	2503 2525	20	0.75	0.75
Query: 3' ctAAGGTTAAAAAG-GTGTAGAa 5'
| ||| || || |||||||
Ref: 5' tgTACCACCTTCTCTCACATCTt 3'
>hsa-miR-576-3p	NM_199420	167	-15.99	2 21	8211 8235	22	0.7727	0.7727
Query: 3' ctAA-GGTTAAA--AAGGTGTAGAa 5'
|| || ||| ||||||||||
Ref: 5' acTTAGCACTTTGGTTCCACATCTg 3'
>hsa-miR-576-3p	NM_199420	140	-14.03	2 9	1950 1971	7	1	1
Query: 3' ctaaggttaaaaagGTGTAGAa 5'
|||||||
Ref: 5' ggtgtatcatccaaCACATCTt 3'
>hsa-miR-576-3p	NM_014923	168	-15.64	2 21	4838 4859	19	0.7368	0.8421
Query: 3' ctAAGGTTAAAAAGGTGTAGAa 5'
|||: :|||| |||||||
Ref: 5' aaTTCTTGTTTTAGCACATCTg 3'
>hsa-miR-576-3p	NM_001098670	162	-19.58	2 19	344 366	18	0.7778	0.7778
Query: 3' ctaaGGTT-AAAAAGGTGTAGAa 5'
|||| | |||||||||
Ref: 5' gcggCCAAGCTGCTCCACATCTa 3'
>hsa-miR-576-3p	NM_001098670	145	-15.44	2 10	1506 1527	8	1	1
Query: 3' ctaaggttaaaaaGGTGTAGAa 5'
||||||||
Ref: 5' tcgatggggatggCCACATCTc 3'
>hsa-miR-576-3p	NM_015329	151	-15.98	2 20	1541 1565	21	0.619	0.7143
Query: 3' ctaAG-GTTAA-A-AAGGTGTAGAa 5'
|| :: || | ||||||||
Ref: 5' cccTCGTGCTTCTGGGCCACATCTt 3'
>hsa-miR-576-3p	NM_145032	156	-11.29	2 21	2234 2258	22	0.6364	0.7273
Query: 3' ctAA-GGT-TAAAAAG-GTGTAGAa 5'
|| |:: ||| | |||||||
Ref: 5' atTTACTGCATTAACCTCACATCTc 3'
>hsa-miR-576-3p	NM_023938	143	-11.61	2 20	5239 5260	18	0.6111	0.6667
Query: 3' ctaAGGTTAAAAAGGTGTAGAa 5'
| ||: | |||||||
Ref: 5' gaaTGCAGATAGAACACATCTa 3'
>hsa-miR-576-3p	NM_022831	160	-14.01	2 21	1486 1507	19	0.6842	0.7895
Query: 3' ctAAGGTTAAAAAGGTGTAGAa 5'
| |:|: ||| |||||||
Ref: 5' tgTGCTAGAGTTTACACATCTg 3'
>hsa-miR-576-3p	NM_177531	151	-10.46	2 20	2587 2610	20	0.65	0.7
Query: 3' ctaAGGT-TAAAAAG-GTGTAGAa 5'
| :| ||| | |||||||
Ref: 5' tagTGTACATTGGACACACATCTa 3'
>hsa-miR-576-3p	NM_015954	152	-13.24	2 21	1260 1282	20	0.65	0.7
Query: 3' ctAAGGTTAAA-AAGGTGTAGAa 5'
| |: |||| |||||||
Ref: 5' ggTACTCATTTCAGGCACATCTg 3'
>hsa-miR-576-3p	NM_015268	152	-11.06	2 21	2887 2909	20	0.65	0.7
Query: 3' ctAA-GGTTAAAAAGGTGTAGAa 5'
|| |: | || |||||||
Ref: 5' acTTGCTTACCCTTGCACATCTc 3'
>hsa-miR-576-3p	NM_015268	147	-15.54	2 17	748 768	15	0.7333	0.7333
Query: 3' ctaaggTTAAAAAGGTGTAGAa 5'
||| | |||||||
Ref: 5' ctgatgAATCCAT-CACATCTt 3'
>hsa-miR-576-3p	NM_014853	149	-11.47	2 20	3588 3608	19	0.6842	0.6842
Query: 3' ctaAGGTTAAAAAG-GTGTAGAa 5'
||| | || |||||||
Ref: 5' tgcTCC-C-CTCTCACACATCTg 3'
>hsa-miR-576-3p	NM_014853	140	-15.92	2 9	3116 3137	7	1	1
Query: 3' ctaaggttaaaaagGTGTAGAa 5'
|||||||
Ref: 5' tctgggcagccaggCACATCTc 3'
>hsa-miR-576-3p	NM_182554	164	-14.71	2 17	633 654	15	0.8667	0.8667
Query: 3' ctaaggTTAAAAAGGTGTAGAa 5'
|||| | ||||||||
Ref: 5' aacaaaAATTGTCCCACATCTc 3'
>hsa-miR-576-3p	NM_001098509	149	-11.47	2 20	3451 3471	19	0.6842	0.6842
Query: 3' ctaAGGTTAAAAAG-GTGTAGAa 5'
||| | || |||||||
Ref: 5' tgcTCC-C-CTCTCACACATCTg 3'
>hsa-miR-576-3p	NM_001098509	140	-15.92	2 9	2979 3000	7	1	1
Query: 3' ctaaggttaaaaagGTGTAGAa 5'
|||||||
Ref: 5' tctgggcagccaggCACATCTc 3'
>hsa-miR-576-3p	NM_175874	159	-14.67	2 20	694 715	18	0.7222	0.7778
Query: 3' ctaAGGTTAAAAAGGTGTAGAa 5'
|| :|| | ||||||||
Ref: 5' caaTCAGATGTCACCACATCTg 3'
>hsa-miR-576-3p	NM_145065	146	-17.73	2 19	473 499	22	0.6364	0.6364
Query: 3' ctaaGGT-T-AA-AA-A-GGTGTAGAa 5'
||| | | | ||||||||
Ref: 5' gaagCCAGACGTCATGCACCACATCTc 3'
>hsa-miR-576-3p	NM_033053	145	-18.05	2 10	180 201	8	1	1
Query: 3' ctaaggttaaaaaGGTGTAGAa 5'
||||||||
Ref: 5' tgcagcccgagacCCACATCTt 3'
>hsa-miR-576-3p	NM_001098510	146	-17.73	2 19	401 427	22	0.6364	0.6364
Query: 3' ctaaGGT-T-AA-AA-A-GGTGTAGAa 5'
||| | | | ||||||||
Ref: 5' gaagCCAGACGTCATGCACCACATCTc 3'
>hsa-miR-576-3p	NM_012081	141	-12.61	2 19	4631 4654	19	0.6316	0.6842
Query: 3' ctaaGGTTAAAAAG--GTGTAGAa 5'
|| :| || |||||||
Ref: 5' ctacCCTGTACATCAGCACATCTt 3'
>hsa-miR-576-3p	NM_019114	145	-14.82	2 10	2375 2396	8	1	1
Query: 3' ctaaggttaaaaaGGTGTAGAa 5'
||||||||
Ref: 5' gcagtgggagtgaCCACATCTa 3'
>hsa-miR-576-3p	NM_019114	142	-15.77	2 11	501 522	9	0.8889	0.8889
Query: 3' ctaaggttaaaaAGGTGTAGAa 5'
| |||||||
Ref: 5' gcggcgcggccgTGCACATCTc 3'
>hsa-miR-576-3p	NM_001821	145	-12.83	2 21	4238 4257	20	0.6	0.7
Query: 3' ctA-AGGTTAAAAAGGTGTAGAa 5'
| |:||: | |||||||
Ref: 5' gtTCTTCAG-T-A-ACACATCTc 3'
>hsa-miR-576-3p	NM_024643	148	-17.31	2 21	180 206	24	0.5833	0.6667
Query: 3' ctA-AGGTT-A-AA-A-AGGTGTAGAa 5'
| ||||: || :|||||||
Ref: 5' ggTCTCCAGCGGTTGGCGTCACATCTg 3'
>hsa-miR-576-3p	NM_018424	161	-13.82	2 21	2521 2539	19	0.7368	0.7895
Query: 3' ctAAGGTTAAAAAGGTGTAGAa 5'
||: || | || |||||||
Ref: 5' acTTTGAA-T-TT-CACATCTt 3'
>hsa-miR-576-3p	NM_018424	142	-15.77	2 11	501 522	9	0.8889	0.8889
Query: 3' ctaaggttaaaaAGGTGTAGAa 5'
| |||||||
Ref: 5' gcggcgcggccgTGCACATCTc 3'
>hsa-miR-576-3p	NM_173683	145	-11.55	2 18	175 197	17	0.6471	0.7059
Query: 3' ctaagGTT-AAAAAGGTGTAGAa 5'
||: | | |||||||
Ref: 5' gagagCAGCTCGATGCACATCTg 3'
>hsa-miR-576-3p	NM_181656	151	-14.49	2 21	572 592	19	0.6316	0.7368
Query: 3' ctAAGGTTAAAAAGGTGTAGAa 5'
|| ::| | ||||||||
Ref: 5' taTTGTGA-TGGGCCACATCTa 3'
>hsa-miR-576-3p	NM_181655	151	-14.49	2 21	429 449	19	0.6316	0.7368
Query: 3' ctAAGGTTAAAAAGGTGTAGAa 5'
|| ::| | ||||||||
Ref: 5' taTTGTGA-TGGGCCACATCTa 3'
>hsa-miR-576-3p	NM_018317	147	-11.54	2 21	1855 1881	24	0.625	0.6667
Query: 3' ctAAG-GTTA-A-AAAG--GTGTAGAa 5'
||| ||:| | | |||||||
Ref: 5' tcTTCACAGTCACTGGCAACACATCTa 3'
>hsa-miR-576-3p	NM_014503	170	-22.45	2 19	1216 1237	17	0.8235	0.8824
Query: 3' ctaaGGTTAAAAAGGTGTAGAa 5'
|||:| | |||||||||
Ref: 5' gtagCCAGTCTCTCCACATCTt 3'
>hsa-miR-576-3p	NM_172364	141	-14.53	2 10	4620 4642	9	0.8889	0.8889
Query: 3' ctaaggttaaaaaG-GTGTAGAa 5'
| |||||||
Ref: 5' cacccccagcgcaCACACATCTc 3'
>hsa-miR-576-3p	NM_016095	165	-16.98	2 21	831 850	20	0.75	0.8
Query: 3' ctA-AGGTTAAAAAGGTGTAGAa 5'
| |:||| | | ||||||||
Ref: 5' atTCTTCAA-T-T-CCACATCTg 3'
>hsa-miR-576-3p	NM_001012990	153	-11.1	2 19	438 458	17	0.7059	0.7647
Query: 3' ctaaGGTTAAAAAGGTGTAGAa 5'
:| || || |||||||
Ref: 5' aagaTC-ATCTTAACACATCTg 3'
>hsa-miR-576-3p	NM_003323	140	-10.36	2 9	388 409	7	1	1
Query: 3' ctaaggttaaaaagGTGTAGAa 5'
|||||||
Ref: 5' gaaagtgtcagaggCACATCTg 3'
>hsa-miR-576-3p	NM_003569	154	-17.26	2 19	2229 2250	17	0.7059	0.7647
Query: 3' ctaaGGTTAAAAAGGTGTAGAa 5'
|:|| | ||||||||
Ref: 5' gtagCTAAGTAAACCACATCTt 3'
>hsa-miR-576-3p	NM_004445	145	-14.71	2 10	2433 2454	8	1	1
Query: 3' ctaaggttaaaaaGGTGTAGAa 5'
||||||||
Ref: 5' agctgagccctggCCACATCTa 3'
>hsa-miR-576-3p	NM_024919	142	-12.95	2 11	910 931	9	0.8889	0.8889
Query: 3' ctaaggttaaaaAGGTGTAGAa 5'
| |||||||
Ref: 5' ccctcaggggagTGCACATCTa 3'
>hsa-miR-576-3p	NM_001122841	142	-12.95	2 11	746 767	9	0.8889	0.8889
Query: 3' ctaaggttaaaaAGGTGTAGAa 5'
| |||||||
Ref: 5' ccctcaggggagTGCACATCTa 3'
>hsa-miR-576-3p	NM_199186	167	-11.24	2 20	692 716	21	0.6667	0.8571
Query: 3' ctaAGGTTA-AA-A-AGGTGTAGAa 5'
|:::|| || | |:|||||||
Ref: 5' gagTTTGATCTTGTATTCACATCTg 3'
>hsa-miR-576-3p	NM_001724	167	-11.24	2 20	371 395	21	0.6667	0.8571
Query: 3' ctaAGGTTA-AA-A-AGGTGTAGAa 5'
|:::|| || | |:|||||||
Ref: 5' gagTTTGATCTTGTATTCACATCTg 3'
>hsa-miR-576-3p	NM_144681	155	-16.16	2 21	1 21	20	0.65	0.75
Query: 3' ctAA-GGTTAAAAAGGTGTAGAa 5'
|| |:|: | ||||||||
Ref: 5' -gTTGCTAG-GTAACCACATCTc 3'
>hsa-miR-576-3p	NM_080604	158	-19.18	2 20	347 374	24	0.7083	0.7083
Query: 3' ctaAGGT-T-A--AA-A-AGGTGTAGAa 5'
|||| | | || | ||||||||
Ref: 5' acgTCCAGAGTCCTTCTGGCCACATCTc 3'
>hsa-miR-576-3p	NM_152435	164	-12.35	2 21	1717 1742	23	0.6087	0.8261
Query: 3' ctAAGGT-TA-A-A-AAGGTGTAGAa 5'
||::: :| | | ||:|||||||
Ref: 5' caTTTTGTGTCTGTATTTCACATCTc 3'
>hsa-miR-576-3p	NM_003613	145	-12.18	2 10	126 147	8	1	1
Query: 3' ctaaggttaaaaaGGTGTAGAa 5'
||||||||
Ref: 5' ctctgtgaagcacCCACATCTa 3'
>hsa-miR-576-3p	NM_003613	144	-15.81	2 21	210 236	24	0.5417	0.6667
Query: 3' ctAAGG-TTA-AA-A-A-GGTGTAGAa 5'
|||| ::| | :|||||||
Ref: 5' ccTTCCTGGTCCTGGAAGTCACATCTg 3'
>hsa-miR-576-3p	NM_024622	169	-18.08	2 18	1739 1760	16	0.8125	0.9375
Query: 3' ctaagGTTAAAAAGGTGTAGAa 5'
:|:|||| ||||||||
Ref: 5' ctgagTAGTTTTGCCACATCTg 3'
>hsa-miR-576-3p	NM_001011880	140	-13.39	2 9	1525 1546	7	1	1
Query: 3' ctaaggttaaaaagGTGTAGAa 5'
|||||||
Ref: 5' agtttgcccaggagCACATCTc 3'
>hsa-miR-576-3p	NM_018385	148	-12.92	2 21	3358 3381	21	0.5714	0.7143
Query: 3' ctA-AGGTTA-AAAAGGTGTAGAa 5'
| |: |:| | :|||||||
Ref: 5' gaTATTGAGTCCTCATCACATCTg 3'
>hsa-miR-576-3p	NM_032604	142	-9.55	2 11	1019 1040	9	0.8889	0.8889
Query: 3' ctaaggttaaaaAGGTGTAGAa 5'
| |||||||
Ref: 5' tttgatgagcgcTACACATCTg 3'
>hsa-miR-576-3p	NM_001128588	142	-14.12	2 19	3243 3269	22	0.5909	0.6364
Query: 3' ctaaGGT-TA-A-A-AAG-GTGTAGAa 5'
||| :| | | |||||||
Ref: 5' ttagCCAGGTGTAGCAGCACACATCTg 3'
>hsa-miR-576-3p	NM_001146036	142	-14.12	2 19	3172 3198	22	0.5909	0.6364
Query: 3' ctaaGGT-TA-A-A-AAG-GTGTAGAa 5'
||| :| | | |||||||
Ref: 5' ttagCCAGGTGTAGCAGCACACATCTg 3'
>hsa-miR-576-3p	NM_002282	161	-18.22	2 21	823 842	20	0.75	0.75
Query: 3' ctA-AGGTTAAAAAGGTGTAGAa 5'
| ||||| | ||||||||
Ref: 5' atTCTCCAA-T-C-CCACATCTc 3'
>hsa-miR-576-3p	NM_207359	166	-15.47	2 19	671 693	18	0.7222	0.8889
Query: 3' ctaaGGTTA-AAAAGGTGTAGAa 5'
::||| |||:|||||||
Ref: 5' aagaTTAATCCTTTTCACATCTg 3'
>hsa-miR-576-3p	NM_020198	140	-13.62	2 9	929 950	7	1	1
Query: 3' ctaaggttaaaaagGTGTAGAa 5'
|||||||
Ref: 5' accaggagaatgagCACATCTa 3'
>hsa-miR-576-3p	NM_001031700	155	-11.59	2 17	2650 2670	15	0.8	0.8
Query: 3' ctaaggTTAAAAAGGTGTAGAa 5'
||| || |||||||
Ref: 5' tatggaAATCATT-CACATCTg 3'
>hsa-miR-576-3p	NM_032290	156	-12.95	2 17	197 218	15	0.8	0.8
Query: 3' ctaaggTTAAAAAGGTGTAGAa 5'
|| || | |||||||
Ref: 5' atacaaAAATTGTACACATCTt 3'
>hsa-miR-576-3p	NM_144666	145	-14.29	2 10	3237 3258	8	1	1
Query: 3' ctaaggttaaaaaGGTGTAGAa 5'
||||||||
Ref: 5' tcctcccccacaaCCACATCTa 3'
>hsa-miR-576-3p	NM_014810	156	-13.2	2 21	6365 6387	20	0.7	0.7
Query: 3' ctAA-GGTTAAAAAGGTGTAGAa 5'
|| |||| | |||||||
Ref: 5' acTTCCCAAAAGCTGCACATCTg 3'
>hsa-miR-576-3p	NM_024612	163	-17.84	2 21	1611 1632	20	0.75	0.75
Query: 3' ctAAGGTTAA-AAAGGTGTAGAa 5'
|||| || |||||||||
Ref: 5' gtTTCC-TTTGCCTCCACATCTg 3'
>hsa-miR-576-3p	NM_054032	147	-12.58	2 20	358 381	20	0.6	0.7
Query: 3' ctaAGGTT-A-AAAAGGTGTAGAa 5'
| ||: | | :|||||||
Ref: 5' tgaTACAGCTGGTGATCACATCTg 3'
>hsa-miR-576-3p	NM_017622	157	-21.7	2 20	1576 1595	18	0.7222	0.7778
Query: 3' ctaAGGTTAAAAAGGTGTAGAa 5'
||||: | ||||||||
Ref: 5' gacTCCAG-T-GGCCACATCTc 3'
>hsa-miR-576-3p	NM_002522	149	-15.92	2 18	1083 1105	17	0.7059	0.7059
Query: 3' ctaagGTT-AAAAAGGTGTAGAa 5'
||| | ||||||||
Ref: 5' gatggCAAGTGGCACCACATCTg 3'
>hsa-miR-576-3p	NM_005495	155	-12.41	2 20	2240 2265	22	0.6364	0.7273
Query: 3' ctaAG-GTT-AA-A-AAGGTGTAGAa 5'
|| ::| || | ||||||||
Ref: 5' ccaTCTTGACTTCTGCCCCACATCTg 3'
>hsa-miR-576-3p	NM_153267	155	-19.01	2 21	868 888	19	0.6842	0.7368
Query: 3' ctAAGGTTAAAAAGGTGTAGAa 5'
| |||: | ||||||||
Ref: 5' tcTACCAG-ATAACCACATCTt 3'
>hsa-miR-576-3p	NM_153267	152	-13.89	2 19	1771 1791	18	0.7222	0.7222
Query: 3' ctaaG-GTTAAAAAGGTGTAGAa 5'
| ||| || |||||||
Ref: 5' ccaaCACAA-AGTT-CACATCTc 3'
>hsa-miR-576-3p	NM_173598	145	-14.88	2 10	10256 10277	8	1	1
Query: 3' ctaaggttaaaaaGGTGTAGAa 5'
||||||||
Ref: 5' atgaacaagaacaCCACATCTg 3'
>hsa-miR-576-3p	NM_014831	150	-17.03	2 11	1753 1774	9	1	1
Query: 3' ctaaggttaaaaAGGTGTAGAa 5'
|||||||||
Ref: 5' tgcatgcagcacTCCACATCTt 3'
>hsa-miR-576-3p	NM_014831	147	-13.81	2 21	2127 2148	20	0.65	0.65
Query: 3' ctAAGGTTAAAAAG-GTGTAGAa 5'
| || | || |||||||
Ref: 5' acTGCC-CCTGGTCACACATCTc 3'
>hsa-miR-576-3p	NM_173589	140	-13.14	2 9	3133 3154	7	1	1
Query: 3' ctaaggttaaaaagGTGTAGAa 5'
|||||||
Ref: 5' catcagcgtggaaaCACATCTt 3'
>hsa-miR-576-3p	NM_182520	147	-14.16	2 20	248 269	18	0.6667	0.6667
Query: 3' ctaAGGTTAAAAAGGTGTAGAa 5'
|| || ||||||||
Ref: 5' ggaTCAAAGCCCCCCACATCTc 3'
>hsa-miR-576-3p	NM_020789	140	-10.55	2 9	3373 3394	7	1	1
Query: 3' ctaaggttaaaaagGTGTAGAa 5'
|||||||
Ref: 5' agcaagaggaggaaCACATCTg 3'
>hsa-miR-576-3p	NM_032547	158	-14.7	2 19	1421 1443	18	0.7222	0.7778
Query: 3' ctaaGGTTA-AAAAGGTGTAGAa 5'
|: || || ||||||||
Ref: 5' taccCTTATGTTAGCCACATCTg 3'
>hsa-miR-576-3p	NM_173506	163	-12.92	2 20	1374 1396	19	0.7368	0.7895
Query: 3' ctaAGG-TTAAAAAGGTGTAGAa 5'
||| || | | :|||||||
Ref: 5' cacTCCTAAGTCTATCACATCTg 3'
>hsa-miR-576-3p	NM_152547	156	-18.84	2 21	1623 1646	21	0.6667	0.7143
Query: 3' ctA-AGGTT-AAAAAGGTGTAGAa 5'
| |||:| | ||||||||
Ref: 5' cgTGTCCGACGGCTCCCACATCTt 3'
>hsa-miR-576-3p	NM_173588	148	-16.66	2 19	467 486	17	0.7059	0.7059
Query: 3' ctaaGGTTAAAAAGGTGTAGAa 5'
|||| ||||||||
Ref: 5' aacgCCAA-A-CCCCACATCTc 3'
>hsa-miR-576-3p	NM_020209	145	-13.4	2 10	2020 2041	8	1	1
Query: 3' ctaaggttaaaaaGGTGTAGAa 5'
||||||||
Ref: 5' agtggaagaaagaCCACATCTc 3'
>hsa-miR-576-3p	NM_152460	151	-16.8	2 20	1565 1588	20	0.65	0.7
Query: 3' ctaAGGTTA-A-AAAGGTGTAGAa 5'
|||| | | :|||||||
Ref: 5' cccTCCACTCAGTGGTCACATCTt 3'
>hsa-miR-576-3p	NM_001011709	152	-12.88	2 21	999 1020	19	0.6316	0.7368
Query: 3' ctAAGGTTAAAAAGGTGTAGAa 5'
|| :|: | | |||||||
Ref: 5' ccTTGTAGATCCTACACATCTt 3'
>hsa-miR-576-3p	NM_024089	152	-13.49	2 17	556 577	15	0.7333	0.8
Query: 3' ctaaggTTAAAAAGGTGTAGAa 5'
||| |:|||||||
Ref: 5' tcagggAATAAATTCACATCTt 3'
>hsa-miR-576-3p	NM_001001791	144	-10.51	2 21	2349 2374	23	0.6087	0.6087
Query: 3' ctAA-GGTTAAA-A-A-GGTGTAGAa 5'
|| || ||| |||||||
Ref: 5' tcTTAACATTTTAAAAAGCACATCTc 3'
>hsa-miR-576-3p	NM_001146037	156	-19.51	2 21	163 187	22	0.6818	0.6818
Query: 3' ctA-AGGTTA-A-AAAGGTGTAGAa 5'
| ||| || | ||||||||
Ref: 5' ggTCTCCCATGTGGGGCCACATCTt 3'
>hsa-miR-576-3p	NM_001146037	142	-14.12	2 19	3340 3366	22	0.5909	0.6364
Query: 3' ctaaGGT-TA-A-A-AAG-GTGTAGAa 5'
||| :| | | |||||||
Ref: 5' ttagCCAGGTGTAGCAGCACACATCTg 3'
>hsa-miR-576-3p	NM_018295	142	-12.31	2 19	874 895	17	0.5882	0.7059
Query: 3' ctaaGGTTAAAAAGGTGTAGAa 5'
:||: | |||||||
Ref: 5' atggTCAGAGGTGGCACATCTg 3'
>hsa-miR-576-3p	NM_032832	155	-13.53	2 20	3452 3474	19	0.6842	0.7368
Query: 3' ctaAGGTT-AAAAAGGTGTAGAa 5'
| ||: ||| |||||||
Ref: 5' gcaTGCAGCTTTCAGCACATCTt 3'
>hsa-miR-576-3p	NM_025136	155	-15.27	2 20	7012 7033	18	0.6667	0.7778
Query: 3' ctaAGGTTAAAAAGGTGTAGAa 5'
||:: || ||||||||
Ref: 5' gccTCTGCTTCCACCACATCTg 3'
>hsa-miR-576-3p	NM_025136	148	-12.84	2 17	4730 4754	18	0.6667	0.7222
Query: 3' ctaaggTTA-AA-AAG-GTGTAGAa 5'
|:| | || |||||||
Ref: 5' agatggAGTGCTGCTCTCACATCTc 3'
>hsa-miR-576-3p	NM_025136	142	-11.79	2 11	7327 7348	9	0.8889	0.8889
Query: 3' ctaaggttaaaaAGGTGTAGAa 5'
| |||||||
Ref: 5' cgggtgtggtggTGCACATCTg 3'
>hsa-miR-576-3p	NM_207406	150	-18.02	2 11	255 276	9	1	1
Query: 3' ctaaggttaaaaAGGTGTAGAa 5'
|||||||||
Ref: 5' agaagcctcgagTCCACATCTg 3'
>hsa-miR-576-3p	NM_002972	159	-15.97	2 20	6680 6701	18	0.7222	0.7778
Query: 3' ctaAGGTTAAAAAGGTGTAGAa 5'
| ||: || ||||||||
Ref: 5' gaaTGCAGGTTGACCACATCTg 3'
>hsa-miR-576-3p	NM_015305	146	-15.36	2 19	3522 3545	19	0.6316	0.6842
Query: 3' ctaaGGTT-AAAAAG-GTGTAGAa 5'
|||: | | |||||||
Ref: 5' tgggCCAGCCCCTCCACACATCTc 3'
>hsa-miR-576-3p	NM_001161342	152	-16.92	2 20	1069 1089	20	0.7	0.7
Query: 3' ctaAG-GT-TAAAAAGGTGTAGAa 5'
|| || | | ||||||||
Ref: 5' gccTCACACA-C-T-CCACATCTt 3'
>hsa-miR-576-3p	NM_173490	152	-16.92	2 20	1072 1092	20	0.7	0.7
Query: 3' ctaAG-GT-TAAAAAGGTGTAGAa 5'
|| || | | ||||||||
Ref: 5' gccTCACACA-C-T-CCACATCTt 3'
>hsa-miR-576-3p	NM_001029858	159	-14.57	2 20	4410 4431	18	0.7222	0.7778
Query: 3' ctaAGGTTAAAAAGGTGTAGAa 5'
|| :| || ||||||||
Ref: 5' tggTCAGACCTTCCCACATCTa 3'
>hsa-miR-576-3p	NM_004100	163	-14.38	2 20	4736 4760	21	0.7143	0.7619
Query: 3' ctaAGGTTAAA-A-AG-GTGTAGAa 5'
| ||:||| | | |||||||
Ref: 5' ccgTGCAGTTTCTCACACACATCTc 3'
>hsa-miR-576-3p	NM_172103	163	-14.38	2 20	4667 4691	21	0.7143	0.7619
Query: 3' ctaAGGTTAAA-A-AG-GTGTAGAa 5'
| ||:||| | | |||||||
Ref: 5' ccgTGCAGTTTCTCACACACATCTc 3'
>hsa-miR-576-3p	NM_173566	144	-14.39	2 20	7910 7928	18	0.6667	0.6667
Query: 3' ctaAGGTTAAAAAGGTGTAGAa 5'
||| | | |||||||
Ref: 5' ggcTCCTA-C-GT-CACATCTa 3'
>hsa-miR-576-3p	NM_004816	146	-14.53	2 21	933 953	20	0.65	0.65
Query: 3' ctAAGGTTAAAAAG-GTGTAGAa 5'
|||| | | |||||||
Ref: 5' taTTCC-C-CTGCCACACATCTa 3'
>hsa-miR-576-3p	NM_001127608	146	-14.53	2 21	617 637	20	0.65	0.65
Query: 3' ctAAGGTTAAAAAG-GTGTAGAa 5'
|||| | | |||||||
Ref: 5' taTTCC-C-CTGCCACACATCTa 3'
>hsa-miR-576-3p	NM_003144	149	-14.33	2 19	8241 8262	18	0.6667	0.7222
Query: 3' ctaaGGTTAAAAAG-GTGTAGAa 5'
|||: | | |||||||
Ref: 5' ccacCCAG-CTAGCACACATCTg 3'
>hsa-miR-576-3p	NM_001199254	145	-12.21	2 10	1191 1212	8	1	1
Query: 3' ctaaggttaaaaaGGTGTAGAa 5'
||||||||
Ref: 5' gtaaacttgaaacCCACATCTg 3'
>hsa-miR-576-3p	NM_001199257	145	-12.21	2 10	909 930	8	1	1
Query: 3' ctaaggttaaaaaGGTGTAGAa 5'
||||||||
Ref: 5' gtaaacttgaaacCCACATCTg 3'
>hsa-miR-576-3p	NM_032947	152	-11.18	2 21	1863 1888	23	0.6087	0.6957
Query: 3' ctAAGGT-T-A-AAAAG-GTGTAGAa 5'
|||:: | | || |||||||
[truncated: 1,046,576+ more rows]

## Sheet: downregulated
#miRNA	mRNA	Score	Energy	miRNA_position	mRNA_position	Align_len	miRNA_align_rate	mRNA_align_rate	Pairing target and miRNA
>hsa-miR-15a	NM_021066	160	-21.76	2 21	328 351	21	0.7143	0.7143
Query: 3' gtGTT-T-GGTAATACACGACGAt 5'
||| | ||| ||||||||
Ref: 5' ccCAACATCCAGGCCGTGCTGCTg 3'
>hsa-miR-15a	NM_001012710	166	-26.02	2 21	170 189	19	0.7368	0.8421
Query: 3' gtGTTTGGTAATACACGACGAt 5'
|||:|| :|||||||||
Ref: 5' tgCAAGCC-C-GTGTGCTGCTg 3'
>hsa-miR-15a	NM_001012710	154	-16.37	2 21	458 477	19	0.6316	0.7895
Query: 3' gtGTTTGGTAATACACGACGAt 5'
:||:|| |: |||||||
Ref: 5' tgTAAGCC-CTG-CTGCTGCTc 3'
>hsa-miR-15a	NM_001012710	144	-14.73	2 21	502 528	24	0.5417	0.6667
Query: 3' gtGTTTGGT-A-A-TA-C-ACGACGAt 5'
| |:|:: | || |||||||
Ref: 5' gtCCAGCTGCTGCAATCCCTGCTGCTg 3'
>hsa-miR-15a	NM_001012710	143	-15.45	2 12	150 171	10	0.8	0.9
Query: 3' gtgtttggtaaTACACGACGAt 5'
:| |||||||
Ref: 5' gctgtgtgcccGTCTGCTGCTg 3'
>hsa-miR-15a	NM_001012710	140	-18.84	2 9	567 588	7	1	1
Query: 3' gtgtttggtaatacACGACGAt 5'
|||||||
Ref: 5' gctgctgcaagcccTGCTGCTg 3'
>hsa-miR-15a	NM_020870	160	-20.92	2 21	1584 1608	22	0.6364	0.7727
Query: 3' gtGT-TTGGTAAT-AC-ACGACGAt 5'
|| :||: |: || |||||||
Ref: 5' gcCACCGCCGCTGCTGCTGCTGCTg 3'
>hsa-miR-15a	NM_020870	149	-15.24	2 21	1338 1356	19	0.6842	0.6842
Query: 3' gtGTTTGGTAATACACGACGAt 5'
| |||| | |||||||
Ref: 5' agC-AACC-CCA-CTGCTGCTg 3'
>hsa-miR-15a	NM_172241	162	-15.52	2 20	954 975	19	0.7368	0.7895
Query: 3' gtgTTTGG-TAATACACGACGAt 5'
||||: ||| |||||||
Ref: 5' aagAAACTGATT-CATGCTGCTa 3'
>hsa-miR-15a	NM_172241	146	-15.65	2 21	2378 2397	19	0.5789	0.7368
Query: 3' gtGTTTGGTAATACACGACGAt 5'
|||| :: : |||||||
Ref: 5' ttCAAA-TG-AGCCTGCTGCTg 3'
>hsa-miR-15a	NM_152375	162	-22.45	2 21	4192 4212	20	0.75	0.75
Query: 3' gtGT-TTGGTAATACACGACGAt 5'
|| | || | |||||||||
Ref: 5' ggCACTAGCA-T-TGTGCTGCTg 3'
>hsa-miR-15a	NM_001099279	141	-14.43	2 10	1950 1972	9	0.8889	0.8889
Query: 3' gtgtttggtaataC-ACGACGAt 5'
| |||||||
Ref: 5' agtgtccgccgccGCTGCTGCTc 3'
>hsa-miR-15a	NM_001089591	156	-16.36	2 18	3 23	16	0.6875	0.875
Query: 3' gtgttTGGTAATACACGACGAt 5'
:||: |:| |||||||
Ref: 5' gaggtGCCGCTGT-TGCTGCTc 3'
>hsa-miR-15a	NM_024963	155	-16.12	2 21	4916 4938	21	0.6667	0.7143
Query: 3' gtGTTTGGT-AATAC-ACGACGAt 5'
|||: | || | |||||||
Ref: 5' agCAAG-AATTTCCGCTGCTGCTa 3'
>hsa-miR-15a	NM_024963	152	-14.96	2 21	668 691	21	0.619	0.7143
Query: 3' gtGTTTGGT-AATAC-ACGACGAt 5'
||: |:| | | |||||||
Ref: 5' acCAGCCTAGAGAAGCTGCTGCTc 3'
>hsa-miR-15a	NM_024963	148	-11.67	2 20	5872 5890	18	0.6667	0.7222
Query: 3' gtgTTTGGTAATACACGACGAt 5'
||: || | |||||||
Ref: 5' gggAAGACA-C-T-TGCTGCTt 3'
>hsa-miR-15a	NM_001080495	163	-20.77	2 21	5739 5761	21	0.6667	0.8095
Query: 3' gtGTTTGGT-A-ATACACGACGAt 5'
| |:||: | |:| |||||||
Ref: 5' agC-AGCCGTTTTGTCTGCTGCTt 3'
>hsa-miR-15a	NM_001080495	152	-20.11	2 21	9563 9586	21	0.619	0.7143
Query: 3' gtGTTTGGTA-ATAC-ACGACGAt 5'
| ::|| | | | |||||||
Ref: 5' ggCCGGCCCTCCAGGCTGCTGCTg 3'
>hsa-miR-15a	NM_001080495	145	-19.53	2 10	4418 4439	8	1	1
Query: 3' gtgtttggtaataCACGACGAt 5'
||||||||
Ref: 5' ctgccctccccggGTGCTGCTg 3'
>hsa-miR-15a	NM_001080495	140	-13.29	2 9	7777 7798	7	1	1
Query: 3' gtgtttggtaatacACGACGAt 5'
|||||||
Ref: 5' ggctaaagaggcccTGCTGCTc 3'
>hsa-miR-15a	NM_207316	142	-13.63	2 21	222 241	19	0.5263	0.7368
Query: 3' gtGTTTGGTAATACACGACGAt 5'
:::|:| | |||||||
Ref: 5' tcTGGATC-CT-CCTGCTGCTg 3'
>hsa-miR-15a	NM_139321	160	-14.5	2 21	773 796	21	0.6667	0.7619
Query: 3' gtGTTTGGTAAT-AC-ACGACGAt 5'
|| :: ||| || |||||||
Ref: 5' tgCATTTTTTTAGTGATGCTGCTt 3'
>hsa-miR-15a	NM_139321	157	-20.92	2 18	295 318	18	0.6667	0.8333
Query: 3' gtgttTGGTAAT-AC-ACGACGAt 5'
:||: |: || |||||||
Ref: 5' tcgccGCCGCTGCTGCTGCTGCTg 3'
>hsa-miR-15a	NM_139321	155	-20.8	2 21	260 282	21	0.619	0.7619
Query: 3' gtGTTTGGTAAT-AC-ACGACGAt 5'
| ::||| : || |||||||
Ref: 5' tgC-GGCCACGGCTGCTGCTGCTg 3'
>hsa-miR-15a	NR_024122	157	-13.9	2 21	1825 1844	20	0.7	0.75
Query: 3' gtGTTTGGTAAT-ACACGACGAt 5'
|:|| | || | |||||||
Ref: 5' gaCGAA-GA-TACT-TGCTGCTg 3'
>hsa-miR-15a	NR_024123	157	-13.9	2 21	1712 1731	20	0.7	0.75
Query: 3' gtGTTTGGTAAT-ACACGACGAt 5'
|:|| | || | |||||||
Ref: 5' gaCGAA-GA-TACT-TGCTGCTg 3'
>hsa-miR-15a	NR_073130	147	-16.68	2 21	6003 6024	20	0.65	0.65
Query: 3' gtGT-TTGGTAATACACGACGAt 5'
|| || | | |||||||
Ref: 5' ctCAGAAAGACCA-CTGCTGCTt 3'
>hsa-miR-15a	NM_001195081	154	-13.08	2 20	390 412	20	0.7	0.7
Query: 3' gtgTT-TG-GTAATACACGACGAt 5'
|| | || || |||||||
Ref: 5' aggAATTCTCAACAT-TGCTGCTg 3'
>hsa-miR-15a	NM_001099661	148	-18.43	2 21	2027 2048	19	0.5263	0.7895
Query: 3' gtGTTTGGTAATACACGACGAt 5'
::::||| : |||||||
Ref: 5' tcTGGGCCAGGGCCTGCTGCTg 3'
>hsa-miR-15a	NM_001193282	154	-18.44	2 20	850 872	20	0.65	0.75
Query: 3' gtgTTTGG-TAATAC-ACGACGAt 5'
|::|| | | | |||||||
Ref: 5' gaaAGGCCGAGGA-GCTGCTGCTg 3'
>hsa-miR-15a	NM_001145139	148	-16.6	2 21	1025 1050	23	0.5652	0.6957
Query: 3' gtGTTTGGT-AAT-A-C-ACGACGAt 5'
| |:|:: | | | |||||||
Ref: 5' gcCCAGCTGCTCAGGAGCTGCTGCTg 3'
>hsa-miR-15a	NM_001164462	147	-15.99	2 12	15725 15747	11	0.8182	0.9091
Query: 3' gtgtttggtaaTAC-ACGACGAt 5'
:|| |||||||
Ref: 5' ctgtgatggcgGTGCTGCTGCTc 3'
>hsa-miR-15a	NM_001242757	153	-16.6	2 18	1443 1466	18	0.6111	0.8333
Query: 3' gtgttTGGTA-ATA-CACGACGAt 5'
:|::| |:| |||||||
Ref: 5' gccctGCTGTGTGTCCTGCTGCTg 3'
>hsa-miR-15a	NM_001242757	152	-19.68	2 21	1163 1187	22	0.5909	0.7273
Query: 3' gtGTTTGG-TAATA-C-ACGACGAt 5'
||::|| : || |||||||
Ref: 5' caCAGGCCTGGCATCCCTGCTGCTc 3'
>hsa-miR-15a	NM_001242757	148	-19.62	2 18	1130 1151	17	0.6471	0.7647
Query: 3' gtgttTGGTAATAC-ACGACGAt 5'
:|| :|| |||||||
Ref: 5' acgccGCC-CCGTGCTGCTGCTg 3'
>hsa-miR-15a	NM_001242757	147	-13.09	2 21	704 725	20	0.55	0.75
Query: 3' gtGTTTG-GTAATACACGACGAt 5'
::|:: | | | |||||||
Ref: 5' gaTGAGTGGACTCT-TGCTGCTc 3'
>hsa-miR-15a	NM_001242757	140	-17.79	2 9	626 647	7	1	1
Query: 3' gtgtttggtaatacACGACGAt 5'
|||||||
Ref: 5' ggtggtgggcacccTGCTGCTg 3'
>hsa-miR-15a	NM_001243312	148	-14.32	2 21	34 57	21	0.5238	0.7619
Query: 3' gtGTTTGGTA-AT-ACACGACGAt 5'
::|:| :| : ||||||||
Ref: 5' ggTGAGCAGTGGGCAGTGCTGCTc 3'
>hsa-miR-15a	NM_199203	158	-19.22	2 21	1604 1624	20	0.7	0.75
Query: 3' gtGT-TTGGTAATACACGACGAt 5'
|| ||:|| | |||||||
Ref: 5' caCACAATCA-CCT-TGCTGCTg 3'
>hsa-miR-15a	NM_199203	156	-20.16	2 21	2474 2499	23	0.6087	0.7391
Query: 3' gtGT-TTG-G-TAATA-CACGACGAt 5'
|| : | : :|| | ||||||||
Ref: 5' tgCATGCCTTGGTTTTGGTGCTGCTg 3'
>hsa-miR-15a	NM_199203	151	-16.86	2 17	341 362	16	0.75	0.75
Query: 3' gtgtttGGTA-ATACACGACGAt 5'
|||| | |||||||
Ref: 5' cctggtCCATCT-CCTGCTGCTg 3'
>hsa-miR-15a	NM_199203	149	-17.34	2 18	1956 1977	16	0.625	0.8125
Query: 3' gtgttTGGTAATACACGACGAt 5'
|:|: : ||||||||
Ref: 5' cctttATCGAGGGGTGCTGCTt 3'
>hsa-miR-15a	NM_001206944	156	-15.92	2 18	1946 1968	18	0.7222	0.7778
Query: 3' gtgttTGGTAAT-A-CACGACGAt 5'
| ||||: | |||||||
Ref: 5' tctgtA-CATTGCTTCTGCTGCTg 3'
>hsa-miR-15a	NM_001206944	144	-16.41	2 18	210 230	16	0.625	0.75
Query: 3' gtgttTGGTAATACACGACGAt 5'
:||: | |||||||
Ref: 5' gggccGCCGCCA-CTGCTGCTg 3'
>hsa-miR-15a	NM_001207052	155	-18.32	2 21	294 317	22	0.6364	0.7273
Query: 3' gtGT-TTG-GTAATAC-ACGACGAt 5'
|: :|| || | | |||||||
Ref: 5' gcCGCGACGCAGGA-GCTGCTGCTg 3'
>hsa-miR-15a	NM_001207052	152	-21.27	2 21	998 1022	22	0.5455	0.7727
Query: 3' gtGTTTG-GT-A-ATACACGACGAt 5'
::::| |: | | ||||||||
Ref: 5' gcTGGGCGCGCTGCAGGTGCTGCTg 3'
>hsa-miR-15a	NM_001098516	166	-16.74	2 20	4674 4696	20	0.75	0.8
Query: 3' gtgTTTGGTA-ATAC-ACGACGAt 5'
|:|| || | || |||||||
Ref: 5' aggAGACAATGT-TGATGCTGCTg 3'
>hsa-miR-15a	NM_001098516	156	-14.78	2 17	5717 5740	17	0.7647	0.7647
Query: 3' gtgtttGGTA-A-TACACGACGAt 5'
|||| | | |||||||
Ref: 5' catcttCCATATCCTATGCTGCTt 3'
>hsa-miR-15a	NR_073135	148	-16.69	2 21	4133 4154	19	0.5263	0.7895
Query: 3' gtGTTTGGTAATACACGACGAt 5'
||::|:: : |||||||
Ref: 5' gcCAGGCTGCAGCCTGCTGCTc 3'
>hsa-miR-15a	NR_073136	148	-16.69	2 21	3895 3916	19	0.5263	0.7895
Query: 3' gtGTTTGGTAATACACGACGAt 5'
||::|:: : |||||||
Ref: 5' gcCAGGCTGCAGCCTGCTGCTc 3'
>hsa-miR-15a	NM_001031812	166	-19.38	2 21	1925 1945	20	0.7	0.85
Query: 3' gtGTTTGGTAATA-CACGACGAt 5'
::|| || |:| ||||||||
Ref: 5' gtTGAA-CA-TGTGGTGCTGCTg 3'
>hsa-miR-15a	NM_001044723	166	-19.38	2 21	1549 1569	20	0.7	0.85
Query: 3' gtGTTTGGTAATA-CACGACGAt 5'
::|| || |:| ||||||||
Ref: 5' gtTGAA-CA-TGTGGTGCTGCTg 3'
>hsa-miR-15a	NM_001270572	166	-19.38	2 21	1456 1476	20	0.7	0.85
Query: 3' gtGTTTGGTAATA-CACGACGAt 5'
::|| || |:| ||||||||
Ref: 5' gtTGAA-CA-TGTGGTGCTGCTg 3'
>hsa-miR-15a	NM_001270573	166	-19.38	2 21	1500 1520	20	0.7	0.85
Query: 3' gtGTTTGGTAATA-CACGACGAt 5'
::|| || |:| ||||||||
Ref: 5' gtTGAA-CA-TGTGGTGCTGCTg 3'
>hsa-miR-15a	NM_001270574	166	-19.38	2 21	1392 1412	20	0.7	0.85
Query: 3' gtGTTTGGTAATA-CACGACGAt 5'
::|| || |:| ||||||||
Ref: 5' gtTGAA-CA-TGTGGTGCTGCTg 3'
>hsa-miR-15a	NM_006799	145	-18.73	2 18	122 145	18	0.5556	0.7778
Query: 3' gtgttTGGT-AATAC-ACGACGAt 5'
:|:: | : | |||||||
Ref: 5' gcgctGCTGCTGGCGCTGCTGCTg 3'
>hsa-miR-15a	NM_020897	164	-18.4	2 21	918 944	24	0.7083	0.7083
Query: 3' gtGTTTG-GT-A-A-TAC-ACGACGAt 5'
||| | || | ||| |||||||
Ref: 5' ttCAACCTCATTGGGATGATGCTGCTg 3'
>hsa-miR-15a	NM_020897	163	-18.73	2 20	450 473	20	0.7	0.8
Query: 3' gtgTTTGG-TAATAC-ACGACGAt 5'
:| |: || ||| |||||||
Ref: 5' tggGACCTGATCATGCTGCTGCTg 3'
>hsa-miR-15a	NR_048556	154	-18.53	2 21	2750 2769	19	0.5789	0.8421
Query: 3' gtGTTTGGTAATACACGACGAt 5'
:||: :: :|||||||||
Ref: 5' tgTAAG-TG-AGTGTGCTGCTg 3'
>hsa-miR-15a	NR_048558	154	-18.53	2 21	2537 2556	19	0.5789	0.8421
Query: 3' gtGTTTGGTAATACACGACGAt 5'
:||: :: :|||||||||
Ref: 5' tgTAAG-TG-AGTGTGCTGCTg 3'
>hsa-miR-15a	NR_048557	154	-18.53	2 21	2653 2672	19	0.5789	0.8421
Query: 3' gtGTTTGGTAATACACGACGAt 5'
:||: :: :|||||||||
Ref: 5' tgTAAG-TG-AGTGTGCTGCTg 3'
>hsa-miR-15a	NR_048559	154	-18.53	2 21	2761 2780	19	0.5789	0.8421
Query: 3' gtGTTTGGTAATACACGACGAt 5'
:||: :: :|||||||||
Ref: 5' tgTAAG-TG-AGTGTGCTGCTg 3'
>hsa-miR-15a	NR_073033	175	-22.16	2 21	483 504	20	0.8	0.85
Query: 3' gtGTTTGGTAATAC-ACGACGAt 5'
:|||||| | || |||||||
Ref: 5' tcTAAACCA-TCTGATGCTGCTa 3'
>hsa-miR-15a	NR_073033	162	-16.76	2 21	6979 6998	19	0.6842	0.8421
Query: 3' gtGTTTGGTAATACACGACGAt 5'
:|:| ||||: |||||||
Ref: 5' ttTAGA-CATTG-CTGCTGCTg 3'
>hsa-miR-15a	NR_073033	156	-17.46	2 21	1620 1643	21	0.6667	0.7143
Query: 3' gtGTTTG-G-TAATACACGACGAt 5'
||||| : || |||||||
Ref: 5' taCAAACAGGGGGATCTGCTGCTc 3'
>hsa-miR-15a	NR_073033	155	-13.5	2 16	4564 4587	16	0.75	0.8125
Query: 3' gtgtttgGT-AATAC-ACGACGAt 5'
:| || || |||||||
Ref: 5' atattggTATTTTTGATGCTGCTt 3'
>hsa-miR-15a	NM_022566	151	-18.29	2 21	1838 1861	22	0.6364	0.6818
Query: 3' gtGT-TTG-GTAATAC-ACGACGAt 5'
|| :|| | | | |||||||
Ref: 5' gaCATGACGCCGCA-GCTGCTGCTg 3'
>hsa-miR-15a	NM_022566	149	-15.92	2 21	1459 1477	19	0.6316	0.7368
Query: 3' gtGTTTGGTAATACACGACGAt 5'
| :||| | : |||||||
Ref: 5' ggCTGACC-T-G-CTGCTGCTg 3'
>hsa-miR-15a	NM_003037	157	-16.39	2 20	462 481	18	0.7222	0.7778
Query: 3' gtgTTTGGTAATACACGACGAt 5'
:|| || | ||||||||
Ref: 5' tggGAAGCA-AA-GTGCTGCTg 3'
>hsa-miR-15a	NM_001199687	152	-15.77	2 21	2508 2535	25	0.64	0.64
Query: 3' gtGTT-T-G-GT-AA-T-ACACGACGAt 5'
||| | || || | |||||||
Ref: 5' ttCAAGCCCACATTTGACACTGCTGCTc 3'
>hsa-miR-15a	NM_001242310	152	-15.77	2 21	2473 2500	25	0.64	0.64
Query: 3' gtGTT-T-G-GT-AA-T-ACACGACGAt 5'
||| | || || | |||||||
Ref: 5' ttCAAGCCCACATTTGACACTGCTGCTc 3'
>hsa-miR-15a	NM_021783	152	-15.77	2 21	2466 2493	25	0.64	0.64
Query: 3' gtGTT-T-G-GT-AA-T-ACACGACGAt 5'
||| | || || | |||||||
Ref: 5' ttCAAGCCCACATTTGACACTGCTGCTc 3'
>hsa-miR-15a	NM_178433	148	-14.46	2 21	263 287	22	0.5455	0.7273
Query: 3' gtGT-TTGGTA-ATAC-ACGACGAt 5'
:| ::|: | | | |||||||
Ref: 5' gcTATGGCTCTGGAGGCTGCTGCTg 3'
>hsa-miR-15a	NM_012327	155	-14.42	2 21	360 380	19	0.6316	0.7895
Query: 3' gtGTTTGGTAATACACGACGAt 5'
:| ||:: || |||||||
Ref: 5' gtTACACTG-GATATGCTGCTg 3'
>hsa-miR-15a	NM_001040283	142	-13.84	2 11	533 554	9	0.8889	0.8889
Query: 3' gtgtttggtaatACACGACGAt 5'
| |||||||
Ref: 5' ctcctgtgggccTCTGCTGCTc 3'
>hsa-miR-15a	NR_073150	150	-15.63	2 20	830 853	21	0.619	0.7143
Query: 3' gtgTTTGGTA-AT-AC-ACGACGAt 5'
|||:: | | | |||||||
Ref: 5' aggAAATT-TGCACAGATGCTGCTt 3'
>hsa-miR-15a	NR_026769	154	-13.05	2 18	712 730	16	0.75	0.8125
Query: 3' gtgttTGGTAATACACGACGAt 5'
||| | :| |||||||
Ref: 5' cttgcACC-T-GT-TGCTGCTt 3'
>hsa-miR-15a	NR_026769	153	-17.77	2 18	614 636	17	0.7059	0.7647
Query: 3' gtgttTGGTA-ATACACGACGAt 5'
:|| | | ||||||||
Ref: 5' tttgtGCCCTGCAGGTGCTGCTg 3'
>hsa-miR-15a	NM_001033030	156	-14.63	2 21	580 601	19	0.6842	0.7368
Query: 3' gtGTTTGGTAATACACGACGAt 5'
|| |:|| | |||||||
Ref: 5' ccCATTCTATCCTATGCTGCTt 3'
>hsa-miR-15a	NM_005114	152	-16.64	2 17	733 755	16	0.75	0.75
Query: 3' gtgtttGGTAATAC-ACGACGAt 5'
|||| | |||||||
Ref: 5' acccgtCCATCCGGCTGCTGCTc 3'
>hsa-miR-15a	NM_005114	145	-17.38	2 10	335 356	8	1	1
Query: 3' gtgtttggtaataCACGACGAt 5'
||||||||
Ref: 5' gctcctgggcgcgGTGCTGCTg 3'
>hsa-miR-15a	NM_173073	155	-15.1	2 21	1257 1278	20	0.65	0.75
Query: 3' gtGTTTGGTAATAC-ACGACGAt 5'
| :||| | : | |||||||
Ref: 5' ccCCGACC-TGGAGCTGCTGCTc 3'
>hsa-miR-15a	NM_015945	155	-15.1	2 21	1320 1341	20	0.65	0.75
Query: 3' gtGTTTGGTAATAC-ACGACGAt 5'
| :||| | : | |||||||
Ref: 5' ccCCGACC-TGGAGCTGCTGCTc 3'
>hsa-miR-15a	NM_014779	141	-17.34	2 10	629 651	9	0.8889	0.8889
Query: 3' gtgtttggtaataC-ACGACGAt 5'
| |||||||
Ref: 5' gctggcagcggcgGCTGCTGCTc 3'
>hsa-miR-15a	NM_022055	159	-24.38	2 21	105 126	20	0.65	0.8
Query: 3' gtGTTTGGT-AATACACGACGAt 5'
| ::||: || ||||||||
Ref: 5' caCCGGCCGCTT-CGTGCTGCTg 3'
>hsa-miR-15a	NM_022055	156	-18.86	2 21	657 681	22	0.5455	0.8182
Query: 3' gtGTTTGG-TAA-T-ACACGACGAt 5'
::::|| :|| : ||||||||
Ref: 5' ccTGGGCCTGTTCGCCGTGCTGCTg 3'
>hsa-miR-15a	NM_022055	152	-19.53	2 17	52 74	16	0.75	0.75
Query: 3' gtgtttGGTAATAC-ACGACGAt 5'
|| | || |||||||
Ref: 5' ccgcgcCCCTCCTGCTGCTGCTg 3'
>hsa-miR-15a	NM_022055	148	-17.25	2 21	633 654	19	0.5789	0.7368
Query: 3' gtGTTTGGTAATACACGACGAt 5'
|:: :| | ||||||||
Ref: 5' ctCGGTGTACCACGTGCTGCTc 3'
>hsa-miR-15a	NM_001310	148	-21.81	2 21	3052 3078	24	0.5833	0.6667
Query: 3' gtG-TTT-GGT-A-A-TACACGACGAt 5'
| :|: ||| | ||||||||
Ref: 5' caCGGAGTCCAGGAGAAGGTGCTGCTc 3'
>hsa-miR-15a	NM_176888	153	-15.41	2 21	280 301	22	0.6364	0.7273
Query: 3' gtGTTTGGTA-A-T-ACACGACGAt 5'
| |: ||| | : | |||||||
Ref: 5' ttC-AG-CATGTGGCT-TGCTGCTa 3'
>hsa-miR-15a	NM_025204	159	-15.41	2 21	542 564	21	0.6667	0.7619
Query: 3' gtGTTTG-GTAATAC-ACGACGAt 5'
| :|: || ||| |||||||
Ref: 5' ggCTGATGCA-GATGCTGCTGCTg 3'
>hsa-miR-15a	NM_006141	154	-15.38	2 21	3967 3986	19	0.6842	0.7368
Query: 3' gtGTTTGGTAATACACGACGAt 5'
| ||| : || |||||||
Ref: 5' tgC-AACAGATA-ATGCTGCTa 3'
>hsa-miR-15a	NM_006141	143	-13.92	2 12	45 67	11	0.8182	0.8182
Query: 3' gtgtttggtaaTAC-ACGACGAt 5'
| | |||||||
Ref: 5' gggtggagaagAAGCTGCTGCTa 3'
>hsa-miR-15a	NM_020853	166	-21.85	2 21	1237 1256	19	0.7895	0.7895
Query: 3' gtGTTTGGTAATACACGACGAt 5'
|||| | | |||||||||
Ref: 5' gaCAAAGC-CT-TGTGCTGCTt 3'
>hsa-miR-15a	NM_152449	155	-21.75	2 21	386 407	20	0.6	0.8
Query: 3' gtGTTTGGTAATA-CACGACGAt 5'
||::: | :| ||||||||
Ref: 5' agCAGGTGA-CGTGGTGCTGCTg 3'
>hsa-miR-15a	NM_152449	155	-14.83	2 20	931 957	23	0.6087	0.7391
Query: 3' gtgTT-TGGT-A-A-TA-CACGACGAt 5'
|| :|:: | | || |||||||
Ref: 5' tggAATGCTGTTTTCATCATGCTGCTg 3'
>hsa-miR-15a	NM_152449	140	-16.47	2 9	2067 2088	7	1	1
Query: 3' gtgtttggtaatacACGACGAt 5'
|||||||
Ref: 5' cagggcgctcccccTGCTGCTt 3'
>hsa-miR-15a	NM_018186	148	-11.31	2 21	2006 2024	20	0.6	0.75
Query: 3' gtGTTTGGTAATAC-ACGACGAt 5'
::|| | | : | |||||||
Ref: 5' gcTGAA-C-T-G-GATGCTGCTc 3'
>hsa-miR-15a	NM_003637	164	-15.39	2 21	4045 4067	20	0.7	0.8
Query: 3' gtGTTT-GGTAATACACGACGAt 5'
:||| :|| || |||||||
Ref: 5' agTAAAGTCAACATCTGCTGCTt 3'
>hsa-miR-15a	NM_003637	152	-14.38	2 21	3717 3739	20	0.55	0.8
Query: 3' gtGTTTGGTAATAC-ACGACGAt 5'
::|::| | : | |||||||
Ref: 5' ttTGAGTCCTAGGGATGCTGCTg 3'
>hsa-miR-15a	NM_003637	147	-16.2	2 17	1858 1880	17	0.7059	0.7059
Query: 3' gtgtttGGT-A-ATACACGACGAt 5'
||| || |||||||
Ref: 5' tcctgcCCAGAGGAT-TGCTGCTg 3'
>hsa-miR-15a	NM_023014	164	-17.77	2 21	1059 1083	22	0.6818	0.7727
Query: 3' gtGTTT-G-GT-AATACACGACGAt 5'
::|| | || || ||||||||
Ref: 5' tcTGAATCTCAGCTACGTGCTGCTg 3'
>hsa-miR-15a	NM_023014	158	-12.86	2 20	333 354	19	0.6842	0.7895
Query: 3' gtgTTTGGTAA-TACACGACGAt 5'
|:: | || || |||||||
Ref: 5' ggaAGGGC-TTCATATGCTGCTt 3'
>hsa-miR-15a	NM_023014	158	-16.48	2 17	1491 1511	16	0.8125	0.8125
Query: 3' gtgtttGGTA-ATACACGACGAt 5'
|||| | | |||||||
Ref: 5' ggagctCCATCT-T-TGCTGCTa 3'
>hsa-miR-15a	NM_023014	154	-14.09	2 21	1197 1217	20	0.65	0.75
Query: 3' gtGTTTGGTAATAC-ACGACGAt 5'
| ::|| | | | |||||||
Ref: 5' gcCTGGCC-TGA-GCTGCTGCTc 3'
>hsa-miR-15a	NM_024093	151	-22.37	2 21	62 83	20	0.6	0.75
Query: 3' gtGTTTG-GTAATACACGACGAt 5'
|::|| |: | |||||||
Ref: 5' caCGGACTCG-GAACTGCTGCTg 3'
>hsa-miR-15a	NM_177437	155	-13.49	2 21	100 124	23	0.6522	0.6957
Query: 3' gtGTT-TGGTAA-TA-C-ACGACGAt 5'
||| : | || || |||||||
Ref: 5' ggCAATGGC-TTCATCACTGCTGCTc 3'
>hsa-miR-15a	NM_173179	155	-15.1	2 21	1515 1536	20	0.65	0.75
Query: 3' gtGTTTGGTAATAC-ACGACGAt 5'
| :||| | : | |||||||
Ref: 5' ccCCGACC-TGGAGCTGCTGCTc 3'
>hsa-miR-15a	NM_025098	153	-13.37	2 20	489 508	18	0.7222	0.7222
Query: 3' gtgTTTGGTAATACACGACGAt 5'
||| | | ||||||||
Ref: 5' agaAAAGGA-GA-GTGCTGCTc 3'
>hsa-miR-15a	NM_014712	156	-15.25	2 20	5439 5457	18	0.7222	0.7778
Query: 3' gtgTTTGGTAATACACGACGAt 5'
:|||| || |||||||
Ref: 5' atgGAACC-C-AT-TGCTGCTg 3'
>hsa-miR-15a	NM_014712	152	-16.03	2 17	2151 2174	17	0.7059	0.7647
Query: 3' gtgtttG-GTAATAC-ACGACGAt 5'
| ||| : | |||||||
Ref: 5' gattccCGCATCGAGATGCTGCTg 3'
>hsa-miR-15a	NR_073148	162	-18.43	2 20	1478 1501	21	0.7143	0.7619
Query: 3' gtgTTTG-GT-AATAC-ACGACGAt 5'
|:|| || | || |||||||
Ref: 5' ttgAGACTCAGGT-TGCTGCTGCTg 3'
>hsa-miR-15a	NM_001039999	147	-16.09	2 18	2321 2340	16	0.6875	0.75
Query: 3' gtgttTGGTAATACACGACGAt 5'
|||: | |||||||
Ref: 5' taggtACCG-C-TCTGCTGCTg 3'
>hsa-miR-15a	NM_006706	148	-16.53	2 21	2031 2053	20	0.6	0.7
Query: 3' gtGTTTGG-TAATACACGACGAt 5'
||: :| | | |||||||
Ref: 5' agCAGTTCAAGGACATGCTGCTa 3'
>hsa-miR-15a	NM_001040006	148	-16.53	2 21	1968 1990	20	0.6	0.7
Query: 3' gtGTTTGG-TAATACACGACGAt 5'
||: :| | | |||||||
Ref: 5' agCAGTTCAAGGACATGCTGCTa 3'
>hsa-miR-15a	NM_004713	172	-24.57	2 21	1274 1298	22	0.7727	0.7727
Query: 3' gtGTTTGGTA-A-T-ACACGACGAt 5'
|||||||| | | |||||||
Ref: 5' aaCAAACCATGTTACAATGCTGCTa 3'
>hsa-miR-15a	NM_004713	154	-19.78	2 21	1501 1521	20	0.7	0.7
Query: 3' gtGT-TTGGTAATACACGACGAt 5'
|| || | || |||||||
Ref: 5' atCACAA-GA-GATATGCTGCTa 3'
>hsa-miR-15a	NM_004713	152	-18.91	2 21	1856 1878	20	0.6	0.75
Query: 3' gtGTTTGGTAAT-ACACGACGAt 5'
|| ::: || ||||||||
Ref: 5' ggCACTTTGCTACAGTGCTGCTt 3'
>hsa-miR-15a	NM_003740	146	-14	2 16	3093 3114	15	0.7333	0.7333
Query: 3' gtgtttgGTAAT-ACACGACGAt 5'
|| | | |||||||
Ref: 5' gggtgggCAGAACT-TGCTGCTa 3'
>hsa-miR-15a	NM_001102653	164	-18.43	2 21	574 598	22	0.6364	0.8182
Query: 3' gtGTT-TGGTAAT-AC-ACGACGAt 5'
:|| ||:: |: || |||||||
Ref: 5' agTAAGACTGCTGCTGCTGCTGCTg 3'
>hsa-miR-15a	NM_001102653	158	-17.49	2 21	761 784	22	0.6364	0.8182
Query: 3' gtGT-TTGGTAA--TACACGACGAt 5'
|: :|::||| || |||||||
Ref: 5' aaCGTGATTATTCCAT-TGCTGCTg 3'
>hsa-miR-15a	NM_001102653	151	-14.1	2 20	2928 2950	19	0.6316	0.7368
Query: 3' gtgTTTGGTAAT-ACACGACGAt 5'
|:|:| | | |||||||
Ref: 5' aaaAGATCCTAAGACTGCTGCTg 3'
>hsa-miR-15a	NM_001102653	147	-14	2 17	4354 4375	16	0.6875	0.75
Query: 3' gtgtttGGTAATAC-ACGACGAt 5'
|:| | | |||||||
Ref: 5' tcttttCTA-GAGGATGCTGCTa 3'
>hsa-miR-15a	NM_001102653	143	-12.09	2 21	2189 2209	19	0.5789	0.6842
Query: 3' gtGTTTGGTAATACACGACGAt 5'
|||: : | |||||||
Ref: 5' tcCAAGAGGCT-CCTGCTGCTc 3'
>hsa-miR-15a	NM_015497	151	-14.29	2 20	2789 2810	18	0.6111	0.7778
Query: 3' gtgTTTGGTAATACACGACGAt 5'
|::|| | : |||||||
Ref: 5' tggAGGCCCTGGACTGCTGCTc 3'
>hsa-miR-15a	NM_145055	165	-14	2 19	4468 4489	18	0.7778	0.8333
Query: 3' gtgtTTGG-TAATACACGACGAt 5'
|||| :| || |||||||
Ref: 5' atgtAACCTGTAAT-TGCTGCTc 3'
>hsa-miR-15a	NM_001008239	165	-14	2 19	4285 4306	18	0.7778	0.8333
Query: 3' gtgtTTGG-TAATACACGACGAt 5'
|||| :| || |||||||
Ref: 5' atgtAACCTGTAAT-TGCTGCTc 3'
>hsa-miR-15a	NM_030641	167	-19	2 21	2278 2298	19	0.6842	0.8947
Query: 3' gtGTTTGGTAATACACGACGAt 5'
:|: |::|| |||||||||
Ref: 5' ctTAGTCTGTT-TGTGCTGCTa 3'
>hsa-miR-15a	NM_030641	140	-13.86	2 9	600 621	7	1	1
Query: 3' gtgtttggtaatacACGACGAt 5'
|||||||
Ref: 5' aggaggaggaagccTGCTGCTc 3'
>hsa-miR-15a	NM_182589	148	-13.52	2 17	1274 1295	15	0.7333	0.7333
Query: 3' gtgtttGGTAATACACGACGAt 5'
||| | |||||||
Ref: 5' gtggctCCACTCCCTGCTGCTc 3'
>hsa-miR-15a	NM_001037331	158	-15.7	2 21	702 723	21	0.6667	0.7619
Query: 3' gtGTTTGGTAA-T-ACACGACGAt 5'
|| |:: || | | |||||||
Ref: 5' gtCATATT-TTCAAT-TGCTGCTg 3'
>hsa-miR-15a	NM_005856	164	-19.27	2 17	92 115	17	0.7647	0.8824
Query: 3' gtgtttGGTAAT-AC-ACGACGAt 5'
||:||: || |||||||
Ref: 5' cttctcCCGTTGCTGCTGCTGCTc 3'
>hsa-miR-15a	NM_024875	147	-14.74	2 21	280 302	21	0.5238	0.7619
Query: 3' gtGTTTGGTA-ATAC-ACGACGAt 5'
::|:|: | : | |||||||
Ref: 5' ggTGAGCT-TCGGGGCTGCTGCTg 3'
>hsa-miR-15a	NM_001114133	147	-14.74	2 21	1082 1104	21	0.5238	0.7619
Query: 3' gtGTTTGGTA-ATAC-ACGACGAt 5'
::|:|: | : | |||||||
Ref: 5' ggTGAGCT-TCGGGGCTGCTGCTg 3'
>hsa-miR-15a	NM_182548	158	-11.43	2 17	1681 1700	15	0.8	0.8667
Query: 3' gtgtttGGTAATACACGACGAt 5'
:| |||| |||||||
Ref: 5' ttgtttTC-TTAT-TGCTGCTc 3'
>hsa-miR-15a	NM_145719	158	-19.66	2 21	741 760	19	0.6842	0.7895
Query: 3' gtGTTTGGTAATACACGACGAt 5'
|||: :| | ||||||||
Ref: 5' atCAAG-TA-CAGGTGCTGCTg 3'
>hsa-miR-15a	NM_145719	150	-15.08	2 21	939 958	19	0.5789	0.7895
Query: 3' gtGTTTGGTAATACACGACGAt 5'
||::: : | | |||||||
Ref: 5' gaCAGGTGGCT-T-TGCTGCTg 3'
>hsa-miR-15a	NM_145719	140	-15.29	2 9	451 472	7	1	1
Query: 3' gtgtttggtaatacACGACGAt 5'
|||||||
Ref: 5' cgtgacggggcccaTGCTGCTc 3'
>hsa-miR-15a	NM_014806	154	-16.02	2 20	3714 3735	19	0.6842	0.7368
Query: 3' gtgTTTGGTAATAC-ACGACGAt 5'
|:| | | || |||||||
Ref: 5' tgaAGAGC-TGCTGCTGCTGCTa 3'
>hsa-miR-15a	NM_014806	148	-16.39	2 17	3834 3855	15	0.7333	0.7333
Query: 3' gtgtttGGTAATACACGACGAt 5'
||| | |||||||
Ref: 5' ggtgtcCCAGGACCTGCTGCTg 3'
>hsa-miR-15a	NM_014806	140	-13.54	2 9	2452 2473	7	1	1
Query: 3' gtgtttggtaatacACGACGAt 5'
|||||||
Ref: 5' ccactggctgccccTGCTGCTc 3'
>hsa-miR-15a	NM_001142550	155	-18.4	2 17	3339 3365	20	0.75	0.75
Query: 3' gtgtttGGTA-A-T--A-CACGACGAt 5'
|||| | | | ||||||||
Ref: 5' agtcttCCATGTGAGCTCGTGCTGCTg 3'
>hsa-miR-15a	NM_001142551	155	-18.4	2 17	3315 3341	20	0.75	0.75
Query: 3' gtgtttGGTA-A-T--A-CACGACGAt 5'
|||| | | | ||||||||
Ref: 5' agtcttCCATGTGAGCTCGTGCTGCTg 3'
>hsa-miR-15a	NM_001010847	166	-15.66	2 21	200 220	20	0.75	0.8
Query: 3' gtGTTTGGTAATAC-ACGACGAt 5'
| |:|| || || |||||||
Ref: 5' tgC-AGCC-TTCTGCTGCTGCTc 3'
>hsa-miR-15a	NM_001136216	156	-23.86	2 21	727 750	21	0.5714	0.8095
Query: 3' gtG-TTTGGTAATAC-ACGACGAt 5'
| :::||: :|| |||||||
Ref: 5' gtCGGGGCCGGGGTGATGCTGCTg 3'
>hsa-miR-15a	NM_014825	158	-19.17	2 21	4768 4788	20	0.7	0.75
Query: 3' gtGTTTGGTAAT-ACACGACGAt 5'
| |||: | | ||||||||
Ref: 5' atC-AACT-TCAGGGTGCTGCTg 3'
>hsa-miR-15a	NM_014825	144	-13.46	2 21	4310 4332	20	0.6	0.65
Query: 3' gtGT-TTGGTAATACACGACGAt 5'
|| :| | | |||||||
Ref: 5' atCAGGAGAAGGAAATGCTGCTt 3'
>hsa-miR-15a	NM_001136103	144	-18.98	2 21	43 66	21	0.5238	0.7143
Query: 3' gtGTTTGGT-AAT-ACACGACGAt 5'
|::: |: | | |||||||
Ref: 5' tgCGGGGCGCTGAGCCTGCTGCTg 3'
>hsa-miR-15a	NM_052929	157	-13.08	2 20	818 837	18	0.7222	0.7778
Query: 3' gtgTTTGGTAATACACGACGAt 5'
||| :| | | |||||||
Ref: 5' atgAAA-TAAT-TCTGCTGCTg 3'
>hsa-miR-15a	NM_001005210	156	-15.78	2 21	4026 4048	20	0.65	0.75
Query: 3' gtGTTTGGTAATA-CACGACGAt 5'
||:|: || | |||||||
Ref: 5' gaCAGATGTTTCTCCTGCTGCTa 3'
>hsa-miR-15a	NM_001005210	151	-17.08	2 21	316 336	19	0.6842	0.6842
Query: 3' gtGTTTGGTAATACACGACGAt 5'
| | ||| | |||||||
Ref: 5' ccCCACCCAGCA-ATGCTGCTg 3'
>hsa-miR-15a	NM_001005210	142	-15.03	2 21	1185 1204	19	0.6316	0.6316
Query: 3' gtGTTTGGTAATACACGACGAt 5'
| | || | |||||||
Ref: 5' ctC-ATCC-CTCCATGCTGCTg 3'
>hsa-miR-15a	NM_152315	152	-13.01	2 17	515 537	16	0.75	0.75
Query: 3' gtgtttGGTA-ATACACGACGAt 5'
|| | | | |||||||
Ref: 5' aggtctCCCTGTCTCTGCTGCTc 3'
>hsa-miR-15a	NM_032839	153	-22.11	2 18	283 307	19	0.6316	0.7895
Query: 3' gtgttTGGT-AAT-A-CACGACGAt 5'
:||: | : | ||||||||
Ref: 5' cgggcGCCGCTGGCTGGTGCTGCTg 3'
>hsa-miR-15a	NM_032839	140	-13.67	2 9	42 63	7	1	1
Query: 3' gtgtttggtaatacACGACGAt 5'
|||||||
Ref: 5' cagcctccgcctccTGCTGCTc 3'
>hsa-miR-15a	NM_001130848	147	-18.37	2 20	2515 2539	21	0.5714	0.7143
Query: 3' gtgTTTGGT-AATA-C-ACGACGAt 5'
|:|: : | || |||||||
Ref: 5' gggAGATGGCTCATCCCTGCTGCTg 3'
>hsa-miR-15a	NM_001136123	147	-15.25	2 21	2198 2220	21	0.619	0.6667
Query: 3' gtGTTT-GGTA-ATACACGACGAt 5'
|||| :| | |||||||
Ref: 5' taCAAAGTC-TCCCCCTGCTGCTt 3'
>hsa-miR-15a	NM_001135999	154	-16.02	2 20	4028 4049	19	0.6842	0.7368
Query: 3' gtgTTTGGTAATAC-ACGACGAt 5'
|:| | | || |||||||
Ref: 5' tgaAGAGC-TGCTGCTGCTGCTa 3'
>hsa-miR-15a	NM_001135999	148	-16.39	2 17	4148 4169	15	0.7333	0.7333
Query: 3' gtgtttGGTAATACACGACGAt 5'
||| | |||||||
Ref: 5' ggtgtcCCAGGACCTGCTGCTg 3'
>hsa-miR-15a	NM_001135999	140	-13.54	2 9	2766 2787	7	1	1
Query: 3' gtgtttggtaatacACGACGAt 5'
|||||||
Ref: 5' ccactggctgccccTGCTGCTc 3'
>hsa-miR-15a	NM_001142546	168	-20.25	2 21	5976 5998	20	0.75	0.8
Query: 3' gtGTT-TGGTAATACACGACGAt 5'
||: |||| || |||||||
Ref: 5' agCAGCACCAACATCTGCTGCTa 3'
>hsa-miR-15a	NM_001142546	163	-14.27	2 21	5655 5677	21	0.7143	0.7619
Query: 3' gtGTT-T-GGTAATACACGACGAt 5'
||| | |: ||| |||||||
Ref: 5' tcCAAGATCTCTTA-CTGCTGCTt 3'
>hsa-miR-15a	NM_001142546	162	-17.13	2 20	4299 4320	19	0.7368	0.7895
Query: 3' gtgTT-TGGTAATACACGACGAt 5'
|: |||| || |||||||
Ref: 5' ctgAGCACCAGTA-ATGCTGCTg 3'
>hsa-miR-15a	NM_001142546	156	-13.64	2 17	7053 7075	16	0.75	0.8125
Query: 3' gtgtttGGTAATA-CACGACGAt 5'
|:||| | |||||||
Ref: 5' ggggccCTATTTTCCTGCTGCTt 3'
>hsa-miR-15a	NM_001142546	155	-17.73	2 17	6566 6587	16	0.75	0.8125
Query: 3' gtgtttGGTAATAC-ACGACGAt 5'
||| :|| |||||||
Ref: 5' tctcttCCA-CGTGCTGCTGCTt 3'
>hsa-miR-15a	NM_001160364	156	-13.37	2 21	4328 4351	21	0.619	0.7619
Query: 3' gtGTT-TGGT-AATACACGACGAt 5'
:|| ::| ||| |||||||
Ref: 5' atTAATTTTAGTTAAATGCTGCTa 3'
>hsa-miR-15a	NM_174897	152	-15.21	2 21	748 774	24	0.5833	0.7083
Query: 3' gtG-TT-TG-GTAAT-AC-ACGACGAt 5'
| || :| |:| : | |||||||
Ref: 5' gcCAAAGGCTCGTCGCAGCTGCTGCTc 3'
>hsa-miR-15a	NM_015132	164	-16.97	2 21	135 158	21	0.6667	0.8095
Query: 3' gtGTTTGGTAATA-C-ACGACGAt 5'
|:|:| :|| | | |||||||
Ref: 5' ccCGAGCAGTTTTCGCTGCTGCTa 3'
>hsa-miR-15a	NM_015132	159	-18.68	2 21	5780 5802	21	0.6667	0.7619
Query: 3' gtGTTTGG-T-AATACACGACGAt 5'
|| :: | || |||||||||
Ref: 5' ttCATTTTAAGTT-TGTGCTGCTg 3'
>hsa-miR-15a	NM_015132	147	-15.96	2 21	2518 2547	27	0.5926	0.6667
Query: 3' gtGTT-T-G-GT-AA--T-A-CACGACGAt 5'
||| | : || || : | |||||||
Ref: 5' gaCAATATTCCACTTAGGGTAATGCTGCTt 3'
>hsa-miR-15a	NM_020354	170	-23	2 21	4051 4073	21	0.7619	0.8571
Query: 3' gtGTTTGGTAATAC--ACGACGAt 5'
::|||| ||||| |||||||
Ref: 5' cgTGAACC-TTATGAATGCTGCTt 3'
>hsa-miR-15a	NM_020354	158	-13.39	2 21	630 650	20	0.7	0.75
Query: 3' gtGTTTGGTAATAC-ACGACGAt 5'
| :| | || || |||||||
Ref: 5' tgCTGAGC-TT-TGCTGCTGCTc 3'
>hsa-miR-15a	NM_020354	149	-18.01	2 16	7509 7532	17	0.7647	0.7647
Query: 3' gtgtttgGTAATA-C--ACGACGAt 5'
|||| | | |||||||
Ref: 5' ttgccggCATT-TGGCCTGCTGCTg 3'
>hsa-miR-15a	NM_020354	147	-15.74	2 20	2017 2040	20	0.6	0.7
Query: 3' gtgTT-TGGTAATAC-ACGACGAt 5'
|: ||| : | |||||||
Ref: 5' ttgAGCACCCCCGAGTTGCTGCTc 3'
>hsa-miR-15a	NM_018022	156	-23.86	2 21	623 646	21	0.5714	0.8095
Query: 3' gtG-TTTGGTAATAC-ACGACGAt 5'
| :::||: :|| |||||||
Ref: 5' gtCGGGGCCGGGGTGATGCTGCTg 3'
>hsa-miR-15a	NM_001144903	171	-18.06	2 20	1627 1649	19	0.7368	0.8947
Query: 3' gtgTTT-GGTAATACACGACGAt 5'
||: ::||||| |||||||
Ref: 5' ggaAAGTTTATTATTTGCTGCTg 3'
>hsa-miR-15a	NM_001136218	156	-23.86	2 21	696 719	21	0.5714	0.8095
Query: 3' gtG-TTTGGTAATAC-ACGACGAt 5'
| :::||: :|| |||||||
Ref: 5' gtCGGGGCCGGGGTGATGCTGCTg 3'
>hsa-miR-15a	NM_001145642	159	-16.24	2 21	3739 3761	21	0.7143	0.7143
Query: 3' gtGTTTGGT-AATA-CACGACGAt 5'
| ||||| | | |||||||
Ref: 5' ctC-AACCACCTCTCCTGCTGCTg 3'
>hsa-miR-15a	NM_018664	161	-16.11	2 20	352 371	18	0.7222	0.8333
Query: 3' gtgTTTGGTAATACACGACGAt 5'
|||||: :| |||||||
Ref: 5' aaaAAACCG-AGT-TGCTGCTc 3'
>hsa-miR-15a	NM_018664	148	-19.94	2 21	515 541	24	0.5833	0.6667
Query: 3' gtG-TTTGGTA-AT-A-C-ACGACGAt 5'
| |:| || |: | |||||||
Ref: 5' caCGAGAAGATGTGCCCGCTGCTGCTc 3'
>hsa-miR-15a	NM_145808	153	-13.08	2 15	504 524	13	0.8462	0.8462
Query: 3' gtgtttggTAATACACGACGAt 5'
||| | |||||||
Ref: 5' atcctggaATT-TCTGCTGCTg 3'
>hsa-miR-15a	NM_145808	147	-18.91	2 21	282 305	22	0.5455	0.7273
Query: 3' gtGTT-TGGTA-AT-ACACGACGAt 5'
|:: : ||| : | |||||||
Ref: 5' ccCGGCGGCATCCGCT-TGCTGCTg 3'
>hsa-miR-15a	NM_178434	148	-18.74	2 21	330 354	22	0.5455	0.7273
Query: 3' gtGT-TTGGTA-ATAC-ACGACGAt 5'
|| ::|: | : | |||||||
Ref: 5' gcCATGGCTCTGGGGGCTGCTGCTg 3'
>hsa-miR-15a	NM_001161440	160	-20.69	2 20	106 124	18	0.7222	0.8333
Query: 3' gtgTTTGGTAATACACGACGAt 5'
:|||| | : ||||||||
Ref: 5' gggGAACC-T-G-GTGCTGCTg 3'
>hsa-miR-15a	NM_001161440	140	-14.46	2 9	2413 2434	7	1	1
Query: 3' gtgtttggtaatacACGACGAt 5'
|||||||
Ref: 5' gacggtgcgggaacTGCTGCTc 3'
>hsa-miR-15a	NM_001136479	159	-16.65	2 20	2405 2432	24	0.6667	0.7083
Query: 3' gtgTT-TGG-T-A-AT-A-CACGACGAt 5'
|| ||: | | || | |||||||
Ref: 5' ttaAATACTGAGTATAGTACTGCTGCTa 3'
>hsa-miR-15a	NM_012265	152	-16.2	2 17	421 444	17	0.7059	0.7647
Query: 3' gtgtttGGT-AATAC-ACGACGAt 5'
:|| | || |||||||
Ref: 5' gcctccTCAGTCCTGATGCTGCTg 3'
>hsa-miR-15a	NM_012265	151	-17.01	2 18	811 831	17	0.6471	0.8235
Query: 3' gtgttTGGTAATAC-ACGACGAt 5'
:||: |: | |||||||
Ref: 5' ctgtcGCCG-TG-GCTGCTGCTt 3'
>hsa-miR-15a	NM_012265	148	-18.76	2 21	670 693	21	0.4762	0.8095
Query: 3' gtGTTTGGT-AAT-ACACGACGAt 5'
::::|:: | : ||||||||
Ref: 5' tcTGGGCTGCTGGCAGTGCTGCTg 3'
>hsa-miR-15a	NM_012265	143	-13.73	2 17	567 588	16	0.6875	0.6875
Query: 3' gtgtttGGTAAT-ACACGACGAt 5'
|| | | |||||||
Ref: 5' cctgctCC-TGAGCCTGCTGCTc 3'
>hsa-miR-15a	NM_014687	159	-16.24	2 21	3513 3535	21	0.7143	0.7143
Query: 3' gtGTTTGGT-AATA-CACGACGAt 5'
| ||||| | | |||||||
Ref: 5' ctC-AACCACCTCTCCTGCTGCTg 3'
>hsa-miR-15a	NM_016242	155	-17.42	2 17	1067 1087	15	0.8	0.8
Query: 3' gtgtttGGTAATACACGACGAt 5'
||| || |||||||
Ref: 5' cgacttCCA-TACCTGCTGCTg 3'
>hsa-miR-15a	NM_001159694	155	-17.42	2 17	1028 1048	15	0.8	0.8
Query: 3' gtgtttGGTAATACACGACGAt 5'
||| || |||||||
Ref: 5' cgacttCCA-TACCTGCTGCTg 3'
>hsa-miR-15a	NM_017849	156	-18.66	2 21	2264 2287	21	0.619	0.7619
Query: 3' gtGTTTGGTA-AT-ACACGACGAt 5'
| :::| | | |||||||||
Ref: 5' ctCTGGTCTTGCAGTGTGCTGCTg 3'
>hsa-miR-15a	NM_017849	151	-16.84	2 17	531 552	16	0.75	0.75
Query: 3' gtgtttGGTAAT-ACACGACGAt 5'
||| | ||||||||
Ref: 5' gaatccCCA-GACAGTGCTGCTc 3'
>hsa-miR-15a	NM_001193304	156	-18.66	2 21	2241 2264	21	0.619	0.7619
Query: 3' gtGTTTGGTA-AT-ACACGACGAt 5'
| :::| | | |||||||||
Ref: 5' ctCTGGTCTTGCAGTGTGCTGCTg 3'
>hsa-miR-15a	NM_001193304	151	-16.84	2 17	508 529	16	0.75	0.75
Query: 3' gtgtttGGTAAT-ACACGACGAt 5'
||| | ||||||||
Ref: 5' gaatccCCA-GACAGTGCTGCTc 3'
>hsa-miR-15a	NM_001040274	163	-18.67	2 17	1176 1197	16	0.8125	0.875
Query: 3' gtgtttGGTA-ATACACGACGAt 5'
||:| ||| |||||||
Ref: 5' tcatttCCGTGTAT-TGCTGCTt 3'
>hsa-miR-15a	NM_016170	148	-16.44	2 21	169 192	21	0.5238	0.7619
Query: 3' gtGTTTG-GTAATAC-ACGACGAt 5'
|:::: || : | |||||||
Ref: 5' tcCGGGTGCACAGGGATGCTGCTg 3'
>hsa-miR-15a	NM_003909	155	-21.3	2 21	1369 1390	20	0.6	0.8
Query: 3' gtGT-TTGGTAATACACGACGAt 5'
|: ::||| :| |||||||
Ref: 5' caCGTGGCCA-GGTTTGCTGCTg 3'
>hsa-miR-15a	NM_178221	141	-16.61	2 10	79 101	9	0.8889	0.8889
Query: 3' gtgtttggtaataC-ACGACGAt 5'
| |||||||
Ref: 5' tggttttgtggcgGCTGCTGCTa 3'
>hsa-miR-15a	NM_032852	141	-16.61	2 10	79 101	9	0.8889	0.8889
Query: 3' gtgtttggtaataC-ACGACGAt 5'
| |||||||
Ref: 5' tggttttgtggcgGCTGCTGCTa 3'
>hsa-miR-15a	NM_001136478	159	-16.65	2 20	2606 2633	24	0.6667	0.7083
Query: 3' gtgTT-TGG-T-A-AT-A-CACGACGAt 5'
|| ||: | | || | |||||||
Ref: 5' ttaAATACTGAGTATAGTACTGCTGCTa 3'
>hsa-miR-15a	NM_001167985	146	-20.2	2 21	456 481	24	0.625	0.6667
Query: 3' gtGTTTG-GTAA--T-A-CACGACGAt 5'
| |:| |||| | |||||||
Ref: 5' agC-AGCACATTCCACCCATGCTGCTc 3'
>hsa-miR-15a	NM_030920	159	-16.65	2 20	2729 2756	24	0.6667	0.7083
Query: 3' gtgTT-TGG-T-A-AT-A-CACGACGAt 5'
|| ||: | | || | |||||||
Ref: 5' ttaAATACTGAGTATAGTACTGCTGCTa 3'
>hsa-miR-15a	NM_002405	148	-13.92	2 18	467 488	17	0.6471	0.7647
Query: 3' gtgttTGGTAATAC-ACGACGAt 5'
:|| | : | |||||||
Ref: 5' cttgcGCC-TGGAGCTGCTGCTt 3'
>hsa-miR-15a	NM_001166343	148	-13.92	2 18	414 435	17	0.6471	0.7647
Query: 3' gtgttTGGTAATAC-ACGACGAt 5'
:|| | : | |||||||
Ref: 5' cttgcGCC-TGGAGCTGCTGCTt 3'
>hsa-miR-15a	NM_032726	155	-19.11	2 21	369 390	20	0.65	0.75
Query: 3' gtGTTTGGTAAT-ACACGACGAt 5'
| :|:|| | | |||||||
Ref: 5' caCTGATCAGGACT-TGCTGCTg 3'
>hsa-miR-15a	NM_014399	156	-17.73	2 21	300 323	21	0.619	0.7619
Query: 3' gtGTTTGG-TAAT-ACACGACGAt 5'
|| :: :||| | |||||||
Ref: 5' taCACCTTGGTTAGTCTGCTGCTa 3'
>hsa-miR-15a	NM_012464	168	-18.93	2 21	4552 4579	25	0.72	0.72
Query: 3' gtGT-TTG-G-T-AAT-AC-ACGACGAt 5'
|| || | | ||| || |||||||
Ref: 5' ttCATTACTCAAGTTACTGCTGCTGCTa 3'
>hsa-miR-15a	NM_012464	167	-22.21	2 21	1266 1288	21	0.6667	0.8571
Query: 3' gtGTTTGGTAATA-C-ACGACGAt 5'
:|::|| ||:| | |||||||
Ref: 5' taTAGGCC-TTGTGGATGCTGCTc 3'
>hsa-miR-15a	NM_012464	164	-21.56	2 21	2334 2355	19	0.7368	0.7895
Query: 3' gtGTTTGGTAATACACGACGAt 5'
|||| || :| |||||||
Ref: 5' aaCAAAGCAGGGTTTGCTGCTa 3'
>hsa-miR-15a	NM_001204760	167	-22.21	2 21	1266 1288	21	0.6667	0.8571
Query: 3' gtGTTTGGTAATA-C-ACGACGAt 5'
:|::|| ||:| | |||||||
Ref: 5' taTAGGCC-TTGTGGATGCTGCTc 3'
>hsa-miR-15a	NM_139126	141	-13.27	2 18	2203 2228	20	0.55	0.7
Query: 3' gtgttTGGTAA-T-A-C-ACGACGAt 5'
:|::|| | |||||||
Ref: 5' tttttGCTGTTGAAACAATGCTGCTg 3'
>hsa-miR-15a	NM_001145123	149	-13.08	2 15	985 1005	13	0.7692	0.8462
Query: 3' gtgtttggTAATACACGACGAt 5'
:|| | |||||||
Ref: 5' ccttcttgGTT-TTTGCTGCTg 3'
>hsa-miR-15a	NR_037948	148	-18.65	2 21	859 881	20	0.6	0.7
Query: 3' gtGTTTGGTAATAC-ACGACGAt 5'
|: :|| | | |||||||
Ref: 5' gcCGTGCCCGCAGGCTGCTGCTg 3'
>hsa-miR-15a	NR_037949	148	-18.65	2 21	859 881	20	0.6	0.7
Query: 3' gtGTTTGGTAATAC-ACGACGAt 5'
|: :|| | | |||||||
Ref: 5' gcCGTGCCCGCAGGCTGCTGCTg 3'
>hsa-miR-15a	NR_033926	158	-15.56	2 20	2626 2647	19	0.7368	0.7368
Query: 3' gtgTTTGGTA-ATACACGACGAt 5'
||| || | ||||||||
Ref: 5' aggAAA-AATAAAAGTGCTGCTg 3'
>hsa-miR-15a	NM_001080851	142	-14.97	2 11	223 244	9	0.8889	0.8889
Query: 3' gtgtttggtaatACACGACGAt 5'
| |||||||
Ref: 5' ctcccaaggggcTCTGCTGCTt 3'
>hsa-miR-15a	NR_027033	158	-19.74	2 20	3035 3055	18	0.6667	0.8333
Query: 3' gtgTTTGGTAATACACGACGAt 5'
:::||| | ||||||||
Ref: 5' tggGGGCCACGA-GTGCTGCTt 3'
>hsa-miR-15a	NM_001029883	155	-15.65	2 21	649 672	22	0.5909	0.7727
Query: 3' gtGT-TTGG-T-AATACACGACGAt 5'
|| :::| : || | |||||||
Ref: 5' ccCATGGTCAGCTTCT-TGCTGCTg 3'
>hsa-miR-15a	NM_006899	148	-19.36	2 21	989 1012	21	0.619	0.6667
Query: 3' gtGTT-TGGTAAT-ACACGACGAt 5'
||| ||| : |||||||
Ref: 5' gcCAATCCCACGGCCATGCTGCTg 3'
>hsa-miR-15a	NM_001258384	148	-19.36	2 21	989 1012	21	0.619	0.6667
Query: 3' gtGTT-TGGTAAT-ACACGACGAt 5'
||| ||| : |||||||
Ref: 5' gcCAATCCCACGGCCATGCTGCTg 3'
>hsa-miR-15a	NM_001113567	143	-13.68	2 21	286 306	19	0.5263	0.7368
Query: 3' gtGTTTGGTAATACACGACGAt 5'
| :: |:| : |||||||
Ref: 5' ttCTGGGCGTCG-CTGCTGCTg 3'
>hsa-miR-15a	NR_027459	160	-13.94	2 18	397 419	18	0.7222	0.8333
Query: 3' gtgttTGGTA-ATAC-ACGACGAt 5'
|::|| | || |||||||
Ref: 5' tgtttATTATCT-TGATGCTGCTc 3'
>hsa-miR-15a	NR_027459	151	-13.51	2 21	4270 4291	20	0.5	0.85
Query: 3' gtGTTTGGT-AATACACGACGAt 5'
::::::: || | |||||||
Ref: 5' ttTGGGTTGCTT-TCTGCTGCTg 3'
>hsa-miR-15a	NM_152706	155	-15.43	2 21	431 452	20	0.65	0.75
Query: 3' gtGTT-TGGTAATACACGACGAt 5'
||: : || || |||||||
Ref: 5' agCAGTGACAGGAT-TGCTGCTc 3'
>hsa-miR-15a	NM_198549	161	-15.51	2 18	4588 4612	19	0.7368	0.7895
Query: 3' gtgttTGGT-AA-TA-CACGACGAt 5'
||:| || || |||||||
Ref: 5' attgcACTATTTGATAATGCTGCTa 3'
>hsa-miR-15a	NM_198549	152	-13.99	2 17	25 49	18	0.7222	0.7222
Query: 3' gtgtttGGTA-A-T-ACACGACGAt 5'
|||| | | |||||||
Ref: 5' ccttctCCATGTCAGACTGCTGCTc 3'
>hsa-miR-15a	NM_198549	149	-13.18	2 20	1381 1401	19	0.6316	0.7368
Query: 3' gtgTTTGGTAAT-ACACGACGAt 5'
||| :: | | |||||||
Ref: 5' ctgAAA-TGGAACT-TGCTGCTa 3'
>hsa-miR-15a	NM_001270384	161	-15.51	2 18	4591 4615	19	0.7368	0.7895
Query: 3' gtgttTGGT-AA-TA-CACGACGAt 5'
||:| || || |||||||
Ref: 5' attgcACTATTTGATAATGCTGCTa 3'
>hsa-miR-15a	NM_001270384	152	-13.99	2 17	25 49	18	0.7222	0.7222
Query: 3' gtgtttGGTA-A-T-ACACGACGAt 5'
|||| | | |||||||
Ref: 5' ccttctCCATGTCAGACTGCTGCTc 3'
>hsa-miR-15a	NM_001270384	149	-13.18	2 20	1381 1401	19	0.6316	0.7368
Query: 3' gtgTTTGGTAAT-ACACGACGAt 5'
||| :: | | |||||||
Ref: 5' ctgAAA-TGGAACT-TGCTGCTa 3'
>hsa-miR-15a	NM_153361	171	-17.72	2 21	2374 2395	20	0.75	0.85
Query: 3' gtGTT-TGGTAATACACGACGAt 5'
||| |: |||:| |||||||
Ref: 5' acCAAGATGATTGT-TGCTGCTt 3'
>hsa-miR-15a	NM_015533	147	-18.66	2 12	136 157	10	0.9	0.9
Query: 3' gtgtttggtaaTACACGACGAt 5'
| ||||||||
Ref: 5' gccggcgggggAGGTGCTGCTg 3'
>hsa-miR-15a	NM_032998	158	-16.91	2 21	1714 1734	20	0.65	0.8
Query: 3' gtGTTTGGTA-ATACACGACGAt 5'
| ::|| | |: ||||||||
Ref: 5' tcCTGGCC-TCTG-GTGCTGCTc 3'
>hsa-miR-15a	NM_032998	149	-17.6	2 21	2293 2311	19	0.6316	0.7368
Query: 3' gtGTTTGGTAATACACGACGAt 5'
| || :: | ||||||||
Ref: 5' ttC-AA-TGCCA-GTGCTGCTc 3'
>hsa-miR-15a	NM_004914	154	-16.63	2 21	1021 1041	20	0.65	0.75
Query: 3' gtGTTTGGTAATAC-ACGACGAt 5'
| |:|| | : | |||||||
Ref: 5' ctCCAGCC-T-GGGCTGCTGCTa 3'
>hsa-miR-15a	NM_001039711	158	-16.91	2 21	1681 1701	20	0.65	0.8
Query: 3' gtGTTTGGTA-ATACACGACGAt 5'
| ::|| | |: ||||||||
Ref: 5' tcCTGGCC-TCTG-GTGCTGCTc 3'
>hsa-miR-15a	NM_001039711	149	-17.6	2 21	2260 2278	19	0.6316	0.7368
Query: 3' gtGTTTGGTAATACACGACGAt 5'
| || :: | ||||||||
Ref: 5' ttC-AA-TGCCA-GTGCTGCTc 3'
>hsa-miR-15a	NM_001039712	158	-16.91	2 21	1652 1672	20	0.65	0.8
Query: 3' gtGTTTGGTA-ATACACGACGAt 5'
| ::|| | |: ||||||||
Ref: 5' tcCTGGCC-TCTG-GTGCTGCTc 3'
>hsa-miR-15a	NM_001039712	149	-17.6	2 21	2231 2249	19	0.6316	0.7368
Query: 3' gtGTTTGGTAATACACGACGAt 5'
| || :: | ||||||||
Ref: 5' ttC-AA-TGCCA-GTGCTGCTc 3'
>hsa-miR-15a	NM_000564	152	-16.49	2 21	3990 4012	20	0.6	0.75
Query: 3' gtGTTTGGTAATA-CACGACGAt 5'
||::: || | |||||||
Ref: 5' ctCAGGTGATGCTCATGCTGCTg 3'
>hsa-miR-15a	NM_000564	148	-16.84	2 21	4021 4044	21	0.619	0.6667
Query: 3' gtGTTTG-G-TAATACACGACGAt 5'
|| || | : | |||||||
Ref: 5' gaCACACTCGGAGAACTGCTGCTc 3'
>hsa-miR-15a	NM_175726	152	-16.49	2 21	3921 3943	20	0.6	0.75
Query: 3' gtGTTTGGTAATA-CACGACGAt 5'
||::: || | |||||||
Ref: 5' ctCAGGTGATGCTCATGCTGCTg 3'
>hsa-miR-15a	NM_175726	148	-16.84	2 21	3952 3975	21	0.619	0.6667
Query: 3' gtGTTTG-G-TAATACACGACGAt 5'
|| || | : | |||||||
Ref: 5' gaCACACTCGGAGAACTGCTGCTc 3'
>hsa-miR-15a	NM_013270	156	-17	2 21	123 146	21	0.619	0.7619
Query: 3' gtGTT-TGGTAATAC-ACGACGAt 5'
|:: :|| | || |||||||
Ref: 5' gcCGGTGCCCTGCTGCTGCTGCTt 3'
>hsa-miR-15a	NM_002547	157	-14.92	2 18	4707 4730	18	0.7222	0.7778
Query: 3' gtgttTGGT-AA-TACACGACGAt 5'
|:|| || | |||||||
Ref: 5' tgaccATCATTTCACCTGCTGCTt 3'
>hsa-miR-15a	NM_002547	154	-12.64	2 21	3594 3613	19	0.6316	0.7895
Query: 3' gtGTTTGGTAATACACGACGAt 5'
| |:|::| | |||||||
Ref: 5' ggC-AGCTGTCA-CTGCTGCTt 3'
>hsa-miR-15a	NM_002547	152	-12.27	2 18	111 131	16	0.6875	0.8125
Query: 3' gtgttTGGTAATACACGACGAt 5'
:| :|| | |||||||
Ref: 5' gggctGCGGTT-TTTGCTGCTt 3'
>hsa-miR-15a	NM_002547	144	-14.37	2 21	141 166	23	0.5652	0.6522
Query: 3' gtGTT-TGG-T-A-ATACACGACGAt 5'
|:| :|| | | |||||||
Ref: 5' ggCGATGCCTAAGGGACATGCTGCTt 3'
>hsa-miR-15a	NR_033655	155	-17.02	2 21	980 1001	20	0.6	0.8
Query: 3' gtGTTTGGTAAT-ACACGACGAt 5'
:::| :||| ||||||||
Ref: 5' acTGGA-AGTTACGGTGCTGCTt 3'
>hsa-miR-15a	NR_030767	153	-16.3	2 21	2132 2150	19	0.6842	0.7368
Query: 3' gtGTTTGGTAATACACGACGAt 5'
:||| | | | |||||||
Ref: 5' taTAAA-C-T-CTCTGCTGCTg 3'
>hsa-miR-15a	NR_033191	153	-14.57	2 21	942 961	20	0.7	0.7
Query: 3' gtGT-TTGGTAATACACGACGAt 5'
|| || || | |||||||
Ref: 5' acCACAA-CA-GA-ATGCTGCTc 3'
>hsa-miR-15a	NR_033191	151	-18.84	2 21	2032 2053	20	0.6	0.75
Query: 3' gtGTTTGGTAATAC-ACGACGAt 5'
|:|: || : | |||||||
Ref: 5' cgCGAGACA-GGCGCTGCTGCTc 3'
>hsa-miR-15a	NR_033674	160	-17.32	2 21	3216 3240	22	0.6364	0.7727
Query: 3' gtGTTTGGT-A-ATA-CACGACGAt 5'
|| :| : | |:| ||||||||
Ref: 5' agCATGCAGTTCTGTGGTGCTGCTc 3'
>hsa-miR-15a	NR_033674	151	-12.66	2 21	1208 1228	19	0.6316	0.7368
Query: 3' gtGTTTGGTAATACACGACGAt 5'
|| |::| | |||||||
Ref: 5' ctCATCCTGTCA-CTGCTGCTc 3'
>hsa-miR-15a	NR_033674	150	-13.83	2 21	267 287	20	0.6	0.75
Query: 3' gtGTT-TGGTAATACACGACGAt 5'
|:: :|| || |||||||
Ref: 5' agCGGCGCC-TT-CCTGCTGCTc 3'
>hsa-miR-15a	NR_026928	156	-15.51	2 21	4090 4113	21	0.6667	0.7143
Query: 3' gtGTTTGG-TA-ATACACGACGAt 5'
:| ||| || | |||||||
Ref: 5' gtTATACCTATGGAAATGCTGCTg 3'
>hsa-miR-15a	NR_026928	150	-11.67	2 17	3831 3850	15	0.7333	0.8
Query: 3' gtgtttGGTAATACACGACGAt 5'
:| || | |||||||
Ref: 5' ctggttTC-TTCT-TGCTGCTt 3'
>hsa-miR-15a	NR_073163	162	-16.52	2 20	444 465	19	0.6842	0.8421
Query: 3' gtgTTTGGTAATAC-ACGACGAt 5'
||||:: |: | |||||||
Ref: 5' aaaAAACTGGTG-GCTGCTGCTg 3'
>hsa-miR-15a	NM_033142	156	-20.09	2 21	376 401	23	0.5652	0.7826
Query: 3' gtGT-T-TGGTAAT-AC-ACGACGAt 5'
|| : :|:: |: || |||||||
Ref: 5' tcCAGGGGCTGCTGCTGTTGCTGCTg 3'
>hsa-miR-15a	NR_003948	147	-15.05	2 17	322 342	15	0.7333	0.7333
Query: 3' gtgtttGGTAATACACGACGAt 5'
|| | | |||||||
Ref: 5' tacgtcCCCCT-TCTGCTGCTc 3'
>hsa-miR-15a	NR_046423	166	-17.21	2 20	512 534	20	0.7	0.85
Query: 3' gtgTTTGGTA-ATAC-ACGACGAt 5'
:|||::| | || |||||||
Ref: 5' tgaGAACTGTGT-TGCTGCTGCTg 3'
>hsa-miR-15a	NR_046423	159	-21.73	2 21	223 247	22	0.6364	0.8182
Query: 3' gtGTTTGGTAAT-A--CACGACGAt 5'
|:::||| |: | ||||||||
Ref: 5' gcCGGGCCAGTGCTCCGTGCTGCTc 3'
>hsa-miR-15a	NM_002765	155	-13.61	2 18	2185 2205	17	0.7647	0.7647
Query: 3' gtgttTGGTAATA-CACGACGAt 5'
| |||| | |||||||
Ref: 5' tttgtA-CATT-TCTTGCTGCTc 3'
>hsa-miR-15a	NM_001039091	155	-13.61	2 18	2194 2214	17	0.7647	0.7647
Query: 3' gtgttTGGTAATA-CACGACGAt 5'
| |||| | |||||||
Ref: 5' tttgtA-CATT-TCTTGCTGCTc 3'
>hsa-miR-15a	NM_001165877	156	-15.8	2 21	363 385	20	0.6	0.8
Query: 3' gtGTT-TGGTAATACACGACGAt 5'
||: ||:: |: |||||||
Ref: 5' ccCAGCACTGGTGAATGCTGCTg 3'
>hsa-miR-15a	NR_073156	149	-15.83	2 21	1761 1780	20	0.6	0.75
Query: 3' gtGTTTGGTAATAC-ACGACGAt 5'
| :|:|| : | |||||||
Ref: 5' ctC-GATCA-GG-GATGCTGCTg 3'
>hsa-miR-15a	NR_027830	154	-18.46	2 21	3332 3351	19	0.6316	0.7895
Query: 3' gtGTTTGGTAATACACGACGAt 5'
:::||| | ||||||||
Ref: 5' ctTGGACC-CCA-GTGCTGCTa 3'
>hsa-miR-15a	NR_027830	154	-13.37	2 20	5657 5674	18	0.7778	0.7778
Query: 3' gtgTTTGGTAATACACGACGAt 5'
||| || || |||||||
Ref: 5' ttgAAA-CA-TA--TGCTGCTa 3'
>hsa-miR-15a	NR_027830	151	-13.45	2 17	5636 5658	17	0.7059	0.7647
Query: 3' gtgtttGGTA-ATA-CACGACGAt 5'
|| | |:| |||||||
Ref: 5' tttcttCC-TCTGTCCTGCTGCTt 3'
>hsa-miR-15a	NM_003898	167	-19.85	2 20	1539 1561	19	0.7368	0.8421
Query: 3' gtgTTTGGTAATAC-ACGACGAt 5'
|::|||| | | |||||||
Ref: 5' aggAGGCCATCAAGCTGCTGCTg 3'
>hsa-miR-15a	NM_003898	159	-18.58	2 20	154 175	18	0.6111	0.8889
Query: 3' gtgTTTGGTAATACACGACGAt 5'
::||::| : ||||||||
Ref: 5' gggGGACTGTAGCGTGCTGCTg 3'
>hsa-miR-15a	NM_003898	143	-15.28	2 21	1592 1612	19	0.5789	0.6842
Query: 3' gtGTTTGGTAATACACGACGAt 5'
|||| : : |||||||
Ref: 5' gaCAAA-GGGGGCATGCTGCTg 3'
>hsa-miR-15a	NM_001178088	167	-19.85	2 20	1462 1484	19	0.7368	0.8421
Query: 3' gtgTTTGGTAATAC-ACGACGAt 5'
|::|||| | | |||||||
Ref: 5' aggAGGCCATCAAGCTGCTGCTg 3'
>hsa-miR-15a	NM_001178088	143	-15.28	2 21	1515 1535	19	0.5789	0.6842
Query: 3' gtGTTTGGTAATACACGACGAt 5'
|||| : : |||||||
Ref: 5' gaCAAA-GGGGGCATGCTGCTg 3'
>hsa-miR-15a	NM_182641	160	-18.44	2 18	8163 8183	16	0.8125	0.8125
Query: 3' gtgttTGGTAATACACGACGAt 5'
||| ||| |||||||
Ref: 5' cgcccACC-TTACCTGCTGCTt 3'
>hsa-miR-15a	NM_004459	160	-18.44	2 18	8112 8132	16	0.8125	0.8125
Query: 3' gtgttTGGTAATACACGACGAt 5'
||| ||| |||||||
Ref: 5' cgcccACC-TTACCTGCTGCTt 3'
>hsa-miR-15a	NM_004320	146	-16.26	2 21	2192 2211	19	0.5789	0.7368
Query: 3' gtGTTTGGTAATACACGACGAt 5'
| :| |: |: |||||||
Ref: 5' tgCCGA-CG-TGCCTGCTGCTt 3'
>hsa-miR-15a	NM_173201	146	-16.26	2 21	2192 2211	19	0.5789	0.7368
Query: 3' gtGTTTGGTAATACACGACGAt 5'
| :| |: |: |||||||
Ref: 5' tgCCGA-CG-TGCCTGCTGCTt 3'
>hsa-miR-15a	NM_005386	152	-21.06	2 21	174 196	20	0.6	0.75
Query: 3' gtGTTTGGTA-ATACACGACGAt 5'
:| |:| | : ||||||||
Ref: 5' ggTACATCTTCCGCGTGCTGCTg 3'
>hsa-miR-15a	NM_181689	152	-21.06	2 21	174 196	20	0.6	0.75
Query: 3' gtGTTTGGTA-ATACACGACGAt 5'
:| |:| | : ||||||||
Ref: 5' ggTACATCTTCCGCGTGCTGCTg 3'
>hsa-miR-15a	NM_001013406	158	-15.58	2 17	1324 1343	15	0.8	0.8667
Query: 3' gtgtttGGTAATACACGACGAt 5'
:|||| | |||||||
Ref: 5' tcctctTCATT-T-TGCTGCTg 3'
>hsa-miR-15a	NM_004660	158	-13.18	2 21	3824 3844	20	0.65	0.8
Query: 3' gtGTTTGGT-AATACACGACGAt 5'
:|:| :| || | |||||||
Ref: 5' ttTAGA-TACTT-TTTGCTGCTa 3'
>hsa-miR-15a	NM_001122665	158	-13.18	2 21	3984 4004	20	0.65	0.8
Query: 3' gtGTTTGGT-AATACACGACGAt 5'
:|:| :| || | |||||||
Ref: 5' ttTAGA-TACTT-TTTGCTGCTa 3'
>hsa-miR-15a	NM_005961	156	-18.98	2 21	1812 1839	25	0.64	0.68
Query: 3' gtGT-T-T-GGTAAT-A-C-ACGACGAt 5'
|| | | ||| |: | |||||||
Ref: 5' tgCAGAGACCCACTGCTCCATGCTGCTg 3'
>hsa-miR-15a	NM_005961	152	-21.02	2 21	49 75	24	0.5833	0.7083
Query: 3' gtGT-TT-GGT-AATA-C-ACGACGAt 5'
|| :: ||| :| | |||||||
Ref: 5' acCATGGTCCAGCGGTGGCTGCTGCTg 3'
>hsa-miR-15a	NR_073055	149	-11.67	2 21	4521 4539	19	0.6316	0.7368
Query: 3' gtGTTTGGTAATACACGACGAt 5'
:|:| | | | |||||||
Ref: 5' gtTAGAAGA-T-T-TGCTGCTt 3'
>hsa-miR-15a	NR_073056	149	-11.67	2 21	4382 4400	19	0.6316	0.7368
Query: 3' gtGTTTGGTAATACACGACGAt 5'
:|:| | | | |||||||
Ref: 5' gtTAGAAGA-T-T-TGCTGCTt 3'
>hsa-miR-15a	NR_047566	150	-18.57	2 21	664 683	19	0.6316	0.7368
Query: 3' gtGTTTGGTAATACACGACGAt 5'
||:| : | ||||||||
Ref: 5' ggCAGA-AG-GAGGTGCTGCTg 3'
>hsa-miR-15a	NR_037570	159	-14.45	2 18	1830 1849	16	0.75	0.875
Query: 3' gtgttTGGTAATACACGACGAt 5'
::|| ||| |||||||
Ref: 5' ttgctGTCA-TAT-TGCTGCTg 3'
>hsa-miR-15a	NR_037570	156	-14.5	2 18	1940 1961	17	0.7059	0.8235
Query: 3' gtgttTGGTAATAC-ACGACGAt 5'
::| || || |||||||
Ref: 5' tcttcGTC-TTCTGCTGCTGCTc 3'
>hsa-miR-15a	NR_037570	140	-15.7	2 9	65 86	7	1	1
Query: 3' gtgtttggtaatacACGACGAt 5'
|||||||
Ref: 5' tgccagcgggaccaTGCTGCTc 3'
>hsa-miR-15a	NM_001256695	153	-16.64	2 15	5698 5718	13	0.8462	0.8462
Query: 3' gtgtttggTAATACACGACGAt 5'
|| || |||||||
Ref: 5' actttagaATCAT-TGCTGCTa 3'
>hsa-miR-15a	NM_001256695	151	-13.67	2 21	9056 9076	19	0.5789	0.7895
Query: 3' gtGTTTGGTAATACACGACGAt 5'
:|::| :| | |||||||
Ref: 5' ctTAGGCGGTCA-CTGCTGCTt 3'
>hsa-miR-15a	NM_001256695	148	-17.45	2 18	9485 9507	18	0.6667	0.7222
Query: 3' gtgttTG-GTAATAC-ACGACGAt 5'
:| || | | |||||||
Ref: 5' gctccGCGCAGCA-GCTGCTGCTg 3'
>hsa-miR-15a	NR_073178	152	-16.59	2 21	24 49	23	0.6087	0.6957
Query: 3' gtGTTT-G-GTAAT-AC-ACGACGAt 5'
||:: | || | | |||||||
Ref: 5' ccCAGGTCCCAGCAGAGCTGCTGCTg 3'
>hsa-miR-15a	NR_073179	152	-15.06	2 18	1183 1204	17	0.7059	0.7647
Query: 3' gtgttTGGTAATAC-ACGACGAt 5'
|:| | || |||||||
Ref: 5' ccgttATC-CTCTGATGCTGCTc 3'
>hsa-miR-15a	NM_198455	155	-14.09	2 18	1976 1995	16	0.75	0.8125
Query: 3' gtgttTGGTAATACACGACGAt 5'
:|| || | |||||||
Ref: 5' cctctGCC-TT-TCTGCTGCTg 3'
>hsa-miR-15a	NM_198455	153	-20.96	2 18	2869 2892	18	0.7222	0.7222
Query: 3' gtgttTGGT-AAT-ACACGACGAt 5'
|||| | ||||||||
Ref: 5' tgtccACCAGGCACGGTGCTGCTg 3'
>hsa-miR-15a	NM_198455	150	-13.51	2 21	3321 3342	21	0.619	0.7143
Query: 3' gtGTTTGGTA-ATA-CACGACGAt 5'
| ::|| | | | |||||||
Ref: 5' tgCTGGCC-TCT-TCCTGCTGCTc 3'
>hsa-miR-15a	NM_002721	153	-13.08	2 21	1223 1241	19	0.6316	0.7895
Query: 3' gtGTTTGGTAATACACGACGAt 5'
::|: || | | |||||||
Ref: 5' atTGAG-CACT-T-TGCTGCTg 3'
>hsa-miR-15a	NM_001123355	153	-13.08	2 21	1334 1352	19	0.6316	0.7895
Query: 3' gtGTTTGGTAATACACGACGAt 5'
::|: || | | |||||||
Ref: 5' atTGAG-CACT-T-TGCTGCTg 3'
>hsa-miR-15a	NM_001123369	153	-13.08	2 21	1157 1175	19	0.6316	0.7895
Query: 3' gtGTTTGGTAATACACGACGAt 5'
::|: || | | |||||||
Ref: 5' atTGAG-CACT-T-TGCTGCTg 3'
>hsa-miR-15a	NM_003815	144	-15.67	2 21	447 471	22	0.5909	0.6364
Query: 3' gtGTTTGGTA-AT-A-CACGACGAt 5'
|| ||: | | |||||||
Ref: 5' gaCACACTTTGGAGAACTGCTGCTa 3'
>hsa-miR-15a	NM_207191	144	-15.67	2 21	447 471	22	0.5909	0.6364
Query: 3' gtGTTTGGTA-AT-A-CACGACGAt 5'
|| ||: | | |||||||
Ref: 5' gaCACACTTTGGAGAACTGCTGCTa 3'
>hsa-miR-15a	NM_207194	144	-15.67	2 21	447 471	22	0.5909	0.6364
Query: 3' gtGTTTGGTA-AT-A-CACGACGAt 5'
|| ||: | | |||||||
Ref: 5' gaCACACTTTGGAGAACTGCTGCTa 3'
>hsa-miR-15a	NM_207195	144	-15.67	2 21	447 471	22	0.5909	0.6364
Query: 3' gtGTTTGGTA-AT-A-CACGACGAt 5'
|| ||: | | |||||||
Ref: 5' gaCACACTTTGGAGAACTGCTGCTa 3'
>hsa-miR-15a	NM_207196	144	-15.67	2 21	447 471	22	0.5909	0.6364
Query: 3' gtGTTTGGTA-AT-A-CACGACGAt 5'
|| ||: | | |||||||
Ref: 5' gaCACACTTTGGAGAACTGCTGCTa 3'
>hsa-miR-15a	NM_001261466	144	-15.67	2 21	399 423	22	0.5909	0.6364
Query: 3' gtGTTTGGTA-AT-A-CACGACGAt 5'
|| ||: | | |||||||
Ref: 5' gaCACACTTTGGAGAACTGCTGCTa 3'
>hsa-miR-15a	NM_006667	152	-14.08	2 21	204 221	19	0.6842	0.7368
Query: 3' gtGTTTGGTAATACACGACGAt 5'
| |||| | : |||||||
Ref: 5' ctC-AACC-T-G-CTGCTGCTt 3'
>hsa-miR-15a	NM_001236	141	-12.76	2 11	1067 1087	9	0.8889	0.8889
Query: 3' gtgtttggtaatACACGACGAt 5'
| |||||||
Ref: 5' ctgcttcggagcT-TGCTGCTt 3'
>hsa-miR-15a	NM_012317	160	-16.95	2 21	107 131	22	0.5909	0.8182
Query: 3' gtGTTTGGT-AA-TAC-ACGACGAt 5'
:::|: | || :|| |||||||
Ref: 5' ggTGGATGAGTTGGTGCTGCTGCTg 3'
>hsa-miR-15a	NM_012317	160	-20.12	2 17	722 744	16	0.8125	0.8125
Query: 3' gtgtttGGT-AATACACGACGAt 5'
||| ||| |||||||
Ref: 5' agcgctCCAGTTACCTGCTGCTg 3'
>hsa-miR-15a	NM_012317	152	-17.33	2 21	885 907	20	0.65	0.7
Query: 3' gtGTTTGGTAAT-ACACGACGAt 5'
| | |||| : |||||||
Ref: 5' gaCCACCCATAGCCCTGCTGCTg 3'
>hsa-miR-15a	NM_001100600	144	-19.23	2 21	97 120	21	0.5714	0.6667
Query: 3' gtGTTTGGTA-A-TACACGACGAt 5'
|: :|| | | |||||||
Ref: 5' cgCGCGCCCTCCAACCTGCTGCTg 3'
>hsa-miR-15a	NR_072989	144	-19.23	2 21	97 120	21	0.5714	0.6667
Query: 3' gtGTTTGGTA-A-TACACGACGAt 5'
|: :|| | | |||||||
Ref: 5' cgCGCGCCCTCCAACCTGCTGCTg 3'
>hsa-miR-15a	NR_048577	144	-15.67	2 21	447 471	22	0.5909	0.6364
Query: 3' gtGTTTGGTA-AT-A-CACGACGAt 5'
|| ||: | | |||||||
Ref: 5' gaCACACTTTGGAGAACTGCTGCTa 3'
>hsa-miR-15a	NR_048578	144	-15.67	2 21	447 471	22	0.5909	0.6364
Query: 3' gtGTTTGGTA-AT-A-CACGACGAt 5'
|| ||: | | |||||||
Ref: 5' gaCACACTTTGGAGAACTGCTGCTa 3'
>hsa-miR-15a	NR_048579	144	-15.67	2 21	447 471	22	0.5909	0.6364
Query: 3' gtGTTTGGTA-AT-A-CACGACGAt 5'
|| ||: | | |||||||
Ref: 5' gaCACACTTTGGAGAACTGCTGCTa 3'
>hsa-miR-15a	NR_048549	167	-19.64	2 21	1318 1342	23	0.6957	0.7826
Query: 3' gtGTTTGGTA-AT-A-C-ACGACGAt 5'
||:: ||| || | | |||||||
Ref: 5' ggCAGG-CATCTATTGGCTGCTGCTg 3'
>hsa-miR-15a	NR_048548	167	-19.22	2 21	1595 1619	23	0.6957	0.7826
Query: 3' gtGTTTGGTA-AT-A-C-ACGACGAt 5'
||:: ||| || | | |||||||
Ref: 5' gcCAGG-CATCTATTGGCTGCTGCTg 3'
>hsa-miR-15a	NR_024071	164	-16.13	2 21	2888 2910	20	0.7	0.8
Query: 3' gtGTTTG-GTAATACACGACGAt 5'
| ||| :| |:| |||||||
Ref: 5' ccCTAACATAGTGTCTGCTGCTg 3'
>hsa-miR-15a	NR_033671	163	-21.72	2 21	1007 1028	20	0.7	0.8
Query: 3' gtGTTTGGTA-ATACACGACGAt 5'
||::|| | | ||||||||
Ref: 5' tgCAGGCC-TCCACGTGCTGCTc 3'
>hsa-miR-15a	NR_033671	156	-18.69	2 21	1379 1403	22	0.5909	0.7727
Query: 3' gtGT-T-TGGTAATAC-ACGACGAt 5'
|| : ::|: | || |||||||
Ref: 5' gaCAGGTGTCGCTCTGCTGCTGCTg 3'
>hsa-miR-15a	NR_033671	147	-17.4	2 21	1312 1334	21	0.5714	0.7143
Query: 3' gtGTTTGGTA-ATAC-ACGACGAt 5'
||: :| | : | |||||||
Ref: 5' tcCAGTTC-TGGGAGCTGCTGCTc 3'
>hsa-miR-15a	NR_033672	163	-21.72	2 21	923 944	20	0.7	0.8
Query: 3' gtGTTTGGTA-ATACACGACGAt 5'
||::|| | | ||||||||
Ref: 5' tgCAGGCC-TCCACGTGCTGCTc 3'
>hsa-miR-15a	NR_033672	156	-18.69	2 21	1295 1319	22	0.5909	0.7727
Query: 3' gtGT-T-TGGTAATAC-ACGACGAt 5'
|| : ::|: | || |||||||
Ref: 5' gaCAGGTGTCGCTCTGCTGCTGCTg 3'
>hsa-miR-15a	NR_033672	147	-17.4	2 21	1228 1250	21	0.5714	0.7143
Query: 3' gtGTTTGGTA-ATAC-ACGACGAt 5'
||: :| | : | |||||||
Ref: 5' tcCAGTTC-TGGGAGCTGCTGCTc 3'
>hsa-miR-15a	NR_052013	163	-16.23	2 20	6566 6589	20	0.65	0.85
Query: 3' gtgTTTGGTA-ATAC-ACGACGAt 5'
:|:|::| | || |||||||
Ref: 5' aagGAGCTGTGTCTGCTGCTGCTt 3'
>hsa-miR-15a	NR_052013	152	-20.33	2 21	3620 3643	21	0.5714	0.7619
Query: 3' gtGTTT-GGT-AATACACGACGAt 5'
:::| |:| | ||||||||
Ref: 5' caTGGATCTAGCCAGGTGCTGCTt 3'
>hsa-miR-15a	NR_003954	155	-17.44	2 16	1933 1954	14	0.7857	0.8571
Query: 3' gtgtttgGTAATACACGACGAt 5'
||||: |||||||
Ref: 5' ccttttgCATTGCCTGCTGCTg 3'
>hsa-miR-15a	NM_001042473	162	-17.15	2 20	98 119	19	0.7368	0.7895
Query: 3' gtgTTTGGTAATAC-ACGACGAt 5'
||| | | :|| |||||||
Ref: 5' gggAAAGC-TGGTGCTGCTGCTg 3'
>hsa-miR-15a	NR_073198	163	-18.67	2 21	362 384	21	0.7143	0.7619
Query: 3' gtGTT-TGGTA-ATACACGACGAt 5'
||: | | | ||||||||||
Ref: 5' gcCAGCAGC-TGCATGTGCTGCTt 3'
>hsa-miR-15a	NM_006730	165	-17.76	2 18	1620 1642	17	0.7647	0.8824
Query: 3' gtgttTGGTAATAC-ACGACGAt 5'
||::|| || |||||||
Ref: 5' gcctcACTGTTCTGTTGCTGCTa 3'
>hsa-miR-15a	NM_006730	159	-13.46	2 17	2775 2795	15	0.8	0.8667
Query: 3' gtgtttGGTAATACACGACGAt 5'
:|||| | |||||||
Ref: 5' ctcctcTCATT-TTTGCTGCTc 3'
>hsa-miR-15a	NM_001009932	165	-17.76	2 18	1481 1503	17	0.7647	0.8824
Query: 3' gtgttTGGTAATAC-ACGACGAt 5'
||::|| || |||||||
Ref: 5' gcctcACTGTTCTGTTGCTGCTa 3'
>hsa-miR-15a	NM_001009932	159	-13.46	2 17	2636 2656	15	0.8	0.8667
Query: 3' gtgtttGGTAATACACGACGAt 5'
:|||| | |||||||
Ref: 5' ctcctcTCATT-TTTGCTGCTc 3'
>hsa-miR-15a	NM_001009933	165	-17.76	2 18	1223 1245	17	0.7647	0.8824
Query: 3' gtgttTGGTAATAC-ACGACGAt 5'
||::|| || |||||||
Ref: 5' gcctcACTGTTCTGTTGCTGCTa 3'
>hsa-miR-15a	NM_001009933	159	-13.46	2 17	2378 2398	15	0.8	0.8667
Query: 3' gtgtttGGTAATACACGACGAt 5'
:|||| | |||||||
Ref: 5' ctcctcTCATT-TTTGCTGCTc 3'
>hsa-miR-15a	NM_001009934	165	-17.76	2 18	1138 1160	17	0.7647	0.8824
Query: 3' gtgttTGGTAATAC-ACGACGAt 5'
||::|| || |||||||
Ref: 5' gcctcACTGTTCTGTTGCTGCTa 3'
>hsa-miR-15a	NM_001009934	159	-13.46	2 17	2293 2313	15	0.8	0.8667
Query: 3' gtgtttGGTAATACACGACGAt 5'
:|||| | |||||||
Ref: 5' ctcctcTCATT-TTTGCTGCTc 3'
>hsa-miR-15a	NM_194454	158	-15.58	2 17	1616 1635	15	0.8	0.8667
Query: 3' gtgtttGGTAATACACGACGAt 5'
:|||| | |||||||
Ref: 5' tcctctTCATT-T-TGCTGCTg 3'
>hsa-miR-15a	NM_194455	158	-15.58	2 17	2090 2109	15	0.8	0.8667
Query: 3' gtgtttGGTAATACACGACGAt 5'
:|||| | |||||||
Ref: 5' tcctctTCATT-T-TGCTGCTg 3'
>hsa-miR-15a	NM_003956	151	-17.3	2 21	377 397	19	0.5789	0.7895
Query: 3' gtGTTTGGTAATACACGACGAt 5'
|:|:|:: | |||||||
Ref: 5' ccCGAGCTGCT-CCTGCTGCTg 3'
>hsa-miR-15a	NM_001129742	155	-16.33	2 20	263 286	20	0.65	0.75
Query: 3' gtgTT-TGGTA-ATACACGACGAt 5'
|| : ||| |: |||||||
Ref: 5' atgAATGGCATCTGCCTGCTGCTg 3'
>hsa-miR-15a	NM_001129742	148	-14.7	2 21	759 781	20	0.55	0.75
Query: 3' gtGTTTGGTAAT-ACACGACGAt 5'
:::| |:| | |||||||
Ref: 5' gcTGGAGCGTCACCCTGCTGCTg 3'
>hsa-miR-15a	NM_001129742	143	-17.42	2 21	357 379	21	0.5238	0.7143
Query: 3' gtGT-TTGGTA-ATACACGACGAt 5'
:| ::|| | : |||||||
Ref: 5' tcTACGGCC-TGGGCCTGCTGCTg 3'
>hsa-miR-15a	NM_172105	164	-17.26	2 21	4649 4670	19	0.7368	0.7895
Query: 3' gtGTTTGGTAATACACGACGAt 5'
|||: | || | |||||||
Ref: 5' agCAAGGCTTTTTATGCTGCTa 3'
>hsa-miR-15a	NR_024074	158	-15.61	2 21	45 65	20	0.7	0.75
Query: 3' gtGT-TTGGTAATACACGACGAt 5'
|| :| ||| | |||||||
Ref: 5' ctCATTGCGATT-T-TGCTGCTg 3'
>hsa-miR-15a	NM_015366	152	-18.57	2 18	940 962	18	0.6667	0.7778
Query: 3' gtgttTGGTA-ATAC-ACGACGAt 5'
|:|:| | | |||||||
Ref: 5' ctgccATCGTGCA-GATGCTGCTg 3'
>hsa-miR-15a	NM_001017530	152	-18.57	2 18	823 845	18	0.6667	0.7778
Query: 3' gtgttTGGTA-ATAC-ACGACGAt 5'
|:|:| | | |||||||
Ref: 5' ctgccATCGTGCA-GATGCTGCTg 3'
>hsa-miR-15a	NM_019078	146	-15.33	2 21	32 54	21	0.619	0.7143
Query: 3' gtGTTTGGTAATAC--ACGACGAt 5'
| ::||| | | |||||||
Ref: 5' agCTGGCCA-CAGGACTGCTGCTt 3'
>hsa-miR-15a	NM_004602	150	-15.72	2 21	686 705	19	0.6316	0.7368
Query: 3' gtGTTTGGTAATACACGACGAt 5'
|:|| || : |||||||
Ref: 5' tgCGAAACA-CG-ATGCTGCTg 3'
>hsa-miR-15a	NM_017452	150	-15.72	2 21	563 582	19	0.6316	0.7368
Query: 3' gtGTTTGGTAATACACGACGAt 5'
|:|| || : |||||||
Ref: 5' tgCGAAACA-CG-ATGCTGCTg 3'
>hsa-miR-15a	NM_198828	146	-18.72	2 16	552 572	14	0.7143	0.7857
Query: 3' gtgtttgGTAATACACGACGAt 5'
|| : ||||||||
Ref: 5' gctccggCA-AGCGTGCTGCTg 3'
>hsa-miR-15a	NM_017454	150	-15.72	2 21	488 507	19	0.6316	0.7368
Query: 3' gtGTTTGGTAATACACGACGAt 5'
|:|| || : |||||||
Ref: 5' tgCGAAACA-CG-ATGCTGCTg 3'
>hsa-miR-15a	NM_001037328	150	-15.72	2 21	686 705	19	0.6316	0.7368
Query: 3' gtGTTTGGTAATACACGACGAt 5'
|:|| || : |||||||
Ref: 5' tgCGAAACA-CG-ATGCTGCTg 3'
>hsa-miR-15a	NM_033161	156	-14.59	2 20	502 520	18	0.6667	0.8333
Query: 3' gtgTTTGGTAATACACGACGAt 5'
|::|| | :| |||||||
Ref: 5' aggAGGCC-T-GT-TGCTGCTc 3'
>hsa-miR-15a	NM_033161	153	-18.3	2 18	1658 1681	18	0.6111	0.8333
Query: 3' gtgttTGG-TA-ATACACGACGAt 5'
:|: :| |: ||||||||
Ref: 5' aagctGCTGGTCTGGGTGCTGCTg 3'
>hsa-miR-15a	NM_015490	155	-18.79	2 21	908 933	23	0.6087	0.7826
Query: 3' gtGTTTGG-TA--ATAC-ACGACGAt 5'
||::|: || |: | |||||||
Ref: 5' gcCAGGCTGATGCTGAGCTGCTGCTc 3'
>hsa-miR-15a	NM_175881	160	-19.34	2 21	177 202	23	0.6087	0.7826
Query: 3' gtGTTT-GG-TAATA-C-ACGACGAt 5'
:|:| || : |:| | |||||||
Ref: 5' ttTAGACCCTGCTGTAGCTGCTGCTg 3'
>hsa-miR-15a	NM_201400	156	-18.63	2 21	1686 1710	22	0.6364	0.7273
Query: 3' gtGTTTGGT-A-A-TACACGACGAt 5'
| ::||| | | ||||||||
Ref: 5' ttCTGGCCACTGGGAGGTGCTGCTc 3'
>hsa-miR-15a	NM_201598	156	-18.63	2 21	1584 1608	22	0.6364	0.7273
Query: 3' gtGTTTGGT-A-A-TACACGACGAt 5'
| ::||| | | ||||||||
Ref: 5' ttCTGGCCACTGGGAGGTGCTGCTc 3'
>hsa-miR-15a	NM_001168235	152	-24.77	2 21	400 423	21	0.5714	0.7619
Query: 3' gtGTTTG-GT-AATACACGACGAt 5'
|::|| |: : ||||||||
Ref: 5' ccCGGACGCGCCCGGGTGCTGCTg 3'
>hsa-miR-15a	NM_001164664	146	-18.72	2 16	552 572	14	0.7143	0.7857
Query: 3' gtgtttgGTAATACACGACGAt 5'
|| : ||||||||
Ref: 5' gctccggCA-AGCGTGCTGCTg 3'
>hsa-miR-15a	NM_001135050	148	-15.73	2 19	1421 1440	17	0.6471	0.7647
Query: 3' gtgtTTGGTAATACACGACGAt 5'
:||| : ||||||||
Ref: 5' ctgtGACC-C-GCGTGCTGCTc 3'
>hsa-miR-15a	NM_182577	141	-18.39	2 10	1083 1105	9	0.8889	0.8889
Query: 3' gtgtttggtaataC-ACGACGAt 5'
| |||||||
Ref: 5' aggctgcccggccGCTGCTGCTa 3'
>hsa-miR-15a	NM_019060	164	-17.85	2 18	240 261	17	0.8235	0.8235
Query: 3' gtgttTGGTAATAC-ACGACGAt 5'
|||| | || |||||||
Ref: 5' gctccACCAGT-TGCTGCTGCTt 3'
>hsa-miR-15a	NM_019060	156	-19.22	2 21	276 303	25	0.64	0.68
Query: 3' gtG-T-TTG-GTAAT-A-C-ACGACGAt 5'
| | |:| | || | | |||||||
Ref: 5' gcCGACAGCGGAGTAGTGGTTGCTGCTg 3'
>hsa-miR-15a	NM_019060	155	-15.1	2 21	342 363	20	0.65	0.75
Query: 3' gtGTTTGGTAATAC-ACGACGAt 5'
|::| | | | | |||||||
Ref: 5' acCGGAGC-TCAGGATGCTGCTc 3'
>hsa-miR-15a	NM_182563	156	-20.19	2 21	322 346	22	0.5909	0.7727
Query: 3' gtGTTTGG-T-AATAC-ACGACGAt 5'
::|:|| : | || |||||||
Ref: 5' cgTGAGCCTGCTCCTGCTGCTGCTg 3'
>hsa-miR-15a	NR_037608	143	-14.76	2 20	657 679	19	0.5789	0.6842
Query: 3' gtgTTTGGT-AATACACGACGAt 5'
:| ||| : |||||||
Ref: 5' gggGATCCAGGGGCCTGCTGCTc 3'
>hsa-miR-15a	NR_028484	168	-18.22	2 21	2486 2510	22	0.7273	0.7727
Query: 3' gtGTTTG-GTAAT-AC-ACGACGAt 5'
||:|| || | || |||||||
Ref: 5' gtCAGACTCAAAACTGCTGCTGCTt 3'
>hsa-miR-15a	NR_049729	142	-16.91	2 21	411 432	21	0.5714	0.6667
Query: 3' gtGT-T-TGGTAATACACGACGAt 5'
|| : :|| | |||||||
Ref: 5' taCAGGGGCC-CT-CCTGCTGCTc 3'
>hsa-miR-15a	NM_001130058	156	-15.09	2 21	1796 1820	22	0.5909	0.7727
Query: 3' gtGTT-TGGT-AATAC-ACGACGAt 5'
||| :|:: |: | |||||||
Ref: 5' taCAATGCTGCCTGAGATGCTGCTt 3'
>hsa-miR-15a	NM_001017528	152	-18.57	2 18	766 788	18	0.6667	0.7778
Query: 3' gtgttTGGTA-ATAC-ACGACGAt 5'
|:|:| | | |||||||
Ref: 5' ctgccATCGTGCA-GATGCTGCTg 3'
>hsa-miR-15a	NM_001017529	152	-18.57	2 18	649 671	18	0.6667	0.7778
Query: 3' gtgttTGGTA-ATAC-ACGACGAt 5'
|:|:| | | |||||||
Ref: 5' ctgccATCGTGCA-GATGCTGCTg 3'
>hsa-miR-15a	NM_181333	152	-18.57	2 18	801 823	18	0.6667	0.7778
Query: 3' gtgttTGGTA-ATAC-ACGACGAt 5'
|:|:| | | |||||||
Ref: 5' ctgccATCGTGCA-GATGCTGCTg 3'
>hsa-miR-15a	NM_001198721	152	-18.57	2 18	1479 1501	18	0.6667	0.7778
Query: 3' gtgttTGGTA-ATAC-ACGACGAt 5'
|:|:| | | |||||||
Ref: 5' ctgccATCGTGCA-GATGCTGCTg 3'
>hsa-miR-15a	NM_001193654	157	-14.86	2 18	1228 1252	19	0.6842	0.7895
Query: 3' gtgttTGG-T-AATAC-ACGACGAt 5'
:|| : | ||| |||||||
Ref: 5' ctattGCCTGCTCATGCTGCTGCTt 3'
>hsa-miR-15a	NM_130787	156	-13.19	2 17	3228 3250	16	0.6875	0.875
Query: 3' gtgtttGGTAA-TACACGACGAt 5'
:::|| || |||||||
Ref: 5' ttatttTTGTTCATCTGCTGCTg 3'
>hsa-miR-15a	NM_130787	144	-18.37	2 18	1815 1837	18	0.6111	0.7222
Query: 3' gtgttTG-GTAATAC-ACGACGAt 5'
|| |: : | |||||||
Ref: 5' tggccACGCG-GGCGCTGCTGCTg 3'
>hsa-miR-15a	NM_030567	148	-14.3	2 21	557 579	20	0.6	0.7
Query: 3' gtGT-TTGGTAATACACGACGAt 5'
|| ::| | | |||||||
Ref: 5' ctCATCGTCCTGCTCTGCTGCTt 3'
>hsa-miR-15a	NM_001001330	158	-21.83	2 16	1943 1967	17	0.8235	0.8235
Query: 3' gtgtttgGTAA-T--ACACGACGAt 5'
|||| | |||||||||
Ref: 5' agcttggCATTGACATGTGCTGCTa 3'
>hsa-miR-15a	NM_001001330	152	-16.44	2 21	558 583	23	0.6087	0.6957
Query: 3' gtGTTTGGTA-A-T-A-CACGACGAt 5'
:||||| | : | |||||||
Ref: 5' ttTAAACCTTGCAGCTACTGCTGCTg 3'
>hsa-miR-15a	NM_001174101	148	-14.3	2 21	472 494	20	0.6	0.7
Query: 3' gtGT-TTGGTAATACACGACGAt 5'
|| ::| | | |||||||
Ref: 5' ctCATCGTCCTGCTCTGCTGCTt 3'
>hsa-miR-15a	NM_001174102	148	-14.3	2 21	389 411	20	0.6	0.7
Query: 3' gtGT-TTGGTAATACACGACGAt 5'
|| ::| | | |||||||
Ref: 5' ctCATCGTCCTGCTCTGCTGCTt 3'
>hsa-miR-15a	NM_001243532	158	-21.15	2 21	1311 1338	25	0.72	0.72
Query: 3' gtG-TT-TGGTA---A-TACACGACGAt 5'
| || ||||| | || |||||||
Ref: 5' tgCAAATACCATGGATGATATGCTGCTt 3'
>hsa-miR-15a	NM_001243533	158	-21.15	2 21	1385 1412	25	0.72	0.72
Query: 3' gtG-TT-TGGTA---A-TACACGACGAt 5'
| || ||||| | || |||||||
Ref: 5' tgCAAATACCATGGATGATATGCTGCTt 3'
>hsa-miR-15a	NM_023039	152	-18.47	2 21	1340 1364	22	0.5909	0.7273
Query: 3' gtGT-T-TGGTA-ATACACGACGAt 5'
|| | |:::| | |||||||
Ref: 5' caCAGATATTGTCAAAATGCTGCTt 3'
>hsa-miR-15a	NM_012155	150	-15.88	2 16	1354 1376	16	0.75	0.75
Query: 3' gtgtttgGTAATA-C-ACGACGAt 5'
|| || | |||||||
Ref: 5' tgactggCA-GATGGCTGCTGCTg 3'
>hsa-miR-15a	NM_001193268	150	-15.88	2 16	1989 2011	16	0.75	0.75
Query: 3' gtgtttgGTAATA-C-ACGACGAt 5'
|| || | |||||||
Ref: 5' tgactggCA-GATGGCTGCTGCTg 3'
>hsa-miR-15a	NM_001193269	150	-15.88	2 16	1893 1915	16	0.75	0.75
Query: 3' gtgtttgGTAATA-C-ACGACGAt 5'
|| || | |||||||
Ref: 5' tgactggCA-GATGGCTGCTGCTg 3'
>hsa-miR-15a	NM_001100407	157	-14.86	2 18	1058 1082	19	0.6842	0.7895
Query: 3' gtgttTGG-T-AATAC-ACGACGAt 5'
:|| : | ||| |||||||
Ref: 5' ctattGCCTGCTCATGCTGCTGCTt 3'
>hsa-miR-15a	NM_005329	142	-11.71	2 11	3240 3261	9	0.8889	0.8889
Query: 3' gtgtttggtaatACACGACGAt 5'
| |||||||
Ref: 5' ggctgttttcccTCTGCTGCTt 3'
>hsa-miR-15a	NM_001199280	142	-11.71	2 11	3308 3329	9	0.8889	0.8889
Query: 3' gtgtttggtaatACACGACGAt 5'
| |||||||
Ref: 5' ggctgttttcccTCTGCTGCTt 3'
>hsa-miR-15a	NM_001033046	157	-14.86	2 18	1008 1032	19	0.6842	0.7895
Query: 3' gtgttTGG-T-AATAC-ACGACGAt 5'
:|| : | ||| |||||||
Ref: 5' ctattGCCTGCTCATGCTGCTGCTt 3'
>hsa-miR-15a	NM_001193653	157	-14.86	2 18	1278 1302	19	0.6842	0.7895
Query: 3' gtgttTGG-T-AATAC-ACGACGAt 5'
:|| : | ||| |||||||
Ref: 5' ctattGCCTGCTCATGCTGCTGCTt 3'
>hsa-miR-15a	NM_014856	152	-15.51	2 21	1624 1646	20	0.6	0.75
Query: 3' gtGTTTGGTAAT-ACACGACGAt 5'
| ::|:|| | |||||||
Ref: 5' agCTGGCTATCACACTGCTGCTg 3'
>hsa-miR-15a	NM_007281	150	-14.14	2 21	441 461	20	0.55	0.8
Query: 3' gtGTTTGG-TAATACACGACGAt 5'
::::|: | | | |||||||
Ref: 5' atTGGGCTAACT-T-TGCTGCTa 3'
>hsa-miR-15a	NM_001256538	168	-17.81	2 21	453 478	23	0.6957	0.7826
Query: 3' gtGT-TTG-GTAAT-AC-ACGACGAt 5'
|| :|| || |: || |||||||
Ref: 5' tcCAGGACGCACTGCTGCTGCTGCTc 3'
>hsa-miR-15a	NM_001256538	150	-15.76	2 21	270 289	19	0.6316	0.7368
Query: 3' gtGTTTGGTAATACACGACGAt 5'
| |:|| |: |||||||
Ref: 5' gcCCAGCC-CTG-CTGCTGCTt 3'
>hsa-miR-15a	NM_001256541	149	-13.09	2 15	118 138	13	0.7692	0.8462
Query: 3' gtgtttggTAATACACGACGAt 5'
:|| | |||||||
Ref: 5' ggccctggGTTCT-TGCTGCTg 3'
>hsa-miR-15a	NM_012431	151	-16.84	2 17	789 810	16	0.75	0.75
Query: 3' gtgtttGGTAAT-ACACGACGAt 5'
||| || |||||||
Ref: 5' tgatctCCA-TACAATGCTGCTg 3'
>hsa-miR-15a	NM_001178129	151	-16.84	2 17	153 174	16	0.75	0.75
Query: 3' gtgtttGGTAAT-ACACGACGAt 5'
||| || |||||||
Ref: 5' tgatctCCA-TACAATGCTGCTg 3'
>hsa-miR-15a	NM_014203	156	-13.19	2 17	3294 3316	16	0.6875	0.875
Query: 3' gtgtttGGTAA-TACACGACGAt 5'
:::|| || |||||||
Ref: 5' ttatttTTGTTCATCTGCTGCTg 3'
>hsa-miR-15a	NM_014203	144	-18.37	2 18	1815 1837	18	0.6111	0.7222
Query: 3' gtgttTG-GTAATAC-ACGACGAt 5'
|| |: : | |||||||
Ref: 5' tggccACGCG-GGCGCTGCTGCTg 3'
>hsa-miR-15a	NM_001243253	154	-17.5	2 21	1327 1348	21	0.6667	0.7143
Query: 3' gtGTTTG-GTAAT-ACACGACGAt 5'
| |:| || | | |||||||
Ref: 5' ccCCAGCACA-CACT-TGCTGCTa 3'
>hsa-miR-15a	NM_012110	160	-16.84	2 18	612 632	16	0.75	0.875
Query: 3' gtgttTGGTAATACACGACGAt 5'
:|| ||:| |||||||
Ref: 5' tggctGCCTTTGT-TGCTGCTg 3'
>hsa-miR-15a	NM_012110	151	-15.35	2 17	44 66	17	0.7059	0.7647
Query: 3' gtgtttGG-TAATAC-ACGACGAt 5'
|: | | || |||||||
Ref: 5' ggtttcCTGAGT-TGCTGCTGCTg 3'
>hsa-miR-15a	NM_001207000	154	-14.57	2 19	3068 3090	18	0.6667	0.7778
Query: 3' gtgtTTGG-TAATACACGACGAt 5'
::|| || | |||||||
Ref: 5' tcttGGCCTCTTTTTTGCTGCTg 3'
>hsa-miR-15a	NM_001207000	149	-14.08	2 18	1112 1136	19	0.6316	0.7368
Query: 3' gtgttTGGTAA-T-AC-ACGACGAt 5'
:|: || | | |||||||
Ref: 5' tttgtGCTTTTCAAAGATGCTGCTa 3'
>hsa-miR-15a	NM_031372	154	-14.57	2 19	3239 3261	18	0.6667	0.7778
Query: 3' gtgtTTGG-TAATACACGACGAt 5'
::|| || | |||||||
Ref: 5' tcttGGCCTCTTTTTTGCTGCTg 3'
>hsa-miR-15a	NM_031372	149	-14.08	2 18	1112 1136	19	0.6316	0.7368
Query: 3' gtgttTGGTAA-T-AC-ACGACGAt 5'
:|: || | | |||||||
Ref: 5' tttgtGCTTTTCAAAGATGCTGCTa 3'
>hsa-miR-15a	NM_001251828	149	-17.02	2 20	891 916	23	0.6522	0.6957
Query: 3' gtgTTTGGTA-A-T-AC--ACGACGAt 5'
||:|| | | || |||||||
Ref: 5' gtgAAGCC-TCCGAGTGCATGCTGCTg 3'
>hsa-miR-15a	NM_001100408	157	-14.86	2 18	966 990	19	0.6842	0.7895
Query: 3' gtgttTGG-T-AATAC-ACGACGAt 5'
:|| : | ||| |||||||
Ref: 5' ctattGCCTGCTCATGCTGCTGCTt 3'
>hsa-miR-15a	NR_036514	157	-14.86	2 18	934 958	19	0.6842	0.7895
Query: 3' gtgttTGG-T-AATAC-ACGACGAt 5'
:|| : | ||| |||||||
Ref: 5' ctattGCCTGCTCATGCTGCTGCTt 3'
>hsa-miR-15a	NR_036516	157	-14.86	2 18	885 909	19	0.6842	0.7895
Query: 3' gtgttTGG-T-AATAC-ACGACGAt 5'
:|| : | ||| |||||||
Ref: 5' ctattGCCTGCTCATGCTGCTGCTt 3'
>hsa-miR-15a	NR_036517	157	-14.86	2 18	843 867	19	0.6842	0.7895
Query: 3' gtgttTGG-T-AATAC-ACGACGAt 5'
:|| : | ||| |||||||
Ref: 5' ctattGCCTGCTCATGCTGCTGCTt 3'
>hsa-miR-15a	NR_036518	157	-14.86	2 18	769 793	19	0.6842	0.7895
Query: 3' gtgttTGG-T-AATAC-ACGACGAt 5'
:|| : | ||| |||||||
Ref: 5' ctattGCCTGCTCATGCTGCTGCTt 3'
>hsa-miR-15a	NR_033426	151	-13.73	2 20	2535 2558	20	0.6	0.75
Query: 3' gtgTTTGGTAAT-A-CACGACGAt 5'
||||:: : | |||||||
Ref: 5' tggAAACTGGGGCTTATGCTGCTg 3'
>hsa-miR-15a	NR_033426	148	-20.19	2 21	1904 1929	23	0.5652	0.6957
Query: 3' gtGTTTGGTA-AT-A-C-ACGACGAt 5'
|::|||:| | |||||||
Ref: 5' gcCGGACCGTGGAGACACTGCTGCTc 3'
>hsa-miR-15a	NR_038443	167	-19.37	2 21	326 347	20	0.75	0.8
Query: 3' gtGTTTGGTAATAC-ACGACGAt 5'
|||: |||| | |||||||
Ref: 5' gcCAAGAAATTA-GCTGCTGCTg 3'
>hsa-miR-15a	NR_038443	156	-15.03	2 17	1541 1562	15	0.7333	0.8667
Query: 3' gtgtttGGTAATACACGACGAt 5'
|::| || |||||||
Ref: 5' actcttCTGTCATTTGCTGCTg 3'
>hsa-miR-15a	NR_002189	143	-14.97	2 17	100 120	15	0.6667	0.7333
Query: 3' gtgtttGGTAATACACGACGAt 5'
||: | |||||||
Ref: 5' cctaccCCGAGA-CTGCTGCTg 3'
>hsa-miR-15a	NM_023933	145	-22.3	2 18	232 259	22	0.5909	0.6818
Query: 3' gtgttTG-G-TA-A-T-AC-ACGACGAt 5'
|| | :| | : | |||||||
Ref: 5' agcctACGCGGTGTGGGCGCTGCTGCTc 3'
>hsa-miR-15a	NM_001258238	161	-19.72	2 18	395 418	18	0.6667	0.8889
Query: 3' gtgttTGGT-A-ATACACGACGAt 5'
:|:: | |:|||||||||
Ref: 5' gtgctGCTGCTGTGTGTGCTGCTg 3'
>hsa-miR-15a	NM_001258241	161	-19.72	2 18	496 519	18	0.6667	0.8889
Query: 3' gtgttTGGT-A-ATACACGACGAt 5'
:|:: | |:|||||||||
Ref: 5' gtgctGCTGCTGTGTGTGCTGCTg 3'
>hsa-miR-15a	NM_001258245	161	-19.72	2 18	548 571	18	0.6667	0.8889
Query: 3' gtgttTGGT-A-ATACACGACGAt 5'
:|:: | |:|||||||||
Ref: 5' gtgctGCTGCTGTGTGTGCTGCTg 3'
>hsa-miR-15a	NM_001195520	164	-19.98	2 18	716 736	16	0.8125	0.875
Query: 3' gtgttTGGTAATACACGACGAt 5'
|| :|| |||||||||
Ref: 5' cccttACGGTT-TGTGCTGCTg 3'
>hsa-miR-15a	NM_001195520	157	-19.2	2 18	161 184	18	0.6667	0.8333
Query: 3' gtgttTGGTAAT-AC-ACGACGAt 5'
:|:: || || |||||||
Ref: 5' acgctGCTGCTACTGCTGCTGCTg 3'
>hsa-miR-15a	NM_001195522	148	-16.91	2 21	224 246	20	0.6	0.7
Query: 3' gtGTTTG-GTAATACACGACGAt 5'
||: | |: | |||||||
Ref: 5' taCAGCCTCGAAACCTGCTGCTg 3'
>hsa-miR-15a	NM_001267050	158	-13.91	2 21	2054 2074	20	0.7	0.75
Query: 3' gtGT-TTGGTAATACACGACGAt 5'
|| || || :| |||||||
Ref: 5' tcCAGAAACA-AGT-TGCTGCTc 3'
>hsa-miR-15a	NM_001267052	162	-16.5	2 20	2504 2524	18	0.6667	0.8889
Query: 3' gtgTTTGGTAATACACGACGAt 5'
||:|:: |: ||||||||
Ref: 5' ctgAAGCTGGTG-GTGCTGCTc 3'
>hsa-miR-15a	NM_001195528	147	-15.34	2 17	169 190	16	0.6875	0.75
Query: 3' gtgtttGGTAATAC-ACGACGAt 5'
||| : | |||||||
Ref: 5' ggggctCCA-GGGGCTGCTGCTc 3'
>hsa-miR-15a	NM_001195528	147	-18.33	2 21	818 838	19	0.5263	0.7895
Query: 3' gtGTTTGGTAATACACGACGAt 5'
|:::||: : |||||||
Ref: 5' ccCGGGCCG-CGCCTGCTGCTc 3'
>hsa-miR-15a	NM_001195528	146	-16.34	2 21	248 268	20	0.6	0.7
Query: 3' gtGTTTGGTAATAC-ACGACGAt 5'
| ::|| | | |||||||
Ref: 5' ggC-GGCC-CCAAGCTGCTGCTg 3'
>hsa-miR-15a	NM_001195131	156	-12.51	2 18	85 105	16	0.75	0.8125
Query: 3' gtgttTGGTAATACACGACGAt 5'
||| | :| |||||||
Ref: 5' gtgctACCCTGGT-TGCTGCTc 3'
>hsa-miR-15a	NM_001005408	160	-19.89	2 21	4413 4435	20	0.7	0.75
Query: 3' gtGTT-TGGTAATACACGACGAt 5'
||: || | |||||||||
Ref: 5' agCAGCCCCCTCCTGTGCTGCTt 3'
>hsa-miR-15a	NM_001005408	146	-12.44	2 21	4038 4057	19	0.6316	0.6842
Query: 3' gtGTTTGGTAATACACGACGAt 5'
|||: | | |||||||
Ref: 5' tcCAAG-AACT-CCTGCTGCTt 3'
>hsa-miR-15a	NM_032442	160	-19.89	2 21	4419 4441	20	0.7	0.75
Query: 3' gtGTT-TGGTAATACACGACGAt 5'
||: || | |||||||||
Ref: 5' agCAGCCCCCTCCTGTGCTGCTt 3'
>hsa-miR-15a	NM_032442	146	-12.44	2 21	4044 4063	19	0.6316	0.6842
Query: 3' gtGTTTGGTAATACACGACGAt 5'
|||: | | |||||||
Ref: 5' tcCAAG-AACT-CCTGCTGCTt 3'
>hsa-miR-15a	NM_001271285	145	-22.3	2 18	232 259	22	0.5909	0.6818
Query: 3' gtgttTG-G-TA-A-T-AC-ACGACGAt 5'
|| | :| | : | |||||||
Ref: 5' agcctACGCGGTGTGGGCGCTGCTGCTc 3'
>hsa-miR-15a	NM_001258240	161	-19.72	2 18	555 578	18	0.6667	0.8889
Query: 3' gtgttTGGT-A-ATACACGACGAt 5'
:|:: | |:|||||||||
Ref: 5' gtgctGCTGCTGTGTGTGCTGCTg 3'
>hsa-miR-15a	NM_001258244	161	-19.72	2 18	386 409	18	0.6667	0.8889
Query: 3' gtgttTGGT-A-ATACACGACGAt 5'
:|:: | |:|||||||||
Ref: 5' gtgctGCTGCTGTGTGTGCTGCTg 3'
>hsa-miR-15a	NM_001258247	161	-19.72	2 18	371 394	18	0.6667	0.8889
Query: 3' gtgttTGGT-A-ATACACGACGAt 5'
:|:: | |:|||||||||
Ref: 5' gtgctGCTGCTGTGTGTGCTGCTg 3'
>hsa-miR-15a	NR_052010	146	-16.84	2 20	67 92	22	0.5909	0.7273
Query: 3' gtgTTTGGTA--A-T-ACACGACGAt 5'
|::|:|| | | |||||||
Ref: 5' tagAGGCTATGGACACTCTGCTGCTg 3'
>hsa-miR-15a	NR_033902	149	-12.23	2 21	1170 1188	19	0.6316	0.7368
Query: 3' gtGTTTGGTAATACACGACGAt 5'
|:|| : || |||||||
Ref: 5' ttCGAA-GG-TA-CTGCTGCTc 3'
>hsa-miR-15a	NR_003089	155	-13.8	2 21	2472 2492	19	0.6316	0.7895
Query: 3' gtGTTTGGTAATACACGACGAt 5'
:||| ::| | |||||||
Ref: 5' aaTAAA-TGTGAACTGCTGCTg 3'
>hsa-miR-15a	NR_003089	145	-14.69	2 15	145 166	14	0.7143	0.7857
Query: 3' gtgtttggTAATAC-ACGACGAt 5'
:| | | |||||||
Ref: 5' tctcctggGTCA-GATGCTGCTc 3'
>hsa-miR-15a	NM_005302	158	-21.29	2 21	2719 2743	23	0.6522	0.7826
Query: 3' gtGTTTGGTAA-TA-C--ACGACGAt 5'
|:::|| || || | |||||||
Ref: 5' gtCGGGCC-TTCATGGAGTGCTGCTg 3'
>hsa-miR-15a	NM_173827	152	-17.16	2 17	972 994	16	0.75	0.75
Query: 3' gtgtttG-GTAATACACGACGAt 5'
| || || |||||||
Ref: 5' gcctttCACAGAATTTGCTGCTg 3'
>hsa-miR-15a	NR_038866	151	-15.56	2 18	1447 1466	16	0.6875	0.8125
Query: 3' gtgttTGGTAATACACGACGAt 5'
:|:| | ||||||||
Ref: 5' tttttGCTA-AA-GTGCTGCTg 3'
>hsa-miR-15a	NR_027906	164	-19.59	2 17	1 19	15	0.8667	0.8667
Query: 3' gtgtttGGTAATACACGACGAt 5'
||| || ||||||||
Ref: 5' ---gctCCACTAGGTGCTGCTg 3'
>hsa-miR-15a	NR_026857	140	-15.21	2 9	384 405	7	1	1
Query: 3' gtgtttggtaatacACGACGAt 5'
|||||||
Ref: 5' tcttctccaggcccTGCTGCTc 3'
>hsa-miR-15a	NR_026968	151	-12.57	2 17	168 188	15	0.7333	0.8
Query: 3' gtgtttGGTAATACACGACGAt 5'
:||| | |||||||
Ref: 5' ctcctcTCATGA-CTGCTGCTc 3'
>hsa-miR-15a	NM_001271512	162	-17.15	2 20	412 433	19	0.7368	0.7895
Query: 3' gtgTTTGGTAATAC-ACGACGAt 5'
||| | | :|| |||||||
Ref: 5' gggAAAGC-TGGTGCTGCTGCTg 3'
>hsa-miR-15a	NM_001271512	140	-13.08	2 9	1 13	7	1	1
Query: 3' gtgtttggtaatacACGACGAt 5'
|||||||
Ref: 5' ---------tgcacTGCTGCTg 3'
>hsa-miR-15a	NR_073195	162	-17.15	2 20	88 109	19	0.7368	0.7895
Query: 3' gtgTTTGGTAATAC-ACGACGAt 5'
||| | | :|| |||||||
Ref: 5' gggAAAGC-TGGTGCTGCTGCTg 3'
>hsa-miR-15a	NR_073196	162	-17.15	2 20	412 433	19	0.7368	0.7895
Query: 3' gtgTTTGGTAATAC-ACGACGAt 5'
||| | | :|| |||||||
Ref: 5' gggAAAGC-TGGTGCTGCTGCTg 3'
>hsa-miR-15a	NR_073196	140	-13.08	2 9	1 13	7	1	1
Query: 3' gtgtttggtaatacACGACGAt 5'
|||||||
Ref: 5' ---------tgcacTGCTGCTg 3'
>hsa-miR-15a	NR_073197	162	-17.15	2 20	412 433	19	0.7368	0.7895
Query: 3' gtgTTTGGTAATAC-ACGACGAt 5'
||| | | :|| |||||||
Ref: 5' gggAAAGC-TGGTGCTGCTGCTg 3'
>hsa-miR-15a	NR_073197	140	-13.08	2 9	1 13	7	1	1
Query: 3' gtgtttggtaatacACGACGAt 5'
|||||||
Ref: 5' ---------tgcacTGCTGCTg 3'
>hsa-miR-15a	NR_024150	162	-17.15	2 20	98 119	19	0.7368	0.7895
Query: 3' gtgTTTGGTAATAC-ACGACGAt 5'
||| | | :|| |||||||
Ref: 5' gggAAAGC-TGGTGCTGCTGCTg 3'
>hsa-miR-15a	NM_007235	163	-14.07	2 21	2816 2837	20	0.7	0.8
Query: 3' gtGTTTGGTAA-TACACGACGAt 5'
| ||:: || | ||||||||
Ref: 5' tgC-AATTTTTGAAGTGCTGCTc 3'
>hsa-miR-15a	NM_007235	156	-15.59	2 21	1176 1199	21	0.5714	0.8095
Query: 3' gtGTTT-GGTA-ATACACGACGAt 5'
:|:: ::|| || |||||||
Ref: 5' gaTAGGTTTATAAATATGCTGCTa 3'
>hsa-miR-15a	NM_007235	155	-16.07	2 20	2849 2871	19	0.6842	0.7368
Query: 3' gtgTTTGGTAAT-ACACGACGAt 5'
|||: | | | |||||||
Ref: 5' agaAAATGACCAGTCTGCTGCTt 3'
>hsa-miR-15a	NM_001199	158	-18	2 21	805 826	21	0.6667	0.7619
Query: 3' gtGTTTGGTAAT-A-CACGACGAt 5'
| :||| ||: ||||||||
Ref: 5' atC-GACC-TTGCGGGTGCTGCTc 3'
>hsa-miR-15a	NM_001199	146	-14.71	2 11	292 314	10	0.9	0.9
Query: 3' gtgtttggtaatAC-ACGACGAt 5'
|| |||||||
Ref: 5' tgctgctcgggcTGCTGCTGCTc 3'
>hsa-miR-15a	NM_001199	144	-17.57	2 18	278 299	17	0.6471	0.7059
Query: 3' gtgttTGGTAATAC-ACGACGAt 5'
:|| | | |||||||
Ref: 5' ggcccGCC-TGCCGCTGCTGCTc 3'
>hsa-miR-15a	NM_006129	158	-18	2 21	805 826	21	0.6667	0.7619
Query: 3' gtGTTTGGTAAT-A-CACGACGAt 5'
| :||| ||: ||||||||
Ref: 5' atC-GACC-TTGCGGGTGCTGCTc 3'
>hsa-miR-15a	NM_006129	146	-14.71	2 11	292 314	10	0.9	0.9
Query: 3' gtgtttggtaatAC-ACGACGAt 5'
|| |||||||
Ref: 5' tgctgctcgggcTGCTGCTGCTc 3'
>hsa-miR-15a	NM_006129	144	-17.57	2 18	278 299	17	0.6471	0.7059
Query: 3' gtgttTGGTAATAC-ACGACGAt 5'
:|| | | |||||||
Ref: 5' ggcccGCC-TGCCGCTGCTGCTc 3'
>hsa-miR-15a	NR_033403	153	-20.25	2 18	841 863	17	0.7059	0.7647
Query: 3' gtgttTGGTA-ATACACGACGAt 5'
:|| | | ||||||||
Ref: 5' gccccGCCCTCCAGGTGCTGCTc 3'
>hsa-miR-15a	NR_033403	146	-14.71	2 11	292 314	10	0.9	0.9
Query: 3' gtgtttggtaatAC-ACGACGAt 5'
|| |||||||
Ref: 5' tgctgctcgggcTGCTGCTGCTc 3'
>hsa-miR-15a	NR_033403	144	-17.57	2 18	278 299	17	0.6471	0.7059
Query: 3' gtgttTGGTAATAC-ACGACGAt 5'
:|| | | |||||||
Ref: 5' ggcccGCC-TGCCGCTGCTGCTc 3'
>hsa-miR-15a	NR_038133	147	-17.32	2 20	63 87	21	0.5238	0.7619
Query: 3' gtgTTTGGTA-A-TAC-ACGACGAt 5'
:::|::| | | |||||||
Ref: 5' cggGGGCTGTGCGAGGCTGCTGCTg 3'
>hsa-miR-15a	NR_033404	153	-20.25	2 18	841 863	17	0.7059	0.7647
Query: 3' gtgttTGGTA-ATACACGACGAt 5'
:|| | | ||||||||
Ref: 5' gccccGCCCTCCAGGTGCTGCTc 3'
>hsa-miR-15a	NR_033404	146	-14.71	2 11	292 314	10	0.9	0.9
Query: 3' gtgtttggtaatAC-ACGACGAt 5'
|| |||||||
Ref: 5' tgctgctcgggcTGCTGCTGCTc 3'
>hsa-miR-15a	NR_033404	144	-17.57	2 18	278 299	17	0.6471	0.7059
Query: 3' gtgttTGGTAATAC-ACGACGAt 5'
:|| | | |||||||
Ref: 5' ggcccGCC-TGCCGCTGCTGCTc 3'
>hsa-miR-15a	NR_029385	159	-14.44	2 21	548 568	19	0.6316	0.8421
Query: 3' gtGTTTGGTAATACACGACGAt 5'
| ::|: ||:| |||||||
Ref: 5' acCTGGCTCTTGT-TGCTGCTt 3'
>hsa-miR-15a	NR_029385	155	-13.48	2 21	2373 2394	20	0.6	0.8
Query: 3' gtGT-TTGGTAATACACGACGAt 5'
|| |:::: || |||||||
Ref: 5' atCAGAGTTGGAAT-TGCTGCTt 3'
>hsa-miR-15a	NR_027921	159	-15.53	2 20	683 707	21	0.7143	0.7143
Query: 3' gtgTT-TGGTAA-T-ACACGACGAt 5'
|| | | || | | |||||||
Ref: 5' ctgAACAGCTTTCACTTTGCTGCTg 3'
>hsa-miR-15a	NR_027921	156	-18.02	2 21	1132 1154	20	0.7	0.7
Query: 3' gtGTTTGGTAAT-ACACGACGAt 5'
| | || | | ||||||||
Ref: 5' taCCACCCCTCAGAGTGCTGCTt 3'
>hsa-miR-15a	NR_027922	159	-15.53	2 20	683 707	21	0.7143	0.7143
Query: 3' gtgTT-TGGTAA-T-ACACGACGAt 5'
|| | | || | | |||||||
Ref: 5' ctgAACAGCTTTCACTTTGCTGCTg 3'
>hsa-miR-15a	NR_027922	156	-18.02	2 21	1084 1106	20	0.7	0.7
Query: 3' gtGTTTGGTAAT-ACACGACGAt 5'
| | || | | ||||||||
Ref: 5' taCCACCCCTCAGAGTGCTGCTt 3'
>hsa-miR-15a	NM_001085452	160	-16.6	2 21	444 468	22	0.6364	0.7727
Query: 3' gtGTTTGG-TA-ATAC-ACGACGAt 5'
::|:|| || | | |||||||
Ref: 5' caTGAGCCTATGGAAGATGCTGCTc 3'
>hsa-miR-15a	NM_001083124	160	-16.6	2 21	444 468	22	0.6364	0.7727
Query: 3' gtGTTTGG-TA-ATAC-ACGACGAt 5'
::|:|| || | | |||||||
Ref: 5' caTGAGCCTATGGAAGATGCTGCTc 3'
>hsa-miR-15a	NM_001113541	160	-16.6	2 21	444 468	22	0.6364	0.7727
Query: 3' gtGTTTGG-TA-ATAC-ACGACGAt 5'
::|:|| || | | |||||||
Ref: 5' caTGAGCCTATGGAAGATGCTGCTc 3'
>hsa-miR-15a	NM_017860	145	-16.33	2 18	84 107	18	0.5556	0.7778
Query: 3' gtgttTGGTA-ATA-CACGACGAt 5'
:|::| :| |||||||
Ref: 5' gcgctGCTGTGGGTCCTGCTGCTg 3'
>hsa-miR-15a	NM_004402	163	-21.36	2 21	516 539	22	0.6818	0.7727
Query: 3' gtGTT-TGG-T-AATACACGACGAt 5'
||| :|| | |: ||||||||
Ref: 5' gaCAACGCCGAGCTG-GTGCTGCTc 3'
>hsa-miR-15a	NM_021945	150	-21.05	2 11	519 540	9	1	1
Query: 3' gtgtttggtaatACACGACGAt 5'
|||||||||
Ref: 5' cggccggcggccTGTGCTGCTg 3'
>hsa-miR-15a	NM_021945	144	-17.69	2 21	1225 1251	24	0.5417	0.6667
Query: 3' gtGTTTG-GT-A-AT-AC-ACGACGAt 5'
|:::| || | | |||||||
Ref: 5' ctCGGGCGCAGGGGAGGGCTGCTGCTc 3'
>hsa-miR-15a	NM_021945	143	-11.81	2 17	810 831	16	0.6875	0.6875
Query: 3' gtgtttGGTAATA-CACGACGAt 5'
|| | | |||||||
Ref: 5' ccccttCC-TGCTCATGCTGCTc 3'
>hsa-miR-15a	NM_021945	142	-16.55	2 20	1696 1716	18	0.5556	0.7222
Query: 3' gtgTTTGGTAATACACGACGAt 5'
:|:| : | |||||||
Ref: 5' gggGAGCAGCCA-CTGCTGCTc 3'
>hsa-miR-15a	NM_021945	140	-15.6	2 9	3407 3428	7	1	1
Query: 3' gtgtttggtaatacACGACGAt 5'
|||||||
Ref: 5' ctttccacccggccTGCTGCTt 3'
>hsa-miR-15a	NM_015482	157	-17.25	2 20	287 306	18	0.7222	0.7778
Query: 3' gtgTTTGGTAATACACGACGAt 5'
|:||| | ||||||||
Ref: 5' agaAGACC-CT-CGTGCTGCTc 3'
>hsa-miR-15a	NM_015482	150	-16.01	2 21	183 203	20	0.65	0.7
Query: 3' gtGTTTGGTAATAC-ACGACGAt 5'
|: ||| | | |||||||
[truncated: 1,046,576+ more rows]
