# Supplementary material for: Profiling and bioinformatics analyses reveal differential circular RNA expression in radioresistant esophageal cancer cells
Source: J Transl Med. 2016 Jul 28;14:225. doi: 10.1186/s12967-016-0977-7 (PMC4964270; doi:10.1186/s12967-016-0977-7)
Supplement: Supplementary file 5 — 10.1186/s12967-016-0977-7 circRNA_miRNA.target gene.GO. [file 12967_2016_977_MOESM5_ESM.xlsx]

## Sheet: upregulated
Ontology	Class	number_of_circRNA_miRNA	genes_of_circRNA_miRNA
biological_process	biological adhesion	1008	NM_001077401;NM_000314;NM_004995;NR_023917;NM_013423;NM_013427;NM_006125;NM_000020;NM_003246;NM_001136530;NM_001136528;NM_006216;NM_003013;NM_005337;NM_003238;NR_027638;NM_001135599;NR_027639;NM_003816;NR_027878;NM_001098210;NM_004393;NM_003625;NM_000212;NM_000029;NM_025157;NM_000090;NM_001034957;NM_000459;NM_023068;NM_000537;NM_014000;NM_001005609;NM_138297;NM_001003828;NM_033514;NM_133376;NM_21…
biological_process	biological regulation	11199	NM_004925;NM_001650;NM_001170;NM_198098;NR_002817;NM_000490;NM_004028;NM_003013;NM_003392;NM_002336;NM_004423;NM_020335;NM_003012;NM_004422;NM_003015;NM_004421;NM_000029;NM_000537;NM_032049;NM_001643;NM_000039;NM_009585;NM_000482;NM_000685;NM_001645;NM_004835;NR_028414;NM_031850;NR_028413;NM_000041;NM_019074;NM_000686;NM_014909;NM_004787;NM_001118888;NM_000660;NM_001147;NM_002006;NM_015985;NM_003…
1039469;NM_015376;NM_004826;NM_004438;NM_181801;NM_001048;NM_004036;NM_001203;NR_003922;NM_005166;NM_018697;NM_001164738;NM_001079860;NM_006909;NM_001005275;NM_203468;NM_001004730;NM_001130964;NM_005168;NM_001128915;NM_130471;NM_001031812;NM_006206;NM_015705;NM_015432;NM_003879;NM_000639;NM_006422;NM_001001938;NM_001039583;NM_033023;NM_139241;NM_181893;NM_080722;NM_001901;NM_001145157;NM_002921;N…
14;NM_004683;NM_001002245;NM_001235;NM_002155;NM_032817;NM_018421;NM_001123392;NM_017752;NM_000446;NM_080750;NM_139344;NM_015079;NM_000363;NM_021102;NM_001256;NM_016238;NM_032741;NM_007355;NM_003062;NM_006412;NM_006411;NM_001012727;NM_175848;NM_014390;NM_001076683;NM_012199;NM_001164623;NM_005392;NM_003601;NM_145902;NM_153046;NM_145899;NM_001128852;NM_004893;NM_152991;NM_183353;NM_080618;NM_01864…
138370;NM_181453;NM_016106;NM_001025595;NM_019010;NM_002710;NM_006129;NM_001199;NM_016434;NM_032957;NM_020165;NM_031232;NM_031266;NM_000786;NM_003069;NM_173199;NM_015690;NM_001114185;NM_174978;NM_001007214;NM_001360;NM_000318;NM_001079867;NM_004499;NM_000431;NM_006317;NM_001130928;NM_139035;NM_017944;NM_001130927;NM_001163817;NM_001012728;NM_012326;NM_002965;NM_014412;NM_153450;NM_175875;NM_03123…
biological_process	cell killing	95	NM_002856;NM_001135768;NM_001042724;NM_000882;NM_006505;NM_002187;NM_006566;NM_001135770;NM_001135769;NM_019604;NM_004580;NM_183234;NM_183235;NM_183236;NM_000593;NM_080921;NM_001142353;NM_002185;NM_053282;NM_021132;NM_002838;NM_001142354;NM_004313;NM_199004;NM_001911;NR_003187;NM_000265;NM_001737;NM_000477;NM_001972;NM_019624;NM_012448;NM_147130;NM_002286;NM_203444;NM_005345;NM_004048;NM_00111493…
biological_process	cellular component organization or biogenesis	4734	NR_001284;NM_001040114;NM_032470;NM_002474;NM_002317;NM_019105;NM_000052;NM_001040113;NM_022844;NM_025248;NM_015556;NM_001011513;NM_001011515;NM_001011516;NM_006457;NM_001098210;NM_003396;NM_004143;NM_002968;NM_001144887;NM_001098209;NM_130851;NM_001144885;NM_003987;NM_003989;NM_000514;NM_001144886;NM_003990;NM_003988;NM_000278;NM_199231;NM_130850;NM_001202;NM_001904;NM_001127892;NM_016932;NM_013…
5;NM_007067;NM_002911;NM_001164719;NM_018097;NM_024670;NM_000435;NM_001135023;NM_145869;NM_006091;NM_016341;NM_033389;NM_004160;NR_003104;NM_020979;NM_004813;NR_024462;NM_004856;NM_183040;NM_014171;NM_181829;NM_004756;NM_004301;NM_001007070;NM_002332;NM_024505;NM_002185;NM_001135772;NM_000173;NM_130804;NM_130834;NM_001123065;NM_023034;NM_002284;NM_003873;NM_017645;NM_005163;NM_013312;NM_170733;NM…
biological_process	cellular process	18679	NM_001048173;NM_016828;NM_021147;NM_016821;NM_003925;NM_001048172;NM_001048174;NM_016820;NM_002528;NM_016819;NM_016827;NM_001015052;NM_001128425;NM_016826;NM_002434;NM_002542;NM_016829;NM_012222;NM_003211;NM_014311;NM_001048171;NM_001015054;NM_003013;NM_003392;NM_002336;NM_004423;NM_020335;NM_003012;NM_004422;NM_003015;NM_004421;NM_000029;NM_000537;NM_032049;NM_001643;NM_000039;NM_009585;NM_00048…
NM_000036;NM_002566;NM_012229;NM_001905;NM_001080485;NR_024569;NM_001006944;NM_001126106;NM_015655;NM_138714;NM_001605;NM_001134408;NM_014291;NM_001161501;NM_022089;NM_172232;NM_032347;NM_000617;NM_024840;NM_022739;NM_007178;NM_020117;NM_004559;NM_019098;NM_001128855;NM_173353;NM_012089;NM_003086;NM_001696;NM_016563;NM_138467;NM_000545;NM_003017;NM_004175;NM_001101338;NM_018208;NM_005877;NM_00609…
84;NM_014596;NM_025049;NM_001017392;NM_003046;NM_001040424;NM_001146327;NM_000532;NM_005620;NM_003176;NM_201568;NM_052911;NM_175630;NM_013282;NM_001130079;NM_003143;NM_024007;NM_001134420;NM_153257;NM_014874;NM_001002019;NM_001682;NM_001142554;NM_144694;NM_001676;NM_005924;NM_001064;NM_001142333;NM_001127328;NM_001082577;NM_000317;NR_028090;NM_001002251;NM_021249;NM_032494;NM_001042415;NM_001460;…
_203475;NM_001145123;NM_001134851;NM_001142624;NM_023919;NM_005921;NM_001127644;NM_175738;NM_182644;NM_030908;NM_001112812;NM_015650;NM_033223;NM_020988;NM_001013356;NM_001128610;NM_001128167;NM_015075;NM_172216;NM_138797;NM_005273;NM_005286;NM_001257;NM_003482;NM_024494;NM_016004;NM_001042454;NM_001143682;NM_001007559;NR_002191;NM_181744;NM_001131055;NM_016334;NM_153819;NM_001144935;NM_001098721…
NM_020980;NM_001797;NM_018369;NM_004279;NM_004328;NM_000786;NM_001007271;NM_145738;NM_004870;NM_052838;NM_178504;NM_016539;NM_001003895;NM_001083308;NM_015180;NM_016183;NM_001142767;NM_048368;NM_001114331;NM_001941;NM_004934;NR_028319;NM_001426;NM_004366;NM_000272;NM_080386;NM_005028;NM_022128;NM_015879;NM_001161444;NM_004245;NM_012260;NM_018899;NM_002720;NM_138644;NM_015965;NM_003522;NM_004206;N…
1;NM_001164182;NM_004171;NM_033123;NM_002636;NM_012166;NM_201653;NM_014234;NM_139035;NM_003075;NM_022734;NM_004211;NM_003006;NM_020369;NM_004847;NM_001128173;NM_022082;NM_001755;NM_017814;NM_007356;NM_020189;NM_138335;NM_148956;NM_022112;NM_015009;NM_080800;NM_001441;NM_177999;NM_003547;NM_020804;NM_018281;NM_003252;NM_016140;NM_001102608;NM_181671;NM_001033576;NM_013451;NM_001159699;NR_024518;NM…
NM_007241;NM_030915;NM_014079;NM_153695;NM_144976;NM_006874;NM_001143823;NM_005407;NM_015942;NM_181491;NM_016260;NM_013320;NM_004735;NM_005254;NM_001142355;NM_023000;NM_007084;NM_001572;NM_001098169;NM_170674;NM_006662;NM_002199;NM_016654;NM_018953;NM_005240;NM_003419;NM_212479;NM_001079526;NM_006454;NM_004779;NM_024567;NM_003851;NM_003450;NM_020436;NM_004029;NM_181427;NM_001166220;NM_006193;NM_0…
biological_process	developmental process	6250	NM_003013;NM_003392;NM_002336;NM_004423;NM_020335;NM_003012;NM_004422;NM_003015;NM_004421;NM_024336;NM_024337;NM_001964;NM_024426;NM_024424;NM_000378;NM_001145302;NM_014009;NM_005337;NM_003821;NM_000022;NM_003664;NM_005146;NM_012448;NM_207519;NM_001024809;NM_006060;NM_001135052;NM_000270;NM_003938;NM_001042771;NM_006889;NM_080921;NM_003152;NM_144949;NM_003242;NM_001024847;NM_175862;NM_021958;NM_0…
M_001031685;NM_001130523;NR_027638;NM_005094;NM_012181;NM_001164266;NM_001098503;NM_001113511;NM_003865;NM_015071;NM_004018;NM_183356;NM_130436;NM_014215;NM_020368;NM_001145638;NM_022440;NM_182852;NM_134260;NM_015716;NM_205835;NM_001259;NM_198545;NR_028035;NM_153649;NM_000832;NM_203458;NM_181696;NM_181809;NM_001113239;NM_002820;NM_000206;NM_001128835;NM_020433;NM_001098511;NM_001098816;NM_0010244…
NM_004102;NM_003356;NM_031466;NM_003225;NM_016180;NM_005797;NM_003101;NM_002923;NM_001042;NM_016261;NM_004362;NM_145207;NM_183060;NM_182981;NM_001163297;NM_001142413;NM_004926;NM_024835;NM_182723;NM_004052;NM_006767;NM_012210;NM_001142646;NM_001328;NM_001142271;NM_134259;NM_032028;NM_001340;NM_000962;NM_001746;NM_002386;NM_005059;NM_198428;NM_080591;NM_006760;NM_007098;NM_152742;NM_139347;NM_0529…
biological_process	establishment of localization	5086	NM_014294;NM_012090;NM_005348;NM_003262;NM_015380;NM_012458;NM_002154;NR_028383;NM_012192;NM_001145951;NM_003133;NM_007107;NM_016724;NM_001130440;NM_012459;NM_012460;NM_003136;NM_004085;NM_016725;NM_003134;NM_001146282;NM_012456;NM_016729;NM_001017963;NM_003139;NM_000802;NM_020243;NM_015161;NM_003144;NM_006947;NM_003135;NM_003145;NM_012243;NM_006416;NM_001042498;NM_001032289;NM_015139;NM_005660;N…
NM_032177;NM_201569;NM_020189;NM_145892;NM_015327;NM_002370;NM_005115;NM_198887;NM_145891;NR_002473;NM_006985;NM_031216;NM_138285;NM_001142334;NR_024500;NM_006775;NM_001042540;NM_001099686;NM_013264;NM_018723;NM_014740;NM_173156;NM_002532;NM_002137;NM_022053;NM_017575;NM_001135187;NM_206854;NM_206853;NM_001011537;NR_027155;NM_018698;NM_007242;NM_001011724;NM_005124;NM_002024;NM_054016;NM_006527;N…
biological_process	growth	1093	NM_001389;NM_001007156;NM_002530;NM_199168;NM_000609;NM_001033886;NM_001012338;NM_002163;NM_001159740;NM_004345;NM_001127443;NM_000250;NM_004139;NM_000594;NM_001911;NR_002724;NM_001001547;NM_001127444;NM_002187;NM_000572;NM_001001548;NM_003264;NM_000072;NM_000242;NM_002468;NM_001039661;NM_148910;NM_001972;NM_000619;NM_022162;NM_000595;NM_000029;NM_002763;NM_016834;NM_000537;NM_005909;NM_001123067…
biological_process	immune system process	1979	NM_001081976;NM_000676;NM_020683;NM_001135052;NM_002133;NM_000139;NM_012296;NM_000677;NM_003177;NM_001037814;NM_002663;NM_002001;NM_004106;NM_080491;NM_001451;NM_001145302;NM_014009;NM_005337;NM_003821;NM_000022;NM_003664;NM_005146;NM_012448;NM_207519;NM_001024809;NM_006060;NM_000270;NM_003938;NM_001042771;NM_006889;NM_080921;NM_003152;NM_144949;NM_003242;NM_001024847;NM_175862;NM_021958;NM_00519…
biological_process	localization	5983	NM_019074;NM_000686;NM_014909;NM_004787;NM_001118888;NM_000660;NM_001147;NM_002006;NM_015985;NM_003246;NM_000041;NM_001118887;NM_001735;NM_013372;NM_014294;NM_012090;NM_005348;NM_003262;NM_015380;NM_012458;NM_002154;NR_028383;NM_012192;NM_001145951;NM_003133;NM_007107;NM_016724;NM_001130440;NM_012459;NM_012460;NM_003136;NM_004085;NM_016725;NM_003134;NM_001146282;NM_012456;NM_016729;NM_001017963;N…
000122;NM_016656;NM_006006;NR_002453;NM_021955;NM_024923;NM_018688;NR_002944;NM_001017958;NM_004356;NM_000088;NM_020399;NM_001014838;NM_005904;NR_026752;NM_002886;NM_001040134;NM_182775;NM_005704;NM_001145358;NM_024844;NM_001003398;NM_001160423;NM_152564;NM_001014449;NM_001166226;NM_006855;NM_007044;NM_005652;NR_027154;NM_001011725;NM_007172;NM_018080;NM_014000;NM_006812;NM_021189;NM_004842;NM_00…
biological_process	locomotion	1247	NM_019074;NM_000686;NM_014909;NM_004787;NM_001118888;NM_000660;NM_001147;NM_002006;NM_015985;NM_003246;NM_000041;NM_001118887;NM_001735;NM_013372;NM_001098210;NM_003565;NM_004389;NM_001098209;NM_001164883;NM_021080;NM_001904;NM_025179;NM_018848;NM_024649;NM_031885;NM_033028;NM_170784;NM_002941;NM_001128929;NM_002942;NM_133631;NM_001145845;NM_001145155;NM_001025369;NM_000212;NM_001077401;NM_000029…
biological_process	metabolic process	14284	NM_001048173;NM_016828;NM_021147;NM_016821;NM_003925;NM_001048172;NM_001048174;NM_016820;NM_002528;NM_016819;NM_016827;NM_001015052;NM_001128425;NM_016826;NM_002434;NM_002542;NM_016829;NM_012222;NM_003211;NM_014311;NM_001048171;NM_001015054;NM_000029;NM_000537;NM_032049;NM_001643;NM_000039;NM_009585;NM_000482;NM_000685;NM_001645;NM_004835;NR_028414;NM_031850;NR_028413;NM_000041;NR_029374;NM_01400…
650;NM_001144032;NM_001163150;NM_177969;NM_004135;NM_004998;NM_000176;NM_198269;NM_001077474;NM_001048200;NM_006705;NM_001145649;NM_203391;NM_001146056;NM_006035;NM_006936;NM_031482;NM_001114176;NM_033246;NM_005460;NM_001144917;NM_000534;NM_001042403;NM_017437;NM_145792;NM_152455;NM_001003684;NM_145642;NM_003435;NR_024629;NM_138381;NM_007375;NM_001762;NM_014826;NM_000167;NM_001143962;NM_002512;NM…
_024670;NM_020973;NM_000271;NM_173620;NM_001135162;NM_206808;NM_001161659;NM_152463;NM_031407;NM_016341;NM_033389;NM_006172;NM_019076;NM_005108;NM_016836;NM_000107;NR_003104;NM_002770;NM_001003788;NM_005346;NM_153029;NM_016059;NM_006693;NM_002180;NM_182702;NM_020979;NM_000199;NM_030965;NM_020993;NM_024945;NM_174916;NM_173492;NM_005058;NR_024462;NM_007002;NM_012347;NM_001009933;NM_006213;NM_139072…
NM_022770;NM_001145026;NM_002930;NM_002778;NM_005502;NM_001985;NM_001100431;NM_001142646;NM_178040;NM_001328;NM_001124;NM_173054;NM_000370;NM_001166304;NM_031284;NM_015553;NM_001164277;NM_012400;NM_001098207;NM_001010887;NM_001025088;NM_007170;NM_007125;NR_023314;NM_001126115;NM_024991;NM_002104;NR_027928;NM_180699;NM_007314;NM_001238;NM_001042376;NM_004238;NR_027415;NM_001005376;NM_001135211;NM_…
3;NM_006884;NM_006164;NM_006106;NM_030809;NM_017714;NM_003078;NM_021784;NM_001145512;NM_172197;NM_005098;NM_032199;NM_005568;NM_033334;NM_019040;NM_024017;NM_005595;NM_007005;NM_002968;NM_000554;NM_199135;NM_012218;NM_032427;NM_006472;NM_005193;NM_207037;NM_001080955;NM_172373;NM_004514;NM_003442;NM_197977;NM_020999;NM_001426;NM_153693;NM_014952;NM_015267;NM_001329;NM_004451;NM_178548;NM_000192;N…
biological_process	multi-organism process	1270	NM_006072;NM_001145103;NM_001144904;NM_001144894;NM_002856;NM_004356;NM_021130;NM_006292;NM_001145512;NM_005595;NM_145902;NM_001042724;NM_001007156;NM_001329;NM_002569;NR_024608;NM_002312;NM_003169;NM_145899;NM_001005373;NM_021144;NM_001128217;NR_003682;NM_001144893;NM_003472;NR_026708;NM_001001435;NM_006154;NM_002530;NM_002982;NM_001136180;NM_000208;NM_001111020;NM_001135937;NM_001144908;NM_1459…
biological_process	multicellular organismal process	7966	NM_003013;NM_003392;NM_002336;NM_004423;NM_020335;NM_003012;NM_004422;NM_003015;NM_004421;NM_024336;NM_024337;NM_001964;NM_024426;NM_024424;NM_000378;NM_001130845;NM_021975;NM_145333;NM_032415;NM_003921;NM_002163;NM_001164278;NM_033295;NM_018445;NM_000207;NR_029374;NM_002727;NM_001134941;NM_003357;NR_024137;NM_001145302;NM_014009;NM_001159740;NM_001806;NM_145725;NM_001024736;NM_001165412;NM_05288…
831;NR_028400;NM_001164549;NM_005052;NM_001164556;NR_024259;NM_001101;NM_001144003;NM_001024660;NM_001014431;NM_002292;NM_001143810;NM_002834;NM_001627;NM_006340;NM_001144009;NM_001012516;NM_152414;NM_001144059;NM_016522;NM_006574;NM_001164538;NM_175607;NM_001083893;NM_001012959;NM_001406;NM_012428;NM_001164546;NM_001255;NM_001136025;NM_001128085;NM_001144004;NM_181598;NM_014249;NM_000194;NM_0042…
6884;NM_001004491;NM_138981;NM_001001824;NM_001048166;NM_022803;NM_001128306;NM_001142339;NM_030582;NM_001033054;NM_006352;NM_002555;NM_001012720;NM_181784;NM_030774;NM_001164773;NM_001001965;NM_003226;NM_001001659;NM_001098520;NM_152594;NM_001498;NM_000332;NM_017542;NM_139281;NM_002569;NM_014000;NM_001146115;NR_001284;NM_173814;NM_001136154;NM_002713;NM_001039111;NM_003323;NM_004335;NM_213636;NM…
biological_process	negative regulation of biological process	2220	NM_019074;NM_000686;NM_014909;NM_004787;NM_001118888;NM_000660;NM_001147;NM_002006;NM_015985;NM_003246;NM_000041;NM_001118887;NM_001735;NM_013372;NM_001130845;NM_004178;NM_001633;NM_000207;NM_001160259;NM_001031849;NM_014009;NM_000090;NM_001048230;NM_003820;NM_021044;NM_000022;NM_001128911;NM_001160226;NM_001134738;NM_006196;NM_181780;NM_002133;NM_001725;NM_001841;NM_021724;NM_030571;NM_003238;NM…
biological_process	positive regulation of biological process	2902	NM_001145302;NM_014009;NM_005337;NM_003821;NM_000022;NM_003664;NM_005146;NM_012448;NM_207519;NM_001024809;NM_006060;NM_001135052;NM_000270;NM_003938;NM_001042771;NM_006889;NM_080921;NM_003152;NM_144949;NM_003242;NM_001024847;NM_175862;NM_021958;NM_005191;NM_001079;NM_000418;NM_024528;NM_003177;NM_000964;NM_005356;NM_001145301;NM_002838;NM_014011;NM_000586;NM_001114377;NM_000600;NM_002221;NM_01838…
biological_process	regulation of biological process	10488	NM_003013;NM_003392;NM_002336;NM_004423;NM_020335;NM_003012;NM_004422;NM_003015;NM_004421;NM_000029;NM_000537;NM_032049;NM_001643;NM_000039;NM_009585;NM_000482;NM_000685;NM_001645;NM_004835;NR_028414;NM_031850;NR_028413;NM_000041;NM_019074;NM_000686;NM_014909;NM_004787;NM_001118888;NM_000660;NM_001147;NM_002006;NM_015985;NM_003246;NM_001118887;NM_001735;NM_013372;NM_001964;NM_024426;NM_024424;NM_…
00076;NM_000813;NR_024320;NR_027058;NM_007226;NM_001018065;NM_004761;NM_001004758;NM_006137;NM_001130923;NM_018031;NM_032435;NM_173641;NM_002098;NM_018979;NM_000455;NM_153835;NM_016271;NM_001166049;NR_002712;NM_001142797;NM_001144886;NM_020919;NM_001302;NM_006988;NM_021080;NM_001085049;NM_003745;NM_002213;NM_020345;NM_001160124;NM_002839;NM_004384;NM_022574;NM_001134432;NM_014017;NM_020205;NM_145…
03324;NM_022130;NM_001077491;NM_001628;NM_001040708;NM_021783;NM_001085464;NR_003190;NM_001045479;NM_001040282;NM_000599;NM_145686;NM_032045;NM_024003;NM_016495;NM_022716;NM_001001791;NM_145912;NM_021940;NM_016151;NM_133454;NM_004456;NM_213618;NM_005269;NM_001143966;NM_020239;NM_018209;NM_181351;NM_022650;NM_019020;NM_006105;NM_145313;NM_138430;NM_173161;NM_012287;NM_144572;NM_174936;NM_001040275…
M_173192;NM_153769;NM_020160;NM_006958;NM_030661;NM_003594;NM_001207;NM_181335;NM_003247;NM_152278;NM_006271;NM_138559;NM_152293;NM_138780;NM_004653;NM_178153;NM_001142726;NM_006084;NM_003714;NM_032051;NM_182798;NM_001517;NM_001033045;NM_198976;NM_033113;NM_198589;NM_004006;NM_003432;NM_004510;NM_004007;NM_005584;NM_001130834;NM_006361;NM_005681;NM_014477;NR_028093;NM_197968;NM_203374;NM_203402;N…
biological_process	reproduction	1659	NM_006072;NM_001145103;NM_001144904;NM_001144894;NM_002856;NM_004356;NM_021130;NM_006292;NM_001145512;NM_005595;NM_145902;NM_001042724;NM_001007156;NM_001329;NM_002569;NR_024608;NM_002312;NM_003169;NM_145899;NM_001005373;NM_021144;NM_001128217;NR_003682;NM_001144893;NM_003472;NR_026708;NM_001001435;NM_006154;NM_002530;NM_002982;NM_001136180;NM_000208;NM_001111020;NM_001135937;NM_001144908;NM_1459…
biological_process	reproductive process	1569	NM_006072;NM_001145103;NM_001144904;NM_001144894;NM_002856;NM_004356;NM_021130;NM_006292;NM_001145512;NM_005595;NM_145902;NM_001042724;NM_001007156;NM_001329;NM_002569;NR_024608;NM_002312;NM_003169;NM_145899;NM_001005373;NM_021144;NM_001128217;NR_003682;NM_001144893;NM_003472;NR_026708;NM_001001435;NM_006154;NM_002530;NM_002982;NM_001136180;NM_000208;NM_001111020;NM_001135937;NM_001144908;NM_1459…
biological_process	response to stimulus	8748	NM_001048173;NM_016828;NM_021147;NM_016821;NM_003925;NM_001048172;NM_001048174;NM_016820;NM_002528;NM_016819;NM_016827;NM_001015052;NM_001128425;NM_016826;NM_002434;NM_002542;NM_016829;NM_012222;NM_003211;NM_014311;NM_001048171;NM_001015054;NM_003013;NM_003392;NM_002336;NM_004423;NM_020335;NM_003012;NM_004422;NM_003015;NM_004421;NM_138763;NM_001126114;NM_000623;NM_000029;NM_001156;NM_004240;NM_00…
;NM_198440;NM_003789;NM_006504;NM_001143982;NM_002957;NM_001142625;NM_198679;NM_001165947;NM_003590;NM_021818;NM_004326;NM_207374;NR_024043;NM_000461;NM_001145816;NM_001005853;NM_015675;NM_177976;NM_001116;NM_001164000;NM_058238;NM_007315;NM_001006626;NM_001162497;NM_001040195;NM_013982;NM_001024847;NM_006676;NM_181738;NM_001161563;NM_001165037;NM_001001487;NM_016166;NM_001001486;NM_017700;NM_033…
_001127610;NM_000608;NM_002164;NM_005194;NM_002558;NM_004878;NM_001135701;NM_001639;NM_019863;NM_203416;NR_028290;NM_004244;NM_002964;NM_080682;NM_145637;NM_198448;NM_001078;NM_002768;NM_001083314;NM_001164623;NM_001128852;NM_001004317;NM_022720;NM_001128854;NM_015908;NM_177438;NM_001128853;NM_024674;NM_030621;NM_012154;NM_004925;NM_000364;NM_005955;NM_021871;NM_001142;NM_033087;NM_001144879;NM_0…
biological_process	rhythmic process	184	NM_005238;NM_000029;NM_006174;NM_000537;NM_176875;NM_003317;NM_015339;NM_003392;NM_006733;NM_139320;NM_001005862;NM_003489;NM_001619;NM_001122740;NM_023067;NM_020251;NM_001432;NM_004448;NM_000125;NM_001162422;NM_001203;NM_001956;NM_000916;NM_004041;NM_001122741;NR_026718;NM_002256;NM_181446;NM_001143820;NM_181442;NM_001455;NM_001079668;NM_004313;NM_000145;NM_199004;NM_001238;NM_148911;NM_00112274…
biological_process	signaling	5989	NM_003013;NM_003392;NM_002336;NM_004423;NM_020335;NM_003012;NM_004422;NM_003015;NM_004421;NM_001130063;NM_000811;NM_021912;NM_002088;NM_000171;NM_001127323;NM_000360;NM_139320;NM_007327;NM_001114329;NM_001135745;NM_000838;NM_021569;NM_032409;NR_028041;NM_003038;NM_001127221;NM_001166060;NR_003921;NM_004562;NM_001510;NM_033011;NM_000845;NM_000832;NM_021956;NM_007262;NM_016848;NM_199292;NM_00116441…
001077183;NM_001098200;NM_001030013;NR_024394;NM_139013;NM_001147;NM_001144914;NM_020997;NM_175062;NM_004578;NM_005430;NM_003036;NM_001037954;NM_015881;NM_001038702;NM_003974;NM_212492;NM_176796;NM_001033055;NM_000040;NM_183227;NM_052892;NM_144729;NM_016087;NM_000044;NM_020673;NM_003816;NM_003929;NM_007264;NM_007271;NM_006203;NM_001005276;NR_024548;NM_033020;NM_001077704;NM_002927;NM_198569;NM_00…
biological_process	single-organism process	14939	NM_001048173;NM_016828;NM_021147;NM_016821;NM_003925;NM_001048172;NM_001048174;NM_016820;NM_002528;NM_016819;NM_016827;NM_001015052;NM_001128425;NM_016826;NM_002434;NM_002542;NM_016829;NM_012222;NM_003211;NM_014311;NM_001048171;NM_001015054;NM_003013;NM_003392;NM_002336;NM_004423;NM_020335;NM_003012;NM_004422;NM_003015;NM_004421;NM_024336;NM_024337;NM_019074;NM_000686;NM_014909;NM_004787;NM_00111…
_005662;NM_001112800;NM_001829;NM_198386;NM_006154;NM_174872;NM_003374;NM_000710;NM_000844;NM_178123;NM_001160110;NM_001288;NM_001146054;NM_032452;NM_006078;NM_006073;NM_001136530;NM_001144967;NM_007308;NM_001145853;NM_000723;NM_000345;NM_001626;NM_001114086;NM_001135956;NM_012152;NM_014405;NM_002660;NM_000388;NM_198377;NM_002903;NM_020433;NM_001166055;NM_001144964;NM_000794;NM_198387;NM_000720;N…
66;NM_017700;NM_012365;NM_005863;NM_001005328;NM_001033030;NM_012121;NM_001005619;NM_153499;NM_001111322;NM_001030312;NM_054107;NM_014571;NM_003212;NM_005233;NM_001102386;NM_001004737;NM_007223;NM_015973;NM_032554;NM_001001669;NM_016341;NM_006172;NM_004160;NM_015832;NM_016204;NM_006637;NM_001092;NM_000428;NM_031934;NM_001113380;NM_139072;NM_012257;NM_006176;NM_202468;NM_001005279;NM_019897;NM_020…
138375;NM_013262;NM_001025089;NR_028036;NM_018951;NM_024009;NM_031882;NM_004053;NM_012182;NM_173089;NM_001025252;NM_021947;NM_000983;NM_001553;NM_172244;NM_002103;NM_001166163;NM_003285;NM_153619;NM_014253;NM_001008844;NM_021999;NM_031856;NM_004994;NM_002632;NM_005149;NM_182743;NM_001042536;NM_003710;NM_020536;NM_031864;NM_004148;NM_006581;NM_002025;NM_001080461;NM_002573;NM_031861;NM_021067;NM_2…
98;NM_015429;NM_181332;NM_024574;NM_199511;NM_006485;NM_024301;NM_152403;NM_001136114;NM_001996;NM_014070;NM_007046;NM_001008697;NM_058175;NM_021110;NR_027398;NM_182801;NM_001039885;NM_006329;NM_000917;NM_001034852;NM_001077366;NM_022834;NM_002639;NM_022137;NM_199512;NM_006533;NM_182487;NM_001142596;NM_001136113;NM_030929;NM_015507;NM_001235;NM_001283;NM_015386;NR_024273;NM_020150;NM_001009555;NM…
cellular_component	cell	23398	NM_007294;NR_027676;NM_020461;NM_007298;NM_001071775;NM_001085365;NM_052903;NM_007299;NM_025029;NM_014444;NM_001102610;NM_007300;NM_007297;NM_021107;NM_080746;NM_002520;NM_004178;NM_014390;NM_001280;NR_028476;NM_020191;NM_001002;NM_146388;NM_012143;NM_001098208;NR_023313;NM_000983;NM_001142930;NM_000207;NM_031370;NR_026973;NM_148976;NM_001166135;NM_004698;NM_016505;NM_001033930;NM_015920;NM_01961…
M_005063;NM_003849;NM_001072;NM_020662;NM_153486;NM_006114;NM_015343;NM_152246;NM_001001790;NM_001024457;NM_007000;NM_033240;NM_152707;NM_033498;NM_001142449;NM_001014449;NM_152511;NM_018404;NM_000636;NR_002824;NM_006472;NM_001042747;NM_014820;NM_145867;NM_148923;NM_018360;NM_014765;NM_147157;NM_001862;NM_004279;NM_015180;NM_181711;NM_133331;NM_007172;NM_022803;NM_001144882;NM_001128127;NM_001136…
109878;NM_005932;NM_018223;NM_033171;NM_018082;NM_018657;NM_152991;NM_015339;NM_001127457;NM_181868;NM_001001577;NM_001166139;NM_020707;NR_003682;NM_000103;NM_024572;NM_152736;NM_001135048;NM_016227;NM_032049;NM_016286;NM_033419;NM_006052;NM_001164780;NM_030900;NM_018263;NM_021640;NR_001555;NM_013241;NM_020861;NM_006348;NM_181505;NM_004985;NM_173206;NM_003801;NM_002762;NM_001012706;NM_139118;NM_0…
735;NM_001085471;NM_000542;NM_024710;NM_016562;NM_198218;NR_027672;NM_016613;NM_080759;NM_001912;NM_002410;NM_001128912;NM_015151;NM_001042546;NM_002466;NM_003730;NM_003470;NM_005440;NM_175609;NM_005876;NM_007351;NM_016002;NM_172250;NM_004890;NM_006145;NM_020905;NM_003655;NM_001083965;NM_015340;NM_001040667;NM_054111;NM_001518;NM_001039697;NR_028444;NM_001142279;NM_003362;NM_014480;NM_000762;NM_0…
4836;NM_001003801;NM_005474;NM_005600;NM_002594;NM_006447;NM_001001420;NM_004831;NM_138376;NM_014517;NM_001145425;NM_001002296;NM_183421;NM_133625;NM_005734;NM_002608;NM_017864;NM_001163636;NM_145271;NM_006258;NM_001136275;NM_016383;NM_006330;NR_027169;NM_213605;NM_020807;NM_013393;NM_170691;NM_016817;NM_001146286;NM_015543;NM_001145156;NM_001009958;NM_139315;NR_023921;NM_152495;NM_030762;NM_0312…
000247;NM_030657;NM_016944;NM_001105580;NM_172108;NM_031467;NM_003716;NM_001737;NM_001144996;NM_144585;NM_001164616;NM_002242;NM_001165978;NM_000747;NM_001145851;NM_000806;NM_001135050;NM_015641;NM_004770;NM_178860;NM_002251;NM_001101648;NM_001161577;NM_000562;NM_001001132;NM_004171;NM_001009571;NM_001009562;NM_001098722;NM_180991;NR_026795;NM_002117;NM_177550;NM_001001891;NM_001130984;NM_171828;…
295;NM_014744;NM_203453;NM_001129728;NM_005744;NM_001004478;NR_024136;NM_016641;NM_004886;NM_020801;NM_001042472;NM_015916;NM_005311;NM_001013746;NM_006575;NM_001002925;NM_005073;NM_020902;NM_024114;NM_198387;NM_001143973;NM_003326;NM_178272;NM_144679;NM_001163334;NM_031914;NM_001145434;NM_194454;NM_003994;NR_029395;NM_197939;NM_153834;NM_020335;NM_001099771;NM_052945;NM_016616;NR_003024;NM_00116…
6;NM_001140;NM_001077415;NM_175569;NM_014784;NM_001142966;NM_002084;NM_005725;NM_004347;NM_080913;NM_001105243;NM_002099;NM_001004706;NM_001843;NM_000949;NM_001004748;NM_001127245;NM_018937;NM_001105522;NM_001135659;NM_198196;NM_177458;NM_014011;NM_001004456;NM_014676;NM_001142557;NM_007245;NM_001135655;NM_012472;NM_001145176;NM_001160171;NM_001004714;NM_019612;NM_198682;NM_001134368;NM_001122979…
cellular_component	cell junction	585	NR_027910;NM_016337;NM_004925;NM_001134999;NM_001135734;NM_001113512;NM_001098210;NM_007073;NM_173176;NM_024009;NM_004948;NM_004393;NM_001037281;NM_201555;NM_032094;NM_178812;NM_174881;NM_182913;NM_001008844;NM_002856;NM_001135957;NM_006832;NM_001128178;NM_001146016;NM_133265;NM_001130100;NM_025157;NM_017556;NM_005904;NM_001130005;NM_170754;NM_005704;NM_198060;NM_000166;NM_153368;NM_019903;NM_001…
cellular_component	cell part	23398	NM_007294;NR_027676;NM_020461;NM_007298;NM_001071775;NM_001085365;NM_052903;NM_007299;NM_025029;NM_014444;NM_001102610;NM_007300;NM_007297;NM_021107;NM_080746;NM_002520;NM_004178;NM_014390;NM_001280;NR_028476;NM_020191;NM_001002;NM_146388;NM_012143;NM_001098208;NR_023313;NM_000983;NM_001142930;NM_000207;NM_031370;NR_026973;NM_148976;NM_001166135;NM_004698;NM_016505;NM_001033930;NM_015920;NM_01961…
M_005063;NM_003849;NM_001072;NM_020662;NM_153486;NM_006114;NM_015343;NM_152246;NM_001001790;NM_001024457;NM_007000;NM_033240;NM_152707;NM_033498;NM_001142449;NM_001014449;NM_152511;NM_018404;NM_000636;NR_002824;NM_006472;NM_001042747;NM_014820;NM_145867;NM_148923;NM_018360;NM_014765;NM_147157;NM_001862;NM_004279;NM_015180;NM_181711;NM_133331;NM_007172;NM_022803;NM_001144882;NM_001128127;NM_001136…
109878;NM_005932;NM_018223;NM_033171;NM_018082;NM_018657;NM_152991;NM_015339;NM_001127457;NM_181868;NM_001001577;NM_001166139;NM_020707;NR_003682;NM_000103;NM_024572;NM_152736;NM_001135048;NM_016227;NM_032049;NM_016286;NM_033419;NM_006052;NM_001164780;NM_030900;NM_018263;NM_021640;NR_001555;NM_013241;NM_020861;NM_006348;NM_181505;NM_004985;NM_173206;NM_003801;NM_002762;NM_001012706;NM_139118;NM_0…
735;NM_001085471;NM_000542;NM_024710;NM_016562;NM_198218;NR_027672;NM_016613;NM_080759;NM_001912;NM_002410;NM_001128912;NM_015151;NM_001042546;NM_002466;NM_003730;NM_003470;NM_005440;NM_175609;NM_005876;NM_007351;NM_016002;NM_172250;NM_004890;NM_006145;NM_020905;NM_003655;NM_001083965;NM_015340;NM_001040667;NM_054111;NM_001518;NM_001039697;NR_028444;NM_001142279;NM_003362;NM_014480;NM_000762;NM_0…
4836;NM_001003801;NM_005474;NM_005600;NM_002594;NM_006447;NM_001001420;NM_004831;NM_138376;NM_014517;NM_001145425;NM_001002296;NM_183421;NM_133625;NM_005734;NM_002608;NM_017864;NM_001163636;NM_145271;NM_006258;NM_001136275;NM_016383;NM_006330;NR_027169;NM_213605;NM_020807;NM_013393;NM_170691;NM_016817;NM_001146286;NM_015543;NM_001145156;NM_001009958;NM_139315;NR_023921;NM_152495;NM_030762;NM_0312…
000247;NM_030657;NM_016944;NM_001105580;NM_172108;NM_031467;NM_003716;NM_001737;NM_001144996;NM_144585;NM_001164616;NM_002242;NM_001165978;NM_000747;NM_001145851;NM_000806;NM_001135050;NM_015641;NM_004770;NM_178860;NM_002251;NM_001101648;NM_001161577;NM_000562;NM_001001132;NM_004171;NM_001009571;NM_001009562;NM_001098722;NM_180991;NR_026795;NM_002117;NM_177550;NM_001001891;NM_001130984;NM_171828;…
_032322;NM_002639;NM_001144958;NM_001012337;NM_001001936;NM_012324;NM_024063;NM_001130701;NM_001127461;NM_001144970;NM_032330;NM_001135944;NM_182569;NM_022568;NM_001144888;NM_002985;NM_005658;NM_177434;NM_014914;NM_012280;NM_138378;NM_018298;NM_004577;NM_021076;NM_004436;NM_017548;NM_003313;NM_030974;NM_006342;NM_001003819;NM_001007075;NM_001077620;NM_001142296;NM_001161442;NM_016307;NR_024151;NM…
M_003006;NM_032211;NM_207370;NM_022082;NM_001077418;NM_001005235;NM_153215;NM_025058;NM_023110;NM_052918;NM_001145099;NM_025257;NM_001781;NM_001145017;NM_032189;NM_001146037;NM_003627;NM_144695;NM_213568;NM_001160037;NM_015080;NM_001005504;NM_032504;NM_014220;NM_006996;NM_031434;NR_027795;NM_009588;NM_199452;NM_031896;NM_173635;NM_001134476;NM_182606;NM_014734;NM_012230;NM_052868;NM_001163278;NM_…
cellular_component	extracellular matrix	504	NM_001135247;NM_002403;NM_005926;NM_000138;NM_001135248;NM_003480;NM_017459;NM_002404;NM_001127718;NM_001097577;NM_000665;NM_001776;NM_001079823;NM_212557;NM_001105208;NM_002291;NM_005529;NM_198576;NM_000426;NM_015831;NM_001145;NM_018891;NM_005560;NM_001105207;NM_005559;NM_203468;NM_001246;NM_000092;NM_002292;NM_080539;NM_005677;NM_001105206;NM_198129;NM_001098175;NM_001164179;NM_005562;NM_000227…
cellular_component	extracellular matrix part	85	NM_001135247;NM_002403;NM_005926;NM_000138;NM_001135248;NM_003480;NM_017459;NM_002404;NM_001127718;NM_001097577;NM_000665;NM_001776;NM_001079823;NM_212557;NM_001105208;NM_002291;NM_005529;NM_198576;NM_000426;NM_015831;NM_001145;NM_018891;NM_005560;NM_001105207;NM_005559;NM_203468;NM_001246;NM_000092;NM_002292;NM_080539;NM_005677;NM_001105206;NM_198129;NM_001098175;NM_001164179;NM_005562;NM_000227…
cellular_component	extracellular region	1676	NM_018445;NM_145343;NM_052968;NM_003661;NM_001136540;NR_028471;NM_001643;NM_000039;NM_019101;NM_016297;NM_000042;NM_001646;NM_001018056;NR_026545;NM_030882;NM_024122;NM_000482;NM_203472;NM_001645;NM_001136541;NR_028414;NM_000237;NM_000384;NM_003383;NM_000040;NM_000483;NR_028413;NM_000041;NM_145637;NM_001135247;NM_002403;NM_005926;NM_000138;NM_001135248;NM_003480;NM_017459;NM_002404;NM_021871;NM_1…
cellular_component	extracellular region part	1645	NM_018445;NM_145343;NM_052968;NM_003661;NM_001136540;NR_028471;NM_001643;NM_000039;NM_019101;NM_016297;NM_000042;NM_001646;NM_001018056;NR_026545;NM_030882;NM_024122;NM_000482;NM_203472;NM_001645;NM_001136541;NR_028414;NM_000237;NM_000384;NM_003383;NM_000040;NM_000483;NR_028413;NM_000041;NM_145637;NM_001135247;NM_002403;NM_005926;NM_000138;NM_001135248;NM_003480;NM_017459;NM_002404;NM_021871;NM_1…
cellular_component	macromolecular complex	4513	NM_007294;NR_027676;NM_020461;NM_007298;NM_001071775;NM_001085365;NM_052903;NM_007299;NM_025029;NM_014444;NM_001102610;NM_007300;NM_007297;NM_021107;NM_080746;NM_002520;NM_004178;NM_014390;NM_001280;NR_028476;NM_020191;NM_001002;NM_146388;NM_012143;NM_001098208;NR_023313;NM_000983;NM_001142930;NM_000207;NM_031370;NR_026973;NM_148976;NM_001166135;NM_004698;NM_016505;NM_001033930;NM_015920;NM_01961…
M_004408;NR_027642;NM_005919;NM_030593;NR_029403;NM_001042616;NM_006328;NM_032375;NM_002804;NM_001098633;NM_005983;NM_133263;NM_001018004;NM_004145;NM_004571;NM_015013;NM_003372;NM_006461;NM_004177;NM_016621;NM_172195;NM_006837;NM_000024;NM_001009552;NM_172230;NR_024504;NM_017671;NM_001035235;NM_001135697;NM_002884;NM_175876;NM_002795;NM_001033024;NM_012180;NM_001142673;NM_004647;NM_002730;NR_026…
cellular_component	membrane	10557	NM_014319;NM_001130965;NM_001143944;NM_194442;NM_181336;NM_002296;NM_002562;NM_001283;NM_001040624;NM_001142281;NM_138282;NM_002294;NM_000787;NM_000212;NM_014964;NM_007329;NM_001039569;NM_014848;NM_003916;NM_001145149;NM_022034;NM_007247;NM_130463;NM_021575;NM_004766;NM_006323;NM_002569;NM_001127443;NM_005638;NM_001040630;NM_001780;NM_000360;NM_025219;NM_177402;NM_130787;NM_014232;NM_001040627;NM…
349;NM_015917;NM_016041;NM_024592;NM_178156;NM_001164460;NM_003859;NM_177938;NM_203314;NM_001024956;NM_014481;NM_002643;NM_001382;NM_177524;NM_012084;NM_021928;NM_021227;NM_031208;NM_014616;NM_001142398;NM_145332;NM_001039715;NM_016234;NM_007107;NM_000862;NM_004377;NM_016142;NM_001196;NM_033497;NM_001130523;NM_012181;NM_001166111;NR_015427;NM_001681;NM_006979;NM_003779;NM_001145638;NM_207520;NM_0…
6;NM_030943;NR_028035;NM_206895;NM_052907;NM_175918;NM_001005515;NR_027356;NM_153480;NM_001005188;NM_203458;NM_005968;NM_001128588;NM_177991;NM_001146218;NM_002020;NM_080608;NM_178828;NM_002613;NM_004207;NM_007076;NM_001001485;NM_033655;NM_000206;NM_006056;NM_005201;NM_001102600;NM_001001290;NM_001098816;NM_001039672;NM_001005329;NM_004787;NM_024971;NM_033170;NM_001007540;NM_001004684;NM_00100368…
_198124;NM_033455;NM_004302;NM_181268;NM_001008228;NM_138612;NM_139017;NM_001001578;NM_004185;NM_178026;NM_005592;NM_207365;NM_206953;NM_022304;NM_014367;NM_178128;NM_001128923;NM_006115;NM_031859;NM_139162;NM_012104;NM_001164375;NM_001001872;NM_178454;NM_020911;NM_001004693;NM_001164617;NM_001004488;NM_001081443;NM_002548;NM_144726;NM_004001;NM_005290;NM_002259;NM_014742;NM_175063;NM_080706;NM_0…
cellular_component	membrane part	8693	NM_014319;NM_001130965;NM_001143944;NM_194442;NM_181336;NM_002296;NM_002562;NM_001283;NM_014964;NM_001025205;NM_007247;NM_021575;NM_130787;NR_024260;NM_201282;NM_001163544;NM_017657;NM_203437;NM_014203;NM_198882;NM_003917;NM_001163547;NM_018090;NM_004068;NM_001145277;NM_001002243;NM_003055;NM_201283;NM_004069;NM_012305;NM_005228;NM_007097;NM_001076677;NM_148921;NM_007166;NM_001834;NM_001163546;NM…
_001100170;NM_001122674;NM_002618;NM_003630;NM_138769;NM_004052;NM_001033568;NM_018373;NM_004603;NM_001008220;NM_006650;NM_003827;NM_006651;NM_001165903;NM_016337;NM_004015;NM_015263;NM_001134999;NM_001135734;NM_001113512;NM_001098210;NM_173176;NM_194323;NM_003825;NM_004580;NM_003921;NM_020987;NM_004393;NM_201555;NM_019112;NM_003041;NM_133337;NM_181702;NM_005357;NM_213653;NM_206909;NM_001166163;N…
_033360;NM_177437;NM_181790;NM_002830;NM_001010861;NM_152657;NM_173593;NM_080866;NM_001024947;NM_148920;NM_031282;NM_001098844;NM_001010924;NM_001100592;NM_001145438;NM_014946;NM_145655;NM_020983;NM_178543;NM_001145371;NM_152286;NM_001004334;NM_000803;NM_004854;NM_032483;NM_144675;NM_019599;NM_145034;NM_032933;NM_014916;NM_153244;NM_015544;NM_001004740;NM_054104;NM_178311;NM_182826;NM_013339;NM_1…
cellular_component	membrane-enclosed lumen	2878	NM_145112;NR_028000;NM_002520;NM_001005782;NR_027685;NM_001356;NM_012143;NR_027679;NM_006006;NM_001126114;NM_004698;NM_002025;NM_033238;NM_032195;NM_004645;NR_024557;NR_027997;NM_033240;NM_203288;NM_032427;NM_001163122;NM_002201;NM_001101654;NM_001143990;NM_004380;NM_002319;NM_001421;NM_002713;NM_001363;NM_145654;NM_001001563;NM_001010984;NM_197957;NM_016625;NM_018048;NM_005977;NM_014110;NM_00112…
cellular_component	organelle	15212	NM_007294;NR_027676;NM_020461;NM_007298;NM_001071775;NM_001085365;NM_052903;NM_007299;NM_025029;NM_014444;NM_001102610;NM_007300;NM_007297;NM_001003891;NM_001025603;NM_021107;NM_001130845;NM_173803;NM_139008;NM_001031696;NM_002115;NM_004504;NM_004358;NM_001099746;NM_022114;NM_001011666;NM_018905;NM_080746;NM_001030273;NM_001040167;NM_001145155;NM_017812;NM_194249;NM_001079840;NM_152312;NM_014423;…
29819;NM_003599;NM_018962;NM_001144887;NR_003227;NM_201629;NM_005679;NM_032858;NM_001085459;NM_007331;NM_030937;NM_032285;NM_001135175;NM_001098206;NM_005896;NM_015994;NM_003524;NM_015556;NM_006537;NM_020062;NM_016448;NM_032609;NM_144636;NM_017974;NM_024303;NM_052827;NM_001745;NM_001042587;NM_001037330;NM_033161;NM_001104631;NM_004528;NM_194320;NM_130469;NR_026575;NM_001003697;NM_139178;NR_003580…
M_007101;NM_013313;NM_001135752;NM_001079802;NM_182756;NM_198253;NM_004330;NM_138473;NM_001079520;NM_001164756;NM_006795;NM_138615;NM_001142298;NM_021601;NM_020218;NM_001142402;NM_207194;NM_001013438;NM_002751;NM_004359;NM_001008712;NM_021979;NM_001695;NM_183245;NM_022439;NM_002738;NM_182771;NM_001033505;NM_182699;NM_013285;NM_014352;NM_014756;NM_001143935;NM_005399;NM_005833;NM_005916;NM_194442;…
013237;NM_005469;NM_012151;NM_021065;NM_184231;NM_005721;NR_026544;NM_000946;NM_001001660;NR_024525;NM_001161346;NM_005659;NM_000162;NM_004835;NM_001033858;NM_002370;NM_001033952;NM_030919;NM_001040172;NM_015540;NM_145702;NM_000177;NM_001105515;NM_018388;NM_003269;NM_078483;NM_003388;NM_017857;NM_013986;NM_004339;NM_001083956;NM_006013;NM_001351;NM_152431;NM_014317;NM_001313;NM_018413;NM_014950;N…
314;NM_005369;NM_001238;NM_201599;NR_027415;NM_021149;NM_145052;NM_006677;NM_006414;NM_152468;NM_000378;NM_018698;NM_024334;NM_173681;NM_012419;NM_001164796;NM_002489;NM_207171;NM_020994;NM_015113;NM_001004067;NM_001166012;NM_152386;NR_024610;NM_001131062;NM_033542;NM_053051;NM_058176;NM_032701;NM_000351;NM_001113496;NM_152739;NM_033281;NM_033410;NM_175069;NM_001142271;NM_022754;NR_003225;NM_0011…
cellular_component	organelle part	7239	NM_007294;NR_027676;NM_020461;NM_007298;NM_001071775;NM_001085365;NM_052903;NM_007299;NM_025029;NM_014444;NM_001102610;NM_007300;NM_007297;NM_014319;NM_001130965;NM_001143944;NM_194442;NM_181336;NM_002296;NM_002562;NM_001283;NM_001040624;NM_001142281;NM_138282;NM_002294;NM_000787;NM_000212;NM_014964;NM_007329;NM_001039569;NM_014848;NM_003916;NM_001145149;NM_022034;NM_007247;NM_130463;NM_021575;NM…
_006832;NM_025150;NR_002949;NM_005221;NM_174951;NM_001146284;NM_001358;NM_001014842;NR_024111;NM_133265;NM_003151;NR_002944;NM_001143779;NM_002135;NM_001146285;NM_000933;NM_024085;NM_005778;NM_025265;NM_001130100;NM_006667;NM_017922;NM_000834;NM_001099271;NM_022117;NM_001039712;NM_201414;NM_015247;NM_001017958;NM_007362;NM_001161565;NM_001114091;NM_005786;NM_005513;NM_001097590;NM_001162426;NM_00…
3332;NR_024166;NM_000346;NM_015001;NM_012226;NM_002111;NM_001134776;NM_181455;NM_001098424;NM_181050;NM_014600;NM_016391;NM_006333;NM_006716;NM_001048171;NM_001031695;NM_024090;NM_003748;NM_001923;NM_032300;NM_024922;NM_005326;NM_001135024;NM_052985;NM_003097;NM_014886;NM_001144892;NM_005556;NM_001744;NM_152240;NM_001136472;NM_198042;NM_001111;NM_001002245;NM_203405;NM_001130140;NR_024195;NM_0012…
cellular_component	synapse	200	NM_138282;NM_014848;NM_130463;NM_003179;NM_000807;NM_004888;NM_001114175;NM_144642;NM_001130003;NM_015263;NM_194323;NM_025187;NM_052874;NM_145738;NM_018425;NM_020783;NM_175733;NM_004603;NM_177402;NM_003586;NM_014232;NM_001134366;NM_016830;NM_005639;NM_001085428;NM_205848;NM_001135774;NM_001083620;NM_001135805;NM_000826;NM_080552;NM_014849;NM_003178;NM_004200;NM_003490;NM_032122;NM_004866;NM_13931…
cellular_component	synapse part	106	NM_138282;NM_014848;NM_130463;NM_003179;NM_000807;NM_004888;NM_001114175;NM_144642;NM_001130003;NM_015263;NM_194323;NM_025187;NM_052874;NM_145738;NM_018425;NM_020783;NM_175733;NM_004603;NM_177402;NM_003586;NM_014232;NM_001134366;NM_016830;NM_005639;NM_001085428;NM_205848;NM_001135774;NM_001083620;NM_001135805;NM_000826;NM_080552;NM_014849;NM_003178;NM_004200;NM_003490;NM_032122;NM_004866;NM_13931…
cellular_component	virion	6	NM_001130925;NM_001136180;NM_001007253;NM_014590;NR_024261;NM_207582
cellular_component	virion part	5	NM_001130925;NM_001136180;NM_001007253;NM_014590;NM_207582
molecular_function	antioxidant activity	78	NM_001008397;NM_004905;NM_175721;NM_004261;NM_001513;NM_001039848;NM_182701;NM_175719;NM_001164695;NM_004528;NM_002413;NM_003996;NM_015917;NM_175722;NM_181696;NM_001143680;NM_001039847;NM_145871;NM_203395;NM_001509;NM_002085;NM_001752;NM_201397;NM_181697;NM_181738;NM_000547;NM_145870;NM_015696;NM_002083;NM_006406;NM_002084;NM_002574;NM_005809;NM_001164694;NM_000853;NM_203341;NM_000581;NM_00102446…
molecular_function	binding	19566	NM_002391;NM_002993;NR_001275;NR_003674;NM_000983;NM_001025369;NM_014253;NM_002632;NM_201414;NM_001136129;NM_001083605;NM_052968;NM_000632;NM_000484;NM_001099639;NM_007145;NM_023106;NM_015850;NM_004386;NM_006092;NM_003377;NM_002128;NM_138272;NM_001136130;NM_001393;NM_000250;NM_138322;NM_001029871;NM_212478;NM_001097577;NM_052890;NM_000800;NM_001025366;NM_002026;NM_023002;NM_032784;NM_001911;NM_00…
;NM_001040143;NM_177990;NM_003820;NM_153262;NM_001164529;NM_018704;NM_033549;NM_004773;NM_015975;NM_006506;NM_002383;NM_014379;NM_005392;NM_014685;NM_001080121;NM_007000;NM_019040;NM_013255;NM_003060;NM_001130410;NM_207293;NM_153254;NM_001258;NM_001098413;NM_001001671;NM_001102454;NM_024761;NM_024778;NR_027997;NM_152334;NM_018968;NM_001083617;NM_024830;NM_001918;NM_005367;NM_002012;NM_020039;NM_0…
02211;NM_001159323;NM_152655;NM_004091;NM_004825;NM_019119;NM_003846;NM_004533;NM_001166019;NM_001137606;NM_030926;NR_026759;NM_181677;NM_183393;NM_000894;NM_001966;NM_004639;NM_003615;NR_003921;NR_027702;NM_001006946;NM_001017926;NM_139171;NM_006188;NM_001039844;NM_001003692;NM_018055;NM_018030;NM_001924;NM_004904;NM_024526;NM_016090;NM_014470;NM_198282;NM_080875;NM_003350;NM_020948;NM_153035;NM…
NM_006965;NM_015963;NM_022733;NM_006274;NM_018650;NR_027655;NM_001135;NM_032773;NM_005318;NM_198492;NM_001130928;NM_015268;NM_005574;NM_001076;NM_006969;NM_001145797;NM_006438;NM_024704;NM_001970;NM_014336;NM_001188;NM_133496;NM_001043353;NM_001680;NM_173463;NM_012254;NM_014286;NM_170675;NM_012435;NM_033093;NM_001014436;NM_001105568;NM_001102603;NM_001039936;NM_002306;NM_012443;NR_027760;NM_00194…
_031949;NM_004618;NM_153610;NM_172173;NM_014483;NM_012473;NM_001003683;NM_001042410;NM_000968;NM_016335;NM_004785;NM_003015;NM_001130847;NM_001024660;NM_001008925;NR_027774;NM_014613;NM_001081752;NM_001164673;NM_177559;NM_032096;NM_015155;NM_006828;NM_018328;NM_033147;NM_006568;NM_001002814;NM_014255;NM_001655;NM_001002010;NM_001144896;NR_027145;NM_182692;NM_003908;NM_001122674;NM_021253;NR_00293…
1122964;NM_018454;NM_014910;NR_003259;NM_032325;NM_007344;NM_198334;NM_000326;NM_033256;NM_002657;NM_001018078;NM_002589;NM_012279;NM_031274;NM_139209;NM_002243;NM_003225;NM_002051;NM_004631;NM_173201;NM_021810;NM_138809;NM_001033503;NM_144593;NM_170783;NM_153271;NM_001552;NM_030671;NM_001417;NM_001164490;NM_001127501;NM_018534;NM_024760;NM_017921;NM_138960;NM_001144026;NM_031961;NM_001142928;NM_…
001128626;NM_005366;NR_002714;NM_018846;NM_016011;NM_020201;NM_024325;NM_001083538;NM_144575;NM_001128;NM_138766;NR_026982;NM_177952;NM_004988;NM_173595;NM_001009570;NM_001004023;NM_003819;NM_194282;NM_001191;NM_182521;NM_013379;NM_001136499;NM_138793;NM_024779;NM_001122665;NM_014297;NM_004608;NM_001042470;NM_014830;NM_000480;NM_000699;NM_024010;NM_001003962;NM_001142800;NM_001098173;NR_026700;NM…
molecular_function	catalytic activity	8501	NM_015328;NM_001130723;NM_000687;NM_001161766;NM_001130722;NM_006621;NM_001130720;NM_000360;NM_173353;NM_000277;NM_032151;NM_199292;NM_000281;NM_004179;NM_001004320;NM_199293;NM_015834;NM_015841;NM_001160419;NR_027672;NM_012091;NM_001160417;NM_001160230;NM_015840;NR_027674;NM_001112;NM_001025107;NM_001160418;NM_015833;NR_027673;NM_030776;NM_001111;NM_001031727;NM_000175;NM_000365;NR_027338;NM_002…
;NM_182470;NM_001005353;NM_005408;NM_024622;NM_005248;NM_005109;NM_014507;NR_028058;NM_001006636;NM_052853;NM_003157;NM_004715;NM_001166105;NM_002082;NM_016937;NM_006831;NM_173355;NM_002641;NM_014226;NM_001077366;NM_153682;NM_024615;NM_024619;NM_181725;NM_007255;NM_032237;NR_027501;NM_001077;NM_001146729;NM_001007099;NM_005456;NM_198994;NM_003913;NM_032340;NR_027783;NM_019014;NM_001030313;NM_1816…
27405;NR_003594;NM_001142654;NM_020816;NM_001122608;NM_001024024;NM_001116;NM_004417;NM_014576;NM_004247;NM_032020;NM_015225;NM_001032279;NM_130465;NM_001867;NM_080415;NM_006676;NM_012411;NM_001128932;NM_021141;NR_027708;NM_057180;NM_016166;NM_175840;NR_027051;NM_004208;NM_003170;NM_017763;NM_032996;NM_015967;NM_197961;NM_012213;NM_153221;NM_024307;NM_198183;NM_138740;NM_001144965;NM_001159295;NM…
molecular_function	channel regulator activity	139	NM_207044;NM_015277;NM_005832;NM_014379;NM_177477;NM_001144971;NM_207047;NM_006154;NM_021012;NM_001144967;NM_006511;NM_001144964;NM_003675;NM_207168;NM_001144968;NM_181361;NM_001144965;NM_024791;NM_023946;NM_177476;NM_207045;NM_213655;NM_001144969;NM_002234;NM_002890;NM_001144966;NM_207043;NM_207046;NM_022650;NM_198400;NM_001144970;NM_004436;NM_177457;NM_207042;NM_001633;NM_052874;NM_004603;NM_02…
molecular_function	electron carrier activity	4	NM_018947;NM_001916;NM_030579;NR_001560
molecular_function	enzyme regulator activity	1575	NM_024719;NM_001145639;NM_001163437;NM_003921;NM_005459;NM_013229;NR_027283;NM_001113361;NM_033295;NM_173468;NM_181334;NM_178571;NM_006487;NM_001134941;NM_170672;NM_004815;NM_006660;NM_015920;NR_024137;NM_002547;NM_032552;NR_027464;NM_178001;NM_153213;NM_002096;NM_000029;NM_001042555;NM_152392;NM_201414;NM_018460;NM_001136129;NR_003655;NM_001145414;NM_001165973;NM_020343;NM_001012751;NM_052968;NM…
molecular_function	metallochaperone activity	2	NM_005125;NM_000052
molecular_function	molecular transducer activity	3041	NM_001122659;NM_001166055;NM_000115;NM_001957;NM_003991;NM_001040197;NM_000686;NM_032049;NM_002377;NM_001040196;NM_181885;NM_009585;NM_001040195;NM_000685;NM_004835;NM_005290;NM_001040194;NM_031850;NM_020350;NM_001838;NM_001142784;NM_178328;NM_181079;NM_001165039;NM_001145453;NM_001123396;NM_032966;NM_207584;NM_001127671;NM_000395;NM_001557;NM_014271;NM_003965;NM_014339;NM_147164;NM_002184;NM_004…
030905;NM_203506;NM_033013;NM_206943;NM_001165946;NM_001082959;NM_005761;NM_201995;NM_002832;NM_001017535;NM_004509;NM_001005186;NM_001160030;NM_177423;NR_002794;NM_021923;NM_020440;NM_001004480;NM_002334;NM_003697;NM_001770;NM_138715;NM_001145255;NM_003693;NM_000860;NM_201264;NM_001506;NM_184086;NM_005232;NM_012353;NM_152228;NM_005302;NM_001077473;NM_000070
molecular_function	nucleic acid binding transcription factor activity	1568	NM_021975;NM_002163;NM_003223;NM_012182;NR_029374;NM_006236;NM_000438;NM_014009;NM_005685;NM_001135649;NM_001030003;NM_021784;NM_007005;NM_199135;NM_002763;NM_007122;NM_004514;NM_003317;NM_207305;NM_032682;NM_134428;NM_202003;NM_002158;NM_207005;NM_178850;NM_012183;NM_003367;NM_001430;NM_148899;NM_213596;NM_014491;NM_022454;NM_016328;NM_144769;NM_205860;NM_001012426;NM_013942;NM_198158;NM_0010124…
molecular_function	protein binding transcription factor activity	699	NM_022114;NM_001145155;NR_026580;NM_145112;NM_004821;NM_001077482;NM_002520;NM_175848;NM_001098426;NM_001098210;NM_014390;NM_003921;NM_003796;NM_003223;NM_139323;NR_003092;NM_201555;NM_001083962;NM_021148;NM_005955;NM_207189;NM_003743;NM_012475;NM_033284;NM_001040006;NM_006872;NM_006706;NM_198256;NM_014335;NM_001077475;NM_002096;NM_001161661;NR_028366;NM_004143;NM_006483;NM_014620;NM_033238;NM_00…
molecular_function	receptor activity	1906	NM_001122659;NM_001166055;NM_000115;NM_001957;NM_003991;NM_001040197;NM_000686;NM_032049;NM_002377;NM_001040196;NM_181885;NM_009585;NM_001040195;NM_000685;NM_004835;NM_005290;NM_001040194;NM_031850;NM_020350;NM_001013357;NM_001145155;NM_006863;NM_001004124;NM_000529;NM_001005181;NM_021904;NM_001077482;NM_001032394;NM_016235;NM_003696;NM_205859;NM_002223;NM_000742;NM_001505;NM_005298;NR_028036;NM_…
molecular_function	receptor regulator activity	15	NM_001103;NM_001164410;NM_021976;NM_006540;NM_001035235;NM_005481;NM_004935;NM_032408;NM_177477;NM_023946;NM_177476;NM_177457;NM_198576;NM_002027;NM_133263
molecular_function	structural molecule activity	665	NM_020870;NM_001040439;NR_026901;NM_016431;NM_004839;NM_133266;NM_005456;NM_012324;NM_012309;NM_015133;NM_199330;NM_014550;NM_001004720;NM_001004722;NM_012346;NM_022362;NM_012297;NM_016148;NM_000733;NM_004747;NM_003581;NM_203505;NM_017578;NM_016553;NM_006153;NM_000073;NM_015627;NM_001012337;NM_153719;NM_153718;NM_021107;NM_006528;NM_080746;NM_004015;NM_002477;NM_001998;NM_001098210;NM_001145160;N…
molecular_function	translation regulator activity	41	NM_020420;NM_015920;NM_183323;NM_020364;NM_004081;NM_001005785;NM_006196;NM_030979;NM_006451;NM_033030;NM_197970;NM_001351;NM_001005375;NM_182789;NR_026904;NM_002568;NM_001005786;NM_020363;NM_001280;NM_001025089;NM_033224;NR_023313;NM_004136;NM_001024809;NR_023312;NM_004095;NM_001033112;NM_020180;NM_020459;NM_015589;NM_001161577;NM_198700;NM_000964;NM_001145301;NM_001025087;NM_001161576;NM_016480…
molecular_function	transporter activity	1716	NM_003057;NM_001043;NM_153187;NM_001044;NM_001045;NM_021977;NM_183377;NM_001094;NM_006922;NM_014191;NM_001040143;NM_020039;NM_001099405;NM_001037;NM_001142348;NM_020321;NM_021007;NM_000335;NM_001130413;NM_018400;NM_199037;NM_017419;NM_020322;NM_002977;NM_198056;NM_001159576;NM_001165964;NM_004588;NM_000297;NM_001649;NM_001040151;NM_006920;NM_001039;NM_006514;NM_001159575;NM_001099404;NM_000334;NM…

## Sheet: downregulated
Ontology	Class	number_of_circRNA_miRNA	genes_of_circRNA_miRNA
biological_process	biological adhesion	1003	NM_001077401;NM_000314;NM_004995;NR_023917;NM_013423;NM_013427;NM_006125;NM_000020;NM_003246;NM_001136530;NM_001136528;NM_006216;NM_003013;NM_005337;NM_003238;NR_027638;NM_001135599;NR_027639;NM_003816;NR_027878;NM_001098210;NM_004393;NM_003625;NM_000212;NM_000029;NM_025157;NM_000090;NM_001034957;NM_000459;NM_023068;NM_000537;NM_014000;NM_001005609;NM_138297;NM_001003828;NM_033514;NM_133376;NM_21…
biological_process	biological regulation	11044	NM_004925;NM_001650;NM_001170;NM_198098;NR_002817;NM_000490;NM_004028;NM_003013;NM_003392;NM_002336;NM_004423;NM_020335;NM_003012;NM_004422;NM_003015;NM_004421;NM_000029;NM_000537;NM_032049;NM_001643;NM_000039;NM_009585;NM_000482;NM_000685;NM_001645;NM_004835;NR_028414;NM_031850;NR_028413;NM_000041;NM_019074;NM_000686;NM_014909;NM_004787;NM_001118888;NM_000660;NM_001147;NM_002006;NM_015985;NM_003…
8;NM_004036;NM_001203;NR_003922;NM_005166;NM_018697;NM_001164738;NM_006909;NM_001079860;NM_001005275;NM_203468;NM_001004730;NM_001130964;NM_005168;NM_001128915;NM_130471;NM_001031812;NM_006206;NM_015705;NM_015432;NM_003879;NM_000639;NM_006422;NM_001001938;NM_001039583;NM_033023;NM_181893;NM_080722;NM_001901;NM_001145157;NM_002921;NM_024309;NM_002576;NM_006282;NM_016037;NM_000144;NM_005633;NM_1452…
05392;NM_003601;NM_145902;NM_153046;NM_145899;NM_001128852;NM_004893;NM_152991;NM_183353;NM_080618;NM_018649;NM_006892;NM_001139517;NM_175849;NM_032858;NM_139178;NM_018063;NM_177422;NM_175867;NM_001040158;NM_153042;NM_003173;NR_023315;NM_145901;NM_001004317;NM_018068;NM_013369;NM_003690;NM_138610;NM_013449;NM_015107;NM_015324;NM_001080432;NM_145905;NM_024852;NM_001135721;NM_014034;NM_022720;NM_13…
016202;NM_024629;NM_173791;NR_028291;NM_001008491;NM_014044;NM_014109;NM_020457;NM_001017958;NM_006339;NM_018460;NM_017556;NM_005513;NM_207115;NM_001080461;NM_024784;NM_001127702;NM_004905;NM_006449;NM_001164313;NM_152489;NM_014848;NM_198274;NM_014872;NM_178439;NM_020353;NM_003784;NM_005710;NM_018071;NM_001136011;NM_020228;NR_027320;NM_020382;NM_178443;NM_006345;NM_001081442;NM_006109;NM_022034;N…
biological_process	cell killing	91	NM_002856;NM_001135768;NM_001042724;NM_000882;NM_006505;NM_002187;NM_006566;NM_001135770;NM_001135769;NM_019604;NM_004580;NM_183234;NM_183235;NM_183236;NM_000593;NM_080921;NM_001142353;NM_002185;NM_053282;NM_021132;NM_002838;NM_001142354;NM_004313;NM_199004;NM_001911;NR_003187;NM_000265;NM_001737;NM_000477;NM_001972;NM_019624;NM_012448;NM_147130;NM_002286;NM_203444;NM_005345;NM_001114937;NM_00482…
biological_process	cellular component organization or biogenesis	4516	NR_001284;NM_001040114;NM_032470;NM_002474;NM_002317;NM_019105;NM_000052;NM_001040113;NM_022844;NM_025248;NM_015556;NM_001011513;NM_001011515;NM_001011516;NM_006457;NM_001098210;NM_003396;NM_004143;NM_002968;NM_001144887;NM_001098209;NM_130851;NM_001144885;NM_003987;NM_003989;NM_000514;NM_001144886;NM_003990;NM_003988;NM_000278;NM_199231;NM_130850;NM_001202;NM_001904;NM_001127892;NM_016932;NM_013…
_001649;NM_001024660;NM_001655;NM_001122674;NM_016283;NM_001014431;NR_026962;NM_003827;NM_004680;NR_027067;NM_018191;NM_001127617;NM_000124;NM_144969;NM_015286;NM_001130085;NM_002292;NM_001005741;NM_001143810;NM_015265;NM_138609;NM_001211;NM_016451;NM_001098624;NM_003638;NM_006485;NM_002834;NM_153223;NM_005359;NM_016818;NM_004859;NM_001161330;NM_001012413;NM_002857;NM_197966;NM_174878;NM_024301;N…
biological_process	cellular process	18119	NM_001048173;NM_016828;NM_021147;NM_016821;NM_003925;NM_001048172;NM_001048174;NM_016820;NM_002528;NM_016819;NM_016827;NM_001015052;NM_001128425;NM_016826;NM_002434;NM_002542;NM_016829;NM_012222;NM_003211;NM_014311;NM_001048171;NM_001015054;NM_003013;NM_003392;NM_002336;NM_004423;NM_020335;NM_003012;NM_004422;NM_003015;NM_004421;NM_000029;NM_000537;NM_032049;NM_001643;NM_000039;NM_009585;NM_00048…
NM_006938;NM_006385;NM_199436;NM_001159860;NM_178312;NM_004299;NM_001160110;NM_001136127;NM_153608;NM_004640;NM_001162536;NM_001002258;NM_014408;NM_000531;NM_006892;NM_147173;NM_000790;NM_018436;NM_003367;NM_001018052;NM_001039366;NM_001135653;NR_002834;NR_003927;NM_001080453;NM_007189;NM_198220;NM_018264;NM_014797;NM_003404;NM_024075;NM_013284;NM_013391;NM_005657;NM_016213;NM_181571;NM_003433;NM…
016169;NM_001159542;NM_006342;NM_207518;NM_000117;NM_181050;NM_003250;NM_001146274;NM_020638;NM_001163213;NM_023106;NM_015850;NM_005842;NM_022475;NM_002507;NM_005841;NM_021728;NM_022970;NM_001144913;NM_001024630;NM_004348;NM_175737;NM_001004356;NM_004795;NM_023110;NM_000141;NM_001015051;NM_199327;NM_001144919;NM_023105;NM_000142;NM_001004358;NM_172337;NM_021923;NM_013278;NM_022789;NM_172314;NM_00…
_172140;NM_032890;NM_194456;NM_003717;NM_001004728;NR_027713;NM_003950;NM_002506;NM_003882;NM_002758;NM_001042599;NM_001004473;NM_014061;NM_001135943;NM_152872;NM_022473;NM_002447;NM_003999;NM_001144929;NM_001030311;NM_005064;NR_003288;NM_003853;NR_024135;NM_134470;NM_001005500;NM_002646;NM_001134946;NM_019555;NM_182797;NM_003382;NM_145660;NM_000475;NM_001083899;NM_012375;NM_001110303;NM_00113095…
9;NM_001370;NM_001164783;NM_014589;NR_003149;NM_001008800;NM_001143940;NM_001270;NM_206929;NM_022726;NM_004893;NR_027626;NM_153210;NM_001142765;NM_001008274;NM_001163499;NM_003757;NM_005715;NM_014383;NM_198834;NM_080678;NR_024437;NM_000353;NM_198449;NM_170726;NM_182830;NM_138575;NM_001105556;NM_001165938;NM_001338;NM_014016;NM_006864;NM_024605;NM_001164603;NM_016174;NM_006720;NM_001145795;NM_0011…
M_022374;NM_001161441;NM_007220;NM_006742;NM_006475;NM_152553;NM_017843;NM_006430;NM_014337;NM_032192;NM_007229;NM_080473;NM_016508;NM_002822;NM_003983;NM_025052;NM_212502;NM_207437;NM_015397;NM_024906;NM_144964;NM_001236;NM_138459;NM_000126;NM_033313;NM_148674;NM_001012632;NM_017512;NM_000274;NR_027489;NM_024729;NM_004823;NM_002345;NM_014214;NM_014055;NM_001012644;NM_001080475;NM_001135219;NM_00…
biological_process	developmental process	6168	NM_003013;NM_003392;NM_002336;NM_004423;NM_020335;NM_003012;NM_004422;NM_003015;NM_004421;NM_024336;NM_024337;NM_001964;NM_024426;NM_024424;NM_000378;NM_001145302;NM_014009;NM_005337;NM_003821;NM_000022;NM_003664;NM_005146;NM_012448;NM_207519;NM_001024809;NM_006060;NM_001135052;NM_000270;NM_003938;NM_001042771;NM_006889;NM_080921;NM_003152;NM_144949;NM_003242;NM_001024847;NM_175862;NM_021958;NM_0…
4494;NM_005213;NM_138734;NM_018110;NM_003695;NM_000521;NM_153616;NM_013375;NM_003278;NM_001033088;NM_001031685;NR_027638;NM_005094;NM_012181;NM_001164266;NM_001098503;NM_001113511;NM_003865;NM_015071;NM_004018;NM_130436;NM_183356;NM_014215;NM_020368;NM_001145638;NM_022440;NM_182852;NM_134260;NM_015716;NM_205835;NM_001259;NM_198545;NR_028035;NM_153649;NM_000832;NM_203458;NM_181696;NM_181809;NM_001…
500;NM_199204;NM_001005786;NM_002273;NM_001007225;NM_021960;NM_006587;NM_001098725;NM_018433;NM_174924;NM_001130675;NM_001130103;NR_003281;NM_138718;NM_030929;NM_005244;NM_001142434;NM_003408;NM_052811;NM_000621;NM_015507;NM_001814;NM_022442;NM_006691;NM_001042507;NM_024764;NM_201382;NM_183011;NM_001012614;NM_032243;NM_139351;NM_139344;NM_001037536;NM_176822;NM_020363;NM_080805;NR_026683
biological_process	establishment of localization	4986	NM_014294;NM_012090;NM_005348;NM_003262;NM_015380;NM_012458;NM_002154;NR_028383;NM_012192;NM_003133;NM_007107;NM_016724;NM_001130440;NM_012459;NM_012460;NM_003136;NM_004085;NM_016725;NM_003134;NM_001146282;NM_012456;NM_016729;NM_001017963;NM_003139;NM_000802;NM_020243;NM_015161;NM_003144;NM_006947;NM_003135;NM_003145;NM_012243;NM_006416;NM_001042498;NM_001032289;NM_015139;NM_005660;NM_032826;NM_1…
M_018698;NM_007242;NM_001011724;NM_005124;NM_002024;NM_054016;NM_006527;NM_001015885;NM_015542;NM_016320;NM_005804;NR_028089;NM_001014451;NM_006625;NM_002973;NM_003747;NR_024501;NM_201568;NM_001142333;NR_027840;NM_032288;NM_002136;NR_024499;NM_006225;NM_000683;NM_000676;NM_001130964;NR_024071;NM_000916;NM_000962;NM_080591;NM_000682;NM_013409;NM_006350;NM_015356;NM_182706;NM_012110;NM_001018037;NM…
biological_process	growth	1079	NM_001389;NM_001007156;NM_002530;NM_199168;NM_000609;NM_001012338;NM_002163;NM_001159740;NM_004345;NM_001127443;NM_000250;NM_004139;NM_000594;NM_001911;NR_002724;NM_001001547;NM_001127444;NM_002187;NM_000572;NM_001001548;NM_003264;NM_000072;NM_000242;NM_002468;NM_001039661;NM_148910;NM_001972;NM_000619;NM_022162;NM_000595;NM_000029;NM_002763;NM_016834;NM_000537;NM_005909;NM_001123067;NM_016841;NM…
biological_process	immune system process	1940	NM_001081976;NM_000676;NM_020683;NM_001135052;NM_002133;NM_000139;NM_012296;NM_000677;NM_003177;NM_001037814;NM_002663;NM_002001;NM_080491;NM_001451;NM_001145302;NM_014009;NM_005337;NM_003821;NM_000022;NM_003664;NM_005146;NM_012448;NM_207519;NM_001024809;NM_006060;NM_000270;NM_003938;NM_001042771;NM_006889;NM_080921;NM_003152;NM_144949;NM_003242;NM_001024847;NM_175862;NM_021958;NM_005191;NM_00107…
biological_process	localization	5881	NM_019074;NM_000686;NM_014909;NM_004787;NM_001118888;NM_000660;NM_001147;NM_002006;NM_015985;NM_003246;NM_000041;NM_001118887;NM_001735;NM_013372;NM_014294;NM_012090;NM_005348;NM_003262;NM_015380;NM_012458;NM_002154;NR_028383;NM_012192;NM_003133;NM_007107;NM_016724;NM_001130440;NM_012459;NM_012460;NM_003136;NM_004085;NM_016725;NM_003134;NM_001146282;NM_012456;NM_016729;NM_001017963;NM_003139;NM_0…
001005782;NM_018087;NR_023386;NM_080599;NM_016657;NM_032283;NM_206855;NR_003674;NM_017684;NM_000122;NM_016656;NM_006006;NR_002453;NM_021955;NM_024923;NM_018688;NR_002944;NM_001017958;NM_004356;NM_000088;NM_020399;NM_001014838;NM_005904;NR_026752;NM_002886;NM_001040134;NM_182775;NM_005704;NM_001145358;NM_024844;NM_001003398;NM_001160423;NM_152564;NM_001014449;NM_001166226;NM_006855;NM_007044;NM_00…
biological_process	locomotion	1236	NM_019074;NM_000686;NM_014909;NM_004787;NM_001118888;NM_000660;NM_001147;NM_002006;NM_015985;NM_003246;NM_000041;NM_001118887;NM_001735;NM_013372;NM_001098210;NM_003565;NM_004389;NM_001098209;NM_001164883;NM_021080;NM_001904;NM_025179;NM_018848;NM_024649;NM_031885;NM_033028;NM_170784;NM_002941;NM_001128929;NM_002942;NM_133631;NM_001145845;NM_001145155;NM_001025369;NM_000212;NM_001077401;NM_000029…
biological_process	metabolic process	14052	NM_001048173;NM_016828;NM_021147;NM_016821;NM_003925;NM_001048172;NM_001048174;NM_016820;NM_002528;NM_016819;NM_016827;NM_001015052;NM_001128425;NM_016826;NM_002434;NM_002542;NM_016829;NM_012222;NM_003211;NM_014311;NM_001048171;NM_001015054;NM_000029;NM_000537;NM_032049;NM_001643;NM_000039;NM_009585;NM_000482;NM_000685;NM_001645;NM_004835;NR_028414;NM_031850;NR_028413;NM_000041;NR_029374;NM_01400…
14176;NM_033246;NM_005460;NM_001144917;NM_000534;NM_001042403;NM_017437;NM_152455;NM_001003684;NM_145642;NM_003435;NR_024629;NM_138381;NM_007375;NM_001762;NM_014826;NM_000167;NM_001143962;NM_022066;NR_002830;NM_001130105;NM_017646;NM_182688;NM_033396;NM_182802;NM_001921;NM_014873;NR_002187;NM_000785;NM_001012759;NM_003159;NM_014938;NM_000290;NM_147190;NM_005057;NM_001130683;NM_001894;NM_032151;NM…
02;NM_000057;NM_181829;NM_004756;NM_001039465;NM_016953;NM_004184;NM_001491;NM_001042646;NM_015697;NM_001079882;NR_023847;NM_007218;NM_001135771;NM_001007070;NM_014281;NM_015589;NM_032314;NM_002332;NM_147783;NM_017847;NM_024505;NM_019082;NM_003640;NM_002185;NM_005769;NM_203494;NM_182697;NM_001135772;NM_004324;NM_130804;NM_130834;NM_018417;NM_005885;NM_021025;NM_001123065;NM_178336;NM_001142466;NM…
248;NM_001746;NM_015153;NM_004760;NM_007068;NM_153240;NM_145644;NM_015638;NM_025230;NM_005670;NM_006358;NM_020168;NM_004483;NM_000178;NM_003742;NM_014648;NM_006099;NM_001040647;NM_001001655;NM_032279;NM_024678;NM_001163121;NM_001001668;NM_001135178;NM_022808;NR_026743;NM_052854;NM_006983;NM_014309;NM_001136205;NM_080476;NM_017528;NM_004343;NM_017947;NM_016203;NM_052962;NM_003334;NM_001739;NM_0010…
NM_001098626;NM_006467;NM_001006639;NM_207305;NM_080647;NM_014755;NM_016587;NM_005604;NM_005077;NM_012068;NM_018419;NM_006943;NM_012342;NM_003658;NM_018091;NM_134440;NM_202003;NM_002158;NM_020920;NM_147134;NM_012340;NM_006826;NM_003244;NM_005461;NM_001127322;NM_012117;NM_001031804;NM_173484;NM_001270;NM_153620;NM_152323;NM_014383;NM_017704;NM_080717;NM_001018003;NM_005354;NM_003030;NM_022465;NM_0…
biological_process	multi-organism process	1254	NM_006072;NM_001145103;NM_001144904;NM_001144894;NM_002856;NM_004356;NM_021130;NM_006292;NM_001145512;NM_005595;NM_145902;NM_001042724;NM_001007156;NM_001329;NM_002569;NR_024608;NM_002312;NM_003169;NM_145899;NM_001005373;NM_021144;NM_001128217;NR_003682;NM_001144893;NM_003472;NR_026708;NM_001001435;NM_006154;NM_002530;NM_002982;NM_000208;NM_001111020;NM_001135937;NM_001144908;NM_145901;NM_022740;…
biological_process	multicellular organismal process	7843	NM_003013;NM_003392;NM_002336;NM_004423;NM_020335;NM_003012;NM_004422;NM_003015;NM_004421;NM_024336;NM_024337;NM_001964;NM_024426;NM_024424;NM_000378;NM_001130845;NM_021975;NM_145333;NM_032415;NM_003921;NM_002163;NM_001164278;NM_033295;NM_018445;NM_000207;NR_029374;NM_002727;NM_001134941;NM_003357;NR_024137;NM_001145302;NM_014009;NM_001159740;NM_001806;NM_145725;NM_001024736;NM_001165412;NM_05288…
_028059;NM_004430;NM_004124;NM_006908;NM_002359;NM_001134366;NM_001003688;NM_021019;NM_005634;NM_007374;NM_000077;NM_002736;NR_022007;NM_006445;NM_001005483;NR_002594;NM_003155;NM_021012;NR_024387;NM_198930;NM_079423;NM_002543;NM_173039;NR_024596;NM_199436;NM_001079823;NM_015063;NM_001136127;NM_001008709;NM_001113498;NM_005497;NM_016936;NM_000515;NM_000531;NM_002665;NM_018941;NM_000641;NM_014048;…
3;NM_198383;NM_001145291;NM_015198;NM_022165;NR_026691;NM_206814;NM_001004458;NM_000111;NM_002224;NM_176817;NR_024048;NM_173087;NM_001032281;NM_021137;NM_002420;NM_003966;NM_001950;NM_001085465;NM_001166018;NM_001113407;NM_152501;NM_001161729;NM_001142806;NM_001142702;NM_001142805;NM_020859;NM_015090;NM_177540;NM_005264;NR_003500;NM_153232;NM_001005224;NM_000536;NM_001005198;NM_001004736;NR_02787…
biological_process	negative regulation of biological process	2161	NM_019074;NM_000686;NM_014909;NM_004787;NM_001118888;NM_000660;NM_001147;NM_002006;NM_015985;NM_003246;NM_000041;NM_001118887;NM_001735;NM_013372;NM_001130845;NM_004178;NM_001633;NM_000207;NM_001160259;NM_001031849;NM_014009;NM_000090;NM_001048230;NM_003820;NM_021044;NM_000022;NM_001128911;NM_001160226;NM_001134738;NM_006196;NM_181780;NM_002133;NM_001725;NM_001841;NM_021724;NM_030571;NM_003238;NM…
biological_process	positive regulation of biological process	2730	NM_001145302;NM_014009;NM_005337;NM_003821;NM_000022;NM_003664;NM_005146;NM_012448;NM_207519;NM_001024809;NM_006060;NM_001135052;NM_000270;NM_003938;NM_001042771;NM_006889;NM_080921;NM_003152;NM_144949;NM_003242;NM_001024847;NM_175862;NM_021958;NM_005191;NM_001079;NM_000418;NM_024528;NM_003177;NM_000964;NM_005356;NM_001145301;NM_002838;NM_014011;NM_001114377;NM_000600;NM_002221;NM_018384;NM_00075…
biological_process	regulation of biological process	10340	NM_003013;NM_003392;NM_002336;NM_004423;NM_020335;NM_003012;NM_004422;NM_003015;NM_004421;NM_000029;NM_000537;NM_032049;NM_001643;NM_000039;NM_009585;NM_000482;NM_000685;NM_001645;NM_004835;NR_028414;NM_031850;NR_028413;NM_000041;NM_019074;NM_000686;NM_014909;NM_004787;NM_001118888;NM_000660;NM_001147;NM_002006;NM_015985;NM_003246;NM_001118887;NM_001735;NM_013372;NM_001964;NM_024426;NM_024424;NM_…
M_001145260;NM_001005196;NM_001166212;NM_006277;NM_006914;NM_020996;NM_007129;NM_000076;NM_014380;NM_000813;NR_024320;NR_027058;NM_007226;NM_001018065;NM_004761;NM_001004758;NM_006137;NM_001130923;NM_018031;NM_173641;NM_002098;NM_018979;NM_000455;NM_153835;NM_016271;NM_001166049;NR_002712;NM_001142797;NM_001144886;NM_020919;NM_001302;NM_006988;NM_021080;NM_001085049;NM_003745;NM_002213;NM_020345;…
001077686;NM_016941;NM_173208;NM_016388;NM_006238;NM_003887;NM_001098532;NM_002963;NM_001085466;NM_173170;NM_001145031;NM_006883;NM_001085460;NM_001038707;NM_004841;NM_012405;NM_015373;NM_004235;NM_001003794;NM_206953;NM_006115;NM_183399;NM_018073;NM_000693;NM_175768;NM_001166247;NM_006902;NM_001077665;NM_001085465;NM_001142702;NM_002624;NM_003985;NM_001130;NM_080476;NM_170695;NM_003324;NM_022130…
R_027032;NM_003865;NM_006428;NM_004018;NM_023079;NM_173832;NM_001114634;NM_000555;NM_003580;NM_001040697;NM_015520;NM_017410;NM_005645;NM_198457;NM_006961;NM_014699;NM_032567;NM_152432;NM_018639;NM_018555;NM_153219;NM_001008494;NM_001159296;NM_002967;NM_005230;NM_017588;NM_001164419;NM_001040444;NM_001079843;NM_001039577;NM_001127371;NM_014789;NM_012446;NM_001144895;NM_024671;NM_002766;NM_004945;…
biological_process	reproduction	1628	NM_006072;NM_001145103;NM_001144904;NM_001144894;NM_002856;NM_004356;NM_021130;NM_006292;NM_001145512;NM_005595;NM_145902;NM_001042724;NM_001007156;NM_001329;NM_002569;NR_024608;NM_002312;NM_003169;NM_145899;NM_001005373;NM_021144;NM_001128217;NR_003682;NM_001144893;NM_003472;NR_026708;NM_001001435;NM_006154;NM_002530;NM_002982;NM_000208;NM_001111020;NM_001135937;NM_001144908;NM_145901;NM_022740;…
biological_process	reproductive process	1538	NM_006072;NM_001145103;NM_001144904;NM_001144894;NM_002856;NM_004356;NM_021130;NM_006292;NM_001145512;NM_005595;NM_145902;NM_001042724;NM_001007156;NM_001329;NM_002569;NR_024608;NM_002312;NM_003169;NM_145899;NM_001005373;NM_021144;NM_001128217;NR_003682;NM_001144893;NM_003472;NR_026708;NM_001001435;NM_006154;NM_002530;NM_002982;NM_000208;NM_001111020;NM_001135937;NM_001144908;NM_145901;NM_022740;…
biological_process	response to stimulus	8651	NM_001048173;NM_016828;NM_021147;NM_016821;NM_003925;NM_001048172;NM_001048174;NM_016820;NM_002528;NM_016819;NM_016827;NM_001015052;NM_001128425;NM_016826;NM_002434;NM_002542;NM_016829;NM_012222;NM_003211;NM_014311;NM_001048171;NM_001015054;NM_003013;NM_003392;NM_002336;NM_004423;NM_020335;NM_003012;NM_004422;NM_003015;NM_004421;NM_001126114;NM_000623;NM_000029;NM_001156;NM_004240;NM_000537;NM_18…
;NM_001040195;NM_013982;NM_001024847;NM_006676;NM_001161563;NM_001165037;NM_016166;NM_001001487;NM_001001486;NM_017700;NM_004208;NM_033304;NM_012365;NM_003243;NM_005863;NM_004041;NM_001005328;NR_023917;NM_001033030;NM_012121;NM_001005619;NM_001130916;NM_153499;NM_001111322;NM_000297;NM_001030312;NM_000674;NM_054107;NM_014571;NM_003212;NM_005233;NM_203472;NM_001004737;NM_001102386;NM_007223;NM_199…
02;NM_004691;NM_148923;NM_182704;NM_020980;NM_000053;NM_020918;NR_024532;NM_004793;NM_002166;NM_014251;NM_005536;NM_000526;NM_001001430;NM_000617;NM_000508;NM_000531;NM_000379;NM_001007214;NM_001652;NM_003009;NM_198589;NM_013232;NM_001482;NM_001083620;NM_001077206;NM_000826;NM_005141;NM_000290;NM_001001431;NM_001144878;NM_003705;NM_021870;NM_006488;NM_001160210;NM_003304;NM_001085486;NM_000298;NM…
biological_process	rhythmic process	182	NM_005238;NM_000029;NM_006174;NM_000537;NM_176875;NM_003317;NM_015339;NM_003392;NM_006733;NM_139320;NM_001005862;NM_003489;NM_001619;NM_001122740;NM_023067;NM_020251;NM_001432;NM_004448;NM_000125;NM_001162422;NM_001203;NM_001956;NM_000916;NM_004041;NM_001122741;NR_026718;NM_002256;NM_181446;NM_001143820;NM_181442;NM_001455;NM_001079668;NM_004313;NM_000145;NM_199004;NM_001238;NM_148911;NM_00112274…
biological_process	signaling	5971	NM_003013;NM_003392;NM_002336;NM_004423;NM_020335;NM_003012;NM_004422;NM_003015;NM_004421;NM_001130063;NM_000811;NM_021912;NM_002088;NM_000171;NM_001127323;NM_000360;NM_139320;NM_007327;NM_001114329;NM_001135745;NM_000838;NM_021569;NM_032409;NR_028041;NM_003038;NM_001127221;NM_001166060;NR_003921;NM_004562;NM_001510;NM_033011;NM_000845;NM_000832;NM_021956;NM_007262;NM_016848;NM_199292;NM_00116441…
4914;NM_020997;NM_175062;NM_004578;NM_005430;NM_003036;NM_001037954;NM_015881;NM_001038702;NM_003974;NM_212492;NM_176796;NM_001033055;NM_000040;NM_183227;NM_052892;NM_144729;NM_000044;NM_016087;NM_003816;NM_020673;NM_003929;NM_007264;NM_007271;NM_006203;NM_001005276;NR_024548;NM_033020;NM_001077704;NM_198569;NM_004114;NM_012351;NM_001128616;NM_000797;NM_003807;NM_004416;NM_005312;NM_016066;NM_002…
biological_process	single-organism process	14686	NM_001048173;NM_016828;NM_021147;NM_016821;NM_003925;NM_001048172;NM_001048174;NM_016820;NM_002528;NM_016819;NM_016827;NM_001015052;NM_001128425;NM_016826;NM_002434;NM_002542;NM_016829;NM_012222;NM_003211;NM_014311;NM_001048171;NM_001015054;NM_003013;NM_003392;NM_002336;NM_004423;NM_020335;NM_003012;NM_004422;NM_003015;NM_004421;NM_024336;NM_024337;NM_019074;NM_000686;NM_014909;NM_004787;NM_00111…
64750;NM_207295;NM_020436;NM_001127897;NM_001113347;NM_183227;NM_021038;NM_002072;NM_001080458;NM_005266;NM_006200;NM_001164752;NM_001164751;NM_001082487;NM_017409;NM_177438;NM_207294;NM_152739;NM_012242;NM_053002;NM_001018011;NM_007353;NM_005250;NM_002585;NM_020164;NM_015272;NM_017813;NM_030621;NM_022914;NM_001999;NM_022039;NM_001105078;NM_014213;NM_000557;NM_182700;NM_205853;NM_015277;NM_198382…
734;NM_001139500;NM_022482;NM_030876;NM_203343;NM_001014444;NM_206873;NM_001078166;NM_003822;NM_001145773;NM_001017364;NM_001666;NM_001135823;NM_024589;NM_006412;NM_030883;NM_000870;NM_000329;NM_001129765;NR_024109;NM_020061;NM_000588;NM_003924;NR_003084;NM_207122;NM_007123;NM_207038;NM_001143981;NM_017706;NM_016401;NM_016408;NM_015446;NM_001005226;NM_031301;NM_016835;NM_206861;NM_181501;NM_17804…
NM_001008505;NM_018471;NM_001004722;NM_138982;NM_001114182;NM_002922;NM_012346;NM_001494;NM_080927;NM_054021;NM_000877;NM_207172;NM_001162498;NM_001130056;NM_005766;NM_080732;NR_027780;NM_000932;NM_015246;NM_004485;NM_001525;NM_144586;NM_033345;NM_145642;NM_006355;NR_002144;NM_152304;NM_145759;NM_004439;NM_033106;NM_019888;NM_002069;NM_005284;NM_173728;NR_028338;NM_016131;NM_016513;NM_001030015;N…
_002575;NM_004195;NM_001098521;NM_181847;NM_003551;NM_014350;NM_016561;NM_006402;NM_001143818;NM_001143668;NM_006708;NM_138927;NR_024151;NM_004874;NM_001153;NM_001015881;NM_021709;NM_000437;NM_021960;NM_002155;NM_013979;NM_020145;NM_024605;NM_152432;NM_138383;NM_018842;NM_025045;NM_152912;NM_170681;NM_005836;NM_004730;NM_138777;NM_032380;NM_001545;NM_199177;NM_002911;NM_004294;NM_170691;NM_003005…
cellular_component	cell	19012	NM_007294;NR_027676;NM_020461;NM_007298;NM_001071775;NM_001085365;NM_052903;NM_007299;NM_025029;NM_014444;NM_001102610;NM_007300;NM_007297;NM_021107;NM_080746;NM_002520;NM_004178;NM_014390;NM_001280;NR_028476;NM_020191;NM_001002;NM_146388;NM_012143;NM_001098208;NR_023313;NM_000983;NM_001142930;NM_000207;NM_031370;NR_026973;NM_148976;NM_001166135;NM_004698;NM_016505;NM_001033930;NM_015920;NM_01961…
348;NM_001001569;NM_001005781;NM_054014;NM_021956;NM_001114979;NM_001076682;NM_202469;NM_145114;NM_001042494;NM_001008503;NM_007262;NM_001040439;NM_001160332;NM_000217;NM_000794;NM_001134771;NM_000426;NM_018727;NM_020820;NM_000744;NM_183043;NM_005076;NM_001080418;NM_012307;NM_001024628;NM_145808;NM_080704;NM_004536;NR_024136;NM_198387;NM_001002837;NM_002080;NM_002422;NM_001001584;NM_001044;NM_001…
_001114309;NM_014771;NM_021619;NM_024691;NM_152305;NM_001164773;NM_003226;NM_015630;NM_152584;NM_001146220;NM_001098520;NM_002319;NM_152594;NM_013402;NM_001077476;NM_000332;NM_000171;NM_031469;NM_014324;NM_020843;NM_020211;NM_018695;NM_020121;NM_001421;NM_017542;NM_004280;NM_144580;NM_004634;NM_153207;NM_012328;NM_001082579;NM_001130482;NM_003317;NM_001878;NM_006142;NM_001099284;NM_198318;NM_0188…
1130928;NM_005574;NM_001076;NM_032857;NM_006438;NM_014336;NM_133496;NM_001025195;NM_012254;NM_014409;NM_170675;NM_001142502;NM_181054;NM_001102603;NM_001145657;NM_016453;NM_001946;NM_003720;NM_001105551;NM_032643;NM_145341;NM_006374;NM_022802;NM_001160234;NM_003888;NM_033286;NM_004127;NM_001136178;NR_003581;NM_001153635;NM_022350;NM_001143812;NM_198195;NM_144506;NM_032811;NM_003686;NM_003180;NM_0…
;NM_001143986;NM_015020;NM_004741;NR_024515;NM_013357;NM_007184;NM_001085368;NM_032458;NR_024356;NM_004620;NM_021005;NM_004563;NM_024611;NM_001008779;NM_181838;NM_020832;NM_001114393;NM_001002252;NM_001081640;NM_013955;NM_003826;NM_032569;NM_172387;NM_002893;NM_001669;NM_001080547;NM_006144;NM_001163285;NM_175872;NM_005224;NM_207191;NM_001042550;NM_021237;NM_002355;NM_014509;NM_014733;NM_005223;N…
001391;NM_052934;NM_001081676;NM_172362;NM_176796;NM_003816;NM_022436;NM_001100915;NM_080877;NM_139167;NM_001118886;NM_001079810;NM_005245;NM_144603;NM_153748;NM_153033;NM_019842;NM_203331;NM_000220;NR_028323;NM_001040651;NM_021094;NM_003098;NM_001559;NR_003676;NM_000213;NM_058175;NM_000337;NM_022058;NM_002072;NM_016121;NM_001005746;NM_174934;NM_138736;NM_001039523;NM_002075;NM_021911;NM_00103977…
;NM_001142643;NM_175729;NM_004357;NM_014346;NM_001145520;NR_026786;NM_021620;NM_198990;NM_014434;NM_001349;NM_001136049;NM_014293;NM_024749;NM_181715;NR_003677;NR_027079;NM_198953;NM_001083908;NM_173469;NM_033177;NM_032995;NM_178564;NM_003985;NM_014028;NM_014761;NM_178813;NM_031371;NM_004721;NM_001164386;NM_001124;NM_016639;NM_015553;NM_001113205;NM_005369;NM_004238;NM_021149;NM_019850;NM_015178;…
cellular_component	cell junction	584	NR_027910;NM_016337;NM_004925;NM_001134999;NM_001135734;NM_001113512;NM_001098210;NM_007073;NM_173176;NM_024009;NM_004948;NM_004393;NM_001037281;NM_201555;NM_032094;NM_178812;NM_174881;NM_182913;NM_001008844;NM_002856;NM_001135957;NM_006832;NM_001128178;NM_001146016;NM_133265;NM_001130100;NM_025157;NM_017556;NM_005904;NM_001130005;NM_170754;NM_005704;NM_198060;NM_000166;NM_153368;NM_019903;NM_001…
cellular_component	cell part	19012	NM_007294;NR_027676;NM_020461;NM_007298;NM_001071775;NM_001085365;NM_052903;NM_007299;NM_025029;NM_014444;NM_001102610;NM_007300;NM_007297;NM_021107;NM_080746;NM_002520;NM_004178;NM_014390;NM_001280;NR_028476;NM_020191;NM_001002;NM_146388;NM_012143;NM_001098208;NR_023313;NM_000983;NM_001142930;NM_000207;NM_031370;NR_026973;NM_148976;NM_001166135;NM_004698;NM_016505;NM_001033930;NM_015920;NM_01961…
348;NM_001001569;NM_001005781;NM_054014;NM_021956;NM_001114979;NM_001076682;NM_202469;NM_145114;NM_001042494;NM_001008503;NM_007262;NM_001040439;NM_001160332;NM_000217;NM_000794;NM_001134771;NM_000426;NM_018727;NM_020820;NM_000744;NM_183043;NM_005076;NM_001080418;NM_012307;NM_001024628;NM_145808;NM_080704;NM_004536;NR_024136;NM_198387;NM_001002837;NM_002080;NM_002422;NM_001001584;NM_001044;NM_001…
_001114309;NM_014771;NM_021619;NM_024691;NM_152305;NM_001164773;NM_003226;NM_015630;NM_152584;NM_001146220;NM_001098520;NM_002319;NM_152594;NM_013402;NM_001077476;NM_000332;NM_000171;NM_031469;NM_014324;NM_020843;NM_020211;NM_018695;NM_020121;NM_001421;NM_017542;NM_004280;NM_144580;NM_004634;NM_153207;NM_012328;NM_001082579;NM_001130482;NM_003317;NM_001878;NM_006142;NM_001099284;NM_198318;NM_0188…
1130928;NM_005574;NM_001076;NM_032857;NM_006438;NM_014336;NM_133496;NM_001025195;NM_012254;NM_014409;NM_170675;NM_001142502;NM_181054;NM_001102603;NM_001145657;NM_016453;NM_001946;NM_003720;NM_001105551;NM_032643;NM_145341;NM_006374;NM_022802;NM_001160234;NM_003888;NM_033286;NM_004127;NM_001136178;NR_003581;NM_001153635;NM_022350;NM_001143812;NM_198195;NM_144506;NM_032811;NM_003686;NM_003180;NM_0…
;NM_001143986;NM_015020;NM_004741;NR_024515;NM_013357;NM_007184;NM_001085368;NM_032458;NR_024356;NM_004620;NM_021005;NM_004563;NM_024611;NM_001008779;NM_181838;NM_020832;NM_001114393;NM_001002252;NM_001081640;NM_013955;NM_003826;NM_032569;NM_172387;NM_002893;NM_001669;NM_001080547;NM_006144;NM_001163285;NM_175872;NM_005224;NM_207191;NM_001042550;NM_021237;NM_002355;NM_014509;NM_014733;NM_005223;N…
001391;NM_052934;NM_001081676;NM_172362;NM_176796;NM_003816;NM_022436;NM_001100915;NM_080877;NM_139167;NM_001118886;NM_001079810;NM_005245;NM_144603;NM_153748;NM_153033;NM_019842;NM_203331;NM_000220;NR_028323;NM_001040651;NM_021094;NM_003098;NM_001559;NR_003676;NM_000213;NM_058175;NM_000337;NM_022058;NM_002072;NM_016121;NM_001005746;NM_174934;NM_138736;NM_001039523;NM_002075;NM_021911;NM_00103977…
5;NM_003820;NM_033549;NM_004773;NM_002383;NM_020818;NM_004658;NM_178841;NM_003839;NM_152855;NM_130807;NM_015149;NM_001145474;NM_018369;NM_145062;NM_015114;NM_022078;NM_001098202;NR_001284;NM_005532;NM_001098626;NM_001029884;NM_003377;NM_001018037;NM_198717;NR_028294;NR_026909;NR_028346;NM_014207;NM_001143968;NM_001129727;NM_001137674;NM_002998;NM_030934;NM_014688;NM_001145122;NM_001166276;NM_0120…
cellular_component	extracellular matrix	503	NM_001135247;NM_002403;NM_005926;NM_000138;NM_001135248;NM_003480;NM_017459;NM_002404;NM_001127718;NM_001097577;NM_000665;NM_001776;NM_001079823;NM_212557;NM_001105208;NM_002291;NM_005529;NM_198576;NM_000426;NM_015831;NM_001145;NM_018891;NM_005560;NM_001105207;NM_005559;NM_203468;NM_001246;NM_000092;NM_002292;NM_080539;NM_005677;NM_001105206;NM_198129;NM_001098175;NM_001164179;NM_005562;NM_000227…
cellular_component	extracellular matrix part	85	NM_001135247;NM_002403;NM_005926;NM_000138;NM_001135248;NM_003480;NM_017459;NM_002404;NM_001127718;NM_001097577;NM_000665;NM_001776;NM_001079823;NM_212557;NM_001105208;NM_002291;NM_005529;NM_198576;NM_000426;NM_015831;NM_001145;NM_018891;NM_005560;NM_001105207;NM_005559;NM_203468;NM_001246;NM_000092;NM_002292;NM_080539;NM_005677;NM_001105206;NM_198129;NM_001098175;NM_001164179;NM_005562;NM_000227…
cellular_component	extracellular region	1344	NM_018445;NM_145343;NM_052968;NM_003661;NM_001136540;NR_028471;NM_001643;NM_000039;NM_019101;NM_016297;NM_000042;NM_001646;NM_001018056;NR_026545;NM_030882;NM_024122;NM_000482;NM_203472;NM_001645;NM_001136541;NR_028414;NM_000237;NM_000384;NM_003383;NM_000040;NM_000483;NR_028413;NM_000041;NM_145637;NM_001135247;NM_002403;NM_005926;NM_000138;NM_001135248;NM_003480;NM_017459;NM_002404;NM_021871;NM_1…
cellular_component	extracellular region part	1313	NM_018445;NM_145343;NM_052968;NM_003661;NM_001136540;NR_028471;NM_001643;NM_000039;NM_019101;NM_016297;NM_000042;NM_001646;NM_001018056;NR_026545;NM_030882;NM_024122;NM_000482;NM_203472;NM_001645;NM_001136541;NR_028414;NM_000237;NM_000384;NM_003383;NM_000040;NM_000483;NR_028413;NM_000041;NM_145637;NM_001135247;NM_002403;NM_005926;NM_000138;NM_001135248;NM_003480;NM_017459;NM_002404;NM_021871;NM_1…
cellular_component	macromolecular complex	4379	NM_007294;NR_027676;NM_020461;NM_007298;NM_001071775;NM_001085365;NM_052903;NM_007299;NM_025029;NM_014444;NM_001102610;NM_007300;NM_007297;NM_021107;NM_080746;NM_002520;NM_004178;NM_014390;NM_001280;NR_028476;NM_020191;NM_001002;NM_146388;NM_012143;NM_001098208;NR_023313;NM_000983;NM_001142930;NM_000207;NM_031370;NR_026973;NM_148976;NM_001166135;NM_004698;NM_016505;NM_001033930;NM_015920;NM_01961…
0691;NM_003290;NM_003205;NM_015141;NM_018847;NM_000465;NM_198240;NM_005680;NM_022162;NM_153426;NM_001145138;NM_020786;NM_177968;NM_199187;NM_130798;NM_203289;NM_014906;NM_178427;NM_001135590;NM_001039582;NM_172114;NM_012159;NM_030786;NM_006431;NM_003656;NM_002810;NM_020473;NM_005086;NM_139009;NM_198129;NM_018179;NM_175834;NM_014260;NM_001130145;NM_001164094;NM_006584;NM_000922;NM_001038618;NM_014…
cellular_component	membrane	10229	NM_014319;NM_001130965;NM_001143944;NM_194442;NM_181336;NM_002296;NM_002562;NM_001283;NM_001040624;NM_001142281;NM_138282;NM_002294;NM_000787;NM_000212;NM_014964;NM_007329;NM_001039569;NM_014848;NM_003916;NM_001145149;NM_022034;NM_007247;NM_130463;NM_021575;NM_004766;NM_006323;NM_002569;NM_001127443;NM_005638;NM_001040630;NM_001780;NM_000360;NM_025219;NM_177402;NM_130787;NM_014232;NM_001040627;NM…
15;NM_016098;NM_006909;NM_001128925;NM_016442;NM_001012398;NM_001128915;NM_152310;NM_030780;NM_001122633;NM_181893;NM_005907;NM_000821;NM_182556;NR_015454;NM_001080554;NM_033412;NM_032351;NM_005133;NM_001127899;NM_033338;NM_000180;NM_024698;NM_001081686;NM_138773;NM_178033;NM_178134;NM_198551;NM_001100916;NM_145167;NM_004453;NM_001037639;NM_024552;NM_006407;NM_015529;NM_031947;NM_194436;NM_015093…
443;NM_022570;NM_006698;NM_006675;NR_028473;NM_001146205;NM_001004064;NM_001002837;NM_001001914;NM_001164829;NM_004161;NM_175078;NM_024837;NM_000195;NM_001005282;NM_015668;NM_001001584;NM_001044;NM_001109619;NM_001005492;NM_001165895;NM_015257;NM_020775;NM_173568;NM_001150;NM_138621;NM_001013630;NR_024075;NM_001135636;NM_001005499;NM_004829;NM_139276;NM_175727;NM_144765;NM_001146277;NM_173653;NM_…
313;NM_024641;NM_014713;NM_001013698;NM_001144034;NM_030761;NM_002538;NM_152430;NM_147204;NM_173853;NM_017877;NM_024626;NR_027350;NM_182848;NM_001161662;NM_001164257;NM_001005242;NM_001142275;NM_201592;NM_001002907;NM_014395;NM_020962;NR_027668;NM_016547;NM_199171;NM_144985;NM_030570;NM_001004724;NR_024562;NM_198722;NM_021783;NM_005913;NM_032787;NM_134427;NM_001410;NM_130760;NM_017586;NM_032385;N…
cellular_component	membrane part	8390	NM_014319;NM_001130965;NM_001143944;NM_194442;NM_181336;NM_002296;NM_002562;NM_001283;NM_014964;NM_001025205;NM_007247;NM_021575;NM_130787;NR_024260;NM_201282;NM_001163544;NM_017657;NM_203437;NM_014203;NM_198882;NM_003917;NM_001163547;NM_018090;NM_004068;NM_001145277;NM_001002243;NM_003055;NM_201283;NM_004069;NM_012305;NM_005228;NM_007097;NM_001076677;NM_148921;NM_007166;NM_001834;NM_001163546;NM…
_080669;NM_016541;NM_001127225;NM_017522;NM_003361;NM_002118;NM_201383;NM_207519;NM_053064;NM_017442;NM_203349;NM_001077489;NM_144672;NM_001037333;NM_015556;NM_005639;NM_015166;NM_001011554;NM_147781;NM_001011552;NM_001008389;NM_001127179;NM_005261;NM_002831;NM_134266;NM_005235;NM_001683;NM_139165;NM_182798;NM_014376;NM_003047;NM_001142700;NM_004006;NM_014715;NM_004007;NR_024522;NM_001098209;NM_0…
8785;NM_001017404;NM_001457;NM_025078;NM_177964;NM_018676;NM_016441;NM_001144884;NM_001100600;NM_033274;NM_145168;NM_145015;NM_001145463;NM_181283;NM_006045;NM_005285;NM_001165966;NM_001162861;NM_001135153;NM_001080123;NM_003789;NM_006504;NM_001002274;NM_020470;NM_001032289;NM_004775;NM_207374;NM_022483;NM_001097633;NR_026692;NM_017699;NM_001005853;NM_018056;NM_000453;NM_001008487;NM_199129;NM_00…
cellular_component	membrane-enclosed lumen	2847	NM_145112;NR_028000;NM_002520;NM_001005782;NR_027685;NM_001356;NM_012143;NR_027679;NM_006006;NM_001126114;NM_004698;NM_002025;NM_033238;NM_032195;NM_004645;NR_024557;NR_027997;NM_033240;NM_203288;NM_032427;NM_001163122;NM_002201;NM_001101654;NM_001143990;NM_004380;NM_002319;NM_001421;NM_002713;NM_001363;NM_145654;NM_001001563;NM_001010984;NM_016625;NM_018048;NM_005977;NM_014110;NM_001127322;NM_01…
cellular_component	organelle	14930	NM_007294;NR_027676;NM_020461;NM_007298;NM_001071775;NM_001085365;NM_052903;NM_007299;NM_025029;NM_014444;NM_001102610;NM_007300;NM_007297;NM_001003891;NM_001025603;NM_001130845;NM_021107;NM_173803;NM_139008;NM_001031696;NM_002115;NM_004504;NM_004358;NM_001099746;NM_022114;NM_001011666;NM_018905;NM_001030273;NM_080746;NM_001040167;NM_001145155;NM_017812;NM_194249;NM_001079840;NM_152312;NM_014423;…
_007364;NM_024917;NM_181342;NM_016586;NM_001008710;NM_001080125;NM_001002246;NM_152551;NM_015990;NM_001024666;NM_006136;NM_001701;NM_007104;NM_003330;NM_006539;NR_028379;NM_006729;NM_015166;NM_001032288;NM_001128220;NM_001039656;NM_001253;NM_001113203;NM_000249;NM_001011554;NM_182648;NM_007308;NM_201438;NM_021649;NM_054013;NM_006332;NM_030810;NM_001024809;NR_003102;NM_003678;NM_003500;NM_00102577…
9;NM_181882;NM_005964;NM_024996;NM_014730;NM_001002257;NM_001123395;NM_001164457;NM_016310;NM_001105537;NM_003459;NM_001130021;NM_000321;NM_006037;NM_001024630;NM_004348;NM_031486;NM_139250;NM_001142853;NM_001124759;NM_020357;NM_198061;NM_032017;NM_001098;NM_012317;NM_001134673;NM_005159;NM_001097599;NM_002406;NM_001042400;NM_003666;NM_018026;NM_174901;NM_022916;NM_014313;NM_002669;NM_001077207;N…
00340;NM_183044;NM_001161766;NM_006328;NM_201515;NM_001042553;NM_152438;NM_001130976;NM_001105521;NM_001086;NM_021958;NM_000625;NM_001164811;NM_018145;NR_028414;NM_001025108;NM_033394;NM_018151;NM_001091;NM_005494;NM_001099667;NM_152783;NM_012200;NM_001101677;NM_022044;NM_145810;NM_022818;NM_001113378;NM_006834;NM_032375;NM_212482;NM_001145966;NM_021098;NM_002052;NM_015700;NM_001146055;NM_021163;…
_001017989;NM_002305;NM_001137602;NM_024074;NM_001139490;NM_001002800;NM_001164749;NM_001146116;NM_145756;NM_002892;NM_006143;NM_032834;NM_001940;NM_001146169;NM_015469;NM_006153;NM_001978;NM_001124767;NM_001039618;NM_002714;NM_001145642;NM_001145459;NM_004078;NM_006827;NM_005496;NM_020482;NM_021232;NM_016598;NM_006466;NM_003131;NM_001536;NM_014871;NM_004434;NM_022151;NM_144617;NM_170695;NR_00336…
cellular_component	organelle part	7069	NM_007294;NR_027676;NM_020461;NM_007298;NM_001071775;NM_001085365;NM_052903;NM_007299;NM_025029;NM_014444;NM_001102610;NM_007300;NM_007297;NM_014319;NM_001130965;NM_001143944;NM_194442;NM_181336;NM_002296;NM_002562;NM_001283;NM_001040624;NM_001142281;NM_138282;NM_002294;NM_000787;NM_000212;NM_014964;NM_007329;NM_001039569;NM_014848;NM_003916;NM_001145149;NM_022034;NM_007247;NM_130463;NM_021575;NM…
97;NM_006832;NM_025150;NR_002949;NM_005221;NM_174951;NM_001146284;NM_001358;NM_001014842;NR_024111;NM_133265;NM_003151;NR_002944;NM_001143779;NM_002135;NM_001146285;NM_000933;NM_024085;NM_005778;NM_025265;NM_001130100;NM_006667;NM_017922;NM_000834;NM_001099271;NM_022117;NM_001039712;NM_201414;NM_015247;NM_001017958;NM_007362;NM_001161565;NM_001114091;NM_005786;NM_005513;NM_001097590;NM_001162426;…
001148;NM_001127493;NM_080738;NM_003825;NM_018653;NM_001130982;NM_020407;NM_001040197;NM_014580;NM_001134296;NM_001008274;NM_001127715;NM_014693;NM_001100120;NM_003054;NM_015074;NM_001033873;NM_004783;NM_003053;NM_001002266;NM_003565;NM_001130978;NM_182715;NM_006555;NM_015111;NM_001130987;NM_183393;NM_020824;NM_001130981;NM_001040196;NM_001130455;NM_001031628;NM_001135691;NM_014169;NM_015722;NR_0…
cellular_component	synapse	197	NM_138282;NM_014848;NM_130463;NM_003179;NM_000807;NM_004888;NM_001114175;NM_144642;NM_001130003;NM_015263;NM_194323;NM_025187;NM_052874;NM_145738;NM_018425;NM_020783;NM_175733;NM_004603;NM_177402;NM_003586;NM_014232;NM_001134366;NM_016830;NM_005639;NM_001085428;NM_205848;NM_001135774;NM_001083620;NM_001135805;NM_000826;NM_080552;NM_014849;NM_003178;NM_004200;NM_003490;NM_032122;NM_004866;NM_13931…
cellular_component	synapse part	105	NM_138282;NM_014848;NM_130463;NM_003179;NM_000807;NM_004888;NM_001114175;NM_144642;NM_001130003;NM_015263;NM_194323;NM_025187;NM_052874;NM_145738;NM_018425;NM_020783;NM_175733;NM_004603;NM_177402;NM_003586;NM_014232;NM_001134366;NM_016830;NM_005639;NM_001085428;NM_205848;NM_001135774;NM_001083620;NM_001135805;NM_000826;NM_080552;NM_014849;NM_003178;NM_004200;NM_003490;NM_032122;NM_004866;NM_13931…
cellular_component	virion	5	NM_001130925;NM_001007253;NM_014590;NR_024261;NM_207582
cellular_component	virion part	4	NM_001130925;NM_001007253;NM_014590;NM_207582
molecular_function	antioxidant activity	75	NM_001008397;NM_004905;NM_175721;NM_004261;NM_001513;NM_001039848;NM_182701;NM_175719;NM_001164695;NM_004528;NM_002413;NM_003996;NM_015917;NM_175722;NM_181696;NM_001143680;NM_001039847;NM_145871;NM_203395;NM_001509;NM_002085;NM_001752;NM_201397;NM_181697;NM_000547;NM_145870;NM_015696;NM_002083;NM_006406;NM_002084;NM_002574;NM_001164694;NM_000853;NM_203341;NM_000581;NM_001024466;NM_182743;NM_14465…
molecular_function	binding	19302	NM_002391;NM_002993;NR_001275;NR_003674;NM_000983;NM_001025369;NM_014253;NM_002632;NM_201414;NM_001136129;NM_001083605;NM_052968;NM_000632;NM_000484;NM_001099639;NM_007145;NM_023106;NM_015850;NM_004386;NM_006092;NM_003377;NM_002128;NM_138272;NM_001136130;NM_001393;NM_000250;NM_138322;NM_001029871;NM_212478;NM_001097577;NM_052890;NM_000800;NM_001025366;NM_002026;NM_023002;NM_032784;NM_001911;NM_00…
8;NM_002014;NM_001136001;NM_001077489;NM_001009812;NM_001040114;NM_182902;NM_138338;NM_030752;NM_006178;NM_001164383;NM_002910;NM_020713;NM_004284;NM_017881;NM_181842;NM_145298;NM_032409;NM_175849;NM_016046;NM_004789;NR_002315;NM_178523;NM_021088;NM_001135639;NM_002582;NM_001164416;NM_003416;NM_018228;NM_181877;NM_001892;NM_007118;NM_153339;NM_003599;NM_001144887;NR_003227;NM_032858;NM_007331;NM_…
NM_013257;NM_172390;NM_004218;NM_001515;NM_003679;NM_001008697;NM_001715;NM_005995;NM_001144757;NM_017676;NM_001097615;NM_001127207;NM_138370;NM_001032383;NM_018443;NM_005172;NM_001159;NM_013411;NM_003181;NM_002742;NM_003139;NM_001098812;NM_014643;NM_015904;NM_003205;NM_033117;NM_015141;NM_001014794;NM_002467;NM_001166290;NM_152308;NM_144732;NM_001017524;NM_024337;NR_002229;NM_032116;NM_152658;NM…
98320;NM_172197;NM_016823;NM_172364;NM_001311;NM_152246;NM_001128324;NM_198486;NM_003981;NM_175721;NM_000415;NM_005542;NM_144651;NM_020145;NM_031232;NM_024491;NM_198977;NM_000090;NM_177983;NM_001134380;NR_026588;NM_015717;NM_001128611;NM_198993;NR_024557;NM_203295;NM_001161727;NM_152925;NM_001164246;NM_001161443;NM_183237;NM_147150;NM_003481;NM_015414;NM_002088;NM_000923;NM_021645;NM_001389;NM_00…
72;NM_001134445;NM_016172;NM_000066;NR_003512;NM_001163334;NM_001134321;NM_001013837;NM_031914;NM_002931;NM_194454;NM_003994;NM_198141;NM_020634;NM_022087;NR_024163;NM_020335;NM_022819;NM_031471;NM_012387;NM_001126104;NM_001233;NM_001146686;NM_001164722;NM_001134647;NM_014451;NM_020161;NM_020476;NM_001009881;NR_002308;NM_003487;NM_016447;NM_001146257;NM_005368;NM_030641;NM_001101362;NM_001102667;…
245;NM_001001555;NM_033484;NM_016642;NM_001144969;NM_014633;NM_005898;NM_032558;NR_003699;NM_006956;NM_001406;NM_032642;NM_032977;NM_001166051;NM_031501;NM_133446;NM_001163335;NM_001042467;NM_001047434;NM_001128627;NM_032014;NM_007212;NM_001130035;NM_015562;NM_145068;NM_002354;NM_001001788;NM_001913;NM_178502;NM_001159352;NM_052924;NM_018640;NM_023931;NM_203286;NM_001145263;NM_173462;NM_000229;NM…
_001128310;NR_027069;NM_004763;NM_017590;NM_001142289;NM_001123366;NM_178568;NM_001006623;NM_020315;NM_001005753;NM_213725;NR_028455;NM_000102;NM_019854;NM_001144900;NM_016162;NM_020766;NM_153334;NM_021082;NM_001159353;NR_003127;NM_032015;NM_001131066;NM_017952;NM_001007067;NM_003611;NM_002404;NM_199293;NM_001012969;NM_001130067;NR_027481;NM_033300;NR_001524;NM_152329;NM_170741;NM_001162951;NM_00…
molecular_function	catalytic activity	8409	NM_015328;NM_001130723;NM_000687;NM_001161766;NM_001130722;NM_006621;NM_001130720;NM_000360;NM_173353;NM_000277;NM_032151;NM_199292;NM_000281;NM_004179;NM_001004320;NM_199293;NM_015834;NM_015841;NM_001160419;NR_027672;NM_012091;NM_001160417;NM_001160230;NM_015840;NR_027674;NM_001112;NM_001025107;NM_001160418;NM_015833;NR_027673;NM_030776;NM_001111;NM_001031727;NM_000175;NM_000365;NR_027338;NM_002…
_198994;NM_003913;NM_032340;NR_027783;NM_019014;NM_001030313;NM_181672;NM_201444;NM_001015891;NM_003954;NM_004560;NM_031414;NM_139069;NM_006793;NM_148959;NM_001144919;NM_002753;NM_001164758;NM_145686;NM_001135044;NM_201267;NM_203475;NM_198437;NM_001012727;NM_145260;NM_002626;NM_130438;NM_145236;NM_152490;NM_005921;NM_002731;NM_182644;NM_001136000;NM_001128167;NM_172216;NM_001013620;NM_001102406;N…
16;NM_174889;NM_004856;NM_031934;NM_012347;NM_001009933;NM_001145025;NM_000780;NM_006606;NM_004388;NM_006910;NM_001864;NM_024583;NM_015849;NM_001935;NM_006380;NM_005051;NM_000146;NM_001375;NM_019022;NM_001048201;NM_024302;NM_016953;NM_016008;NM_004184;NM_001042646;NM_007218;NM_004637;NM_147783;NM_017847;NM_024505;NM_203494;NM_182697;NM_130834;NM_018417;NM_005885;NM_032626;NM_024636;NM_001145158;N…
molecular_function	channel regulator activity	131	NM_207044;NM_015277;NM_005832;NM_014379;NM_177477;NM_001144971;NM_207047;NM_006154;NM_021012;NM_001144967;NM_006511;NM_001144964;NM_003675;NM_001144968;NM_181361;NM_001144965;NM_024791;NM_023946;NM_177476;NM_213655;NM_001144969;NM_002234;NM_002890;NM_001144966;NM_207043;NM_022650;NM_198400;NM_001144970;NM_177457;NM_001633;NM_052874;NM_004603;NM_021194;NM_001165903;NM_000363;NM_001130063;NM_172159…
molecular_function	electron carrier activity	3	NM_018947;NM_001916;NM_030579
molecular_function	enzyme regulator activity	1548	NM_024719;NM_001145639;NM_001163437;NM_003921;NM_005459;NM_013229;NR_027283;NM_001113361;NM_033295;NM_173468;NM_181334;NM_178571;NM_006487;NM_001134941;NM_170672;NM_004815;NM_006660;NM_015920;NR_024137;NM_002547;NM_032552;NR_027464;NM_178001;NM_153213;NM_002096;NM_000029;NM_001042555;NM_152392;NM_201414;NM_018460;NM_001136129;NR_003655;NM_001145414;NM_001165973;NM_020343;NM_001012751;NM_052968;NM…
molecular_function	metallochaperone activity	2	NM_005125;NM_000052
molecular_function	molecular transducer activity	2997	NM_001122659;NM_001166055;NM_000115;NM_001957;NM_003991;NM_001040197;NM_000686;NM_032049;NM_002377;NM_001040196;NM_181885;NM_009585;NM_001040195;NM_000685;NM_004835;NM_005290;NM_001040194;NM_031850;NM_020350;NM_001838;NM_001142784;NM_178328;NM_181079;NM_001165039;NM_001145453;NM_001123396;NM_032966;NM_207584;NM_001127671;NM_000395;NM_001557;NM_014271;NM_003965;NM_014339;NM_147164;NM_002184;NM_004…
molecular_function	nucleic acid binding transcription factor activity	1543	NM_001145155;NM_021975;NM_002163;NM_003223;NM_012182;NR_029374;NM_006236;NM_000438;NM_002135;NM_001145302;NM_014009;NM_005685;NM_004452;NM_001135649;NM_001030003;NM_021784;NM_134261;NM_033334;NM_007005;NM_199135;NM_002763;NM_007122;NM_004514;NM_173199;NM_004451;NM_003317;NM_177435;NM_207305;NM_032682;NM_134428;NM_005123;NM_202003;NM_002158;NM_134262;NM_207005;NM_178850;NM_012183;NM_201998;NM_0009…
molecular_function	protein binding transcription factor activity	695	NM_022114;NM_001145155;NR_026580;NM_145112;NM_004821;NM_001077482;NM_002520;NM_175848;NM_001098426;NM_001098210;NM_014390;NM_003921;NM_003796;NM_003223;NM_139323;NR_003092;NM_201555;NM_001083962;NM_021148;NM_005955;NM_207189;NM_003743;NM_012475;NM_033284;NM_001040006;NM_006872;NM_006706;NM_198256;NM_014335;NM_001077475;NM_002096;NM_001161661;NR_028366;NM_004143;NM_006483;NM_014620;NM_033238;NM_00…
molecular_function	receptor activity	1869	NM_001122659;NM_001166055;NM_000115;NM_001957;NM_003991;NM_001040197;NM_000686;NM_032049;NM_002377;NM_001040196;NM_181885;NM_009585;NM_001040195;NM_000685;NM_004835;NM_005290;NM_001040194;NM_031850;NM_020350;NM_001013357;NM_001145155;NM_006863;NM_001004124;NM_000529;NM_001005181;NM_021904;NM_001077482;NM_001032394;NM_016235;NM_003696;NM_205859;NM_002223;NM_000742;NM_001505;NM_005298;NR_028036;NM_…
molecular_function	receptor regulator activity	15	NM_001103;NM_001164410;NM_021976;NM_006540;NM_001035235;NM_005481;NM_004935;NM_032408;NM_177477;NM_023946;NM_177476;NM_177457;NM_198576;NM_002027;NM_133263
molecular_function	structural molecule activity	634	NM_020870;NM_001040439;NR_026901;NM_016431;NM_004839;NM_133266;NM_005456;NM_012324;NM_012309;NM_015133;NM_199330;NM_014550;NM_001004720;NM_001004722;NM_012346;NM_022362;NM_012297;NM_016148;NM_000733;NM_004747;NM_003581;NM_203505;NM_017578;NM_016553;NM_006153;NM_000073;NM_015627;NM_001012337;NM_153719;NM_153718;NM_021107;NM_006528;NM_080746;NM_004015;NM_002477;NM_001998;NM_001098210;NM_001145160;N…
molecular_function	translation regulator activity	41	NM_020420;NM_015920;NM_183323;NM_020364;NM_004081;NM_001005785;NM_006196;NM_030979;NM_006451;NM_033030;NM_197970;NM_001351;NM_001005375;NM_182789;NR_026904;NM_002568;NM_001005786;NM_020363;NM_001280;NM_001025089;NM_033224;NR_023313;NM_004136;NM_001024809;NR_023312;NM_004095;NM_001033112;NM_020180;NM_020459;NM_015589;NM_001161577;NM_198700;NM_000964;NM_001145301;NM_001025087;NM_001161576;NM_016480…
molecular_function	transporter activity	1690	NM_003057;NM_001043;NM_153187;NM_001044;NM_001045;NM_021977;NM_183377;NM_001094;NM_006922;NM_014191;NM_001040143;NM_020039;NM_001099405;NM_001037;NM_001142348;NM_020321;NM_021007;NM_000335;NM_001130413;NM_018400;NM_199037;NM_017419;NM_020322;NM_002977;NM_198056;NM_001159576;NM_001165964;NM_004588;NM_000297;NM_001649;NM_001040151;NM_006920;NM_001039;NM_006514;NM_001159575;NM_001099404;NM_000334;NM…
