# Supplementary material for: Profiling and bioinformatics analyses reveal differential circular RNA expression in radioresistant esophageal cancer cells
Source: J Transl Med. 2016 Jul 28;14:225. doi: 10.1186/s12967-016-0977-7 (PMC4964270; doi:10.1186/s12967-016-0977-7)
Supplement: Supplementary file 6 — 10.1186/s12967-016-0977-7 circRNA_miRNA_target gene.pathways. [file 12967_2016_977_MOESM6_ESM.xlsx]

## Sheet: upregulated
#Pathway	Sample1 (23271)	Sample2 (23912)	Pvalue	Qvalue	Pathway ID	Genes	KOs
Olfactory transduction	519	525	0.0120129	1	ko04740	NM_001004124;NM_001005181;NM_205859;NM_005459;NM_022757;NM_001004746;NM_017504;NM_172194;NM_001005566;NR_027982;NM_001004699;NM_001001920;NM_001004715;NM_001001957;NM_001004487;NM_001001961;NM_001005283;NM_001005516;NM_001005193;NM_002732;NM_001005491;NM_001005175;NM_001004063;NM_182948;NM_001004719;NM_001004760;NM_001004735;NM_001004491;NM_172128;NM_019855;NM_001142339;NM_001001659;NM_015981;NM_…	K04257+K08328+K04345+K04515+K02183+K04633+K07376+K00910+K04439+K04952+K08327+K12321+K05030+K04951+K05028+K05027+K04950+K13755+K08043
Phosphatidylinositol signaling system	284	286	0.0163351	1	ko04070	NM_016524;NM_002223;NM_194323;NM_001004431;NM_014308;NM_004815;NM_005539;NM_001130982;NM_002661;NM_014937;NM_005027;NM_170754;NM_004573;NM_003559;NM_002650;NM_058004;NM_005028;NM_019855;NM_032833;NM_018425;NM_001101669;NM_033026;NM_006998;NM_175733;NM_000314;NM_144671;NM_206929;NM_014016;NM_005184;NM_005536;NM_004929;NM_002220;NM_001010860;NM_001099952;NM_002649;NM_003629;NM_130766;NM_181523;NM_0…	K00923+K02677+K04959+K00901+K02649+K01106+K05859+K01099+K01110+K05858+K00920+K00888+K02183+K13711+K01109+K01092+K00911+K04958+K00922+K00889+K00981+K05857+K00921+K00913+K05861+K00914+K04960+K03084+K00999+K05860+K01107+K10572
Epithelial cell signaling in Helicobacter pylori infection	146	146	0.0186964	1	ko05120	NM_014521;NM_002661;NM_017640;NM_002754;NM_002350;NM_001165412;NM_004691;NM_006092;NM_001017971;NM_001130925;NM_002090;NM_145230;NM_001696;NM_001315;NM_006053;NM_006908;NM_001039366;NM_001945;NM_015994;NM_001110;NM_198483;NM_003183;NM_002969;NM_016946;NM_175610;NM_002751;NM_001039362;NM_001100592;NM_002576;NM_015396;NM_182539;NM_130841;NR_002712;NM_001128620;NM_001692;NM_001111097;NM_001511;NM_00…	K05704+K05859+K08727+K04441+K05854+K02580+K02146+K03662+K06786+K05505+K02153+K02150+K02154+K04392+K08523+K02149+K06704+K05050+K06059+K06089+K05701+K02148+K04409+K02147+K05728+K07210+K03661+K04440+K02155+K10030+K02187+K02152+K04393+K04361+K02145+K08114+K04430+K04448+K05099+K06785+K07209+K04735+K02144+K05737+K04467+K07293+K04175+K02151+K04734+K06735+K04466+K12499
Inositol phosphate metabolism	187	188	0.0368483	1	ko00562	NM_016524;NM_005539;NM_002661;NM_014937;NM_170754;NM_004573;NM_007099;NM_003559;NM_002650;NM_058004;NM_005028;NM_032833;NM_018425;NM_001101669;NM_033026;NM_001111036;NM_000314;NM_144671;NM_206929;NM_014016;NM_005536;NM_001111035;NM_002220;NM_002649;NM_024866;NM_001099;NM_130766;NM_003558;NM_138780;NM_001131064;NM_000932;NM_001144878;NM_001135642;NM_032726;NM_199259;NM_003895;NM_001159287;NM_15228…	K00923+K01106+K05859+K01099+K01110+K05858+K01078+K00920+K00888+K13711+K01109+K01092+K00911+K00922+K00469+K00889+K05857+K01803+K00921+K00913+K13712+K05861+K00914+K03103+K03084+K00999+K05860+K00328+K01858+K00140+K01107+K10572
Spliceosome	345	349	0.0410629	1	ko03040	NM_078480;NM_017892;NM_016299;NM_001145641;NM_004698;NM_016505;NM_001040006;NM_019610;NM_001358;NR_002944;NM_001080512;NM_007362;NM_014969;NM_005710;NM_018296;NM_018034;NM_207170;NM_001005409;NM_020428;NM_001145056;NM_032864;NM_020162;NM_152905;NM_016047;NR_003558;NM_012321;NM_153265;NM_006758;NM_001079559;NM_001145076;NM_003017;NM_004175;NM_003092;NM_153201;NR_026921;NM_005146;NM_016132;NM_00116…	K12838+K12821+K03283+K12893+K12843+K12818+K12824+K12885+K12820+K12741+K12889+K12883+K12857+K12865+K11092+K12662+K12868+K12825+K12819+K12849+K12833+K12866+K12623+K10599+K12836+K12888+K12892+K11088+K11094+K12826+K11984+K12887+K12860+K12859+K12832+K12875+K12884+K12854+K12855+K12861+K12837+K12864+K12817+K12890+K12862+K12624+K12828+K12900+K12625+K11097+K12816+K12891+K12813+K12835+K06063+K12876+K11096+…
Metabolism of xenobiotics by cytochrome P450	117	117	0.0412947	1	ko00980	NM_001757;NM_000774;NR_024010;NM_000848;NM_001072;NM_001513;NM_000771;NM_000672;NM_146421;NM_030622;NR_003081;NR_002570;NM_021027;NM_001135168;NM_001353;NM_019078;NM_000104;NM_145740;NM_004528;NM_001080843;NM_002413;NM_015917;NM_000668;NM_000106;NM_001143680;NM_001025161;NM_000766;NM_020300;NM_000671;NM_000695;NM_001075;NM_145871;NM_000499;NM_007120;NM_001136018;NM_019076;NM_183239;NR_024537;NM_0…	K00079+K00081+K00084+K07416+K00699+K00799+K07413+K13952+K07420+K07414+K00129+K00089+K00212+K04119+K00037+K00092+K07410+K13299+K13951+K07411+K00121+K07408+K01253+K07424+K00078+K07409+K07412+K11822+K13980+K07415
Synaptic vesicle cycle	116	116	0.0424378	1	ko04721	NM_003825;NM_001025205;NM_004691;NM_021575;NM_001005336;NM_004603;NM_014232;NM_145230;NM_003053;NM_001696;NM_006053;NM_001136127;NM_001039366;NM_012062;NM_015994;NM_014203;NM_001135691;NM_004945;NR_027001;NM_017901;NM_003055;NM_020309;NM_001039362;NM_001100592;NM_001835;NM_130841;NM_001692;NM_052831;NM_130834;NM_001130020;NM_054020;NM_012463;NM_000718;NM_001143819;NM_001142324;NM_004859;NM_004408…	K08508+K11826+K02146+K11827+K01528+K04560+K13504+K02153+K08155+K02150+K02154+K02149+K11824+K04849+K04344+K12302+K02148+K04646+K02147+K03661+K02155+K04645+K04644+K08486+K02152+K02145+K11825+K07882+K02144+K06027+K02151
Drug metabolism - cytochrome P450	113	113	0.0460604	1	ko00982	NR_024010;NM_000848;NR_002601;NM_001072;NM_001513;NM_000771;NM_001002294;NM_000672;NM_146421;NR_003081;NR_002570;NM_021027;NM_001135168;NM_019078;NM_145740;NM_004528;NM_001080843;NM_002413;NM_015917;NM_000668;NM_000106;NM_001143680;NM_001025161;NM_000766;NM_020300;NM_000671;NM_000695;NM_001075;NM_145871;NM_007120;NM_002021;NM_019076;NM_001144829;NM_183239;NR_024537;NM_004832;NM_001074;NM_006894;N…	K00699+K00799+K00485+K07413+K13952+K07414+K00129+K13299+K13951+K07411+K00121+K07424+K00157+K07409+K00274+K07412+K13980+K07415
Tyrosine metabolism	112	112	0.0473352	1	ko00350	NM_014793;NM_175721;NM_024771;NM_001513;NM_000672;NM_000187;NM_000481;NM_018396;NM_001135168;NM_138467;NM_182543;NM_006373;NM_002686;NM_000668;NM_175722;NM_001001521;NM_002080;NM_000671;NM_016309;NM_000695;NM_006066;NM_145871;NM_199292;NM_153326;NM_012293;NM_002415;NM_000754;NM_032756;NM_015529;NM_000550;NM_020927;NM_001922;NM_001145309;NM_001158;NM_002079;NM_145870;NM_058179;NM_001164711;NM_0073…	K00599+K00431+K00680+K01800+K13952+K00451+K00605+K00129+K00344+K00553+K13951+K00963+K00813+K00121+K00002+K00501+K07253+K00545+K00457+K00503+K00506+K01827+K00276+K00831+K00157+K01555+K01593+K00924+K00815+K00274+K03334+K00505+K00650+K13980
Glutamatergic synapse	285	288	0.0480282	1	ko04724	NM_016524;NM_002223;NM_194323;NM_001161728;NM_001129842;NM_001130063;NM_001130982;NM_000834;NM_012202;NM_014969;NM_004573;NM_001161727;NM_002088;NM_002732;NM_013267;NM_182948;NM_017899;NM_031286;NM_030821;NM_001129833;NM_033026;NM_005274;NM_175733;NM_006841;NM_001017998;NM_152905;NM_002070;NM_031498;NM_007327;NM_020396;NM_001099952;NM_001134408;NM_032562;NM_018018;NM_001128839;NM_053064;NM_001077…	K02677+K04959+K01047+K04850+K04605+K05210+K04540+K04539+K05858+K05205+K04345+K01425+K06268+K04542+K13576+K04545+K04630+K04549+K05208+K04958+K05209+K04851+K07826+K04632+K00910+K04544+K05614+K05202+K05200+K04964+K08042+K01915+K04344+K04371+K08047+K08046+K12302+K05203+K05197+K05201+K04546+K08041+K04634+K07825+K04348+K05199+K04960+K05211+K04537+K05612+K04541+K01115+K04604+K05617+K08045+K04548+K11828+…
Type II diabetes mellitus	169	170	0.0554363	1	ko04930	NM_002115;NM_001080440;NM_198382;NM_001129842;NM_000207;NM_014308;NM_004815;NM_207419;NM_201589;NM_005027;NM_001014442;NM_001010908;NM_001129833;NM_198386;NM_002649;NM_003629;NM_001128839;NM_181523;NM_002740;NM_001007537;NM_001128840;NM_181504;NM_178540;NM_020351;NM_003749;NM_198593;NM_000720;NM_016573;NM_006254;NM_199460;NM_198385;NM_033500;NM_080867;NM_017901;NM_001039936;NM_138957;NM_005202;NM…	K00844+K07296+K04854+K04850+K04526+K02649+K07595+K00922+K04851+K06069+K07187+K06068+K04697+K04849+K04344+K04852+K04371+K12406+K12407+K04440+K05004+K07191+K00873+K07209+K04696+K07203+K03156+K04527+K04695+K05032+K04694+K07594+K07593
Butanoate metabolism	106	106	0.0557593	1	ko00650	NM_016524;NM_014049;NM_019036;NR_023316;NM_138567;NM_175733;NM_001353;NR_026921;NM_170740;NM_080626;NM_203314;NM_001135865;NM_017888;NM_001105069;NM_001001521;NM_130844;NR_002555;NM_005390;NM_003180;NM_001135806;NM_012203;NM_032298;NM_024884;NM_013445;NR_024035;NM_000818;NM_145168;NM_052956;NM_001002030;NM_001127448;NM_002225;NM_202000;NM_005518;NM_181519;NM_000436;NM_003739;NM_177963;NM_000191;N…	K00253+K00257+K01640+K01896+K00100+K07515+K00139+K01907+K00019+K00963+K00161+K00058+K00109+K01580+K01692+K13524+K01641+K01027+K00248+K00022+K00626+K07514+K00759+K07511+K00162
RNA transport	272	275	0.0608293	1	ko03013	NR_024273;NM_001113361;NM_003624;NM_003753;NM_201612;NM_007320;NM_007362;NM_001098497;NM_001412;NM_005839;NM_032263;NM_194259;NM_001007269;NM_032025;NM_183353;NM_153356;NM_018201;NM_001009183;NM_148894;NM_007178;NM_001145860;NM_001130678;NM_001080491;NR_015440;NM_001042480;NM_207351;NM_001037333;NM_003678;NM_182588;NM_001039619;NM_014608;NM_001033028;NM_000344;NM_014857;NR_002830;NM_017856;NM_001…	K14004+K13136+K12172+K03251+K09291+K12883+K03236+K13171+K03254+K10577+K13135+K03253+K13126+K13130+K03243+K13137+K01164+K03259+K03260+K05749+K13174+K02516+K13129+K12875+K03754+K13151+K12160+K03262+K03539+K03246+K03258+K03252+K03247+K07205+K12876+K12878+K13114+K03257+K13025+K03680+K00784+K03248+K05019+K12881+K12879+K03245+K03237+K07936+K12880+K03537+K03231+K12877+K13176+K12812+K12882+K03345+K03241+…
Drug metabolism - other enzymes	100	100	0.0656797	1	ko00983	NM_000181;NR_024010;NM_003258;NM_001160301;NM_001072;NM_033453;NR_027386;NM_001143685;NM_001266;NM_021027;NM_001953;NM_020200;NM_019078;NM_000379;NR_003504;NM_001135954;NR_003675;NM_000015;NM_001035521;NM_000766;NM_001075;NR_024054;NM_198061;NM_003869;NM_007120;NR_003660;NM_016327;NM_001160179;NM_181493;NR_024448;NM_019076;NM_000662;NM_001074;NM_001160175;NM_001105677;NM_001113756;NM_000765;NM_17…	K01195+K00699+K00857+K00207+K01519+K01044+K00758+K00760+K00106+K00876+K00622+K07411+K03927+K01431+K07424+K01489+K00757+K00088+K01464+K00569+K13421+K01951
African trypanosomiasis	97	97	0.0712822	1	ko05143	NM_016524;NM_194323;NR_028036;NM_001130982;NM_004573;NM_033026;NM_175733;NM_000576;NM_001130987;NM_000932;NM_020939;NM_002187;NM_002738;NM_003180;NM_001080534;NM_000043;NM_001135806;NM_032298;NM_006377;NM_000517;NM_015192;NM_002468;NM_004802;NM_001130984;NM_000619;NM_001105206;NM_002739;NM_153634;NM_002072;NM_002164;NM_014467;NM_014989;NM_001130983;NM_152871;NM_001562;NM_002162;NM_001130986;NM_00…	K02677+K04390+K05858+K04519+K05425+K13822+K04729+K04687+K06241+K04634+K00463+K06494+K05482+K06490+K05405+K06527+K04234+K13823+K03156+K10161+K08757+K05406+K05443+K04389+K01392
Neurotrophin signaling pathway	453	460	0.0713704	1	ko04722	NM_207123;NM_201222;NM_001129778;NM_014308;NM_004815;NM_005157;NM_002880;NM_173477;NM_015677;NM_002661;NM_001143805;NM_016123;NM_005027;NM_001099921;NM_020319;NM_002754;NM_001381;NM_001012331;NM_177456;NM_001165412;NM_001135699;NM_138356;NM_001098800;NM_005367;NM_006986;NM_005361;NM_022149;NM_172128;NM_019855;NM_021619;NM_015981;NM_001159560;NM_002362;NM_006998;NM_170731;NM_144994;NM_001221;NM_00…	K09593+K12464+K04364+K02649+K06619+K04366+K12460+K05859+K04355+K04733+K04441+K12461+K03176+K02580+K06630+K04515+K02183+K12463+K12465+K12459+K04360+K07827+K08888+K00922+K06279+K04392+K04456+K10148+K04369+K02583+K04464+K04421+K04445+K07187+K12462+K03175+K04431+K06068+K04365+K02158+K04356+K04371+K04451+K03099+K04731+K12457+K04368+K02159+K07193+K04732+K12388+K02833+K04373+K04440+K09408+K05101+K05872+…
Osteoclast differentiation	349	354	0.0845117	1	ko04380	NM_006863;NM_003215;NM_001129778;NM_014308;NM_004815;NM_015677;NM_002661;NM_005027;NM_004209;NM_002754;NM_004612;NM_001165412;NM_138356;NM_001002901;NM_005252;NM_003839;NM_017899;NM_016931;NM_173163;NM_013314;NM_130771;NM_012340;NM_006864;NM_003120;NM_005310;NM_133181;NM_138714;NM_002649;NM_001315;NM_006847;NM_003629;NM_015869;NM_006908;NM_001081639;NM_001040023;NM_021250;NM_153497;NM_181523;NM_1…	K06512+K07364+K04364+K02649+K08010+K05859+K04403+K04441+K04674+K02580+K06498+K04379+K05147+K06268+K08008+K04446+K07371+K09438+K05855+K00922+K08530+K04392+K06551+K04456+K08012+K04519+K04386+K07992+K12560+K06472+K13376+K04427+K06463+K03175+K04431+K05703+K04469+K08091+K07370+K04371+K04576+K04368+K04388+K05473+K03173+K11220+K07210+K08011+K05870+K05415+K11221+K08009+K05131+K04440+K09455+K04687+K05869+…
Steroid hormone biosynthesis	90	90	0.0862808	1	ko00140	NR_024010;NM_031226;NM_001072;NM_000498;NM_000103;NM_021027;NM_001353;NM_019078;NM_000104;NM_000348;NM_025228;NM_016371;NM_024592;NM_005420;NM_001026213;NM_001075;NM_000499;NM_007120;NM_198708;NM_000754;NM_019076;NM_000780;NM_001145309;NM_014234;NM_001074;NM_001105677;NM_000765;NM_007310;NM_000196;NM_205862;NM_000777;NM_000781;NR_027916;NM_003739;NM_053039;NM_198533;NM_057095;NM_198705;NM_000413;…	K00699+K07434+K07433+K00497+K00089+K00212+K04119+K00037+K00092+K05295+K07410+K12344+K00071+K13373+K12345+K01016+K07408+K00545+K00489+K13370+K07424+K00498+K00251+K00044+K00070+K12343+K01015+K10251+K13369+K00513+K13368+K01131+K07430+K00512+K10207
ErbB signaling pathway	294	298	0.095791	1	ko04012	NM_016524;NM_207123;NM_194323;NM_144705;NM_001129778;NM_014521;NM_014308;NM_004815;NM_001130982;NM_001004720;NM_005157;NM_002880;NM_015677;NM_002661;NM_005027;NM_138356;NM_177990;NR_027053;NM_172128;NM_015981;NM_033026;NM_175733;NM_004182;NM_001160002;NM_001221;NM_078467;NM_031898;NM_004985;NM_001657;NM_002577;NM_002649;NM_183001;NM_003629;NM_003029;NM_203349;NM_001136001;NM_001945;NM_006191;NM_1…	K02677+K09593+K04688+K04364+K05704+K02649+K07365+K06619+K04366+K05859+K05736+K04410+K04515+K04375+K05455+K06625+K07827+K09782+K00922+K06279+K08887+K08523+K05084+K04456+K05085+K04369+K05456+K05734+K04431+K04365+K02158+K04371+K07205+K05083+K04409+K03099+K04368+K05735+K04707+K04357+K02833+K04440+K05733+K08774+K04377+K05458+K06624+K04361+K04438+K04430+K04448+K05457+K03083+K07203+K07828+K11224+K05725+…
Cholinergic synapse	291	295	0.100439	1	ko04725	NM_001011666;NM_016524;NM_002223;NM_194323;NM_001129842;NM_014308;NM_004815;NM_001130982;NM_012202;NM_014969;NM_005027;NM_004573;NM_005252;NM_002732;NM_182948;NM_172128;NM_001129833;NM_000743;NM_015981;NM_033026;NM_005274;NM_175733;NM_001017998;NM_152905;NM_001221;NM_000739;NM_002070;NM_031498;NM_004985;NM_000665;NM_020396;NM_001099952;NM_002649;NM_003629;NM_001128839;NM_053064;NM_181523;NM_18169…	K09047+K02677+K04959+K04850+K02649+K04540+K04539+K05858+K04379+K04345+K04515+K04805+K04542+K04545+K04130+K04630+K04549+K07827+K01049+K04958+K00922+K04851+K07826+K04456+K04857+K04544+K04447+K05007+K04930+K05703+K08042+K04849+K04344+K04371+K08047+K09048+K08046+K04927+K04368+K04929+K05870+K02833+K04546+K00623+K08041+K05869+K04634+K07825+K04374+K04996+K04132+K04960+K04809+K04537+K04541+K02161+K05000+…
Amphetamine addiction	242	245	0.102892	1	ko05031	NM_001011666;NM_016524;NM_194323;NM_001129842;NM_001130982;NM_000834;NM_005252;NM_002732;NM_182948;NM_017899;NM_172128;NM_001129833;NM_019855;NM_015981;NM_033026;NM_006998;NM_175733;NM_004603;NM_001221;NM_005184;NM_004929;NM_003053;NM_007327;NM_001134408;NM_001008709;NM_001128839;NM_004381;NM_001077489;NM_002708;NM_001130987;NM_172078;NM_172127;NM_001128840;NM_007236;NM_145231;NM_001135691;NM_020…	K09047+K02677+K04850+K05210+K04379+K04345+K06268+K04515+K02183+K04560+K08155+K05208+K05209+K06269+K04851+K09049+K04632+K05200+K00501+K09048+K05197+K05870+K05869+K04348+K05199+K04374+K05211+K01593+K04448+K11411+K08045+K00274+K05198+K04144+K05036+K05214+K06067+K05213+K05212+K09029+K04450
RNA degradation	192	194	0.10458	1	ko03018	NM_013354;NM_016042;NM_198920;NM_000520;NM_053013;NM_144571;NM_152905;NM_018239;NM_183353;NM_012321;NM_020158;NM_005752;NM_014149;NM_016046;NM_016586;NM_001145933;NM_025160;NM_016001;NM_001142444;NM_032632;NM_001044385;NM_003818;NM_173797;NM_016588;NM_001122842;NM_000521;NM_001134477;NM_145861;NM_030979;NM_144567;NM_001127460;NM_001139499;NM_001135654;NM_017491;NM_007080;NM_182592;NM_001024947;NM…	K12581+K03681+K12584+K12373+K01689+K12603+K12602+K13126+K12623+K12590+K12589+K07573+K00962+K00615+K12615+K00970+K00981+K12616+K12587+K01148+K12571+K12624+K12625+K12607+K12597+K12622+K12606+K12618+K12610+K12585+K12613+K12611+K12621+K12572+K04077+K12627+K12617+K12605+K12593+K11600+K12580+K01908+K12591+K12619+K12599+K12598+K12600+K10643+K12604+K03514+K00868+K03678+K12586+K12614+K04043+K03679+K12620+…
Metabolic pathways	3663	3752	0.110118	1	ko01100	NM_170771;NM_018283;NM_002115;NM_001079840;NM_182626;NM_016524;NM_033505;NM_001689;NM_000181;NM_001500;NM_001025389;NM_001145191;NM_001077691;NM_175040;NR_023386;NR_024490;NM_005176;NM_001161728;NM_198516;NM_032717;NM_003778;NR_026052;NM_017773;NR_001275;NM_013334;NM_017684;NM_005002;NR_024049;NM_138571;NM_021972;NM_033168;NR_026950;NM_001757;NR_024010;NM_006918;NM_001075098;NM_032121;NR_026699;N…
71;NM_001012755;NM_001165974;NM_001010867;NM_206927;NM_016094;NM_022835;NM_001076552;NM_139248;NM_173566;NM_203379;NM_006843;NM_004888;NM_001013647;NM_016518;NM_001098786;NR_003713;NM_001114598;NM_001042632;NM_014388;NM_173473;NM_002539;NM_080615;NM_001146260;NM_001033055;NR_024474;NM_015836;NR_027709;NM_022820;NM_004231;NM_001001851;NM_006665;NM_012316;NR_001557;NM_001166241;NM_020376;NM_024743;…	K00128+K07249+K00939+K00844+K00253+K03008+K00923+K00993+K02128+K01195+K01711+K01490+K01875+K03846+K03374+K01047+K00710+K13506+K07969+K12298+K00966+K00591+K03953+K04718+K00719+K00314+K00079+K00081+K00084+K00699+K00227+K03637+K12669+K00865+K00901+K00164+K00560+K00894+K01883+K00797+K03006+K00658+K01136+K00857+K01106+K13242+K07634+K07633+K00716+K00257+K01640+K10705+K03663+K03648+K00927+K02318+K05859+…
Collecting duct acid secretion	80	80	0.113331	1	ko04966	NM_004070;NM_001042497;NM_001145964;NM_004691;NM_005072;NM_001128829;NM_145230;NM_001696;NM_006053;NM_001039366;NM_015994;NM_000705;NM_001164830;NM_006598;NM_001217;NM_001134771;NM_001128831;NM_012113;NM_001039362;NM_001100592;NM_005135;NM_130841;NM_001692;NM_000567;NM_000067;NM_000704;NM_001042495;NM_001130020;NM_012463;NR_026551;NM_020178;NM_001738;NM_001694;NM_001145961;NM_000085;NM_001145962;…	K05018+K13627+K02146+K01672+K02153+K02150+K02154+K02149+K01543+K02148+K02147+K01542+K02155+K02152+K02145+K02151+K06573
Porphyrin and chlorophyll metabolism	80	80	0.113331	1	ko00860	NM_000181;NR_024010;NM_005333;NM_001072;NM_018713;NM_004280;NR_027386;NM_021027;NR_002201;NM_019078;NR_003504;NR_003675;NM_000032;NM_000140;NM_000309;NM_001075;NR_024054;NM_001127206;NM_007120;NM_001122764;NR_003660;NM_001127204;NR_024448;NM_019076;NM_001008221;NM_002032;NM_004376;NM_001074;NM_001024382;NM_001105677;NR_003501;NM_000031;NM_205862;NM_000713;NM_000688;NM_001127205;NM_053039;NM_00103…	K01195+K00699+K01764+K01885+K00522+K00643+K01772+K00231+K00510+K01176+K02259+K01749+K01698+K05901+K13625+K01599+K00798+K01719+K02257+K13624+K00214+K00228
Lysine degradation	134	135	0.11971	1	ko00310	NM_170771;NM_016483;NM_001003941;NM_001933;NM_006818;NM_015559;NM_000935;NM_001166226;NM_133331;NM_024031;NM_016174;NM_018318;NM_013976;NM_014712;NM_000382;NR_026921;NM_017769;NM_005547;NM_181842;NM_024757;NM_007331;NM_015048;NM_021827;NM_016001;NM_170606;NM_173341;NM_019028;NM_003173;NR_024022;NM_014679;NM_153694;NM_017984;NM_018489;NM_133335;NM_032335;NM_032811;NM_017778;NM_005933;NM_182481;NM_…	K00128+K11421+K00164+K00658+K06101+K13645+K11423+K11424+K09187+K11703+K00252+K11422+K07515+K09186+K09188+K11420+K11419+K11433+K11425+K01692+K00473+K11431+K11429+K00022+K00626+K13646+K11428+K09189+K00290+K00291+K00292+K07514+K00825+K07511+K00471+K00149+K00306+K00474+K11427
PPAR signaling pathway	233	236	0.119755	1	ko03320	NM_001080440;NM_207419;NM_002666;NM_052968;NM_001014442;NM_005063;NM_152246;NM_001010908;NM_022803;NM_001136052;NM_001127443;NM_001130958;NM_001995;NM_033214;NM_004517;NM_030924;NM_015869;NM_002543;NR_026575;NM_004809;NM_001444;NM_001145137;NM_001007537;NM_001039844;NM_001135705;NM_203391;NM_000167;NM_024825;NM_052960;NM_006227;NM_015385;NM_178540;NM_004377;NM_005094;NM_020351;NM_001164189;NM_014…	K07296+K08768+K09025+K00507+K08765+K08769+K06259+K08755+K01897+K00864+K06272+K08530+K08763+K08764+K08754+K08762+K08753+K08752+K08761+K06086+K08745+K08770+K00232+K08767+K07294+K08756+K06276+K08524+K00489+K01388+K08536+K00488+K08751+K01641+K08759+K04504+K00029+K08766+K01596+K08749+K08771+K07425+K00255+K07431+K10226+K08746+K08750+K07513+K00249+K08758+K08757+K10214+K08526+K07514+K08525+K08748+K01059
MAPK signaling pathway - yeast	76	76	0.126388	1	ko04011	NM_016524;NM_194323;NM_201612;NM_001130982;NM_002754;NM_033026;NM_175733;NM_001315;NM_001130987;NM_002969;NM_020939;NM_139034;NM_002751;NM_002738;NM_138957;NM_003180;NM_001080534;NM_001135806;NM_002576;NM_032298;NM_006377;NM_001128620;NM_004802;NM_001130984;NM_002739;NM_153634;NM_001039802;NM_002745;NM_152723;NM_014989;NM_001130983;NM_006708;NM_001130986;NM_001080421;NM_001039374;NM_153635;NM_005…	K02677+K09291+K04441+K04464+K04371+K04409+K04393+K01759+K07972+K03781
RIG-I-like receptor signaling pathway	131	132	0.127646	1	ko04622	NM_001356;NM_004849;NM_017831;NM_002754;NM_001165412;NM_001136157;NM_002173;NM_002169;NM_001315;NM_001080125;NM_024013;NM_022461;NM_198282;NM_002969;NM_145726;NM_145332;NM_017523;NM_002187;NM_002171;NM_002751;NM_003804;NM_021138;NM_001008212;NM_000605;NM_002176;NM_033358;NM_139068;NM_024618;NM_139046;NM_000584;NM_016023;NM_033355;NM_145803;NM_020152;NM_002503;NM_004620;NM_001228;NM_003300;NM_0147…	K11594+K08339+K12170+K04441+K02580+K12655+K05414+K04398+K12651+K12654+K03174+K04427+K03175+K05425+K02861+K03173+K07210+K05415+K04440+K12653+K10030+K02581+K12652+K12650+K12648+K05440+K04416+K10652+K07209+K08601+K12656+K04735+K12647+K09578+K05441+K03156+K05406+K12646+K04467+K05410+K12159+K04400+K03171+K07211+K09447+K00863+K04734+K12671+K05411+K02373+K12649+K08336+K05442
Tryptophan metabolism	75	75	0.129881	1	ko00380	NM_170771;NM_001003941;NM_006774;NM_013976;NM_000382;NM_152436;NM_001032998;NR_026921;NM_000104;NM_005651;NR_027083;NM_000499;NM_018427;NM_018292;NM_000690;NM_001010982;NM_001002030;NR_027435;NM_001031806;NM_174912;NM_001143997;NM_001091;NM_004043;NM_003679;NM_001159;NM_003937;NM_001008661;NM_002164;NM_000761;NM_001082971;NM_005327;NM_005891;NM_001139510;NM_000159;NM_001122671;NM_001122672;NM_138…	K00128+K00164+K00562+K00252+K00543+K01556+K07515+K07410+K00453+K01432+K07408+K01426+K01692+K11182+K00486+K00157+K00816+K00463+K07409+K01593+K00022+K00626+K03392+K00669+K00274+K00502+K07514+K03334+K00825+K07511+K03781+K00149+K00452
Staphylococcus aureus infection	179	181	0.13316	1	ko05150	NM_001164721;NM_001031849;NR_029392;NM_001002901;NM_018296;NM_002000;NM_005752;NR_001435;NM_020056;NM_001003806;NM_002118;NM_001736;NM_000223;NM_201442;NM_002119;NM_080617;NM_001002273;NM_021983;NM_002113;NM_201563;NM_019016;NM_133274;NM_002125;NM_001127596;NR_026647;NM_019111;NM_000422;NM_032738;NM_001164722;NM_001166136;NM_133279;NM_001001991;NM_001127593;NM_182511;NM_000509;NM_000242;NM_001710…	K04279+K03992+K07604+K06498+K03994+K06513+K03991+K06752+K10785+K04010+K01331+K03987+K12560+K06472+K04004+K06463+K01330+K03988+K03986+K03905+K01335+K05718+K01315+K03993+K01334+K06496+K04173+K01333+K06490+K04172+K03990+K03989+K06464+K06461+K01332+K07596+K05443+K06544+K04009
Glycerolipid metabolism	129	130	0.133203	1	ko00561	NM_170771;NM_032717;NR_001275;NR_026699;NM_001004431;NM_176895;NR_026701;NM_033214;NM_001010860;NM_000382;NM_001080480;NM_018361;NR_026575;NR_027024;NM_006229;NM_178176;NM_032741;NM_203391;NM_000167;NR_026702;NM_207299;NM_000236;NM_006066;NM_006412;NM_177526;NM_001145717;NM_153326;NM_173515;NM_001002257;NM_001010939;NM_001010861;NM_032483;NM_152879;NM_014839;NM_001347;NM_000690;NM_004190;NM_01492…	K00128+K13506+K12298+K00865+K00901+K01080+K00864+K13517+K13523+K13513+K01046+K11160+K13509+K00002+K13534+K01191+K00011+K01189+K00629+K11155+K01054+K01059+K00149+K00863+K09881
GnRH signaling pathway	315	320	0.138555	1	ko04912	NM_016524;NM_002223;NM_173176;NM_194323;NM_001161728;NM_001129842;NM_001129778;NM_014521;NM_001130982;NM_002880;NM_015677;NM_002754;NM_004573;NM_001018080;NM_138356;NM_001161727;NM_002732;NM_182948;NM_031286;NM_030821;NM_172128;NM_001129833;NM_019855;NM_015981;NM_033026;NM_006998;NM_004530;NM_175733;NM_004182;NM_001221;NM_005184;NM_004985;NM_004929;NM_001099952;NM_001315;NM_032562;NM_001128839;NM…	K02677+K04959+K05871+K01047+K04850+K04364+K05704+K04366+K04441+K05858+K05250+K04345+K04515+K02183+K01398+K04375+K07827+K04958+K04851+K04632+K08523+K04857+K08521+K04369+K04464+K05252+K04421+K04420+K04431+K08042+K06068+K04428+K04371+K08047+K08046+K03099+K04368+K02833+K04440+K08041+K04280+K04432+K04634+K04374+K04393+K04361+K04960+K04416+K04430+K04448+K04433+K01115+K08045+K04635+K07828+K07763+K04853+…
Starch and sucrose metabolism	127	128	0.138981	1	ko00500	NM_002115;NM_000181;NR_024010;NM_001072;NM_001128432;NM_000341;NM_025076;NM_002862;NR_003715;NR_028581;NR_027386;NM_003465;NM_021027;NM_000158;NM_019078;NR_003504;NM_007180;NM_002863;NM_021965;NM_005015;NM_001048172;NM_001025199;NR_003675;NM_001024944;NM_000028;NM_001048174;NM_001001521;NR_028582;NM_001075;NM_033500;NM_001041;NR_027763;NR_024054;NM_020648;NM_007120;NR_003660;NR_024448;NM_020973;N…	K00844+K01195+K00699+K05350+K01187+K08678+K00688+K12047+K01178+K01084+K01183+K00700+K01194+K01835+K03217+K03575+K01755+K01196+K00963+K01203+K00693+K01810+K01176+K12407+K01513+K01191+K12316+K01869+K12317+K11809+K00012
Microbial metabolism in diverse environments	401	408	0.141567	1	ko01120	NM_170771;NM_002115;NM_001003941;NM_001933;NM_021822;NR_002601;NM_000291;NM_014793;NR_003003;NM_002627;NM_018713;NM_007099;NM_024771;NM_013267;NM_001513;NM_001103176;NR_024108;NM_145699;NM_053013;NM_004280;NM_004900;NM_001002294;NM_001111036;NM_000187;NM_001166003;NM_032592;NM_000161;NM_013976;NM_199165;NM_000481;NM_018396;NM_001111035;NM_000382;NM_001605;NM_001135168;NM_138467;NM_001353;NM_18254…	K00128+K00844+K00164+K00658+K01500+K00485+K00927+K00599+K07508+K00850+K01885+K01078+K00680+K01425+K01800+K01647+K01689+K00451+K00814+K01495+K00252+K01939+K00605+K01872+K00129+K00100+K01477+K00365+K00344+K00106+K07127+K00876+K00615+K01835+K01679+K01623+K01091+K00030+K01755+K00622+K01895+K01014+K01953+K00387+K00016+K00948+K01803+K00963+K00813+K00121+K00002+K01915+K00161+K01783+K01810+K00851+K01847+…
Non-small cell lung cancer	171	173	0.153992	1	ko05223	NM_016524;NM_194323;NM_001129778;NM_014308;NM_004815;NM_001130982;NM_002880;NM_015677;NM_002661;NM_005027;NM_007182;NM_138356;NM_033026;NM_175733;NM_004985;NM_182663;NM_002649;NM_003629;NM_181523;NM_181690;NM_001130987;NM_004091;NM_001949;NR_002144;NM_181504;NM_020939;NM_016573;NM_001145306;NM_173598;NM_032989;NM_002738;NM_000321;NM_001039936;NM_138957;NM_003180;NM_001126113;NM_004448;NM_00108053…	K02677+K04364+K02649+K04366+K05859+K09850+K07827+K08015+K00922+K04456+K09389+K06620+K04369+K02091+K04365+K02158+K06618+K04371+K04451+K05083+K06621+K04411+K03099+K04368+K06276+K08524+K04357+K02833+K09408+K08774+K04361+K01522+K07828+K08526+K08525+K08528+K04399+K04503+K02089+K08845
Chemokine signaling pathway	479	488	0.154242	1	ko04062	NM_016524;NM_173176;NM_194323;NM_002986;NM_001129778;NM_014521;NM_203291;NM_001838;NM_014308;NM_201612;NM_004815;NM_001130982;NM_002880;NM_015677;NM_012202;NM_014969;NM_005027;NM_012454;NM_004573;NM_002350;NM_001165412;NM_178328;NM_138356;NM_002732;NM_182948;NM_014567;NM_018360;NM_019619;NM_024712;NM_182764;NM_033026;NM_005274;NM_175733;NM_001123396;NM_001017998;NM_152905;NM_005308;NM_002070;NM_0…	K02677+K05871+K05509+K04364+K05704+K08893+K04182+K02649+K04514+K04366+K04540+K04539+K05731+K05858+K05854+K02580+K04178+K04345+K05726+K04237+K12366+K04542+K04177+K04545+K08291+K04630+K04549+K07827+K05505+K07363+K05730+K05760+K12964+K00922+K06279+K04392+K07826+K04456+K05050+K00910+K06069+K04544+K04181+K05514+K04447+K04439+K04183+K10031+K12365+K05511+K05510+K04692+K08042+K05512+K06068+K04365+K04185+…
Notch signaling pathway	120	121	0.161051	1	ko04330	NM_020908;NM_001146103;NM_007005;NM_001329;NM_004380;NM_001005744;NM_203486;NM_003183;NM_032445;NM_203458;NM_001005745;NM_001429;NM_002226;NM_021078;NM_017617;NM_001040168;NM_031301;NM_024408;NM_198969;NM_001102594;NM_022802;NM_005349;NM_001003722;NM_015396;NM_001409;NM_001144761;NM_002087;NM_003884;NM_139072;NM_004422;NM_014931;NM_001077628;NM_182684;NM_014757;NM_001037954;NM_004416;NM_002405;NM…	K04497+K06058+K04496+K04498+K06057+K06051+K06059+K02599+K06052+K06062+K05948+K06172+K06053+K06063+K02353+K06061+K04505+K06171+K06170+K06065+K04522+K06066+K06055+K06067+K06056+K06054
Pentose and glucuronate interconversions	65	65	0.17057	1	ko00040	NM_170771;NM_000181;NR_024010;NM_001072;NR_027386;NM_016286;NM_021027;NM_000382;NM_019078;NR_003504;NM_001048172;NR_003675;NM_001048174;NM_001001521;NM_001075;NR_024054;NM_199229;NM_007120;NR_003660;NM_015974;NM_000690;NR_024448;NM_019076;NM_006916;NM_001031806;NM_018291;NM_001074;NM_001105677;NM_014475;NM_205862;NM_053039;NM_001144767;NM_001113411;NM_001628;NM_012222;NM_001048171;NR_026586;NM_00…	K00128+K01195+K00699+K03331+K03575+K00963+K01783+K13247+K00875+K00078+K00011+K00854+K00012
Glutathione metabolism	211	214	0.171304	1	ko00480	NM_015621;NM_000848;NM_005434;NM_031415;NM_001513;NM_013430;NM_003132;NM_016400;NM_001032283;NM_146421;NM_021144;NR_003081;NM_001128217;NM_004121;NR_027064;NM_145740;NM_004528;NM_001080843;NM_015713;NM_001099781;NM_152569;NM_001165931;NM_002413;NM_017925;NR_003267;NM_003996;NM_015917;NM_031208;NM_015038;NM_001143680;NM_001039847;NR_026991;NM_012402;NR_027254;NM_020300;NM_173687;NM_001172;NM_14587…	K00797+K00799+K00681+K00020+K10808+K00432+K13299+K05361+K01476+K10807+K01581+K11142+K01920+K00033+K00036+K01469+K00383+K00682+K01873+K05360+K11205+K11204+K00031+K11140+K01057+K00802
Long-term potentiation	254	258	0.175567	1	ko04720	NM_016524;NM_002223;NM_194323;NM_001129842;NM_001007533;NM_001130982;NM_002880;NM_000834;NM_004573;NM_002732;NM_182948;NM_017899;NM_172128;NM_001129833;NM_019855;NM_004380;NM_015981;NM_033026;NM_006998;NM_175733;NM_001221;NM_005184;NM_017607;NM_004985;NM_001143886;NM_004929;NM_007327;NM_001099952;NM_001134408;NM_080834;NM_001008709;NM_002708;NM_001130987;NM_172078;NM_002480;NM_000932;NM_172127;NM…	K02677+K04959+K04850+K06270+K04366+K05210+K05858+K04345+K06268+K04515+K02183+K04498+K07827+K05208+K04958+K05209+K08014+K06269+K04369+K04365+K08050+K04371+K04368+K05197+K02833+K04373+K07836+K08041+K05869+K04634+K04348+K04374+K04960+K05211+K04604+K07828+K05198+K04353+K05212+K08845+K08048
GABAergic synapse	207	210	0.182435	1	ko04727	NM_016524;NM_194323;NM_001129842;NM_014521;NM_001130982;NM_012202;NM_014969;NR_028324;NM_002732;NM_013267;NM_182948;NM_001129833;NM_033026;NM_005274;NM_175733;NM_006841;NM_001017998;NM_152905;NM_002070;NM_031412;NM_031498;NM_020396;NM_018018;NM_001128839;NM_053064;NM_003042;NM_000069;NM_001130987;NM_033258;NR_026800;NM_001128840;NM_020939;NM_021903;NM_177977;NM_000720;NM_020546;NM_014211;NM_05305…	K02677+K04850+K05704+K04540+K04539+K05185+K04345+K01425+K04542+K13576+K04545+K04630+K08341+K04549+K04851+K07826+K05034+K04857+K04544+K04615+K04647+K08042+K05189+K01915+K05175+K04849+K04344+K08047+K08046+K05181+K01580+K13524+K04546+K08041+K07825+K04537+K04541+K05000+K05184+K05039+K08045+K04548+K04547+K06027+K04538+K04543+K04853+K08044+K04347+K08043+K08049+K05190+K05192+K04534+K05186+K08048+K04536
Histidine metabolism	62	62	0.185097	1	ko00340	NM_170771;NM_014793;NM_018396;NM_000382;NM_001135168;NM_138467;NM_182543;NM_000049;NM_016309;NM_000695;NM_080658;NM_001024075;NM_002108;NM_000690;NM_001031806;NM_001024074;NM_001091;NM_001128085;NM_017956;NM_001161473;NM_006895;NM_023018;NM_001033714;NM_001082971;NM_001031615;NM_181725;NM_152396;NM_182496;NM_022072;NM_002112;NM_001031712;NM_000692;NM_018235;NM_006657;NM_006170;NM_017755;NM_016173…	K00128+K00599+K00129+K01437+K00546+K01745+K11182+K00858+K01593+K01468+K01590+K08660+K13990+K00274+K01066+K01712+K03781+K00149+K05604
B cell receptor signaling pathway	292	297	0.189344	1	ko04662	NM_006863;NM_016524;NM_194323;NM_014550;NM_001129778;NM_017935;NM_014308;NM_004815;NM_001130982;NM_002880;NM_015677;NM_004356;NM_002661;NM_005027;NM_002350;NM_001165412;NM_138356;NM_005252;NM_017899;NM_173163;NM_033026;NM_013314;NM_130771;NM_175733;NM_012340;NM_006864;NM_004985;NM_005310;NM_001134398;NM_138714;NM_002649;NM_006847;NM_003629;NM_006908;NM_001081639;NM_021250;NM_181523;NM_181690;NM_0…	K06512+K02677+K07367+K04364+K12230+K02649+K04366+K06508+K05859+K05854+K02580+K04379+K06268+K04446+K07371+K07827+K05855+K05730+K00922+K04392+K04456+K04369+K12560+K04012+K12362+K07370+K04371+K05697+K03099+K04368+K06566+K07210+K06507+K07861+K02833+K05872+K12229+K04348+K02581+K03084+K04448+K07209+K04735+K07368+K06506+K03083+K07828+K06504+K04467+K06467+K04734+K07369+K07860+K06465
Insulin signaling pathway	376	383	0.191282	1	ko04910	NM_002115;NM_002733;NM_144705;NM_001163437;NM_001129778;NM_000207;NM_014308;NM_004815;NM_005539;NM_006242;NM_002880;NM_033215;NM_015677;NM_001162426;NM_005027;NM_170754;NM_001031835;NM_138356;NM_002732;NM_182948;NM_019855;NM_001164759;NM_006998;NM_024429;NM_001135553;NM_002862;NM_000921;NM_004182;NM_212472;NM_198834;NM_005184;NM_031898;NR_028581;NM_004985;NM_017425;NM_004929;NM_002649;NM_183001;N…	K00844+K07200+K04688+K07198+K04364+K04526+K02649+K01106+K07189+K04366+K07206+K00665+K07190+K04345+K02183+K04739+K04372+K00688+K13296+K04375+K11262+K01084+K07827+K00922+K06279+K03259+K06269+K04456+K05695+K06069+K04369+K06086+K07204+K07187+K04365+K02158+K04697+K00693+K07199+K04371+K07201+K07205+K00871+K03099+K04368+K06276+K04707+K12406+K07193+K07207+K02833+K12407+K04440+K05696+K07195+K04438+K01596+…
Other types of O-glycan biosynthesis	109	110	0.202177	1	ko00514	NM_058186;NM_181673;NM_007171;NR_024010;NM_006581;NM_006279;NM_001077365;NM_001072;NM_194318;NM_173216;NM_020431;NR_004858;NM_016174;NM_021027;NM_001079669;NM_019078;NM_001548;NM_002033;NM_001142351;NM_174967;NM_174971;NM_032528;NM_003032;NM_001075;NM_006923;NM_001040168;NM_006531;NM_174970;NM_001145418;NM_007120;NM_001080393;NM_004854;NM_017739;NM_001142352;NM_019076;NM_001074;NM_174966;NR_02426…	K09666+K09667+K00728+K00699+K03663+K00781+K13675+K00778+K03691+K11703+K07632+K00779+K05948+K13676+K09674+K13667+K09661+K13646+K07968+K07967+K07966+K07635
Natural killer cell mediated cytotoxicity	370	377	0.204997	1	ko04650	NM_139008;NM_016524;NM_173176;NM_194323;NR_028036;NM_001129778;NM_014308;NM_004815;NM_001130982;NM_172004;NM_001531;NM_002880;NM_015677;NM_002661;NM_005027;NM_153443;NM_138356;NM_002258;NM_017899;NM_173163;NM_014266;NM_033026;NM_001014989;NR_028045;NM_175733;NM_012340;NM_001145856;NM_002173;NM_004985;NM_005310;NM_001134398;NM_002169;NM_018950;NM_138714;NM_002649;NM_183001;NM_003629;NM_006908;NM_0…	K06751+K02677+K05871+K04390+K04364+K02649+K06541+K04366+K05859+K07980+K06543+K06268+K04446+K07988+K07362+K06516+K07984+K05414+K07827+K05855+K07360+K05730+K00922+K06279+K04392+K06743+K04722+K07987+K07986+K07992+K04369+K06463+K07818+K07990+K06741+K05703+K04365+K07981+K04371+K05697+K05718+K06582+K04409+K03099+K06523+K04368+K07982+K07985+K05415+K07861+K02833+K04726+K05131+K04687+K06453+K02187+K06742+…
Retinol metabolism	106	107	0.214905	1	ko00830	NM_170771;NR_024010;NM_001072;NM_000771;NM_000672;NM_021027;NR_023923;NM_019078;NM_001002254;NM_003708;NM_017429;NM_001136230;NM_021004;NM_000668;NM_000766;NM_004650;NM_000671;NM_001075;NM_000499;NM_003888;NM_007120;NM_017750;NM_001142270;NM_016245;NM_019076;NM_001074;NM_138969;NM_001105677;NM_005771;NM_000765;NM_205862;NM_000777;NM_000667;NM_032709;NM_053039;NM_000761;NR_023921;NM_057095;NM_0007…	K07249+K00699+K07413+K13952+K11147+K11156+K11154+K00515+K11151+K13951+K07411+K11157+K00121+K07408+K09516+K11149+K07424+K07409+K07425+K11153+K00678+K07412+K11152+K11146+K13369+K11158+K11155+K07437+K11150+K12665+K11148+K12664+K00061+K13980
One carbon pool by folate	54	54	0.230164	1	ko00670	NM_001126123;NM_000481;NM_176815;NR_027752;NM_022764;NM_001002002;NM_000791;NM_006877;NM_001001521;NM_001002001;NM_004044;NM_005412;NM_004169;NM_012190;NM_001159380;NR_027490;NM_001164711;NM_001136006;NM_000254;NM_001144978;NM_173467;NM_001136005;NM_001159379;NM_001034173;NM_006441;NM_000819;NR_024443;NM_006657;NM_016576;NM_001159377;NM_206965;NM_001165031;NM_001164712;NM_005956;NM_001071;NR_0274…	K00560+K00605+K00287+K00289+K01934+K00364+K00963+K00602+K00600+K11787+K00548+K13403+K00645+K13402+K13990+K00943+K00288+K00763+K06980+K00297+K00604
Serotonergic synapse	313	319	0.24532	1	ko04726	NM_016524;NM_002223;NM_194323;NM_001161728;NM_001129842;NM_001130982;NM_002880;NM_012202;NM_201414;NM_001136129;NM_014969;NM_004090;NM_004573;NM_001161727;NM_002732;NR_002710;NM_182948;NM_000771;NM_031286;NM_030821;NM_001129833;NM_033026;NM_005274;NM_175733;NM_024025;NM_001017998;NM_152905;NM_002070;NM_031498;NM_004985;NR_002570;NM_003053;NM_020396;NM_001099952;NM_080834;NM_032562;NM_001128839;NM…	K02677+K04959+K01047+K04850+K04366+K04540+K04520+K04539+K04459+K05858+K04345+K00458+K00460+K07413+K04542+K04545+K04630+K04549+K07827+K07414+K08155+K04958+K08014+K04851+K07826+K00461+K04632+K04857+K04544+K04892+K04819+K08021+K04964+K04365+K04849+K04344+K04371+K08022+K04153+K04368+K05181+K04162+K04157+K04160+K04163+K02833+K05037+K04546+K02187+K04634+K07825+K04960+K01593+K04537+K04541+K07428+K05000+…
Glycolysis / Gluconeogenesis	144	146	0.246155	1	ko00010	NM_170771;NM_002115;NM_014364;NM_000291;NM_002627;NR_024108;NM_053013;NM_000672;NR_028581;NM_000481;NM_000382;NM_001135168;NM_138733;NM_006373;NM_001044385;NM_021965;NM_005165;NM_001024944;NM_018677;NM_000668;NM_001040697;NM_145861;NM_001159287;NM_001001521;NR_028582;NM_002080;NM_000671;NM_000695;NM_006066;NM_033500;NM_153326;NM_005390;NM_020648;NM_199186;NM_001029891;NM_000690;NM_001724;NM_02092…	K00128+K00844+K10705+K00927+K00850+K01689+K13952+K01084+K00605+K00129+K00344+K01835+K01623+K01755+K01895+K13951+K00016+K01803+K00963+K00813+K00121+K00002+K00161+K01810+K01837+K01834+K12406+K12407+K08074+K01596+K00873+K03841+K01785+K00382+K00759+K00149+K00134+K13980+K00627+K00162
Retrograde endocannabinoid signaling	229	233	0.248391	1	ko04723	NM_016524;NM_002223;NM_194323;NM_001129842;NM_001130982;NM_012202;NM_014969;NM_002754;NM_004573;NR_028324;NM_002732;NM_182948;NM_001129833;NM_033026;NM_005274;NM_175733;NM_001017998;NM_152905;NM_002070;NM_031498;NM_020396;NM_001099952;NM_001315;NM_001128839;NM_053064;NM_000069;NM_001130987;NM_001160226;NM_033258;NR_026800;NM_002969;NM_000932;NM_001128840;NM_020939;NM_001077244;NM_020676;NM_000720…	K02677+K04959+K04850+K04540+K04539+K04441+K05858+K05185+K04345+K04542+K04545+K04630+K04549+K04958+K04851+K07826+K04857+K04277+K04544+K05200+K13700+K08042+K05189+K05175+K04849+K04344+K04371+K08047+K08046+K12302+K13806+K05181+K05197+K04440+K04546+K08041+K04634+K07825+K05199+K04960+K13985+K04537+K04541+K05000+K05184+K04604+K08045+K04548+K04999+K04547+K04538+K05198+K04543+K04853+K04997+K08044+K01054+…
Aminobenzoate degradation	51	51	0.249757	1	ko00627	NM_018713;NM_007099;NM_024771;NM_004280;NM_001111036;NM_001111035;NM_001099;NM_001135954;NM_001131064;NM_001035521;NM_152282;NM_016361;NM_001040649;NM_004300;NM_018292;NM_001002030;NM_174912;NM_001037172;NR_003501;NM_001610;NM_033068;NM_006208;NM_001127501;NM_022158;NM_001111034;NM_199347;NM_001139510;NM_031313;NM_017859;NM_000478;NM_031432;NM_001083614;NM_198996;NM_170678;NM_001134194;NR_024080;…	K01885+K01078+K00680+K00876+K01426+K01692+K01113+K01077+K00924+K01066+K01512+K01101
Glyoxylate and dicarboxylate metabolism	50	50	0.256651	1	ko00630	NR_026699;NM_001103176;NM_000161;NR_026701;NM_015284;NM_005917;NM_017545;NM_001042371;NR_026702;NM_001001521;NR_027083;NM_002065;NM_001033044;NM_016527;NM_000255;NM_012203;NM_032601;NM_001010982;NM_005412;NM_004169;NM_004077;NM_173467;NM_001005783;NM_002197;NM_005891;NR_026700;NM_145262;NM_000532;NM_005918;NM_004136;NM_001164478;NM_000019;NM_001098;NM_001024071;NM_001752;NM_031207;NM_001024024;NM…	K00865+K01647+K01495+K01816+K00025+K11517+K01091+K00963+K01432+K01915+K01847+K00015+K00049+K05606+K00600+K00645+K01681+K00626+K01966+K00026+K03781+K01965+K02437+K00830
Pancreatic cancer	183	186	0.262098	1	ko05212	NM_014308;NM_004815;NM_002632;NM_002880;NM_005027;NM_004612;NM_005402;NM_001165412;NM_182643;NM_052948;NM_004985;NM_002649;NM_003629;NM_006908;NM_002875;NM_181523;NM_181690;NM_001161616;NM_181720;NM_004091;NM_001949;NM_181504;NM_052851;NM_003238;NM_139276;NM_016573;NM_001145306;NM_173598;NM_032989;NM_004840;NM_000321;NM_001039936;NM_138957;NM_001126113;NM_004448;NM_058195;NM_006266;NM_001126117;N…	K02649+K05448+K04366+K04674+K07834+K02580+K08773+K07827+K00922+K04392+K04482+K04456+K08732+K09389+K06620+K13376+K04692+K02091+K04365+K02158+K05729+K06618+K04371+K04451+K05083+K06621+K04368+K04388+K11220+K07210+K04357+K07861+K04500+K04440+K08774+K13377+K05449+K04393+K04361+K07209+K04570+K01115+K04735+K11217+K04467+K04399+K13375+K04501+K04503+K02089+K08775+K08845+K07835+K07860
Autoimmune thyroid disease	95	96	0.267755	1	ko05320	NM_139008;NR_028036;NM_001531;NM_175721;NM_002173;NM_002169;NM_018950;NR_001435;NM_020056;NM_001003806;NM_002118;NM_024013;NM_002119;NR_001434;NM_021983;NM_002125;NM_001142626;NM_175722;NM_019111;NM_005041;NM_005514;NR_002139;NM_002171;NM_002116;NM_001083116;NM_006889;NM_000043;NM_012293;NM_005214;NM_001003799;NM_000605;NM_002120;NM_005191;NM_001098479;NM_000879;NM_139009;NM_002123;NM_000589;NM_1…	K06751+K04390+K00431+K05414+K06752+K10785+K04249+K07818+K05413+K06538+K05412+K05428+K05430+K05429+K03161+K05251+K03160+K01353+K05443+K04389+K10809+K06470+K08522
Base excision repair	94	95	0.27307	1	ko03410	NM_016828;NM_080911;NM_003296;NM_001142408;NM_002128;NM_016821;NR_028270;NM_013274;NM_003925;NM_001130009;NM_138345;NM_001142417;NM_080648;NM_004990;NM_001048172;NM_001048174;NM_017443;NM_016820;NM_138395;NM_002528;NM_016819;NM_014622;NM_198315;NM_016827;NM_001127218;NR_029192;NM_001143821;NM_018200;NM_005485;NM_002218;NM_016826;NM_024608;NM_001003931;NM_013319;NM_004111;NM_002692;NM_145043;NM_18…	K03660+K03648+K02330+K10802+K04802+K03512+K10801+K04799+K10798+K10771+K01874+K03575+K02326+K10773+K02328+K10803+K10747+K10567+K02548+K02325+K10568+K02327+K02324+K04077+K10776+K03649+K03652+K03504+K10569+K10772+K03506+K00567+K03505+K00012+K10800
Wnt signaling pathway	423	432	0.275309	1	ko04310	NM_016524;NM_194323;NM_020908;NM_170679;NM_201612;NM_001130982;NM_001146284;NM_001018057;NM_198859;NM_033119;NM_004573;NM_001320;NM_002732;NM_007005;NM_032714;NM_182948;NM_017899;NM_003939;NM_018360;NM_134258;NM_005892;NM_172128;NM_001329;NM_173163;NM_004380;NM_015981;NM_033026;NM_020920;NM_175733;NM_012340;NM_001012329;NM_033131;NM_001221;NM_203474;NM_032368;NM_003202;NM_003392;NM_138496;NM_1387…	K02677+K04497+K03094+K04514+K04491+K02165+K04511+K03213+K05858+K03115+K04345+K04512+K06268+K03362+K04508+K04515+K04496+K04446+K04498+K04494+K04493+K00312+K00181+K02620+K00444+K04506+K11584+K04392+K08957+K02105+K03068+K08960+K03456+K00714+K04427+K10152+K01397+K04510+K04451+K01357+K04492+K03097+K00182+K04490+K00572+K04468+K02353+K02376+K01645+K03344+K07861+K04500+K03096+K03069+K04440+K04377+K01558+…
MAPK signaling pathway - fly	47	47	0.278496	1	ko04013	NM_001129778;NM_015677;NM_138567;NM_138356;NM_004658;NM_004985;NM_001987;NM_015347;NM_138722;NM_138957;NM_005633;NM_002755;NM_152990;NM_017700;NM_014238;NM_003269;NM_181519;NM_201284;NM_002745;NM_005239;NM_016135;NM_014636;NM_005238;NM_002944;NM_006613;NM_001040056;NM_006049;NM_007368;NM_201282;NM_138723;NM_001079877;NM_001162422;NM_006939;NM_033360;NM_201283;NM_020345;NM_006989;NM_002746;NM_0011…	K04364+K12380+K07827+K03211+K05088+K04371+K03099+K04368+K02644+K08545+K04361+K02678+K07293
Regulation of autophagy	47	47	0.278496	1	ko04140	NM_001163437;NM_004849;NM_000207;NM_014602;NM_031412;NM_002173;NM_002169;NM_003565;NM_173478;NM_032885;NM_024013;NM_001142610;NM_002171;NM_032852;NM_003766;NM_000605;NM_000619;NM_001136031;NM_002647;NM_006252;NM_178270;NM_001042376;NM_002177;NM_052936;NM_014683;NM_007285;NM_178326;NM_014886;NM_178221;NR_028287;NM_002170;NM_007278;NM_022488;NM_002175;NM_006395;NM_001099436;NM_006900;NM_021068;NM_0…	K07198+K08339+K04526+K08333+K08341+K05414+K08269+K08334+K08342+K04687+K08337+K00914+K08343+K08336
Melanogenesis	258	263	0.28942	1	ko04916	NM_016524;NM_194323;NM_001130982;NM_002880;NM_001146284;NM_004573;NM_002732;NM_182948;NM_172128;NM_019855;NM_004380;NM_015981;NM_033026;NM_006998;NM_175733;NM_033131;NM_001221;NM_002070;NM_005184;NM_003202;NM_004985;NM_003392;NM_001035256;NM_004929;NM_001122659;NM_001077489;NM_001130987;NM_172078;NM_001098209;NM_000932;NM_172127;NR_002144;NM_145231;NM_003393;NM_020939;NM_001429;NM_138705;NM_03146…	K02677+K04366+K04491+K05858+K04345+K04515+K02183+K04498+K00312+K04630+K02620+K07827+K00444+K05228+K04198+K04632+K02105+K04369+K00714+K08042+K04371+K08047+K09048+K08046+K01357+K04492+K05091+K04368+K00182+K05227+K00506+K04490+K00572+K02353+K05870+K01827+K02376+K02833+K09455+K08041+K01558+K04634+K02329+K02235+K08045+K01064+K02432+K03083+K00445+K07828+K02375+K01384+K02842+K05461+K08044+K08043+K00505+…
Primary bile acid biosynthesis	45	45	0.29408	1	ko00120	NM_001353;NM_004809;NM_024825;NM_003956;NM_000414;NM_024728;NM_000780;NM_000784;NM_001127610;NR_027916;NM_003739;NM_001007250;NM_001146255;NM_004391;NM_001042633;NM_002544;NM_005989;NM_001007100;NM_178483;NM_153703;NM_001135241;NM_001146254;NM_016593;NM_205845;NM_014324;NM_001007098;NM_002979;NM_032303;NM_025193;NM_001701;NM_003500;NM_033421;NM_006668;NM_012254;NM_203382;NM_001001665;NM_005469;NM…	K00089+K00212+K00037+K00092+K12405+K08764+K10223+K01796+K00489+K00488+K00659+K00251+K07431+K11992+K07439+K12408+K10214+K07440+K08748+K07430
Fatty acid metabolism	133	135	0.294758	1	ko00071	NM_170771;NM_016524;NM_014049;NM_138567;NM_152246;NR_003003;NM_001136052;NM_001609;NM_000672;NM_175733;NM_001995;NM_013976;NM_000481;NM_030924;NM_000382;NR_026921;NM_006373;NR_028588;NM_001145137;NM_001135705;NM_000668;NM_004377;NM_181644;NM_001033859;NM_001001521;NM_000671;NM_006066;NM_001135706;NM_153326;NM_003180;NM_032360;NM_001135806;NM_032298;NM_003501;NM_024722;NM_000690;NM_001142807;NM_02…	K00128+K00253+K00257+K08765+K07508+K09478+K13952+K01897+K00252+K00605+K07515+K00344+K13239+K13951+K00232+K09479+K00963+K00121+K00002+K01692+K08766+K07425+K00248+K00022+K00255+K00626+K13238+K07513+K00249+K07514+K07511+K07509+K00149+K13980
Tuberculosis	531	543	0.300234	1	ko05152	NM_001025603;NM_174897;NM_013229;NM_021972;NM_014521;NM_001015000;NM_002880;NM_016123;NM_002505;NM_002754;NM_014223;NM_001165412;NM_001002901;NM_007099;NM_004345;NM_001166226;NM_004691;NM_001040021;NM_017899;NM_018034;NM_181426;NM_032206;NM_172128;NM_019855;NM_004380;NM_001017971;NM_015981;NM_018947;NM_006998;NM_134440;NM_001111036;NR_028045;NM_001221;NM_005184;NM_002173;NM_005310;NM_002169;NM_00…	K08061+K05399+K02084+K04718+K05704+K13882+K04366+K04733+K08064+K04441+K08066+K02580+K06498+K01078+K13916+K12478+K02146+K04391+K06268+K08060+K04515+K02183+K04498+K03662+K08738+K08062+K10074+K05414+K05855+K06752+K06563+K02154+K01368+K04456+K04398+K10165+K04519+K07438+K12560+K06472+K06560+K04447+K13376+K06463+K07532+K03175+K05425+K06505+K08539+K02158+K04371+K05398+K04731+K02159+K07887+K11220+K04011+…
Dorso-ventral axis formation	89	90	0.300997	1	ko04320	NM_017821;NM_001129778;NM_015677;NM_138356;NM_003961;NM_014925;NM_004985;NM_001987;NM_032445;NM_203458;NM_003004;NM_017617;NM_020066;NM_024408;NM_182485;NM_138722;NM_024599;NM_138957;NM_001005498;NM_145270;NM_005633;NM_002755;NM_152990;NM_001409;NM_002087;NM_017700;NM_139072;NM_014238;NM_001128627;NM_004764;NM_201284;NM_001135924;NM_002745;NM_005239;NM_022450;NM_173689;NM_015158;NM_015361;NM_0324…	K02857+K04364+K02360+K07827+K03211+K02599+K02184+K02602+K04371+K03099+K04368+K02644+K02098+K02156+K04361+K02678
Glycine, serine and threonine metabolism	89	90	0.300997	1	ko00260	NM_018397;NR_026950;NM_021947;NR_026699;NM_001933;NR_026701;NM_000481;NM_014291;NM_001353;NM_006586;NR_026702;NM_000032;NM_130844;NM_001713;NM_000156;NM_007101;NM_001917;NR_001578;NM_199186;NM_012203;NM_001029891;NM_017990;NM_001724;NM_005412;NM_004169;NM_145168;NM_001158;NM_058179;NM_001164711;NM_173467;NM_000688;NM_001113475;NM_003739;NM_001902;NM_138924;NM_001037968;NM_031900;NM_017547;NM_0163…	K00108+K00314+K12235+K00865+K00658+K00605+K00639+K00100+K00552+K00643+K00544+K00542+K00273+K00060+K01837+K00049+K00058+K01834+K00600+K00276+K00831+K00645+K00286+K01758+K00827+K00315+K01079+K00382+K00274+K00613+K01752+K01697+K06980+K00306+K00830+K00281
Maturity onset diabetes of the young	44	44	0.302196	1	ko04950	NM_000207;NM_201589;NM_000415;NM_020999;NM_178850;NM_000545;NM_002500;NM_001080488;NM_004852;NM_001165255;NM_175914;NM_001165923;NM_004498;NM_181871;NM_002729;NM_000162;NM_024567;NM_004497;NM_004133;NM_000280;NM_001042376;NM_001604;NM_153675;NM_033507;NM_001030003;NM_021784;NM_205860;NM_178849;NM_177455;NM_001127612;NM_003822;NM_000298;NM_006168;NM_001030004;NM_005515;NM_000209;NM_000340;NM_00619…	K04526+K07595+K08039+K08028+K07292+K08036+K08033+K08026+K08025+K08034+K12406+K08024+K12407+K08038+K08037+K08031+K08035+K08027+K08040+K08030+K07594+K07593+K08032+K06054+K08029
Circadian rhythm - mammal	43	43	0.310535	1	ko04710	NM_170679;NM_003939;NM_134262;NM_001127457;NM_001894;NM_021724;NM_012300;NM_001136003;NM_021117;NM_016831;NM_006914;NM_001001523;NM_030762;NM_173493;NM_005060;NR_002790;NM_001178;NM_006930;NM_001030273;NM_020830;NM_134261;NM_001083961;NM_004075;NM_033637;NM_002616;NM_001030272;NM_033645;NM_173636;NM_003592;NM_004898;NM_139062;NM_033644;NM_134260;NM_014248;NM_001136263;NM_002518;NM_001893;NM_01215…	K03094+K03362+K08532+K02295+K08960+K03728+K08534+K02633+K08533+K03730+K02223+K02296+K03347+K08959+K03868+K09026+K10269+K03729
Chloroalkane and chloroalkene degradation	43	43	0.310535	1	ko00625	NM_170771;NM_199165;NM_000481;NM_000382;NM_001353;NM_006373;NM_001001521;NM_130844;NM_000671;NM_006066;NM_153326;NM_012203;NM_001126;NM_000690;NM_145168;NM_020927;NM_001031806;NM_001164711;NM_001889;NM_003739;NM_016373;NM_001130043;NM_001135241;NM_130791;NM_205845;NM_020299;NM_000692;NM_006623;NM_001182;NM_001164712;NM_032730;NM_001080538;NM_001134759;NM_152328;NM_152783;NM_000696;NR_028435;NM_00…	K00128+K01939+K00605+K00100+K00344+K00963+K00121+K00002+K00058
T cell receptor signaling pathway	291	297	0.313294	1	ko04660	NM_003215;NM_014550;NM_001129778;NM_014308;NM_004815;NM_001004720;NM_002880;NM_015677;NM_005027;NM_002754;NM_001165412;NM_138356;NM_005252;NM_177990;NM_004931;NM_021021;NM_017899;NR_027053;NM_173163;NM_001014989;NM_012340;NM_004985;NM_005310;NM_133181;NM_005739;NM_001134398;NM_002577;NM_138714;NM_002649;NM_001315;NM_003629;NM_001003806;NM_207519;NM_181523;NM_181690;NM_052819;NM_001136022;NM_02452…	K07364+K07367+K04364+K02649+K07365+K04366+K07366+K04441+K02580+K04379+K05736+K06459+K12076+K06268+K04410+K04446+K07362+K07827+K07360+K07363+K04350+K05730+K00922+K10785+K04456+K04369+K04427+K04415+K05734+K04431+K05703+K06068+K04371+K06458+K05697+K04409+K03099+K06538+K04368+K06451+K05735+K04707+K07210+K02833+K04440+K05733+K04687+K06453+K05872+K05428+K12077+K05430+K04348+K02581+K06478+K04393+K05427+…
Viral myocarditis	447	457	0.316262	1	ko05416	NM_139008;NM_001079840;NR_028372;NM_006686;NM_001100176;NM_004393;NM_003625;NM_052997;NM_005157;NM_001531;NM_183360;NM_003660;NR_002929;NM_018704;NM_001009811;NM_018360;NM_020890;NR_002556;NM_181077;NM_018477;NM_014644;NM_001142286;NM_018947;NM_205864;NM_032263;NM_031898;NM_001114100;NM_004011;NM_024688;NM_018950;NM_152451;NR_001435;NM_001001925;NM_017830;NM_020056;NM_001003806;NM_006908;NM_02072…	K06751+K04006+K05692+K10352+K06265+K06619+K10366+K08738+K06752+K10785+K04392+K06788+K03260+K08887+K04398+K12565+K07818+K05703+K05413+K05637+K05718+K07861+K04726+K05412+K02187+K12563+K06490+K03161+K06464+K06278+K03160+K12566+K12564+K04399+K04503+K06470+K07860
Biosynthesis of secondary metabolites	1886	1934	0.316988	1	ko01110	NM_170771;NM_018283;NM_002115;NM_001079840;NM_182626;NM_016524;NM_001025389;NM_001145191;NR_023386;NR_024490;NR_026052;NM_017773;NM_013334;NM_017684;NR_024049;NM_181864;NM_138571;NM_006918;NR_026699;NM_001003941;NM_001030060;NM_178812;NM_144682;NM_015621;NM_031939;NM_001933;NM_001164539;NM_001009909;NM_017554;NM_001031727;NM_145343;NM_019008;NM_014049;NM_001161368;NM_174921;NM_019036;NM_080911;NM…	K00128+K00939+K00844+K00253+K01490+K00966+K00591+K01068+K00227+K00865+K00164+K00658+K00257+K01640+K03648+K00927+K11188+K01597+K01756+K05350+K07508+K09699+K00850+K01885+K12373+K01647+K05917+K01689+K01081+K09478+K08080+K01092+K00326+K00605+K01183+K10258+K01900+K00100+K00760+K07515+K00344+K00106+K01062+K00615+K00287+K00236+K00213+K01835+K03217+K00025+K00940+K03575+K01679+K01623+K03783+K11517+K01091+…
Phenylalanine metabolism	42	42	0.319104	1	ko00360	NM_004905;NM_080661;NM_001135168;NM_000277;NM_002080;NM_000695;NM_002415;NM_032756;NM_201648;NM_018292;NM_001002030;NM_001158;NM_174912;NM_002079;NM_144589;NM_005838;NM_001161473;NM_001082971;NM_001031615;NM_001010904;NM_001139510;NM_000353;NM_000240;NM_000790;NM_000691;NR_002773;NM_021176;NM_000898;NM_001030010;NM_002150;NM_001135167;NM_152899;NM_003734;NM_001031854;NM_018479;NM_009590;NM_152413…	K11188+K00628+K00129+K00500+K00813+K07253+K00457+K01426+K01692+K00276+K00588+K01593+K00815+K00274+K03334+K01904
Steroid biosynthesis	42	42	0.319104	1	ko00100	NR_001275;NM_006918;NM_000786;NM_001360;NM_000785;NM_016371;NM_014762;NM_194442;NM_005866;NM_001128915;NM_145168;NM_001163817;NM_138809;NM_003101;NM_001017369;NM_032385;NM_000235;NM_001145436;NM_006579;NM_001146152;NM_015922;NM_001102469;NM_001127605;NM_147157;NM_144590;NM_006745;NM_001145437;NM_024514;NM_001024956;NM_001128215;NM_001129765;NM_032565;NR_003086;NM_000782;NM_001001665;NM_003273;NM_…	K12298+K00227+K05917+K00213+K07438+K13373+K09828+K00222+K09829+K07436+K07748+K01061+K00637+K07750+K01052+K01852+K01824+K07419
Fatty acid elongation	42	42	0.319104	1	ko00062	NM_181864;NR_003003;NM_001142604;NM_138501;NR_026921;NM_016395;NM_181865;NM_024930;NM_014241;NM_007274;NM_001130721;NM_181866;NM_000413;NM_005327;NM_000310;NM_022821;NM_021814;NM_016011;NM_152331;NM_024090;NM_001037161;NM_006821;NM_022726;NM_138717;NM_017770;NM_016142;NM_198402;NM_004092;NM_152310;NM_000183;NM_005155;NR_027277;NM_021924;NM_031463;NM_000182;NM_001010915;NM_001024732;NM_024693;NM_0…	K01068+K07508+K01074+K10258+K07515+K10703+K10250+K10203+K00044+K00022+K10247+K10244+K07512+K10249+K10205+K10251+K07511+K10248+K07509
Type I diabetes mellitus	84	85	0.331251	1	ko04940	NM_139008;NR_028036;NM_000207;NM_001531;NM_018950;NR_001435;NM_020056;NM_001003806;NM_002118;NM_000576;NM_002119;NR_001434;NM_021983;NM_002125;NM_019111;NM_005041;NM_005514;NR_002139;NM_002187;NM_002116;NM_001083116;NM_006889;NM_000043;NM_001003799;NM_013445;NM_000818;NM_002120;NM_001007089;NM_000619;NM_005191;NM_001098479;NM_139009;NM_002123;NM_139010;NM_001042376;NM_152871;NM_002156;NR_024240;N…	K06751+K04390+K04526+K06752+K10785+K04519+K07818+K05425+K05413+K01580+K07817+K04687+K05412+K04077+K05429+K01294+K05468+K03156+K05406+K01353+K04389+K06470+K04383
Vascular smooth muscle contraction	591	605	0.342226	1	ko04270	NM_016524;NM_002223;NM_194323;NM_001161728;NM_001129842;NM_001100176;NM_003625;NM_001007533;NM_052997;NM_201612;NM_033302;NM_001130982;NM_002880;NM_001615;NM_001042664;NM_004573;NM_003660;NM_001161727;NM_000856;NM_018704;NM_002732;NM_182948;NM_001009811;NM_018360;NM_020890;NM_031286;NM_001013253;NM_030821;NM_181077;NM_001129833;NM_019855;NM_006572;NM_014644;NM_001142286;NM_198681;NM_033026;NM_006…	K02677+K04959+K01047+K04850+K10352+K12329+K06270+K04514+K04135+K04366+K12315+K12331+K05858+K12318+K04345+K12327+K02183+K04639+K04166+K08449+K00907+K04958+K07376+K12330+K06269+K12755+K04851+K04632+K04857+K04369+K12319+K07532+K08042+K06068+K04365+K04371+K04939+K08047+K08046+K04936+K04368+K04227+K04938+K12328+K12337+K12751+K12324+K04137+K08041+K04634+K04960+K04513+K07425+K04266+K08448+K04346+K08045+…
Glycerophospholipid metabolism	201	205	0.35407	1	ko00564	NM_033505;NM_001161728;NM_032717;NM_001004431;NM_018638;NM_001161727;NM_001163264;NM_024830;NM_007099;NM_024771;NM_031286;NM_030821;NM_176895;NM_001111036;NM_178500;NM_024031;NM_000665;NM_001111035;NM_001010860;NM_032562;NM_001099;NM_001080480;NM_018361;NR_027024;NM_000116;NM_006229;NM_001146082;NM_181313;NM_001159323;NM_032741;NM_003818;NM_001131064;NM_207299;NM_212469;NM_000236;NM_000434;NM_152…	K00993+K01047+K13506+K00901+K00894+K00968+K13510+K01078+K00680+K01080+K06124+K01613+K01049+K13517+K13523+K13513+K13511+K01046+K13516+K13509+K00981+K00866+K01186+K08730+K00994+K13512+K00551+K01126+K13644+K00623+K00006+K00967+K08729+K00999+K00111+K00629+K00995+K01115+K08744+K00649+K01517+K13514+K06129+K00650+K06128+K06130+K13515
Meiosis - yeast	157	160	0.375188	1	ko04113	NM_031294;NM_016476;NM_182776;NM_001114091;NM_002732;NM_182948;NM_001161528;NM_181747;NM_022662;NM_178587;NM_181742;NM_001008709;NM_001129890;NR_026591;NM_001002246;NM_001274;NM_133341;NM_002708;NM_002552;NM_012381;NM_001130092;NM_004153;NM_005445;NR_003595;NM_002716;NM_001254;NM_017691;NM_006246;NM_206873;NM_178452;NM_006306;NM_198265;NM_001114121;NM_005916;NM_002553;NM_001040440;NM_001161726;NM…	K01768+K03358+K02210+K03350+K04345+K02607+K03348+K11584+K02606+K06269+K02830+K02216+K06662+K02605+K02603+K06669+K06639+K03456+K02213+K06636+K10878+K03351+K03355+K03353+K02214+K03363+K02212+K03359+K10872+K02178+K03349+K06671+K07203+K02540+K03352+K02537+K02608+K02209+K04382+K03357+K02542+K02541+K02365+K06628+K02604
Hepatitis C	271	277	0.384587	1	ko05160	NM_001129778;NM_014308;NM_004815;NM_002880;NM_015677;NM_004356;NM_005027;NM_002754;NM_001165412;NM_138356;NM_001001346;NM_001002026;NM_001305;NM_005505;NM_021195;NM_078467;NM_002173;NM_004985;NM_002169;NM_002649;NM_001315;NM_002759;NM_003629;NM_005602;NM_017522;NM_012131;NM_006984;NM_181523;NM_181690;NM_001160100;NM_024013;NM_000389;NM_181677;NM_002969;NM_002716;NM_181504;NM_145726;NR_026578;NM_0…	K04364+K02649+K04366+K06508+K04441+K02580+K06087+K13885+K06625+K05414+K07827+K00922+K08860+K12473+K04456+K04354+K03456+K03174+K06088+K03175+K04692+K04365+K02158+K02861+K04371+K04451+K07294+K03099+K03173+K08524+K11220+K04706+K07210+K05415+K11221+K04357+K02833+K08536+K05131+K04440+K10030+K05401+K12077+K04361+K05130+K12648+K06698+K03237+K07209+K04735+K11217+K04696+K03083+K03156+K07828+K04693+K03158+…
Nitrogen metabolism	75	76	0.391827	1	ko00910	NM_013267;NM_001128829;NM_000161;NM_000481;NM_001122634;NM_001164830;NM_001217;NM_005793;NM_012084;NM_183356;NM_001032387;NM_001875;NM_000269;NM_001018137;NM_002065;NM_001033044;NM_014905;NM_001128831;NM_012113;NM_001122633;NM_001032386;NM_000567;NM_000067;NR_026551;NM_020178;NM_001018138;NM_001127716;NM_001738;NM_001164711;NM_001673;NM_001985;NM_005181;NM_002513;NM_198175;NM_000532;NM_013330;NM_…	K01425+K01672+K01495+K00605+K01948+K00940+K00261+K01953+K00387+K01915+K03522+K03521+K01966+K00411+K00413+K06980
Cocaine addiction	114	116	0.395266	1	ko05030	NM_001011666;NM_001130063;NM_000834;NM_001143805;NM_001165412;NM_002732;NM_182948;NM_003885;NM_170731;NM_002070;NM_003053;NM_007327;NM_001134408;NM_003834;NM_004381;NM_001077489;NM_001135691;NM_000832;NM_001143816;NM_001136153;NM_001143807;NM_199292;NM_006368;NM_003055;NM_016592;NM_052831;NM_182899;NM_002924;NM_170733;NM_134442;NM_001142324;NM_001077490;NM_002730;NM_005044;NM_130898;NM_001142325;…	K09047+K04605+K05210+K04355+K02580+K04345+K11716+K04630+K08155+K05208+K05209+K13765+K09049+K04632+K00501+K09048+K05870+K04374+K05211+K01593+K04448+K02090+K04735+K08045+K11828+K00274+K05198+K04144+K05036+K05214+K04145+K05213+K05212+K09029+K04450
Glycosaminoglycan biosynthesis - heparan sulfate	34	34	0.396725	1	ko00534	NM_153456;NM_022569;NM_080605;NM_004807;NM_001134492;NM_207122;NM_012200;NM_012262;NM_001439;NM_022166;NM_001543;NM_003635;NM_147175;NM_000127;NM_054025;NM_015554;NM_001077188;NM_006043;NM_006042;NM_153612;NM_001033025;NM_014653;NM_015253;NM_005114;NM_022167;NM_001440;NM_080742;NM_018644;NM_000401;NM_004784;NM_007255;NM_032731;NM_004455;NM_006041	K08103+K02579+K00734+K02514+K02513+K02367+K10158+K02369+K00771+K02576+K02577+K08102+K02366+K00735+K01793+K07808+K07809+K08104+K01024+K02370+K10157+K02578+K00733+K02368
Ascorbate and aldarate metabolism	34	34	0.396725	1	ko00053	NM_170771;NR_024010;NM_001072;NM_021027;NM_000382;NM_024866;NM_019078;NM_001075;NM_007120;NM_000690;NM_019076;NM_001031806;NM_001074;NM_001105677;NM_205862;NM_053039;NM_001144767;NM_000463;NM_000692;NM_006798;NM_021139;NM_001182;NM_019093;NM_017584;NM_012088;NM_001076;NM_000696;NM_024743;NM_019075;NM_001073;NM_019077;NM_001077;NM_022568;NM_003359	K00128+K00699+K00469+K01057+K00149+K00012
Endocytosis	644	660	0.398426	1	ko04144	NM_139008;NM_004504;NM_015277;NM_001135191;NM_016299;NM_014521;NM_024923;NM_001531;NM_024513;NM_001002261;NM_015677;NM_006463;NM_001025205;NM_001077268;NM_005904;NM_170754;NM_003930;NM_006292;NM_004612;NM_001012331;NM_006106;NM_182643;NM_002768;NM_020145;NM_003559;NM_031429;NM_021021;NM_001166226;NM_001663;NM_181426;NM_005028;NM_198212;NM_021575;NM_019619;NM_001005336;NM_001166276;NM_005308;NM_00…	K06751+K12486+K13305+K12488+K03283+K05704+K12495+K12482+K04679+K11247+K11866+K11826+K12182+K04677+K09526+K12490+K12183+K04674+K03176+K04678+K05632+K12197+K11248+K00920+K13649+K12196+K12478+K07941+K12958+K11827+K04237+K01528+K08291+K10591+K12479+K12489+K12474+K04141+K12471+K04143+K12485+K12472+K12473+K05084+K12470+K00889+K11981+K05050+K05085+K00910+K06069+K05095+K11824+K12491+K04705+K10054+K13376+…
Cytosolic DNA-sensing pathway	113	115	0.401138	1	ko04623	NM_033295;NM_001165412;NM_052889;NM_001722;NM_018082;NM_002173;NM_002169;NM_001001435;NM_004833;NM_016381;NM_198930;NM_001018052;NM_001139517;NM_138338;NM_145182;NM_024013;NM_013258;NM_000576;NM_005034;NM_198282;NM_139243;NM_003690;NM_198928;NM_006468;NM_002171;NM_001160419;NM_003804;NM_016310;NM_006871;NM_033293;NM_001008212;NM_001159295;NM_000605;NM_002176;NM_015840;NM_032305;NM_002503;NM_02074…	K01370+K02580+K03026+K03021+K05414+K12964+K12966+K10790+K12971+K03022+K12968+K12799+K04519+K03009+K12654+K03023+K12965+K02861+K03019+K08847+K07210+K05415+K03024+K02581+K12648+K03027+K03025+K05482+K05405+K07209+K03007+K03014+K04735+K12646+K04467+K03018+K05410+K07211+K09447+K03013+K04734+K12671+K12967+K05411+K12499+K03020+K03016
Influenza A	417	427	0.404085	1	ko05164	NM_016524;NM_194323;NR_028036;NR_028372;NM_006686;NM_016299;NM_033295;NM_014308;NM_004815;NM_001130982;NM_002880;NM_016123;NM_005027;NM_002754;NM_001165412;NM_052889;NR_002929;NM_001001317;NM_032206;NM_018477;NM_004380;NM_002569;NM_018947;NM_033026;NM_175733;NM_005662;NM_002173;NM_002169;NR_001435;NM_003374;NM_002649;NM_001145258;NM_001315;NM_002759;NM_003629;NM_153201;NM_020056;NM_001139517;NM_0…	K02677+K04390+K05692+K03283+K01370+K02649+K04366+K04733+K04441+K02580+K01312+K08060+K04498+K01349+K08738+K05862+K05414+K06752+K00922+K08860+K12968+K04456+K12800+K04722+K12799+K04519+K05863+K10054+K04369+K04447+K09635+K04431+K05425+K09633+K04371+K09507+K01315+K04368+K11220+K05415+K04729+K11221+K05131+K04440+K12653+K04687+K10030+K05401+K04432+K05133+K00787+K02581+K05130+K10160+K12648+K05482+K06490+…
Endometrial cancer	151	154	0.405249	1	ko05213	NM_001129778;NM_014308;NM_004815;NM_002880;NM_001146284;NM_015677;NM_005027;NM_170754;NM_138356;NM_004182;NM_000314;NM_003202;NM_004985;NM_004517;NM_013266;NM_002649;NM_003629;NM_181523;NM_181690;NM_004389;NM_001098209;NR_002144;NM_181504;NM_199259;NM_001164883;NM_001146283;NM_016573;NM_173598;NM_032989;NM_001039936;NM_138957;NM_001126113;NM_004448;NM_001166119;NM_005633;NM_001014795;NM_001126117…	K04364+K02649+K04366+K04491+K01110+K04375+K02620+K07827+K06272+K05691+K00922+K04456+K02105+K04369+K04365+K02158+K04371+K04451+K05083+K04492+K03099+K04368+K06276+K04490+K04357+K02833+K09408+K04377+K04361+K02085+K03083+K07828+K08734+K05689+K04399+K04385+K04503+K02157+K08845
Nucleotide excision repair	112	114	0.407068	1	ko03420	NM_170753;NM_080703;NM_181471;NR_028270;NM_004929;NM_001130009;NM_004066;NM_015042;NM_002945;NM_017693;NM_017669;NM_004344;NM_001098728;NM_001145769;NM_022764;NM_145231;NM_017443;NM_001001521;NM_003972;NM_001042625;NM_001983;NM_000123;NM_001042490;NM_001127218;NM_001143821;NM_001013399;NM_002916;NM_032601;NM_000107;NM_001159380;NM_005236;NM_181558;NR_027490;NM_002692;NM_002914;NR_027302;NM_000400…	K10841+K10839+K10755+K04802+K10840+K10846+K10847+K07466+K03142+K10838+K01934+K02326+K00963+K10849+K02328+K10747+K06634+K05606+K10140+K10848+K10756+K02325+K10844+K02327+K10609+K02324+K04077+K10845+K03141+K10842+K10741+K10739+K10843+K03144+K03504+K03506+K10570+K03868+K10610+K02202+K03505+K10740+K10754+K03143
Long-term depression	189	193	0.407068	1	ko04730	NM_000756;NM_016524;NM_002223;NM_194323;NM_001161728;NM_001130982;NM_002880;NM_004573;NM_002350;NM_001111285;NM_001161727;NM_000856;NM_031286;NM_030821;NM_006572;NM_033026;NM_175733;NM_002070;NM_004985;NM_001099952;NM_080834;NM_032562;NM_001077489;NM_001130987;NM_001159323;NM_000932;NM_001130683;NR_002144;NM_002716;NM_020939;NR_003923;NM_022819;NM_001130684;NM_213600;NM_173598;NM_000618;NM_002738…	K05256+K02677+K04959+K01047+K04366+K05858+K05854+K05459+K12318+K04639+K04630+K07827+K04958+K07376+K04632+K04369+K03456+K12319+K04365+K04344+K04371+K04368+K04961+K05197+K02833+K04578+K04634+K05199+K04960+K04346+K04604+K04635+K07828+K05198+K08067+K05207+K04382+K04534+K13240+K05087+K08845+K04535
Phototransduction	111	113	0.413053	1	ko04744	NM_001040624;NM_005459;NM_004727;NM_019855;NM_006998;NM_000087;NM_001040630;NM_005184;NM_001040627;NM_004929;NM_003834;NM_145231;NM_002903;NM_000541;NM_138705;NM_031468;NM_144499;NM_001297;NM_001040629;NM_001042625;NM_145200;NM_000539;NM_005272;NM_014286;NM_002149;NM_001034914;NM_031205;NM_000180;NM_001040628;NM_173193;NM_173194;NM_001033677;NM_002924;NM_014592;NM_001145292;NM_033429;NM_000283;NM…	K13764+K08328+K13749+K02183+K04948+K13765+K04439+K04631+K04952+K04250+K12321+K13756+K13759+K04548+K00909+K08718+K04536
Amyotrophic lateral sclerosis (ALS)	187	191	0.416316	1	ko05014	NM_013229;NM_033295;NM_000834;NM_000327;NM_002754;NM_001004051;NM_052889;NM_006114;NM_017899;NM_018034;NM_018947;NM_138437;NM_001105541;NM_007327;NM_001134408;NM_001315;NM_001135745;NM_020532;NM_006908;NM_005657;NM_198469;NM_002969;NM_007236;NM_001098831;NM_003996;NM_207332;NM_000832;NM_001039847;NM_001141979;NM_001029881;NM_032989;NM_000945;NM_002751;NM_022097;NM_001126113;NM_175913;NM_173565;NM…	K02084+K01370+K05210+K07607+K04441+K04574+K11518+K06268+K08738+K04573+K05208+K05209+K04575+K04392+K00432+K02158+K04451+K02159+K07887+K05197+K11519+K04726+K02187+K04426+K04432+K04348+K05211+K02308+K02161+K04570+K04433+K05141+K03156+K03158+K05198+K04572+K03781+K04399+K04569+K05613+K05212+K04565+K13240
Limonene and pinene degradation	32	32	0.418913	1	ko00903	NM_170771;NM_024771;NM_000382;NM_001353;NM_130844;NM_000690;NM_145168;NM_001002030;NM_001031806;NM_003739;NM_016373;NM_022158;NM_199347;NM_001139510;NM_001135241;NM_130791;NM_205845;NM_020299;NM_000692;NM_198996;NM_170678;NM_001182;NM_001080538;NM_018479;NM_152783;NM_000696;NM_139248;NM_001818;NM_024619;NM_022568;NM_001354;NR_024021	K00128+K00680+K00100+K01692+K00924+K01066
Geraniol degradation	32	32	0.418913	1	ko00281	NM_016524;NM_014049;NM_019036;NM_138567;NM_175733;NM_003180;NM_001135806;NM_032298;NM_001002030;NM_002225;NM_181519;NM_177963;NM_000191;NM_000017;NM_001139510;NM_020783;NM_177402;NM_005639;NM_205848;NM_001135805;NM_004200;NM_031914;NM_152280;NM_198992;NM_018479;NM_001136504;NM_001166059;NM_001160329;NM_001042406;NM_031912;NM_001159508;NM_001160328	K00253+K00257+K01640+K01692+K00248
Naphthalene degradation	32	32	0.418913	1	ko00626	NM_000481;NM_001353;NM_006373;NM_001001521;NM_130844;NM_000671;NM_006066;NM_153326;NM_145168;NM_020927;NM_001164711;NM_001889;NM_003739;NM_016373;NM_001130043;NM_001135241;NM_130791;NM_205845;NM_020299;NM_198996;NM_001164712;NM_032730;NM_001080538;NM_001134759;NM_152783;NM_139248;NR_028435;NM_006759;NM_001818;NM_001130042;NM_001164710;NM_001354	K00605+K00100+K00344+K00963+K00121+K00002+K01066
Glycosaminoglycan biosynthesis - chondroitin sulfate	32	32	0.418913	1	ko00532	NM_019886;NM_005715;NM_080605;NM_019015;NM_152889;NM_018641;NM_013352;NM_018413;NM_012200;NM_018590;NM_014918;NM_022166;NM_032160;NM_054025;NM_015892;NM_024536;NM_014653;NM_153370;NM_015253;NM_001080976;NM_022167;NM_018371;NM_080742;NM_018644;NM_130468;NM_175856;NM_178491;NM_007255;NM_032731;NM_004273;NM_001130518;NR_024040	K04743+K03193+K00734+K03419+K07779+K04742+K01794+K01017+K10158+K00746+K13499+K00771+K00735+K08106+K00747+K10157+K08105+K00733+K01020
Allograft rejection	71	72	0.421335	1	ko05330	NM_139008;NR_028036;NM_001531;NM_018950;NR_001435;NM_020056;NM_001003806;NM_002118;NM_002119;NR_001434;NM_021983;NM_002125;NM_019111;NM_005041;NM_005514;NR_002139;NM_002187;NM_002116;NM_001083116;NM_006889;NM_000043;NM_001003799;NM_002120;NM_000619;NM_005191;NM_001098479;NM_000879;NM_139009;NM_002123;NM_000589;NM_139010;NM_152871;NR_024240;NM_000586;NM_006120;NM_022555;NM_000410;NM_000074;NR_0268…	K06751+K04390+K06752+K10785+K07818+K05425+K05413+K04687+K05412+K05428+K05430+K05429+K03161+K03156+K03160+K05406+K01353+K05443+K04389+K06470
Proteasome	70	71	0.428963	1	ko03050	NM_148976;NM_002793;NM_014814;NM_002788;NM_002812;NM_002786;NM_015932;NM_002798;NM_001144932;NM_153001;NM_018188;NM_006263;NM_014614;NM_002792;NM_002811;NM_031921;NM_144662;NM_001025096;NM_002804;NM_002795;NM_000619;NM_002810;NM_001127897;NM_175932;NM_020366;NM_002794;NM_002803;NM_002815;NM_005789;NM_001143937;NM_176863;NM_001025097;NM_002818;NM_002806;NM_015272;NM_001102668;NM_144594;NM_176783;N…	K02725+K02732+K03037+K02727+K03031+K11599+K02738+K02737+K03063+K03064+K06696+K06699+K02731+K03038+K03065+K02735+K04687+K03029+K03039+K02734+K03061+K03036+K06698+K06697+K02728+K03033+K10881+K03030+K02741+K02736+K03028+K03066+K02740+K02739+K03035+K06700+K03062+K03032+K02730+K11598+K02726+K02729+K02733
Benzoate degradation	31	31	0.430468	1	ko00362	NR_003003;NM_024771;NM_013976;NM_001353;NM_001001521;NM_130844;NM_145168;NM_001002030;NM_003739;NM_016373;NM_022158;NM_005891;NM_199347;NM_001139510;NM_001135241;NM_000159;NM_130791;NM_205845;NM_020299;NM_170678;NM_001164478;NM_000019;NM_001080538;NM_018479;NM_152783;NM_006759;NM_001818;NM_024619;NM_006111;NM_001354;NR_024021	K07508+K00680+K00252+K00100+K00963+K01692+K00924+K00626
Axon guidance	481	493	0.436458	1	ko04360	NM_013280;NM_201612;NM_004443;NR_028131;NM_001004720;NM_032552;NM_005157;NM_153213;NM_133369;NM_173561;NM_005873;NM_138356;NM_182643;NM_177990;NM_014578;NM_130782;NM_198506;NM_017899;NM_018360;NR_027053;NM_173163;NM_005613;NM_173814;NM_018334;NM_012340;NM_001166276;NM_020851;NM_206920;NM_139284;NM_002070;NM_018239;NM_001386;NM_032532;NM_001143785;NM_004985;NM_002577;NM_032432;NM_138714;NM_139278;…	K07523+K04514+K05112+K05765+K07365+K04352+K06619+K07525+K07521+K07524+K07526+K05736+K07530+K06850+K06268+K04410+K04446+K06765+K06838+K06724+K04630+K07528+K07527+K07827+K07520+K04392+K05462+K05103+K06550+K06840+K06839+K06521+K06755+K06842+K10031+K05734+K07532+K05703+K06753+K05106+K07522+K04371+K04409+K05735+K05744+K06754+K06529+K06843+K07861+K02833+K06821+K05733+K05114+K05111+K07529+K04348+K04393+…
Huntington's disease	443	454	0.439227	1	ko05016	NM_001011666;NM_016524;NM_001689;NM_005176;NM_005002;NM_013229;NM_023036;NM_016223;NM_001143999;NM_001130982;NM_000834;NM_001143805;NM_001025205;NM_198951;NM_152613;NM_004573;NM_001166102;NM_004658;NM_001862;NM_018034;NM_021575;NM_022803;NM_004380;NR_002162;NM_001127242;NM_018947;NM_003169;NM_170731;NM_006830;NM_175733;NM_004374;NM_001370;NM_005662;NM_014222;NM_001002796;NM_001114134;NM_002494;NM…	K09047+K03008+K02128+K03953+K02084+K11143+K10408+K03006+K05210+K04355+K11826+K05625+K05858+K03942+K02265+K11827+K08769+K04498+K02135+K10132+K08738+K00420+K02268+K05862+K03952+K03967+K11831+K00416+K05208+K04958+K08530+K02263+K02131+K04648+K04398+K00236+K05863+K03009+K11824+K03947+K10409+K00432+K03938+K04647+K03129+K10410+K03944+K04564+K02273+K00417+K03941+K03955+K11829+K03015+K03948+K04559+K04451+…
Basal cell carcinoma	105	107	0.450126	1	ko05217	NM_001146284;NM_033131;NM_003202;NM_003392;NM_001098209;NM_000264;NM_003393;NM_001146283;NM_012443;NM_001126113;NM_025216;NM_001166119;NM_173495;NM_001126117;NM_015396;NR_024047;NM_031283;NM_058238;NM_004422;NM_172242;NM_001164616;NM_003394;NM_058244;NM_001083603;NM_032425;NM_001126112;NM_001037954;NM_016087;NM_001126116;NM_000168;NM_001146286;NM_001904;NM_004185;NM_001126115;NM_017412;NM_004421;…	K04491+K00312+K02620+K00444+K02105+K06225+K00714+K06228+K04451+K01357+K04492+K00182+K04490+K00572+K02353+K02376+K06231+K01558+K06230+K02329+K02235+K06229+K11101+K06226+K01064+K02085+K02432+K03083+K00445+K04662+K02375+K01384+K02842+K11988+K04385+K03209+K02157+K00408+K02354
Vibrio cholerae infection	217	222	0.450767	1	ko05110	NM_016524;NM_194323;NR_028372;NM_016657;NM_006686;NM_000339;NM_001130982;NM_002661;NM_001040105;NR_002929;NM_002732;NR_026680;NM_182948;NM_004691;NM_018477;NM_001017971;NM_033026;NM_175733;NM_145230;NM_001024226;NM_001696;NM_006053;NM_015202;NM_001039366;NM_001077489;NM_015994;NM_001142627;NM_001130987;NM_024628;NM_014302;NM_178525;NM_020939;NM_001126108;NM_000434;NM_006801;NM_207363;NM_001145442…	K02677+K05692+K10949+K10951+K05859+K10955+K04345+K07937+K02146+K03662+K02153+K02150+K02154+K04632+K02149+K10956+K07342+K01186+K09582+K05701+K02148+K02147+K06098+K03661+K02155+K02152+K02145+K10950+K02144+K05031+K08043+K08049+K02151+K04926+K09481
Fatty acid biosynthesis	29	29	0.45454	1	ko00061	NM_170754;NR_026937;NM_198834;NM_000161;NM_032865;NM_004104;NM_005412;NM_004169;NM_152773;NM_198839;NM_173467;NM_198836;NM_018324;NM_022748;NM_001145391;NM_022648;NM_198838;NM_001093;NM_001024071;NM_015319;NM_001024024;NM_024726;NM_148918;NM_198316;NM_001024070;NM_014507;NM_017897;NM_001039702;NM_198837	K00665+K09458+K11262+K01495+K00600+K00645+K01071
HTLV-I infection	583	598	0.461068	1	ko05166	NM_139008;NM_001134999;NM_003610;NM_004701;NM_016476;NM_001083962;NM_000399;NM_001167;NM_014308;NM_004815;NM_001531;NM_006832;NM_001114091;NM_005027;NM_178443;NM_004612;NM_001024649;NM_001165412;NM_005252;NM_003296;NM_002732;NM_021021;NM_182962;NM_182948;NM_207037;NM_017899;NM_173163;NM_001142408;NM_004380;NM_012340;NM_004182;NM_033131;NM_206920;NM_078467;NM_005662;NM_003120;NM_004985;NM_003392;N…	K06751+K06271+K02180+K05868+K03358+K09063+K12496+K04725+K02649+K03350+K04674+K08054+K02580+K04379+K02330+K04345+K12076+K06268+K04446+K04498+K04375+K00312+K06724+K06625+K05862+K09438+K07827+K00444+K04802+K03348+K06641+K06752+K00922+K10785+K09052+K04456+K02216+K05863+K02105+K06635+K09420+K09389+K04386+K06620+K04376+K00714+K13376+K02326+K04421+K10152+K04359+K06062+K09027+K05151+K08042+K04469+K11304+…
Fructose and mannose metabolism	103	105	0.462911	1	ko00051	NM_002115;NM_001500;NM_013334;NM_004686;NM_002627;NR_024108;NM_181873;NM_001353;NM_201278;NM_001135861;NM_001145443;NM_005165;NM_017762;NM_001159287;NM_130844;NM_033500;NM_012203;NM_145168;NM_000034;NM_025130;NM_000188;NM_002703;NM_030962;NM_003739;NM_033496;NM_003838;NM_012393;NM_013335;NM_002435;NM_004567;NM_003828;NM_016156;NM_001628;NM_000507;NM_016373;NM_001142575;NM_002626;NM_022158;NM_0219…	K00844+K01711+K00966+K01112+K00850+K00100+K00900+K01103+K01623+K01803+K00058+K00764+K00976+K01952+K01809+K00011+K03841+K00088+K00924+K00846+K00611+K01840+K00008+K05305+K02377
Hedgehog signaling pathway	103	105	0.462911	1	ko04340	NM_002732;NM_182948;NM_003939;NM_021044;NM_033131;NM_174902;NM_003392;NM_001892;NM_002048;NM_003105;NM_001718;NM_000264;NM_001894;NM_003393;NM_181809;NM_012300;NM_012443;NM_025216;NM_173495;NM_007129;NR_024047;NM_002087;NM_058238;NM_172242;NM_003394;NM_058244;NM_002730;NM_001083603;NM_032425;NM_005044;NM_183227;NM_016087;NM_000168;NM_004185;NM_024494;NM_016169;NM_003738;NM_001010978;NM_207518;NM_…	K04345+K03362+K11990+K00312+K06233+K00444+K08957+K06232+K04663+K06225+K08960+K00714+K06228+K01357+K06235+K00182+K00572+K06231+K06234+K01558+K06230+K06229+K11101+K06226+K08958+K01064+K03083+K00445+K04662+K01384+K08959+K11989+K11988+K03209+K00408
Streptomycin biosynthesis	28	28	0.467075	1	ko00521	NM_002115;NM_005536;NM_021965;NM_000270;NM_001144878;NM_001024944;NM_033500;NM_002065;NM_001033044;NM_025130;NM_000188;NM_001024943;NM_014305;NM_033496;NM_017813;NM_003143;NM_001144879;NM_033498;NM_018290;NM_033497;NM_016368;NM_000189;NM_014214;NM_001024946;NR_002836;NM_002633;NM_000048;NM_001033056	K00844+K01092+K01835+K03783+K01755+K01915+K01710+K03111+K01858
Cyanoamino acid metabolism	28	28	0.467075	1	ko00460	NM_001128432;NM_013430;NM_004121;NM_001099781;NR_003267;NM_001122890;NM_018292;NM_005412;NM_004169;NM_005265;NM_020973;NM_174912;NM_001032364;NM_173467;NM_178026;NM_006715;NM_199127;NM_020117;NM_178312;NM_015340;NM_178311;NM_001032365;NR_003503;NM_001099782;NM_207338;NM_148918;NM_014507;NM_153338	K05350+K00681+K01426+K00600+K00645+K01191+K01869
Renin-angiotensin system	28	28	0.467075	1	ko04614	NM_000902;NM_000537;NM_000686;NM_032049;NM_001911;NM_002377;NM_007287;NM_005575;NM_152830;NM_001127695;NM_001870;NM_000685;NM_021804;NM_000029;NM_007288;NM_000308;NM_001150;NM_001977;NM_009585;NM_003249;NM_001836;NM_004835;NM_020726;NM_031850;NM_007289;NM_000789;NM_175920;NM_020665	K01389+K01380+K04167+K04166+K01319+K04303+K01257+K01283+K13289+K08780+K09708+K09821+K11140+K11141+K01392+K01329+K01393
Dilated cardiomyopathy	541	555	0.475954	1	ko05414	NM_001145160;NR_028372;NM_001129842;NM_006686;NM_001100176;NM_004393;NM_145815;NM_003625;NM_000364;NM_052997;NM_033262;NM_006790;NM_183360;NM_001111285;NM_003660;NM_172364;NR_002929;NM_018704;NM_002732;NM_182948;NM_001009811;NM_170665;NM_018360;NM_020890;NM_181077;NM_133379;NM_018477;NM_001129833;NM_014644;NM_001142286;NM_205864;NM_002204;NM_032263;NR_003149;NM_201596;NM_031898;NM_001112800;NM_00…	K10375+K05692+K04850+K10352+K06265+K04871+K12045+K05849+K12567+K10366+K05459+K04861+K04345+K05853+K06482+K04863+K04141+K10373+K10351+K04851+K04867+K09290+K04632+K04857+K12565+K04860+K04862+K04859+K06483+K13376+K06525+K05865+K08042+K06586+K06480+K12314+K08047+K06476+K08046+K05637+K06485+K12641+K06583+K04864+K08041+K13377+K06589+K06481+K12563+K04866+K04858+K07610+K06590+K10374+K04962+K05719+K12569+…
Renal cell carcinoma	174	178	0.47901	1	ko05211	NM_207123;NM_022051;NM_001129778;NM_014308;NM_004815;NM_002632;NM_002880;NM_015677;NM_005027;NM_138356;NM_007108;NM_177990;NR_027053;NM_004380;NM_004985;NM_002577;NM_002649;NM_003629;NM_006908;NM_001430;NM_181523;NM_181690;NM_207013;NM_000143;NM_080732;NR_002144;NM_181504;NM_003238;NM_005884;NM_001429;NM_033016;NM_016573;NM_173598;NM_002607;NM_181054;NM_001039936;NM_138957;NR_027504;NM_033023;NM_…	K09593+K09592+K04364+K02649+K05448+K04366+K03873+K05736+K04410+K04498+K07827+K00922+K04392+K09095+K04456+K01679+K04369+K13376+K05734+K04359+K04365+K08268+K04371+K05460+K04409+K03099+K04368+K03870+K05735+K02833+K05733+K08774+K09594+K07836+K09097+K13377+K03871+K05449+K04393+K04438+K02678+K04448+K05099+K07828+K07299+K04353+K03868+K06277+K13375+K03872+K07293+K08845
Glycosphingolipid biosynthesis - ganglio series	27	27	0.479956	1	ko00604	NM_175040;NM_000520;NM_004733;NM_013305;NM_000521;NM_024506;NM_003896;NM_030965;NM_003033;NM_000404;NR_026933;NM_003034;NM_001478;NM_175039;NM_152996;NM_001042437;NM_001135602;NM_001080407;NM_032561;NM_006927;NM_003782;NM_173344;NM_001160011;NM_147192;NM_013443;NM_138342;NM_001079811	K03374+K12373+K03372+K03369+K12309+K03370+K03375+K00780+K03371+K00725+K03373+K03368+K00715+K03376
Circadian rhythm - fly	27	27	0.479956	1	ko04711	NM_022905;NM_001894;NM_182922;NR_027432;NM_016831;NM_014805;NM_024587;NR_027429;NM_173493;NR_002790;NM_001178;NM_001030273;NM_002093;NM_138812;NM_002616;NM_001030272;NM_001146156;NM_004898;NM_001039577;NR_028415;NR_024454;NM_002126;NM_152221;NR_027431;NR_027428;NM_022817;NR_027430	K09057+K08960+K02633+K02223+K02296+K03083
Ribosome	319	327	0.484791	1	ko03010	NM_080746;NM_000983;NM_001014437;NM_015621;NR_026973;NM_001033930;NM_015920;NM_005434;NM_031415;NM_012423;NM_000026;NM_002109;NM_003132;NM_016400;NR_003040;NM_003333;NM_001032283;NM_000982;NM_001024662;NM_001995;NM_033301;NR_027064;NR_026972;NM_030924;NM_000972;NM_207327;NM_002948;NM_000969;NM_152569;NM_001099645;NM_000996;NM_017925;NM_003818;NM_001042371;NM_005617;NM_001022;NM_031208;NM_015038;N…	K02866+K02891+K01883+K00797+K02893+K02927+K02978+K02872+K01756+K01892+K02889+K02934+K01897+K02938+K02936+K02977+K02877+K02932+K02917+K00981+K01091+K02955+K02966+K02940+K02942+K02998+K02969+K02953+K02873+K02903+K02910+K02973+K02564+K02987+K02960+K02947+K02875+K02885+K02958+K02925+K02957+K00826+K01886+K02974+K01443+K02870+K02880+K02900+K02981+K02930+K02915+K02993+K02964+K02941+K02896+K02929+K02943+…
Calcium signaling pathway	499	512	0.49197	1	ko04020	NM_016524;NM_003279;NM_002223;NM_173176;NM_194323;NM_001164721;NM_198382;NM_001129842;NM_021972;NM_198715;NM_033302;NM_001130982;NM_000603;NM_002559;NM_002661;NM_033262;NM_004573;NM_001031835;NM_002732;NM_182948;NM_170665;NM_017899;NM_176875;NM_172128;NM_001059;NM_001129833;NM_014430;NM_019855;NM_001142339;NM_015981;NM_033026;NM_006998;NM_175733;NM_001221;NR_003149;NM_000739;NM_005662;NM_005184;N…	K02677+K12042+K04959+K05871+K04279+K04854+K04850+K04718+K04260+K04135+K13242+K05217+K05859+K05849+K05858+K07190+K04345+K05853+K06268+K04195+K04515+K04224+K04297+K02183+K04633+K04130+K05862+K04166+K05221+K04198+K00911+K00907+K05208+K04958+K05209+K04141+K10785+K04143+K04851+K04632+K05084+K04857+K05863+K05085+K05850+K04258+K01242+K03914+K05857+K05865+K08042+K05218+K04856+K04248+K04223+K04849+K04344+…
Tight junction	680	698	0.494158	1	ko04530	NM_001142614;NM_016524;NM_194323;NR_028372;NM_006686;NM_001100176;NM_003625;NM_014521;NM_174881;NM_052997;NM_001130982;NM_133265;NM_001114974;NM_020399;NM_017650;NM_170754;NM_015559;NM_001320;NM_003660;NM_001001346;NR_002929;NM_018704;NM_001002026;NM_001009811;NM_018360;NM_001305;NM_020890;NM_001111018;NM_181077;NM_018477;NM_019619;NM_014644;NM_001142286;NM_021195;NM_001130925;NM_033026;NM_001033…	K06115+K05699+K02677+K05692+K10352+K05705+K05704+K06090+K06104+K06092+K06095+K01110+K06101+K03115+K06087+K06106+K04237+K06786+K05702+K04630+K07827+K06091+K05691+K12755+K12757+K10351+K05629+K04456+K12754+K06110+K06069+K02105+K04354+K06102+K03456+K06089+K06088+K06107+K06103+K05631+K04424+K06068+K05701+K06099+K06112+K03097+K06114+K06093+K02833+K06098+K06105+K06094+K04393+K06096+K04513+K12758+K06785+…
TGF-beta signaling pathway	207	212	0.495781	1	ko04350	NR_026580;NM_144705;NM_006487;NM_170679;NM_201612;NM_001002261;NM_005904;NM_004612;NM_006106;NM_018360;NM_004380;NM_001920;NM_015513;NM_021070;NM_031898;NM_002895;NM_001003688;NM_003361;NM_001042545;NM_003248;NR_027654;NM_001008389;NM_001165035;NM_001166266;NM_001718;NM_013409;NM_018055;NM_002716;NM_003238;NM_001164266;NM_181809;NM_001429;NM_005903;NM_181353;NM_018058;NM_138363;NM_153214;NM_00114…	K04683+K04688+K08023+K03094+K04514+K04679+K04677+K04674+K04678+K04498+K04660+K04681+K04676+K04659+K04663+K04661+K04666+K03456+K13376+K04680+K04657+K04371+K13578+K13596+K04388+K04672+K04684+K04500+K04687+K04377+K04668+K04667+K13377+K04685+K04664+K04682+K04513+K04686+K04658+K04665+K04671+K13568+K03156+K04662+K03347+K04670+K04675+K03868+K04673+K04382+K13375+K04501
Acute myeloid leukemia	169	173	0.504175	1	ko05221	NM_144705;NM_001237;NM_001129778;NM_014308;NM_004815;NM_002880;NM_001146284;NM_015677;NM_005027;NM_001032999;NM_001165412;NM_138356;NM_003120;NM_031898;NM_003202;NM_004985;NM_002649;NM_003629;NM_001754;NM_018076;NM_181523;NM_181690;NM_033246;NR_002144;NM_181504;NM_033250;NM_004119;NM_001146283;NM_024877;NM_004364;NM_139276;NM_016573;NM_173598;NM_032989;NM_001039709;NM_001039936;NM_138957;NM_00409…	K04688+K06627+K04364+K02649+K04366+K04491+K10053+K02580+K09438+K02620+K07827+K00922+K08367+K10056+K04456+K10054+K04369+K05092+K09055+K04692+K04365+K02158+K04371+K07205+K04492+K03099+K05091+K04368+K04490+K07210+K02833+K04377+K04504+K08806+K04702+K07209+K04735+K10055+K08527+K07203+K07828+K11224+K04467+K11223+K04503+K08845
Pentose phosphate pathway	60	61	0.510633	1	ko00030	NM_002627;NR_024108;NM_022128;NM_021144;NM_001128217;NM_001145933;NM_021965;NM_005165;NM_002766;NM_152740;NM_138574;NM_199229;NM_020648;NM_001001551;NM_015954;NM_002765;NM_006916;NM_000034;NM_175886;NM_012253;NM_033222;NM_144563;NM_002631;NM_000507;NM_002626;NM_001042351;NM_002764;NM_184041;NM_032142;NM_000175;NM_000402;NM_014728;NM_018290;NM_001039091;NM_002767;NM_000289;NM_000147;NM_016073;NM_0…	K00850+K00852+K00020+K00615+K01835+K01623+K00948+K01783+K01810+K00851+K01619+K01807+K00033+K03841+K00036+K01873+K01206+K00616+K01057+K13937
VEGF signaling pathway	275	282	0.514371	1	ko04370	NM_016524;NM_194323;NM_001161728;NM_021972;NM_014521;NM_014308;NM_004815;NM_001130982;NM_002632;NM_000603;NM_002880;NM_002661;NM_005027;NM_002754;NM_001161727;NM_001161443;NM_017899;NM_031286;NM_030821;NM_173163;NM_033026;NM_175733;NM_012340;NM_004985;NM_001450;NM_138714;NM_002649;NM_001315;NM_183001;NM_003629;NM_006908;NM_032562;NM_003029;NM_203349;NM_004811;NM_181523;NM_181690;NM_001159702;NM_0…	K02677+K01047+K04718+K05704+K02649+K05448+K13242+K04366+K05859+K04441+K08273+K06268+K04446+K07827+K05760+K00922+K06279+K04392+K04456+K04369+K04444+K02158+K04455+K04371+K04368+K07861+K02833+K05098+K04348+K04393+K07828+K05725+K04443+K04399+K11987+K07860
Herpes simplex infection	382	392	0.518376	1	ko05168	NM_139008;NR_028036;NM_001145641;NM_170679;NM_001143999;NM_001531;NM_004209;NM_152613;NM_001320;NM_001165412;NM_005252;NM_018296;NM_003820;NM_015975;NM_018034;NM_001143990;NM_004380;NM_018947;NM_003169;NM_002173;NM_002169;NM_153265;NM_018950;NR_001435;NM_001145076;NM_003017;NM_002759;NM_020056;NM_001008709;NM_004619;NM_002118;NM_005886;NM_153497;NM_001080125;NM_016328;NM_024013;NM_000576;NM_00270…	K06751+K04390+K12893+K03094+K03006+K04403+K03115+K02580+K04379+K03994+K05152+K03133+K03130+K04498+K08738+K05414+K06752+K12892+K08860+K06269+K09849+K04398+K03121+K04519+K10054+K04447+K03875+K03174+K02087+K06081+K04427+K03129+K03175+K02207+K03131+K05654+K05425+K02206+K12890+K06505+K05653+K09364+K04451+K11838+K12891+K03097+K11299+K02633+K12896+K03173+K12886+K11220+K07210+K05415+K04729+K11221+K05131+…
Hypertrophic cardiomyopathy (HCM)	526	540	0.518941	1	ko05410	NM_002733;NM_001163437;NM_001145160;NR_028372;NM_001129842;NM_006686;NM_001100176;NM_004393;NM_145815;NM_003625;NM_000364;NM_052997;NM_033262;NM_006790;NM_183360;NM_001111285;NM_003660;NM_172364;NR_002929;NM_018704;NM_001009811;NM_170665;NM_018360;NM_020890;NM_181077;NM_133379;NM_018477;NM_001129833;NM_014644;NM_001142286;NM_205864;NM_024429;NM_002204;NM_032263;NR_003149;NM_201596;NM_031898;NM_00…	K07200+K07198+K10375+K05692+K04850+K10352+K06265+K04871+K12045+K05849+K12567+K10366+K05459+K04861+K05853+K06482+K04863+K10373+K10351+K04851+K04867+K09290+K04857+K12565+K04860+K04862+K04859+K06483+K13376+K06525+K05865+K06586+K06480+K07199+K12314+K01283+K06476+K05637+K06485+K12641+K06583+K04864+K13377+K06589+K06481+K12563+K04866+K04858+K07610+K06590+K10374+K05405+K04962+K05719+K12569+K12044+K06493+…
Mismatch repair	59	60	0.519323	1	ko03430	NM_000535;NR_027777;NM_000026;NM_181471;NR_028270;NM_000179;NM_002945;NR_003614;NM_001127218;NM_006027;NM_001143821;NM_002916;NR_003613;NR_027775;NM_181558;NR_003085;NM_002914;NM_173467;NM_001145176;NM_014305;NR_002217;NM_007370;NM_002156;NR_028058;NM_003121;NM_003143;NM_001163560;NM_013347;NM_002592;NM_001123378;NM_001130112;NR_028059;NR_022007;NM_001040108;NM_000249;NM_006591;NR_027776;NM_18157…	K10858+K01756+K10755+K04802+K08737+K07466+K02328+K10746+K10747+K10756+K00645+K02327+K01710+K04077+K03111+K10741+K10739+K08739+K08734+K03504+K04567+K08736+K03505+K10740+K00012+K08735+K10754
Cell cycle - yeast	201	206	0.52354	1	ko04111	NM_003610;NM_016476;NM_182776;NM_173468;NM_170679;NM_053005;NM_001114091;NM_001144033;NM_024761;NM_007099;NM_001111036;NM_181747;NM_022662;NM_145862;NM_001111035;NM_007194;NM_033083;NM_181742;NM_001099;NR_026591;NM_001002246;NM_001274;NM_133341;NM_001039619;NM_004809;NM_145286;NM_002552;NM_181677;NM_012381;NM_004153;NM_001131064;NM_003318;NM_005445;NR_003595;NM_002716;NM_153694;NM_001254;NM_00319…	K02180+K03358+K02210+K06685+K03094+K03350+K03364+K01078+K02607+K03348+K06641+K02606+K02830+K02216+K06662+K02516+K04354+K02605+K02603+K08866+K06669+K06639+K03456+K06675+K02213+K06674+K06636+K04371+K03351+K03355+K03353+K06676+K02214+K06670+K03363+K02212+K03359+K02219+K02178+K03349+K06671+K06672+K06678+K02540+K03347+K03352+K02537+K06677+K03868+K02608+K02209+K04382+K03357+K02542+K02541+K02365+K06628+…
Fc epsilon RI signaling pathway	236	242	0.527125	1	ko04664	NM_016524;NM_194323;NM_001161728;NM_001129778;NM_014308;NM_032597;NM_004815;NM_001130982;NM_002880;NM_015677;NM_002661;NM_005027;NM_002754;NM_002350;NM_138356;NM_001161727;NM_031286;NM_030821;NM_033026;NM_001014989;NM_175733;NM_004985;NM_005310;NM_001134398;NM_002649;NM_001315;NM_003629;NM_002188;NM_006908;NM_032562;NM_181523;NM_181690;NM_001130987;NM_001135052;NM_001159323;NM_014387;NM_002969;NR…	K02677+K01047+K04364+K02649+K08090+K04366+K05859+K04441+K05854+K07362+K07827+K05855+K05730+K00922+K05435+K04392+K04456+K04369+K04431+K05703+K08091+K06068+K07370+K04371+K03099+K04368+K07861+K02833+K04440+K05428+K04432+K12077+K05430+K05427+K08089+K03084+K04430+K04433+K07361+K03156+K07828+K04736+K07983+K07860
Apoptosis	236	242	0.527125	1	ko04210	NR_028036;NM_013229;NM_001167;NM_014308;NM_004815;NM_016123;NM_005027;NM_001012331;NM_004401;NM_001165412;NM_002732;NM_182962;NM_182948;NM_017899;NM_018034;NM_001164759;NM_018947;NM_212472;NM_017425;NM_002649;NM_001145258;NM_003629;NM_002736;NM_145812;NM_181523;NM_181690;NM_001080125;NR_027140;NM_000576;NM_000877;NM_007236;NM_181504;NM_025126;NM_213566;NM_016573;NM_001748;NM_001029881;NM_032246;N…	K04390+K02084+K04725+K02649+K04733+K03176+K02310+K02580+K04345+K06268+K04739+K08738+K00922+K04727+K04456+K04398+K04722+K04519+K04386+K03853+K02158+K02861+K04451+K04724+K04731+K02159+K03173+K07210+K04729+K04732+K04726+K02187+K04723+K01367+K04348+K04397+K02161+K07209+K04570+K04735+K04738+K03156+K04730+K04396+K03158+K01173+K04721+K04467+K04736+K04400+K04389+K04737+K04728+K03171+K04399+K02311+K04734+…
MAPK signaling pathway	773	794	0.532327	1	ko04010	NM_022114;NM_016524;NM_194323;NR_028036;NM_198382;NM_001161728;NM_001129842;NM_016299;NM_145815;NM_001129778;NM_203399;NM_001130982;NM_032552;NM_002880;NM_002135;NM_015677;NM_001143805;NM_004090;NM_020638;NM_004209;NM_002754;NM_004612;NM_005372;NM_001012331;NM_001165412;NM_138356;NM_172364;NM_005252;NM_001161727;NM_005247;NM_001146206;NM_002732;NM_182948;NM_001139501;NM_001040021;NM_017899;NR_027…	K04462+K02677+K04390+K04854+K01047+K04850+K03283+K04871+K04364+K04381+K04352+K04366+K04465+K04355+K04459+K04358+K04403+K04441+K04674+K04367+K03176+K02580+K04861+K04379+K12363+K04345+K04391+K06268+K04410+K04437+K04380+K04446+K08018+K04460+K04372+K04419+K04375+K12326+K04349+K04863+K04360+K07827+K04350+K04392+K04851+K04867+K04456+K04857+K04519+K04436+K05095+K04860+K04429+K04862+K04408+K04859+K04386+…
Purine metabolism	1710	1757	0.532711	1	ko00230	NM_018283;NM_001079840;NM_182626;NM_016524;NM_031294;NM_001025389;NM_001145191;NR_023386;NR_024490;NR_026052;NR_027766;NM_017773;NM_017684;NR_024049;NM_138571;NM_001111309;NM_001030060;NM_178812;NM_144682;NM_015621;NM_031939;NM_001143999;NM_001164539;NM_001009909;NM_001077196;NM_017554;NM_001031727;NM_145343;NM_019008;NM_001130982;NM_001161368;NM_174921;NM_001159773;NM_152392;NM_052941;NM_033426;…	K00939+K03008+K01768+K01490+K01529+K01120+K03006+K13298+K12304+K01756+K12318+K03026+K01530+K13762+K00942+K01081+K01519+K13296+K03021+K01939+K01510+K01872+K00760+K01477+K03022+K00365+K00106+K07127+K00962+K01514+K10808+K03009+K01835+K12320+K00940+K13760+K03783+K00364+K02685+K13761+K01509+K12319+K02326+K00948+K01587+K08042+K03023+K10807+K01488+K03015+K01511+K01769+K01518+K03019+K08047+K01783+K08046+…
Lipopolysaccharide biosynthesis	23	23	0.535123	1	ko00540	NM_014793;NM_018396;NM_138467;NM_182543;NM_016309;NM_005471;NM_138335;NM_017956;NM_001033714;NM_181725;NM_152396;NM_022072;NM_001031712;NM_006170;NM_017755;NM_016173;NM_199044;NM_024770;NM_001162916;NM_001032391;NM_002936;NM_017528;NR_027962	K00599+K02564+K03469
Two-component system	92	94	0.536685	1	ko02020	NM_170771;NM_018713;NM_013267;NM_001039783;NM_004280;NM_018947;NM_182729;NM_000161;NM_000382;NM_001353;NM_003330;NM_182742;NM_003996;NM_001024944;NM_018677;NM_001039847;NM_130844;NM_002065;NM_001033044;NM_014905;NM_005471;NM_002085;NM_000690;NM_201397;NM_145168;NM_006440;NM_001031806;NM_138335;NM_004376;NR_003501;NM_015696;NM_032501;NM_001024943;NM_001113475;NM_003739;NM_006208;NM_001127501;NM_01…	K00128+K01885+K01425+K00384+K08738+K01495+K00100+K00432+K01755+K01895+K01915+K02564+K02259+K00286+K01113+K01077+K00626+K00027+K00031+K00411+K00943+K00413+K01070+K04043+K00627
Amino sugar and nucleotide sugar metabolism	127	130	0.538207	1	ko00520	NM_002115;NM_001500;NM_013334;NM_000520;NM_005755;NM_025076;NR_027626;NM_016230;NM_003465;NM_002910;NM_021965;NM_005015;NM_001048172;NM_138381;NM_001025199;NM_003996;NM_198066;NM_001024944;NM_018677;NM_001048174;NM_000521;NM_175859;NM_001039847;NM_005476;NM_001001521;NM_033500;NM_005471;NM_005110;NM_016229;NM_020648;NM_002085;NM_003115;NM_207309;NM_201397;NM_004000;NM_001048212;NM_000403;NM_01868…	K00844+K01711+K00966+K12373+K05056+K08678+K08080+K00326+K01183+K01787+K01835+K03217+K03575+K00432+K00621+K01755+K01895+K01937+K12409+K00963+K02564+K00820+K01810+K00972+K01443+K01784+K00983+K12407+K01639+K00976+K01809+K01836+K03652+K00611+K01840+K00849+K01097+K05304+K00884+K00965+K05305+K00012+K02377
Alzheimer's disease	376	386	0.538756	1	ko05010	NM_001689;NM_002223;NR_028036;NM_005176;NM_001129842;NM_005002;NM_013229;NM_000902;NM_000834;NM_201414;NM_001136129;NM_004573;NM_001166102;NM_170665;NM_017899;NM_001862;NM_016834;NM_018034;NM_001129833;NM_019855;NR_002162;NM_018947;NM_006998;NM_001123067;NM_003885;NM_006830;NM_004374;NM_005184;NM_014222;NM_002494;NM_004929;NM_001089591;NM_007327;NM_001099952;NM_001134408;NM_002759;NM_001146054;NM…	K02128+K04959+K04390+K04850+K03953+K02084+K01389+K05210+K04520+K05858+K03942+K05853+K06268+K02265+K04380+K02183+K02135+K08738+K11716+K00420+K02268+K03952+K03967+K00416+K05208+K04958+K05209+K08860+K04528+K04851+K02263+K02131+K04398+K04857+K06704+K04519+K00236+K04550+K06059+K03947+K03938+K03944+K02273+K00417+K03941+K03955+K03853+K06172+K02158+K03948+K04532+K04371+K00234+K04529+K02270+K03946+K03936+…
Polycyclic aromatic hydrocarbon degradation	22	22	0.549877	1	ko00624	NM_014793;NM_018396;NM_138467;NM_182543;NM_016309;NM_017956;NM_001033714;NM_181725;NM_152396;NM_022072;NM_001031712;NM_006170;NM_017755;NM_016173;NM_198996;NM_199044;NM_024770;NM_001162916;NM_001032391;NM_139248;NM_017528;NR_027962	K00599+K01066
SNARE interactions in vesicular transport	55	56	0.554969	1	ko04130	NM_003825;NM_017919;NM_013980;NM_004603;NM_014232;NM_006555;NM_004871;NM_001012511;NM_144681;NM_016930;NM_199245;NM_053052;NM_001134773;NM_003081;NM_001980;NM_016526;NM_004604;NM_018467;NM_004892;NM_001134772;NM_003761;NM_013979;NM_003569;NM_052874;NM_001145149;NM_003763;NM_005638;NM_130811;NM_194356;NM_004853;NM_016830;NM_001007024;NM_006370;NM_001001850;NM_004782;NM_006634;NM_014231;NM_005868;N…	K08508+K08491+K08497+K04560+K13504+K08516+K08495+K08496+K08501+K08492+K08510+K08509+K08489+K08486+K08504+K13502+K08507+K08517+K08512+K08488+K08515+K08493+K08487+K08514+K08490+K08513+K08498+K13505
Peroxisome	193	198	0.561205	1	ko04146	NM_173803;NM_019036;NM_003310;NM_173567;NM_183397;NM_001995;NM_004565;NM_030924;NM_018441;NM_001131024;NR_023923;NM_000379;NM_004809;NR_028588;NM_001135705;NM_173471;NM_153818;NM_017545;NM_007238;NM_003847;NM_001079867;NM_024825;NM_015917;NM_001035521;NM_021004;NM_000414;NM_000466;NM_181696;NM_001024465;NM_005050;NM_003649;NM_181644;NM_001143680;NM_018099;NM_032683;NM_001131025;NM_001135706;NM_00…	K13349+K01640+K13341+K08726+K13350+K01897+K13343+K07753+K13342+K11147+K00106+K12405+K08764+K13239+K13354+K13346+K11517+K13351+K06664+K13299+K13348+K13338+K13279+K04564+K05678+K00272+K00232+K13356+K00869+K11187+K00273+K03426+K01796+K01578+K13335+K05677+K13337+K00659+K13344+K00477+K05676+K13336+K00624+K11992+K08746+K00649+K05940+K07513+K00803+K12261+K05675+K00249+K13347+K13340+K00031+K10214+K13345+…
Valine, leucine and isoleucine degradation	123	126	0.561927	1	ko00280	NM_170771;NM_016524;NM_014049;NM_019036;NM_138567;NM_014384;NR_003003;NM_001918;NM_001105545;NM_001609;NM_175733;NM_021144;NM_001128217;NM_000382;NR_026921;NM_181644;NM_152740;NM_014362;NM_020166;NM_001698;NM_003180;NM_138574;NM_000255;NM_001135806;NM_032298;NM_032601;NM_003501;NM_001098823;NM_000690;NM_001098821;NM_001142807;NR_028450;NM_001002030;NM_001127448;NM_001031806;NM_001101667;NM_002225…	K00128+K00253+K00257+K01640+K11538+K07508+K09699+K05607+K09478+K00020+K07515+K00232+K05605+K01968+K01847+K05606+K00166+K00826+K01692+K13524+K00157+K01641+K01027+K00033+K00248+K08683+K00022+K00626+K01966+K00167+K07513+K00382+K00249+K07514+K01969+K00140+K03334+K07511+K07509+K00149+K01965
RNA polymerase	88	90	0.564772	1	ko03020	NM_016524;NM_001143999;NM_001130982;NM_152613;NM_004658;NM_001722;NM_003169;NM_175733;NM_018082;NM_001002796;NM_001130978;NM_001018052;NM_138338;NM_001005785;NM_005034;NM_001130987;NM_006468;NM_002696;NM_016310;NM_001130979;NM_001135806;NM_032298;NM_001159644;NM_024717;NM_022490;NM_001130984;NM_032959;NM_032305;NM_001130976;NM_025004;NR_015401;NM_001130825;NM_001130983;NM_004805;NM_203290;NM_0011…	K03008+K03006+K03026+K03021+K03022+K03009+K03023+K03015+K03019+K03005+K03024+K03012+K03027+K03025+K03000+K03007+K03014+K03018+K03011+K03017+K02999+K03004+K03013+K03002+K03010+K03020+K03016
Phenylalanine, tyrosine and tryptophan biosynthesis	21	21	0.565037	1	ko00400	NM_000026;NM_000277;NM_005165;NM_002080;NM_021100;NM_002079;NM_000034;NM_017947;NM_002197;NM_184041;NM_004136;NM_001123378;NM_000353;NM_001098;NM_152899;NM_001031854;NM_152413;NM_001127617;NM_184043;NM_000035;NM_172374	K01756+K00500+K01623+K00813+K04487+K01681+K00815+K03334
Adipocytokine signaling pathway	191	196	0.570708	1	ko04920	NM_001080440;NM_002733;NM_001163437;NM_207419;NM_001040202;NM_000230;NM_001014442;NM_001165412;NM_152246;NM_001010908;NM_001136052;NM_024429;NM_001127443;NM_198834;NR_028581;NM_001995;NM_001035256;NM_030924;NM_001003679;NM_024551;NM_181690;NM_001145137;NM_001007537;NM_004972;NM_178540;NM_004377;NM_020351;NM_152341;NM_003749;NM_198593;NR_028582;NM_139276;NM_198406;NM_006254;NM_005399;NM_005202;NM_…	K07296+K07200+K07198+K07297+K05424+K02580+K08765+K06259+K11262+K01084+K01897+K05228+K05062+K04456+K04447+K07187+K04692+K06068+K07199+K07359+K07294+K03173+K08524+K07210+K05231+K04440+K05872+K02581+K01596+K07191+K07209+K05232+K04735+K04696+K05141+K07203+K03156+K08526+K07299+K03158+K08525+K04467+K07202+K07298+K03171+K07293+K04734
Glycosaminoglycan degradation	53	54	0.573298	1	ko00531	NM_000181;NM_006123;NM_000520;NM_153281;NR_027386;NR_003504;NM_000203;NR_003675;NM_000521;NM_024506;NM_153283;NM_152419;NR_024054;NM_000202;NM_021828;NR_003660;NM_001098540;NR_024448;NM_000199;NM_000404;NM_017947;NM_153285;NM_001142434;NM_000046;NM_003117;NM_017898;NM_001135602;NM_022746;NM_001080407;NM_032561;NM_153189;NM_012215;NM_003549;NM_003773;NR_027503;NM_001004356;NM_033159;NM_000512;NM_0…	K01195+K01136+K12373+K01197+K01217+K12309+K10532+K07965+K07964+K01565+K01205+K01135+K01132+K01137
Various types of N-glycan biosynthesis	53	54	0.573298	1	ko00513	NM_001077691;NM_032121;NM_001006941;NM_018172;NM_178234;NM_002951;NR_024253;NM_139280;NM_005787;NR_003494;NM_152563;NM_020379;NM_024544;NM_019109;NM_006765;NR_024252;NM_201598;NM_001344;NM_001136152;NM_005216;NM_152713;NM_001128150;NR_024250;NR_024534;NM_024105;NM_002950;NR_024254;NR_024248;NM_033087;NM_001099653;NM_021645;NM_201400;NR_024249;NM_016219;NR_024532;NM_001083537;NM_001004127;NM_02474…	K03846+K12669+K03845+K03842+K12667+K01230+K12668+K12670+K07151+K03847+K12666+K03843+K03844+K07441+K07432
Glycosphingolipid biosynthesis - lacto and neolacto series	52	53	0.582581	1	ko00601	NM_003778;NM_001040701;NM_006581;NM_006279;NM_001097640;NM_000148;NR_004401;NM_002033;NM_174967;NM_174971;NM_033170;NM_174970;NM_000150;NM_033172;NM_182974;NR_027442;NM_001491;NM_006100;NM_174966;NR_003191;NM_174969;NM_002034;NM_003783;NM_001097641;NM_003034;NM_145649;NM_014256;NM_174965;NM_000149;NM_174964;NM_020981;NM_006876;NM_033171;NM_212543;NM_006057;NM_006278;NM_003779;NM_174963;NM_0010054…	K07969+K07634+K07633+K00716+K03663+K00781+K00718+K07632+K03877+K00743+K03766+K00742+K03792+K07820+K03371+K07970+K07819+K00741+K03494+K07968+K07967+K00709+K07966+K07971+K07635
NOD-like receptor signaling pathway	223	229	0.583652	1	ko04621	NM_199353;NM_016223;NM_033295;NM_017640;NM_004209;NM_002754;NM_001165412;NM_052889;NM_006092;NM_152724;NM_018695;NM_024430;NM_005039;NR_002727;NM_002090;NM_003302;NM_144970;NM_001315;NM_001129890;NM_153497;NM_033306;NM_001080125;NM_012124;NM_178844;NM_145182;NM_013258;NM_000576;NM_006290;NM_144999;NM_002969;NM_203384;NM_001134479;NM_145332;NM_134444;NM_015350;NM_004536;NM_017523;NM_176810;NM_1383…	K12797+K12804+K01370+K08727+K04403+K04441+K02580+K12796+K12803+K05505+K12792+K12795+K04395+K04398+K12800+K10165+K12799+K04519+K11859+K04427+K12807+K03175+K12793+K04371+K12798+K07210+K12794+K04440+K10030+K04079+K02581+K12805+K05482+K05405+K07209+K04735+K08846+K03156+K12801+K12802+K04467+K12806+K04404+K09487+K04734+K12499
Ether lipid metabolism	119	122	0.585938	1	ko00565	NM_033505;NM_001161728;NM_001161727;NM_024830;NM_007099;NM_031286;NM_030821;NM_176895;NM_001111036;NM_006209;NM_001111035;NM_032562;NM_001099;NM_020839;NM_001159323;NM_001131064;NM_001161581;NM_002572;NM_207299;NM_017588;NM_145647;NM_152282;NM_016361;NM_022819;NM_213600;NM_001040649;NM_177526;NM_015285;NM_014574;NM_020244;NM_153613;NM_004300;NM_001010861;NM_032483;NM_052821;NM_052834;NM_014839;NM…	K00993+K01047+K13510+K01078+K01080+K01122+K01062+K00994+K13512+K13644+K01115+K00803+K08743
Alanine, aspartate and glutamate metabolism	85	87	0.586191	1	ko00250	NM_000026;NM_013267;NM_153281;NM_170726;NM_032592;NM_000161;NM_199165;NM_014298;NM_001122634;NM_170740;NM_001127219;NM_001136265;NM_000049;NM_001024944;NM_012084;NM_183356;NM_003649;NM_001875;NM_153283;NM_020202;NM_002080;NM_080658;NM_004341;NM_005309;NM_002065;NM_001033044;NM_014905;NM_005110;NM_001122633;NM_001126;NM_013445;NM_000818;NM_001142466;NM_001127448;NM_001161504;NM_002079;NM_001128085…	K01756+K01425+K01197+K00294+K00814+K01495+K01939+K00767+K01948+K00139+K01437+K01755+K00261+K01953+K00272+K13566+K00813+K11540+K01915+K00820+K01580+K13524+K00764+K00827+K01940+K01206+K03334+K00854+K00830
Toll-like receptor signaling pathway	222	228	0.588032	1	ko04620	NM_174897;NM_014308;NM_004815;NM_000582;NM_016123;NM_005027;NM_004209;NM_002754;NM_001165412;NM_005252;NM_001040021;NM_002173;NM_002169;NM_001001435;NM_002649;NM_001145258;NM_001315;NM_003629;NM_006908;NM_153497;NM_181523;NM_181690;NM_007364;NM_001080125;NM_021649;NM_024013;NM_000576;NM_002969;NM_001725;NR_002144;NM_181836;NM_181504;NM_145726;NM_145332;NM_005204;NM_004271;NM_017523;NM_145185;NM_0…	K05399+K02649+K06250+K04733+K04403+K04441+K02580+K04379+K04391+K05414+K12964+K00922+K04392+K04456+K05409+K04398+K04519+K04369+K03174+K04427+K04415+K05400+K03175+K04431+K05425+K05413+K02861+K04371+K05398+K04368+K11220+K07210+K05415+K04729+K05403+K05131+K04440+K05412+K10030+K05401+K05416+K04432+K05408+K05130+K10160+K09446+K04430+K04448+K05405+K07209+K04433+K04735+K03156+K03160+K04730+K05404+K01371+…
Ribosome biogenesis in eukaryotes	51	52	0.591939	1	ko03008	NM_013235;NM_001320;NM_015523;NM_001363;NM_018343;NM_001145860;NM_032993;NM_006638;NM_005772;NR_027066;NM_001896;NM_007042;NM_005837;NM_181468;NM_019001;NM_018648;NM_001042604;NM_177560;NM_001142463;NM_014062;NM_031480;NM_015029;NM_006414;NM_001145861;NM_001104546;NM_006325;NM_001097590;NM_181466;NM_001098783;NM_015918;NM_012255;NM_006413;NM_153005;NM_002212;NM_001003796;NM_018983;NM_001159749;NM…	K03685+K03115+K13288+K11131+K07179+K01164+K11128+K11108+K03539+K03097+K03264+K12618+K11130+K11883+K07178+K07936+K03537+K12619+K12845+K03538+K07562+K11129
Thiamine metabolism	18	18	0.613067	1	ko00730	NM_002766;NM_024328;NM_001126339;NM_021100;NM_001042482;NM_002765;NM_175886;NR_023314;NM_017947;NM_182470;NM_002764;NM_014728;NM_022445;NM_002654;NM_001039091;NM_002767;NM_182471;NM_014907	K00948+K05307+K04487+K00949+K00873
Synthesis and degradation of ketone bodies	18	18	0.613067	1	ko00072	NM_019036;NM_203314;NM_005518;NM_000436;NM_000191;NM_001098272;NM_005891;NM_020139;NM_203315;NM_016246;NM_001166107;NM_022120;NM_001164478;NM_000019;NM_002130;NM_004051;NM_001166059;NM_001042406	K01640+K00019+K01641+K01027+K00626
Nicotinate and nicotinamide metabolism	48	49	0.620437	1	ko00760	NM_018161;NM_033253;NM_014298;NM_022787;NM_012229;NM_017881;NM_176815;NM_000270;NM_004334;NM_000791;NM_052935;NM_178177;NM_152729;NM_001134231;NM_031438;NM_001134373;NM_002526;NM_006169;NM_001159;NM_182977;NM_170706;NM_006208;NM_001166118;NM_023018;NM_182496;NM_001775;NM_032526;NM_015039;NM_005746;NM_015901;NM_016489;NM_001024656;NM_152435;NM_022908;NM_177533;NM_001031701;NM_001002010;NM_005021;N…	K01950+K01081+K00767+K06210+K10524+K00287+K03783+K01242+K03426+K00541+K00157+K00323+K01513+K00858+K01468+K03462+K06989+K08077+K00763
Pyrimidine metabolism	1475	1517	0.626188	1	ko00240	NM_018283;NM_001079840;NM_182626;NM_016524;NM_001145191;NR_023386;NR_024490;NR_026052;NM_017773;NM_017684;NR_024049;NM_138571;NM_001030060;NM_178812;NM_001126123;NM_144682;NM_015621;NM_031939;NM_001143999;NM_001164539;NM_001009909;NM_017554;NM_003258;NM_001031727;NM_145343;NM_019008;NM_001130982;NM_001161368;NM_174921;NM_001159773;NM_152392;NM_052941;NM_033426;NM_152586;NR_026902;NM_001143913;NM_…	K00939+K03008+K00560+K03006+K00857+K12304+K00207+K03026+K01425+K01800+K00384+K01081+K01718+K01519+K01520+K03021+K01510+K00758+K03022+K00962+K00876+K10808+K03009+K00940+K03783+K02685+K13800+K02326+K01937+K00944+K11540+K03023+K10807+K13809+K03015+K01511+K01518+K03019+K01783+K03671+K02328+K12305+K01431+K03005+K03024+K02325+K01489+K00645+K03676+K02327+K02324+K01191+K03012+K00761+K03027+K00893+K03025+…
Caffeine metabolism	17	17	0.629966	1	ko00232	NR_003927;NM_000379;NM_000015;NM_000766;NM_001160179;NM_000662;NM_001160175;NM_001160176;NM_001160171;NM_000761;NM_000764;NM_001160173;NM_001160174;NM_001160170;NM_000762;NM_030589;NM_001160172	K00365+K00106+K00622+K07411+K07409
Atrazine degradation	17	17	0.629966	1	ko00791	NM_021822;NM_145699;NM_004900;NM_001166003;NM_145298;NM_181773;NM_001159280;NM_001166002;NM_001006666;NM_001166004;NM_001012969;NM_006789;NM_182503;NM_001644;NM_014508;NM_203454;NM_152426	K01500
Bisphenol degradation	17	17	0.629966	1	ko00363	NM_001353;NM_130844;NM_012203;NM_145168;NM_003739;NM_016373;NM_001135241;NM_130791;NM_205845;NM_020299;NM_006623;NM_198996;NM_001080538;NM_152783;NM_139248;NM_001818;NM_001354	K00100+K00058+K01066
Salmonella infection	453	466	0.630068	1	ko05132	NR_028372;NM_174897;NM_006686;NM_001100176;NM_033295;NM_003625;NM_052997;NM_201612;NM_014640;NM_002754;NM_001165412;NM_052889;NM_003660;NM_005252;NR_002929;NM_018704;NM_153254;NM_001009811;NM_001040021;NM_018360;NM_020890;NM_001111018;NM_181077;NM_018477;NM_014644;NM_001142286;NM_205864;NM_032263;NM_145117;NM_031898;NM_002090;NM_024688;NM_152451;NM_006141;NM_001001435;NM_001001925;NM_001315;NM_00…	K05692+K05399+K10352+K01370+K04514+K05755+K04441+K02580+K04379+K04391+K04437+K05505+K10416+K12964+K04392+K00615+K12799+K04519+K10413+K10407+K10415+K06071+K05757+K05759+K05754+K05701+K07898+K04371+K05747+K07897+K04729+K10414+K04440+K05756+K04687+K10030+K07863+K05753+K05133+K13883+K05408+K04393+K10160+K05427+K12805+K05758+K05482+K04448+K05405+K04735+K10168+K05748+K13241+K00228+K05132+K04383
Lysosome	280	288	0.632328	1	ko04142	NM_001283;NM_000181;NM_001335;NM_145918;NM_001910;NM_006123;NM_001085382;NM_001039569;NM_003916;NM_001142604;NM_000520;NM_004691;NM_153281;NM_001017971;NM_013365;NM_014399;NM_001164675;NM_001134296;NM_004390;NM_001114173;NR_027386;NM_138386;NM_001007593;NM_022164;NM_001025239;NM_001911;NM_006053;NM_001142403;NM_004079;NR_003504;NM_004937;NM_058248;NM_012466;NM_004315;NM_001085428;NM_000203;NM_147…	K12394+K01195+K08569+K01365+K01375+K01382+K01136+K12382+K12395+K01074+K12373+K02146+K01197+K03662+K12404+K06497+K13444+K12398+K01366+K01275+K12350+K01363+K01319+K02154+K06546+K01368+K12386+K01158+K12348+K01134+K01217+K12392+K12389+K12381+K01186+K12309+K05642+K12387+K12400+K12402+K10532+K13289+K01369+K12305+K12385+K04646+K12307+K06528+K01565+K12388+K12347+K05656+K03661+K12399+K02155+K04645+K12403+…
Glycosylphosphatidylinositol(GPI)-anchor biosynthesis	46	47	0.639754	1	ko00563	NM_005801;NM_024989;NM_153681;NM_015937;NR_028352;NM_145167;NM_138468;NM_020739;NM_001042616;NM_002642;NM_020473;NM_032634;NM_017733;NM_005875;NM_017837;NM_080476;NR_024388;NM_152850;NM_003801;NR_015451;NM_025163;NM_176677;NM_004748;NM_002643;NM_178517;NM_153747;NM_004569;NR_003287;NM_017861;NM_148920;NM_004204;NM_005482;NM_033198;NM_006461;NM_001503;NM_004855;NM_004278;NM_001166304;NM_032906;NM_…	K05286+K05294+K03861+K05292+K05284+K11001+K03859+K03857+K05288+K05310+K07542+K05293+K08098+K05289+K03860+K05287+K05283+K03858+K07541+K05290+K05291+K01127+K03434+K05285+K09658
Morphine addiction	210	216	0.6406	1	ko05032	NM_016524;NM_194323;NM_001111309;NM_001077196;NM_001130982;NM_012202;NM_014969;NR_028324;NM_000923;NM_001048230;NM_002732;NM_182948;NM_033026;NM_005274;NM_175733;NM_000921;NM_001017998;NM_152905;NM_005308;NM_002070;NM_031498;NM_020396;NM_001145281;NM_053064;NM_001077489;NM_005160;NM_001130987;NM_033258;NR_026800;NM_001008505;NM_002600;NM_020939;NM_021903;NM_000541;NM_001037341;NM_020546;NM_014211…	K02677+K01120+K13298+K04540+K04539+K05185+K04265+K04345+K04542+K13296+K04545+K08291+K04630+K04549+K04215+K07826+K04632+K00910+K04544+K04615+K04439+K08042+K05189+K05175+K04849+K04344+K08047+K08046+K05181+K04546+K08041+K07825+K04537+K04541+K05000+K05184+K08045+K04548+K04999+K13755+K04547+K04538+K04543+K04144+K04997+K08044+K04347+K08043+K08049+K05002+K05190+K05192+K04534+K05186+K08048+K04536
Rheumatoid arthritis	143	147	0.640669	1	ko05323	NM_145918;NM_002632;NM_005252;NM_000459;NM_003839;NM_004673;NM_004691;NM_001017971;NM_002090;NM_145230;NR_001435;NM_001696;NM_006053;NM_020056;NM_001003806;NM_000641;NM_001039366;NM_002118;NM_015994;NM_000576;NM_002119;NM_021983;NM_003238;NM_002125;NM_019111;NM_199168;NM_172089;NM_001146;NM_006889;NM_003808;NM_000609;NM_001912;NM_001039362;NM_001100592;NM_002209;NM_005214;NM_001003799;NM_130841;N…	K01365+K05448+K04379+K05121+K05147+K05465+K02146+K03662+K05505+K02153+K06752+K02150+K02154+K10785+K05417+K02149+K04519+K13376+K10031+K05475+K05413+K02148+K05718+K06538+K05473+K02147+K01388+K05096+K03661+K02155+K04687+K05412+K10030+K13377+K02152+K05408+K10160+K05427+K02145+K05476+K05482+K06490+K04448+K05405+K06464+K05506+K05453+K03156+K01371+K02144+K01394+K10159+K13375+K05489+K03157+K05433+K02151+…
Homologous recombination	77	79	0.644388	1	ko03440	NR_026699;NM_001126123;NM_005732;NR_026701;NM_002875;NM_002945;NM_003579;NM_001042371;NR_026702;NM_025126;NM_005590;NM_002485;NM_198515;NM_133509;NM_001127218;NM_001017368;NM_004044;NM_194271;NM_002876;NM_004618;NM_001164269;NM_001127207;NM_003935;NM_173467;NR_027062;NM_001145176;NM_014305;NM_032259;NM_001164270;NM_001100118;NM_025128;NM_001134437;NM_003121;NM_133510;NR_026700;NM_145262;NM_003071…	K00865+K00560+K10866+K04482+K07466+K10875+K01091+K10871+K10865+K10867+K10869+K02328+K00602+K10870+K03165+K10877+K00645+K02327+K01710+K10880+K08991+K03111+K10741+K10739+K10882+K01785+K10881+K03504+K10901+K03505+K08775+K10873+K10879+K10740+K00012
mTOR signaling pathway	142	146	0.64599	1	ko04150	NM_020360;NM_144705;NM_001163437;NM_000207;NM_014308;NM_004815;NM_002632;NM_001162426;NM_005027;NM_001111285;NM_031898;NM_001165969;NM_002649;NM_003565;NM_003629;NM_001130678;NM_181523;NM_181690;NM_001142610;NM_181504;NM_020761;NM_022170;NM_016573;NM_004846;NM_001003787;NM_173598;NM_000618;NM_181054;NM_001039936;NM_138957;NM_004095;NM_001080534;NM_006377;NM_053285;NM_019058;NM_003952;NM_031268;NM…	K08267+K04688+K07198+K04526+K02649+K05448+K07206+K05459+K08271+K00922+K08269+K03259+K04456+K07204+K03258+K04365+K08268+K04371+K07205+K08270+K06276+K07207+K04373+K05449+K07208+K08272+K08266+K07203+K02991+K07298
N-Glycan biosynthesis	109	112	0.646727	1	ko00510	NM_001077691;NM_032121;NM_173627;NM_138771;NM_001142364;NM_173216;NM_001006941;NM_018172;NM_054013;NM_178234;NM_002951;NM_001142351;NM_014908;NM_001007027;NM_018973;NR_024253;NM_139280;NM_005787;NM_003859;NM_032528;NR_003494;NM_003032;NM_152563;NM_020379;NM_001098270;NM_001164638;NM_002406;NM_052859;NM_024544;NM_019109;NM_001142352;NM_006765;NM_178155;NM_001114619;NM_001146158;NR_024252;NM_201598…	K03846+K12669+K03849+K00744+K00729+K00778+K03845+K03842+K00738+K12667+K00779+K00902+K09659+K00721+K01230+K00737+K00726+K06316+K00717+K01228+K05546+K12668+K07252+K12670+K09661+K03850+K07151+K01231+K03847+K12666+K03843+K03844+K01001+K07968+K07441+K07432+K07967+K13748+K07966+K03848+K00736+K09658
Alcoholism	339	349	0.664802	1	ko05034	NM_001011666;NM_000756;NM_003532;NM_003545;NM_001129778;NM_002880;NM_000834;NM_015677;NM_012202;NM_003537;NM_001143805;NM_014969;NM_003540;NM_138356;NM_002732;NM_001146103;NM_182948;NM_001034077;NM_019855;NM_001024599;NM_006998;NM_170731;NM_005274;NM_001017998;NM_152905;NM_003517;NM_003534;NM_002070;NM_005184;NM_031498;NM_001018066;NM_004985;NM_004929;NM_003053;NM_007327;NM_020396;NM_001134408;NM…	K09047+K05256+K11253+K11254+K04364+K04366+K05210+K04540+K04355+K04539+K04345+K11251+K02183+K11252+K04542+K04545+K04630+K04549+K04360+K07827+K08155+K05208+K05209+K11407+K06279+K06269+K09049+K07826+K04632+K04544+K00501+K04365+K11406+K04371+K09048+K07359+K03099+K04368+K11418+K05870+K02833+K04546+K05869+K07825+K04374+K11409+K04266+K05211+K01593+K04537+K04541+K11408+K05232+K08045+K04548+K00274+K07828+…
Vitamin B6 metabolism	15	15	0.665173	1	ko00750	NM_152334;NM_017446;NM_018129;NM_058179;NM_001159;NM_002156;NM_020315;NM_025150;NM_001008489;NM_003681;NM_080794;NR_001557;NM_152295;NM_021154;NM_199440	K01868+K00275+K00831+K00157+K04077+K07758+K13248+K00868
Neuroactive ligand-receptor interaction	475	489	0.666274	1	ko04080	NM_000742;NM_001164721;NM_014879;NM_001040179;NM_020167;NM_198715;NM_001130063;NM_033302;NM_001081976;NM_002559;NM_000834;NM_000164;NM_000230;NM_001134888;NR_028324;NM_001018080;NM_001018074;NM_002088;NM_001048230;NM_005161;NM_001001317;NM_030760;NM_006174;NM_176875;NM_001059;NM_014430;NM_019619;NM_000743;NM_000171;NM_033050;NM_005912;NM_005767;NM_001144756;NM_022645;NM_000749;NM_000739;NM_000686…	K04804+K04279+K04299+K05054+K05053+K04260+K04605+K04135+K04268+K05217+K05210+K04580+K05424+K04228+K05185+K05250+K05771+K05205+K04265+K04174+K01312+K04295+K04207+K04195+K04224+K04297+K04237+K04805+K05193+K04270+K04202+K04273+K08375+K05438+K04814+K04130+K04167+K04166+K05221+K04152+K04198+K04290+K05208+K05209+K01319+K04141+K04215+K05062+K04143+K04010+K04276+K04205+K05196+K04277+K04258+K04303+K08521+…
Methane metabolism	73	75	0.67382	1	ko00680	NR_002601;NM_002627;NM_001103176;NR_024108;NM_053013;NM_001002294;NM_001353;NM_001044385;NM_018677;NM_145861;NM_130844;NM_000671;NM_012203;NM_001029891;NM_002021;NM_005412;NM_004169;NM_145168;NM_001144829;NM_006894;NM_058179;NM_001428;NM_004077;NM_001024382;NM_032501;NM_173467;NM_001113475;NM_003739;NM_000507;NM_016373;NM_002626;NM_004577;NM_080738;NM_001135241;NM_130791;NM_205845;NM_020299;NM_00…	K00485+K00850+K01647+K01689+K00100+K01895+K00121+K00058+K01834+K00600+K00831+K01749+K00645+K00286+K03841+K01079+K01719+K03781+K01070+K00863+K00297+K00830
Pyruvate metabolism	104	107	0.677205	1	ko00620	NM_170771;NM_001103176;NM_198834;NM_000382;NM_001135954;NM_005917;NM_018677;NM_001035521;NM_001040697;NM_001001521;NM_005390;NM_012203;NM_000690;NM_016027;NM_181871;NM_152773;NM_001031806;NM_198839;NM_004077;NM_001024382;NM_001165414;NM_015488;NM_032501;NR_028500;NM_198836;NM_001113475;NM_006680;NM_002591;NM_022572;NM_130767;NM_001628;NM_182470;NM_005891;NM_006708;NM_005566;NM_002396;NM_022172;NM…	K00128+K01647+K11262+K00876+K00025+K01895+K00016+K00963+K00161+K00049+K01069+K12406+K01749+K00286+K00029+K01596+K01067+K00011+K00873+K00626+K01759+K00027+K01958+K00026+K00102+K00382+K01719+K00759+K03106+K01512+K00149+K00627+K00162
Vasopressin-regulated water reabsorption	103	106	0.683283	1	ko04962	NM_001011666;NM_001134888;NM_002732;NM_182948;NM_014232;NM_006141;NM_001077489;NM_019044;NM_001143978;NM_001376;NM_006571;NM_000054;NM_052926;NM_013364;NM_052844;NM_001135865;NM_001135041;NM_004309;NM_001037495;NR_002555;NM_206861;NM_018051;NM_006368;NM_015270;NM_016592;NM_004162;NM_182899;NM_001146151;NM_134442;NM_003746;NM_016221;NM_001080463;NM_001077490;NM_001135643;NM_002730;NM_001650;NM_017…	K09047+K04228+K04345+K13504+K10416+K04632+K04648+K10413+K10428+K10415+K12462+K10418+K09048+K08046+K07887+K05870+K10426+K10414+K09866+K07888+K13502+K07904+K10417+K07889+K09876+K06027+K10424+K09865+K08043+K08049+K07905+K10427+K05242
beta-Alanine metabolism	167	172	0.685101	1	ko00410	NM_170771;NM_015621;NM_005434;NM_031415;NM_001160301;NM_003132;NM_016400;NM_001032283;NR_027064;NM_000382;NM_001135168;NR_026921;NM_152569;NM_017925;NM_031208;NM_015038;NM_181644;NR_026991;NM_012402;NR_027254;NM_173687;NM_000695;NM_018138;NM_018302;NM_001006625;NM_014362;NM_001160225;NM_001099414;NM_133456;NM_022549;NM_018215;NR_024148;NM_016327;NR_003529;NM_003501;NR_026773;NM_013445;NM_000690;N…	K00128+K00797+K00207+K00129+K07515+K00232+K05605+K01431+K01580+K01578+K01692+K13524+K00276+K01464+K08660+K00249+K07514+K00140+K07511+K00137+K00149+K05604+K00802
Dopaminergic synapse	361	372	0.702504	1	ko04728	NM_001011666;NM_016524;NM_002223;NM_194323;NM_001129842;NM_001130982;NM_000834;NM_012202;NM_014969;NM_181897;NM_002754;NM_004573;NM_005252;NM_002732;NM_182948;NM_172128;NM_001129833;NM_019855;NM_001142339;NM_015981;NM_033026;NM_006998;NM_005274;NM_175733;NM_001017998;NM_152905;NM_001221;NM_002070;NM_005184;NM_031498;NM_004929;NM_003053;NM_020396;NM_001099952;NM_001134408;NM_178587;NM_001315;NM_00…	K09047+K02677+K04959+K04850+K05210+K04540+K04539+K11583+K04441+K05858+K04379+K04345+K04515+K02183+K04633+K04542+K04545+K04630+K04549+K08155+K04958+K05209+K11584+K06269+K04851+K09049+K07826+K04632+K04456+K04544+K04354+K03456+K04439+K05200+K00501+K04849+K04344+K09048+K04146+K00545+K05197+K05870+K04833+K04440+K04546+K04147+K04634+K07825+K04348+K05199+K04374+K10396+K04960+K02223+K01593+K04537+K04541+…
Mucin type O-Glycan biosynthesis	39	40	0.708841	1	ko00512	NM_198516;NM_004482;NM_152692;NM_020692;NM_024572;NM_004776;NM_001097635;NM_198321;NM_022087;NM_052917;NM_022479;NM_003033;NM_001122636;NR_026933;NM_145292;NM_014568;NM_024642;NM_001011551;NM_001034845;NM_018414;NM_138706;NM_004751;NM_001097636;NM_007210;NM_001097634;NM_001101330;NM_006927;NM_001097633;NM_173344;NM_020156;NM_004481;NM_003774;NM_016591;NM_021808;NM_017423;NM_054110;NM_001490;NM_02…	K00710+K09653+K09905+K00727+K00780+K03479+K00739+K09662+K03368+K00731+K09663
DNA replication	68	70	0.710604	1	ko03030	NM_182776;NM_001014437;NM_181471;NR_028270;NM_001130009;NM_002945;NM_000947;NM_017443;NM_024537;NM_005916;NM_001127218;NM_001143821;NM_002916;NM_139273;NM_002911;NM_002180;NM_001751;NM_181558;NM_004111;NM_002692;NM_005914;NM_002914;NM_173467;NM_182625;NM_001145176;NM_014305;NM_006231;NM_007370;NM_002156;NM_018392;NM_003121;NM_003143;NM_001163560;NM_013347;NM_002689;NM_002592;NR_027261;NM_00113011…	K02210+K01883+K10755+K04802+K04799+K07466+K02685+K02326+K02328+K10747+K10742+K10756+K02325+K02212+K00645+K02327+K01710+K02324+K04077+K03111+K10741+K10739+K02321+K02540+K03504+K03506+K02209+K10744+K10745+K02684+K02542+K03469+K02541+K03505+K02320+K10740+K10743+K00012+K10754
Colorectal cancer	161	166	0.7131	1	ko05210	NM_014308;NM_004815;NM_002880;NM_001146284;NM_005027;NM_004612;NM_005252;NM_173814;NM_018947;NM_003202;NM_032532;NM_004985;NM_002649;NM_003629;NM_006908;NM_000179;NM_181523;NM_181690;NM_001161616;NM_001098209;NM_181504;NM_003238;NM_001146283;NM_016573;NM_173598;NM_032989;NM_001039936;NM_138957;NM_001126113;NM_006266;NM_001166119;NM_018171;NM_001126117;NM_002755;NM_015396;NM_138764;NM_003242;NM_00…	K02649+K04366+K04491+K04674+K04379+K06765+K08738+K02620+K07827+K00922+K04392+K08737+K04456+K08732+K02105+K13376+K04365+K02158+K04371+K04451+K04492+K08733+K04368+K02159+K04388+K08731+K04490+K07861+K04500+K04440+K02187+K04377+K13377+K04513+K02161+K04448+K02085+K03083+K08734+K04399+K04385+K13375+K04501+K04503+K08736+K02157+K08845+K08735+K07860
Cysteine and methionine metabolism	193	199	0.713686	1	ko00270	NM_015621;NM_005434;NM_031415;NM_003132;NM_016400;NM_001032283;NM_015957;NM_021204;NM_014258;NM_018318;NR_027064;NM_148894;NM_020532;NM_006892;NM_152569;NM_017925;NM_005165;NM_005911;NM_001130864;NM_031208;NM_015038;NM_001040697;NM_013369;NM_018269;NR_026991;NM_012402;NR_027254;NM_002080;NM_001713;NM_173687;NM_015328;NM_018138;NM_018302;NM_001006625;NM_001160225;NM_001099414;NM_133456;NM_022549;N…	K00797+K08964+K09880+K00558+K01623+K00789+K00016+K08967+K00813+K00544+K01251+K01011+K03680+K00548+K01758+K00382+K00815+K00759+K00456+K00772+K01611+K03334+K01752+K01697+K03239+K00802
NF-kappa B signaling pathway	291	300	0.713831	1	ko04064	NM_016524;NM_194323;NM_174897;NM_002986;NM_001006939;NM_014550;NM_001164211;NM_001167;NM_001130982;NM_002661;NM_016123;NM_004209;NM_001320;NM_002350;NM_001165412;NM_003839;NM_004049;NM_182962;NM_001040021;NM_002319;NM_033026;NM_013314;NM_001014989;NM_175733;NM_194259;NM_002090;NM_005310;NM_001001435;NM_001145258;NM_001003806;NM_004619;NM_153497;NM_207519;NM_007364;NM_021649;NM_000576;NM_052819;NM…	K02677+K05399+K05509+K10130+K07367+K04725+K05859+K04733+K04403+K03115+K05854+K02580+K05147+K02162+K04391+K07371+K07362+K10577+K05505+K05855+K07360+K12964+K10785+K09849+K05409+K04519+K10798+K11859+K04386+K04402+K03174+K04427+K10031+K05400+K03175+K05151+K05512+K04469+K06068+K07370+K02861+K12793+K03097+K04724+K05473+K03173+K07210+K03159+K04729+K05403+K10030+K05477+K01348+K10160+K05476+K06490+K02161+…
Systemic lupus erythematosus	258	266	0.714178	1	ko05322	NM_001142614;NM_003532;NM_003545;NM_003142;NM_000834;NM_001114974;NM_003537;NM_003540;NM_001002901;NM_018296;NM_001146103;NM_052879;NM_001034077;NM_001111018;NM_001024599;NM_001033555;NM_003517;NM_003534;NM_145117;NR_001435;NM_001134408;NM_032784;NM_001911;NM_004175;NM_020056;NM_001003806;NM_002118;NM_080676;NR_002315;NM_016648;NM_201442;NM_002119;NM_130896;NM_080617;NM_001136004;NM_001002273;NM_…	K05699+K11253+K11254+K11090+K05210+K06498+K03994+K11251+K11252+K06752+K05209+K03995+K01319+K11088+K10785+K01331+K03987+K12560+K06472+K06463+K01330+K03998+K10651+K05413+K03988+K03986+K04000+K01327+K11089+K04687+K05412+K11087+K03990+K11086+K03161+K03989+K03996+K01332+K03156+K03160+K03999+K05443+K03997+K06470
Malaria	97	100	0.719489	1	ko05144	NM_004356;NM_016815;NM_002258;NM_001127443;NM_002997;NM_001003806;NM_172219;NM_003248;NM_000576;NM_002333;NM_001006946;NM_002102;NM_001031628;NM_003238;NM_002036;NM_080826;NR_027504;NM_002209;NM_001003799;NM_000442;NM_002087;NM_000517;NM_000651;NM_198883;NM_002468;NM_007112;NM_000619;NM_000584;NM_003239;NM_014467;NM_001122951;NM_000601;NM_002099;NM_198682;NM_138554;NM_002999;NM_001562;NR_001580;N…	K06508+K06576+K06543+K06259+K06257+K10785+K05423+K04659+K04519+K04550+K06575+K13376+K06574+K05460+K05718+K06471+K13822+K04011+K04729+K04687+K10030+K13377+K06496+K06494+K10160+K05482+K06490+K05099+K05405+K06527+K03161+K06464+K06728+K13823+K03156+K03160+K10161+K05406+K05443+K10159+K13375
Arachidonic acid metabolism	128	132	0.719633	1	ko00590	NM_001161728;NM_001757;NM_001161727;NM_138691;NR_002710;NM_000771;NM_031286;NM_013430;NM_173567;NM_030821;NR_023391;NM_014485;NM_004121;NM_001353;NM_032562;NM_000698;NM_001099781;NM_001159323;NR_026759;NR_003267;NM_003996;NM_025072;NM_001139;NM_001039847;NM_022819;NM_000697;NM_213600;NM_001166253;NM_001122890;NM_001039130;NM_001141;NM_002085;NM_001082;NM_201397;NM_021628;NM_001128932;NM_005265;NM…	K01047+K00079+K00081+K00084+K01832+K00458+K00460+K07413+K00681+K08726+K00490+K01830+K00089+K00212+K04119+K00461+K00432+K05309+K08021+K08022+K07425+K01254+K01831+K00807+K07412+K07418+K00509+K07422+K11987+K07415
Graft-versus-host disease	96	99	0.725463	1	ko05332	NM_139008;NR_028036;NM_172004;NM_001531;NM_153443;NR_028045;NM_018950;NR_001435;NM_020056;NM_001003806;NM_002118;NM_000576;NM_002119;NR_001434;NM_021983;NM_001114396;NM_002125;NM_019111;NM_005041;NM_005514;NR_002139;NM_002116;NM_001083116;NM_006889;NM_001080772;NM_000043;NR_026716;NM_001003799;NM_007333;NM_014218;NM_012312;NM_014513;NM_002120;NM_014219;NM_000619;NM_005191;NM_001098479;NM_139009;N…	K06751+K04390+K06541+K07980+K06516+K06752+K10785+K04519+K07818+K05413+K07981+K04687+K05412+K05429+K05405+K03156+K01353+K04389+K06470+K04383
Protein processing in endoplasmic reticulum	417	430	0.733765	1	ko04141	NR_024273;NM_032319;NM_182666;NM_016299;NM_032121;NM_020150;NM_170679;NR_027292;NM_031300;NM_014109;NM_005861;NM_001024649;NM_006164;NM_001083600;NM_012267;NM_017481;NM_080703;NM_001142648;NM_145053;NM_001164780;NM_006825;NM_001142603;NM_001083601;NM_001042576;NM_002759;NR_024212;NM_153201;NM_181890;NR_003129;NM_004381;NM_004587;NM_152321;NM_001164777;NR_028456;NM_030810;NM_178234;NM_001142627;NM…	K14004+K10086+K06689+K03283+K12669+K07953+K03094+K04571+K10082+K13525+K09561+K08054+K05638+K14021+K09562+K04523+K10839+K11863+K13999+K14026+K14000+K08860+K10666+K09049+K09580+K13984+K10956+K14009+K10578+K12667+K14020+K14005+K07765+K07342+K14006+K10597+K04556+K10085+K13251+K11718+K09027+K10636+K04554+K08288+K04431+K09582+K14027+K01230+K03853+K10601+K09555+K14007+K09521+K04555+K09507+K14012+K08653+…
Riboflavin metabolism	36	37	0.738833	1	ko00740	NM_018713;NM_007099;NM_004280;NM_000341;NM_001111036;NR_003715;NM_025207;NM_001111035;NM_001099;NM_001131064;NM_152282;NM_016361;NM_001040649;NM_004300;NM_018339;NM_001048212;NM_001037172;NR_003501;NM_001610;NM_201398;NM_000713;NM_033068;NM_006208;NM_001111034;NM_015944;NM_020117;NM_001083614;NM_001145815;NM_001134194;NR_024080;NM_015340;NM_000372;NM_020702;NM_005021;NM_001611;NM_004446	K01885+K01078+K01187+K00953+K00861+K01443+K05901+K01513+K01869+K00505
Butirosin and neomycin biosynthesis	11	11	0.741589	1	ko00524	NM_002115;NM_033500;NM_000162;NM_025130;NM_000188;NM_033496;NM_033507;NM_033498;NM_033497;NM_000189;NM_033508	K00844+K12407
Isoquinoline alkaloid biosynthesis	11	11	0.741589	1	ko00950	NM_001158;NM_001082971;NM_000353;NM_000240;NM_000790;NR_002773;NM_021176;NM_000898;NM_003734;NM_001031854;NM_009590	K00276+K01593+K00815+K00274
Phototransduction - fly	154	159	0.745022	1	ko04745	NM_016524;NM_194323;NR_028372;NM_006686;NM_001130982;NM_020399;NM_004573;NR_002929;NM_172128;NM_018477;NM_019855;NM_015981;NM_033026;NM_006998;NM_175733;NM_001221;NM_005184;NM_004929;NM_005160;NM_001130987;NM_172078;NM_000932;NM_172127;NM_145231;NM_178525;NM_020939;NM_138705;NM_031468;NM_001145442;NM_001042625;NM_001099771;NM_145200;NM_172171;NM_002738;NM_001024675;NM_001005386;NM_003180;NM_00108…	K02677+K05692+K13804+K05858+K04515+K02183+K00910+K13806+K04634+K08834+K07972+K04547
Taurine and hypotaurine metabolism	35	36	0.748834	1	ko00430	NM_013430;NM_004121;NM_001099781;NR_003267;NM_001122890;NM_207359;NM_013445;NM_000818;NM_005265;NM_001032364;NM_001024382;NM_001127610;NM_001113475;NM_178026;NM_199127;NM_015989;NM_000375;NM_013328;NM_001134366;NM_178312;NM_001701;NM_015027;NM_000817;NM_001801;NM_032804;NM_178311;NM_001032365;NM_000190;NR_003503;NR_003610;NM_001099782;NM_023078;NM_153824;NM_006907;NM_153338	K00681+K01594+K01580+K01749+K00659+K00286+K01719+K00456+K10712
Thyroid cancer	91	94	0.754972	1	ko05216	NM_201612;NM_001146284;NM_001012331;NM_003202;NM_004985;NM_015869;NM_001145261;NM_001043351;NM_001098209;NR_002144;NM_001146283;NM_173598;NM_005436;NM_002529;NM_001018006;NM_013952;NM_013992;NM_138957;NM_001126113;NM_001018008;NM_001166119;NM_001126117;NM_002755;NM_015396;NM_020975;NM_002957;NM_031283;NM_005037;NM_001004316;NM_014238;NM_001130442;NM_001126112;NM_002467;NM_152263;NM_005343;NM_0011…	K09291+K04491+K03176+K02620+K07827+K08530+K09289+K09290+K02105+K04369+K04365+K09288+K09293+K04371+K04451+K04492+K04368+K05126+K08524+K04490+K02833+K04377+K09292+K07828+K08526+K08525+K05689+K04503
Parkinson's disease	245	253	0.759977	1	ko05012	NM_001689;NM_005176;NM_005002;NM_013229;NM_004181;NM_145799;NM_001008491;NM_145733;NM_178584;NM_001166102;NM_001113495;NM_001862;NM_018034;NM_001098813;NR_002162;NM_018947;NM_006830;NM_004374;NM_005662;NM_014222;NR_027269;NR_024271;NM_002494;NM_003053;NM_013247;NM_001089591;NM_003374;NM_001113491;NM_001146054;NM_032609;NM_001003697;NM_016021;NM_001035513;NM_001152;NM_004542;NM_004562;NM_001135691…	K02128+K03953+K02084+K05611+K04557+K03942+K02265+K02135+K08738+K00420+K02268+K05862+K03952+K03967+K08155+K08669+K00416+K04528+K02263+K02131+K10578+K00236+K05863+K03947+K04556+K08844+K03938+K03944+K02273+K05687+K04554+K00417+K03941+K03955+K00501+K03948+K04555+K00234+K02270+K03946+K03936+K02272+K04553+K02132+K00415+K03940+K02187+K10575+K03960+K02266+K02137+K00414+K03954+K03935+K03962+K03178+K04552+…
Fanconi anemia pathway	90	93	0.760788	1	ko03460	NM_000535;NM_001037872;NR_027777;NM_018193;NM_007298;NM_002875;NM_001017416;NM_002945;NR_003614;NM_001983;NM_007195;NM_007299;NM_000135;NM_006502;NM_199294;NM_001302;NM_001018112;NR_003613;NR_027775;NM_024945;NM_001029882;NM_016111;NM_005236;NM_002876;NM_004618;NM_001113378;NM_001164269;NR_003085;NM_152287;NM_003935;NM_024675;NR_027062;NR_002217;NM_014176;NM_001164270;NM_001018115;NR_028058;NM_02…	K10858+K03515+K10895+K10605+K04482+K11832+K07466+K10849+K03510+K10888+K03509+K11511+K10990+K02350+K11137+K10848+K10870+K03165+K10897+K13960+K10891+K10893+K10898+K08991+K10889+K10993+K10741+K10739+K06640+K10882+K08734+K10892+K10905+K10484+K10606+K10901+K10894+K10890+K03511+K10896+K08775+K06054+K10740
Nitrotoluene degradation	10	10	0.762024	1	ko00633	NM_000015;NM_001160179;NM_000662;NM_001160175;NM_001160176;NM_001160171;NM_001160173;NM_001160174;NM_001160170;NM_001160172	K00622
Legionellosis	147	152	0.775876	1	ko05134	NM_013229;NM_016299;NM_033295;NM_020150;NM_014109;NM_001165412;NM_052889;NR_026680;NM_001040021;NM_018034;NM_004280;NM_018947;NM_001142648;NM_002090;NM_020666;NM_001024226;NM_003993;NM_153201;NM_001080125;NM_145182;NM_013258;NM_000576;NM_004866;NM_004536;NM_004161;NM_139239;NM_002187;NM_052837;NM_021979;NM_005698;NR_027295;NM_079834;NM_033293;NM_001511;NM_000651;NM_002468;NM_033358;NM_000591;NM_0…	K02084+K03283+K01370+K07953+K13525+K02580+K07937+K04391+K03233+K08738+K05505+K08823+K04398+K12799+K04519+K12807+K07874+K04469+K05425+K04011+K04729+K10030+K02187+K10160+K12805+K04397+K04077+K05482+K08517+K05405+K03990+K06464+K04735+K06461+K03231+K03156+K05406+K07875+K10168+K09414+K10159+K04399+K03596+K04734
Taste transduction	87	90	0.778031	1	ko04742	NM_001094;NM_012202;NM_004573;NM_023922;NM_002732;NM_182948;NM_176887;NM_001077489;NM_176890;NM_000932;NM_176881;NM_144499;NM_176885;NM_005272;NM_017901;NM_001097643;NM_015270;NM_023921;NM_177437;NM_016592;NM_176886;NM_054020;NM_015192;NM_000718;NM_001143819;NM_001077490;NM_002730;NM_176889;NM_001039;NM_001159575;NM_005044;NM_002075;NM_023920;NM_016943;NM_176817;NM_002224;NM_080425;NM_176883;NM_0…	K04828+K04540+K05858+K08474+K04345+K04632+K04631+K04849+K04344+K08046+K04827+K04824+K07825+K04960+K04624+K13755+K04547+K04625+K08044+K04607+K04885+K08048+K04980+K04825+K04536+K04626
Non-homologous end-joining	32	33	0.778744	1	ko03450	NM_005732;NM_002312;NM_022836;NM_013274;NM_001033855;NM_001130009;NM_005590;NM_198515;NM_001098268;NM_206937;NM_022550;NM_021141;NM_001033858;NM_004111;NM_182625;NM_003401;NM_032259;NM_006904;NM_001134437;NM_001033857;NM_022487;NM_004088;NM_005591;NR_024608;NM_013284;NM_145753;NM_022406;NM_001017520;NM_001469;NM_014881;NM_001081640;NM_024782	K10866+K10777+K10887+K03512+K04799+K10865+K10886+K10885+K06642+K00977+K10884+K03513+K10980
Regulation of actin cytoskeleton	864	891	0.781551	1	ko04810	NM_001142614;NM_016337;NM_212476;NR_028372;NM_006686;NM_001100176;NM_003625;NM_000207;NM_015123;NM_014521;NM_001007533;NM_014308;NM_052997;NM_201612;NM_004815;NR_028131;NM_014640;NM_002880;NM_001114974;NM_005027;NM_004463;NM_001012751;NM_020638;NM_012454;NM_005372;NM_003660;NR_002929;NM_177990;NM_018704;NM_153254;NM_005247;NM_003559;NM_015320;NM_001009811;NM_001139501;NM_014567;NM_001040021;NM_01…	K05699+K05746+K05717+K05692+K10352+K04526+K08007+K05762+K05704+K06270+K02649+K04514+K05765+K05755+K04366+K05720+K05751+K04358+K05731+K04367+K05736+K00920+K05769+K05726+K04391+K04410+K05745+K04639+K05700+K06482+K04130+K07827+K05730+K05760+K00907+K00922+K12330+K04392+K06269+K12755+K12757+K10351+K05749+K13710+K12754+K00889+K05095+K06483+K04369+K05732+K06525+K03914+K05734+K04359+K05757+K05759+K07532+…
Linoleic acid metabolism	58	60	0.782731	1	ko00591	NM_001161728;NM_001161727;NR_002710;NM_000771;NM_031286;NM_030821;NM_001353;NM_032562;NM_001159323;NM_130844;NM_022819;NM_213600;NM_145168;NM_178034;NM_024420;NM_015723;NM_015715;NM_000765;NM_000777;NM_001004426;NM_003739;NM_000761;NM_057095;NM_000929;NM_012400;NM_001105572;NM_016373;NM_000300;NM_003561;NM_000769;NM_001135241;NM_130791;NM_205845;NM_020299;NM_000928;NM_001080399;NM_014589;NM_00077…	K01047+K00460+K07413+K00100+K07424+K07409+K07418+K07415
Citrate cycle (TCA cycle)	58	60	0.782731	1	ko00020	NM_001003941;NM_001933;NM_001103176;NM_003850;NM_001035513;NM_005917;NM_000143;NM_004135;NM_005390;NR_003264;NM_001143997;NM_004077;NM_002591;NM_002435;NM_001035511;NM_174869;NM_002197;NM_022172;NM_005918;NM_001096;NM_006899;NM_198830;NM_003001;NM_004136;NM_003849;NM_000108;NM_002541;NR_003265;NM_001040716;NM_005896;NM_000154;NM_001018073;NM_174855;NM_000485;NM_000920;NM_001143996;NM_002044;NM_00…	K00164+K00658+K01647+K01900+K00236+K00025+K01679+K00030+K00161+K00234+K01596+K01809+K01681+K01958+K00026+K01648+K01899+K00382+K00031+K00849+K00759+K00235+K00237+K00627+K00162
Bacterial chemotaxis	9	9	0.783023	1	ko02030	NM_170771;NM_000382;NM_000690;NM_001031806;NM_018006;NM_000692;NM_001182;NM_000696;NM_022568	K00128+K00566
Tropane, piperidine and pyridine alkaloid biosynthesis	9	9	0.783023	1	ko00960	NM_001158;NM_000353;NR_002773;NM_021176;NM_198996;NM_003734;NM_001031854;NM_009590;NM_139248	K00276+K00815+K01066
Betalain biosynthesis	9	9	0.783023	1	ko00965	NM_000754;NM_001145309;NM_007310;NM_001082971;NM_000790;NM_001145308;NM_001135162;NM_001145310;NM_001135161	K00545+K01593
Nicotine addiction	57	59	0.78974	1	ko05033	NM_000834;NR_028324;NM_007327;NM_001134408;NR_026800;NM_000832;NM_001077244;NM_014211;NM_001127643;NM_017901;NM_020309;NM_000812;NR_024497;NM_001114183;NM_054020;NM_000806;NM_001077243;NM_000718;NM_001143819;NM_020346;NM_007325;NM_001127645;NM_000835;NM_148911;NM_001127644;NM_172095;NM_000746;NM_000815;NM_004198;NM_139320;NM_133261;NM_021569;NM_001127221;NM_001083620;NM_000826;NM_000833;NM_000744…	K05210+K05185+K05208+K05209+K05200+K05189+K05175+K04849+K04344+K12302+K05181+K05197+K05199+K05211+K04809+K05184+K04808+K05198+K04806+K05214+K05213+K05190+K05212+K05192+K04813+K05186
Arrhythmogenic right ventricular cardiomyopathy (ARVC)	298	308	0.793376	1	ko05412	NM_001142614;NR_028372;NM_001129842;NM_006686;NM_004393;NM_145815;NM_001146284;NM_001114974;NM_033262;NM_183360;NM_172364;NR_002929;NM_170665;NM_001111018;NM_018477;NM_001129833;NM_001033555;NM_002204;NR_003149;NM_145117;NM_201596;NM_003202;NM_001112800;NM_004011;NM_013266;NM_018076;NM_001145224;NM_001128839;NM_006078;NM_201572;NM_004389;NR_027024;NM_000069;NM_003919;NM_004006;NM_002216;NM_001098…	K05699+K05692+K04850+K06265+K04871+K04491+K05849+K10366+K04861+K05853+K06482+K04863+K02620+K05691+K10056+K10381+K04851+K04867+K04857+K12565+K04860+K02105+K04862+K04859+K06483+K06525+K06586+K06480+K06476+K05637+K04492+K06485+K04490+K07597+K12641+K06583+K04864+K06589+K06481+K12563+K04866+K04858+K07610+K07372+K06590+K06736+K04962+K05719+K12569+K06493+K12566+K04868+K06487+K12564+K04869+K12642+K06484+…
Cytokine-cytokine receptor interaction	449	464	0.815841	1	ko04060	NR_028036;NM_001142544;NM_002986;NM_001838;NM_033035;NM_002632;NM_000230;NM_001042664;NM_001459;NM_004612;NM_178328;NM_003327;NM_175721;NM_003820;NM_003839;NM_181079;NM_001242;NM_005755;NM_198681;NM_170743;NM_148966;NM_001123396;NM_001561;NM_022645;NM_000799;NM_002173;NM_002090;NM_013371;NM_002169;NM_001001435;NM_001127671;NM_001003679;NM_002188;NM_000641;NM_172219;NR_027140;NM_024013;NM_000576;N…	K04390+K05422+K05509+K04182+K05436+K05448+K05424+K05160+K05454+K04674+K04178+K05142+K00431+K05152+K05147+K05075+K05144+K05059+K05056+K05140+K04177+K05146+K05438+K05437+K05414+K05505+K05444+K12964+K05058+K05062+K05435+K05417+K05423+K04722+K04519+K05050+K05060+K04663+K05097+K04181+K05514+K05055+K05067+K05150+K04386+K05076+K02583+K13376+K04183+K10031+K05475+K04359+K05092+K05064+K05082+K05511+K05510+…
Lipoic acid metabolism	28	29	0.818066	1	ko00785	NR_023316;NM_001135865;NM_145198;NM_017888;NM_001105069;NR_002555;NM_052956;NM_145199;NM_202000;NM_005518;NM_207321;NM_001098272;NM_194451;NM_001080454;NM_006859;NM_145197;NM_005622;NM_001166107;NM_001127214;NM_002130;NM_182617;NR_003610;NM_001144869;NM_001010845;NM_174917;NM_015929;NM_130464;NR_015352	K01896+K10105+K01641+K03644+K03801
Styrene degradation	7	7	0.826768	1	ko00643	NM_001513;NM_000187;NM_145871;NM_018292;NM_174912;NM_145870;NM_000137	K01800+K00451+K01426+K01555
Lysine biosynthesis	7	7	0.826768	1	ko00300	NM_015878;NM_000637;NM_005763;NM_182662;NM_016228;NM_002539;NM_148174	K01581+K00383+K00290+K00825
Asthma	51	53	0.830577	1	ko05310	NM_002986;NM_032597;NR_001435;NM_020056;NM_001003806;NM_002188;NM_002118;NM_002119;NM_021983;NM_002125;NM_019111;NM_002728;NM_001003799;NM_001079692;NM_002120;NM_017716;NM_000879;NM_002123;NM_000589;NM_005623;NM_002001;NM_006120;NM_022555;NM_002935;NM_002934;NM_000502;NM_000074;NM_000590;NM_002121;NM_000594;NM_001250;NM_002982;NM_033554;NM_172348;NM_000139;NM_000572;NM_006093;NM_000588;NM_0010988…	K05509+K08090+K06752+K10785+K05435+K10786+K05428+K05430+K08089+K10787+K10788+K03161+K05432+K03156+K03160+K05443+K04736+K07983
Fat digestion and absorption	77	80	0.8327	1	ko04975	NM_001161728;NR_001275;NM_001161727;NM_022437;NM_031286;NM_030821;NM_005505;NM_176895;NM_001127443;NM_032562;NM_178176;NM_001159323;NM_032741;NM_207299;NM_005094;NM_022819;NM_213600;NM_006412;NM_177526;NM_001010861;NM_032483;NM_014839;NM_178034;NM_024420;NM_015723;NM_015715;NM_003712;NM_000134;NM_006411;NM_022436;NM_001004426;NM_001102560;NM_000929;NM_003713;NM_012400;NM_001105572;NM_000300;NM_00…	K01047+K12298+K05684+K13885+K01080+K06259+K11160+K13509+K08745+K08751+K05683+K00626+K08750+K08757+K11155+K08760+K05641
Fc gamma R-mediated phagocytosis	377	390	0.833735	1	ko04666	NM_016524;NM_194323;NM_144705;NM_001161728;NM_006646;NM_001135191;NM_021972;NM_203291;NM_139348;NM_014308;NM_004815;NR_028131;NM_014640;NM_001130982;NM_002880;NM_002661;NM_005027;NM_002350;NM_001002901;NM_001161727;NM_153254;NM_001663;NM_031286;NM_030821;NM_001005336;NM_176895;NM_033026;NM_001014989;NM_175733;NM_016293;NM_139343;NM_031898;NM_005310;NM_001134398;NM_002649;NM_139345;NM_003629;NM_00…	K02677+K04688+K01047+K06083+K12488+K04718+K08893+K12562+K02649+K05765+K05755+K04366+K05859+K05854+K06498+K07941+K01528+K01080+K07362+K05855+K05730+K00922+K04392+K04456+K00889+K12560+K06472+K06463+K05757+K05768+K08091+K12559+K06068+K05754+K04371+K06274+K04409+K04368+K05744+K05747+K08011+K12367+K05756+K05753+K06478+K04393+K04438+K05758+K03084+K12561+K01115+K05748+K13536+K05743+K07860
Antigen processing and presentation	161	167	0.837368	1	ko04612	NM_001025603;NM_139008;NM_145918;NM_016299;NM_172004;NM_001531;NM_002505;NM_018009;NM_153443;NM_001024649;NM_014223;NM_004931;NM_032206;NM_134440;NR_028045;NM_022164;NM_018950;NR_001435;NM_153201;NM_020056;NM_001003806;NM_002118;NM_004079;NM_147780;NM_002119;NR_001434;NM_021983;NM_006263;NM_001114396;NM_000449;NM_002125;NM_019111;NR_024567;NM_018833;NM_005514;NR_002139;NM_002116;NM_001025159;NM_0…	K08061+K06751+K01365+K03283+K06541+K08064+K08058+K07980+K08054+K08066+K06459+K08060+K08062+K06516+K01363+K06752+K10785+K01368+K06696+K05654+K06505+K05653+K07981+K06458+K01369+K07982+K05870+K04687+K04079+K06698+K08056+K09490+K08063+K06697+K08065+K03156+K09489+K08059+K08055+K08057+K06454
Galactose metabolism	75	78	0.842999	1	ko00052	NM_002115;NM_002627;NR_024108;NM_005755;NM_000341;NR_003715;NR_028581;NM_021965;NM_001024944;NM_024506;NM_001001521;NR_028582;NM_033500;NM_001041;NM_002299;NM_004795;NM_000403;NM_000162;NM_001008216;NM_000404;NM_025130;NM_000188;NM_001127621;NM_001024943;NM_018006;NM_033496;NM_002435;NM_006715;NM_001628;NM_004668;NM_002626;NM_002289;NM_000169;NM_033507;NR_026586;NM_001142784;NM_001079804;NM_02029…	K00844+K00850+K05056+K01187+K12047+K01084+K01835+K01755+K12309+K00963+K01203+K01229+K01784+K12407+K00566+K01809+K01191+K00011+K00704+K01189+K12316+K00849+K12317+K07967+K07966+K00965+K11138
Bacterial secretion system	6	6	0.849547	1	ko03070	NM_005015;NM_005687;NM_014876;NM_003136;NM_001146282;NM_020710	K03217+K01890+K03106
Ethylbenzene degradation	6	6	0.849547	1	ko00642	NM_024771;NM_022158;NM_199347;NM_170678;NM_024619;NR_024021	K00680+K00924
Phenylpropanoid biosynthesis	6	6	0.849547	1	ko00940	NM_004905;NM_001128432;NM_020973;NM_144589;NM_207338;NM_025149	K11188+K05350+K00588+K01904
Chlorocyclohexane and chlorobenzene degradation	6	6	0.849547	1	ko00361	NM_199165;NM_001126;NM_138809;NM_198996;NM_152328;NM_139248	K01939+K01061+K01066
Polyketide sugar unit biosynthesis	6	6	0.849547	1	ko00523	NM_000270;NM_002065;NM_001033044;NM_014305;NM_003143;NM_001033056	K03783+K01915+K01710+K03111
Peptidoglycan biosynthesis	6	6	0.849547	1	ko00550	NM_004757;NM_001142416;NM_000108;NM_003680;NM_001142415;NM_001040436	K01866+K00382
Phosphonate and phosphinate metabolism	6	6	0.849547	1	ko00440	NM_001163264;NM_001042371;NM_152672;NM_004845;NM_005017;NM_001163265	K00968+K01091
Biosynthesis of unsaturated fatty acids	47	49	0.856354	1	ko01040	NM_181864;NM_005063;NM_013402;NM_138501;NM_018441;NR_026921;NM_181644;NM_016395;NM_181865;NM_003501;NM_001142807;NM_014241;NM_007274;NM_001101667;NM_001130721;NM_181866;NM_024906;NM_004035;NM_001127610;NM_000413;NM_001914;NM_021814;NM_152331;NM_024090;NM_001037161;NM_006821;NM_001130410;NM_148923;NM_000016;NR_024024;NM_017770;NM_001701;NM_004265;NM_016142;NM_198402;NM_007292;NM_001037582;NM_03057…	K01068+K00507+K10224+K10258+K07753+K07515+K00232+K10703+K10203+K00659+K00044+K10226+K10244+K07513+K00249+K10205+K10251
Basal transcription factors	99	103	0.856706	1	ko03022	NM_002096;NM_015975;NM_018034;NM_001143990;NM_138923;NM_153265;NM_001145076;NM_005886;NM_004606;NM_018310;NM_016328;NM_001098728;NM_001143991;NM_003185;NM_006473;NM_001042490;NM_014409;NM_005641;NM_001514;NM_001518;NM_001013399;NM_019063;NM_001143992;NM_018031;NM_001003795;NM_172311;NM_016283;NM_015859;NM_033001;NM_152498;NM_012155;NM_014931;NM_005644;NM_000400;NM_033104;NM_001163636;NM_001008707…	K03138+K03133+K03130+K03125+K03124+K03121+K03142+K03129+K03131+K06634+K03122+K03126+K10844+K03137+K10845+K03141+K10842+K10843+K03136+K03128+K03123+K03132+K03144+K03134+K03127+K03139+K03120+K02202+K03135+K03143
Phagosome	460	476	0.857491	1	ko04145	NM_139008;NR_028372;NM_145918;NM_006686;NM_201612;NM_001015000;NM_001531;NM_015677;NM_001077268;NM_001024649;NM_001002901;NR_002929;NM_001166226;NM_004691;NM_001040021;NM_181426;NM_016931;NM_018477;NM_005505;NM_001017971;NM_002000;NM_006088;NR_028045;NM_001127443;NM_000250;NM_006770;NM_018950;NM_005752;NM_006141;NM_145230;NR_001435;NR_026708;NM_001696;NM_006053;NM_020056;NM_006908;NM_002543;NM_00…	K06751+K05692+K01365+K10062+K13882+K08010+K12182+K08054+K06498+K12478+K02146+K04391+K08008+K13885+K03662+K06513+K07375+K10074+K06259+K10789+K13884+K03991+K10416+K02153+K06752+K06563+K02150+K02154+K04392+K08763+K01368+K04659+K02149+K08012+K10956+K10413+K10067+K07342+K13813+K10415+K12560+K06472+K06560+K06463+K01330+K05654+K06503+K05653+K06558+K07898+K08492+K02148+K07374+K00921+K07887+K02147+K08011+…
Gap junction	211	219	0.864151	1	ko04540	NM_016524;NM_002223;NM_194323;NM_001129778;NM_014521;NM_001130982;NM_002880;NM_015677;NM_004573;NM_138356;NM_000856;NM_002732;NM_182948;NM_033026;NM_006088;NM_175733;NM_002070;NM_004985;NM_001099952;NM_000684;NM_080834;NM_001077489;NM_001130987;NM_000932;NM_001130683;NR_002144;NM_020939;NM_001786;NM_139034;NR_003923;NM_006609;NM_033016;NM_033379;NM_006086;NM_020546;NM_001130684;NM_175610;NM_00273…	K02677+K04959+K04364+K05704+K04366+K05858+K12318+K04345+K07375+K04630+K07827+K04958+K04141+K07376+K04632+K04369+K02087+K04464+K12319+K04420+K04359+K08042+K05701+K04371+K08047+K08046+K03099+K07374+K04368+K04157+K04357+K02833+K05450+K08041+K04634+K04361+K04960+K07372+K07373+K05089+K04604+K08045+K04289+K04635+K07828+K08959+K04144+K08044+K08043+K04363+K04145+K04463+K08049+K08048
Toxoplasmosis	269	279	0.868234	1	ko05145	NM_001161728;NM_016299;NM_001167;NM_014308;NM_004815;NM_016123;NM_005027;NM_004209;NM_002754;NM_001165412;NM_001161727;NM_182962;NM_031286;NM_032206;NM_030821;NM_018947;NM_002070;NR_001435;NM_002649;NM_001145258;NM_001315;NM_003629;NM_153201;NM_020056;NM_032562;NM_017522;NM_002118;NM_153497;NM_000698;NM_181523;NM_181690;NM_002291;NM_001080125;NM_001159323;NM_002119;NM_002969;NM_001080497;NM_02198…	K01047+K03283+K04725+K02649+K04733+K04403+K04441+K02580+K08060+K08738+K04630+K06752+K00922+K12473+K00461+K04456+K05636+K04398+K06243+K04447+K13376+K04427+K05400+K03175+K06246+K04692+K05425+K02158+K04371+K05637+K06485+K11220+K07210+K04729+K06245+K04440+K04687+K06241+K02187+K04432+K13377+K12077+K06247+K05133+K02581+K10160+K02161+K05635+K07209+K06244+K05719+K04570+K04433+K03161+K04735+K06240+K11217+…
Caprolactam degradation	5	5	0.872953	1	ko00930	NM_006066;NM_153326;NM_001002030;NM_001139510;NM_018479	K00002+K01692
Phosphotransferase system (PTS)	5	5	0.872953	1	ko02060	NM_012393;NM_001015054;NM_012088;NM_001015052;NM_002434	K01952+K03652+K01057
Cell cycle - Caulobacter	5	5	0.872953	1	ko04112	NM_006660;NM_153221;NM_031490;NM_006012;NM_003613	K03544+K01338+K01358
Glycosphingolipid biosynthesis - globo series	44	46	0.874741	1	ko00603	NM_033168;NM_006581;NM_003930;NM_174887;NM_000520;NM_000148;NM_032148;NR_004401;NM_000521;NM_033170;NM_001024380;NM_152487;NM_033172;NM_078473;NM_001145017;NM_003033;NM_017924;NR_026933;NM_000262;NM_031940;NM_003034;NM_015197;NM_000169;NM_021996;NM_001100913;NM_033171;NM_003781;NM_006057;NM_173511;NM_001024381;NM_032561;NM_001124759;NM_006927;NM_173344;NM_001005217;NM_001038628;NM_001097638;NM_01…	K00719+K03663+K12373+K00718+K03877+K00780+K01204+K03371+K01189+K00722+K03368+K01988
Prion diseases	149	155	0.876062	1	ko05020	NM_006809;NM_016299;NM_183079;NM_003114;NM_018296;NM_152925;NM_002732;NM_182948;NM_014820;NM_001039675;NM_004182;NM_001031855;NM_032784;NM_153201;NM_133462;NM_000576;NM_022492;NM_000311;NM_032445;NM_080617;NR_002144;NM_001128325;NM_020939;NM_203458;NM_172218;NM_001076682;NM_001146076;NM_017617;NM_130810;NM_130808;NM_000066;NM_153047;NM_001166136;NM_024408;NM_001145418;NM_021979;NM_138957;NM_18251…	K09553+K03283+K05634+K03994+K06491+K04345+K04375+K03995+K04519+K02599+K03987+K04369+K03998+K05703+K04371+K03988+K03986+K04368+K02159+K04000+K09490+K05635+K05405+K03996+K03999+K03997+K09203+K04565+K12499+K04383
Carbon fixation in photosynthetic organisms	42	44	0.886487	1	ko00710	NM_000291;NM_032592;NM_138733;NM_001127219;NM_001145933;NM_005917;NM_005165;NM_001159287;NM_005309;NM_199229;NM_001001551;NM_001142466;NM_006916;NM_000034;NM_012253;NM_144563;NM_006680;NM_182470;NM_000507;NM_005918;NM_184041;NM_000365;NR_027338;NM_002654;NM_002395;NM_001161586;NR_002187;NM_001014811;NM_003837;NM_001127628;NM_001127617;NM_184043;NM_182471;NM_013276;NM_001039845;NM_032136;NM_133443…	K00927+K00814+K00615+K00025+K01623+K01803+K01783+K00851+K01807+K00029+K00873+K03841+K00026+K11214
Complement and coagulation cascades	260	270	0.887916	1	ko04610	NM_001079840;NM_001005377;NM_001135914;NM_000715;NM_021871;NM_001031849;NM_001127702;NM_000504;NM_018296;NM_001017367;NR_002556;NM_001135911;NM_001114100;NM_005752;NM_032784;NM_017830;NM_000128;NM_001736;NM_000488;NM_001872;NM_172353;NM_014375;NM_201442;NM_130896;NM_016186;NM_080617;NM_080927;NM_005141;NM_000624;NM_002113;NM_001128325;NR_027240;NM_001006658;NM_033011;NR_026647;NM_203330;NM_001114…	K04006+K03985+K03900+K04002+K03903+K03992+K03984+K01314+K03994+K04003+K01343+K03991+K03995+K01323+K04010+K03911+K01300+K04007+K03898+K01331+K03909+K03987+K03902+K03904+K03913+K04004+K03914+K04012+K01330+K04008+K03899+K01320+K03998+K01344+K03988+K03986+K03905+K01335+K01324+K03982+K01315+K01313+K03993+K04011+K04000+K01334+K03983+K03910+K03912+K04001+K03908+K01348+K01333+K03906+K03990+K03989+K03996+…
Jak-STAT signaling pathway	287	298	0.89322	1	ko04630	NM_013324;NM_001142544;NM_001129778;NM_014308;NM_004815;NM_033035;NM_003151;NM_015677;NM_000230;NM_005027;NM_138356;NM_175721;NM_181079;NM_005755;NM_181784;NM_004380;NM_152594;NM_170743;NM_022645;NM_000799;NM_002173;NM_013371;NM_002169;NM_001127671;NM_002649;NM_001003679;NM_003629;NM_002188;NM_000641;NM_172219;NM_181523;NM_181690;NM_024013;NM_002184;NM_181359;NM_000564;NM_030964;NM_022562;NM_0034…	K04701+K05422+K04364+K02649+K05436+K11222+K05424+K00431+K05075+K05059+K05056+K04703+K04498+K05140+K05438+K05437+K05414+K05444+K05058+K00922+K05062+K05435+K05417+K05423+K04456+K05060+K05055+K05067+K04704+K04705+K05076+K04447+K10152+K05064+K05082+K04692+K05425+K04697+K05697+K03099+K05138+K05420+K05139+K05066+K05069+K04707+K11220+K04706+K05072+K05063+K05415+K11221+K05431+K05078+K05131+K04687+K05071+…
D-Glutamine and D-glutamate metabolism	4	4	0.897002	1	ko00471	NM_013267;NM_012084;NM_014905;NM_005271	K01425+K00261
Leishmaniasis	197	205	0.898555	1	ko05140	NM_016524;NM_194323;NM_001130982;NM_015677;NM_016123;NM_004209;NM_002754;NM_001165412;NM_001002901;NM_005252;NM_033026;NM_175733;NM_004182;NR_001435;NM_001145258;NM_001315;NM_020056;NM_002118;NM_153497;NM_013416;NM_000576;NM_001130987;NM_002119;NM_002969;NM_000885;NM_001002273;NM_021983;NM_004972;NM_201563;NM_020939;NM_003238;NM_145332;NM_002125;NM_001127596;NM_019111;NM_017523;NM_032738;NM_00218…	K02677+K08010+K04733+K04403+K04441+K02580+K06498+K04379+K04375+K06752+K08012+K04519+K06483+K06472+K04447+K13376+K04427+K06463+K03175+K05425+K04371+K05697+K11220+K04011+K08011+K04729+K08009+K04687+K13377+K05133+K05430+K02581+K10160+K04448+K03990+K05719+K06464+K04735+K11217+K06461+K03231+K03156+K04730+K05406+K05443+K10159+K04404+K13375+K13241+K04734+K13536+K05132+K11987+K04383
Other glycan degradation	38	40	0.908604	1	ko00511	NM_003258;NM_000520;NM_199165;NM_005383;NM_000521;NM_000434;NM_024506;NM_001126;NM_024307;NM_000404;NM_002435;NM_006715;NM_000027;NM_001165994;NM_001005742;NM_001042573;NM_000531;NM_005908;NM_016641;NM_001135602;NM_000147;NM_001080407;NM_015274;NM_006755;NM_000157;NM_032561;NM_001165993;NM_032020;NM_152328;NM_001005741;NM_000528;NM_004614;NM_147192;NM_006656;NM_080741;NM_138342;NM_001079811;NR_00…	K00857+K12373+K01939+K12357+K01186+K12309+K01126+K01809+K01191+K01444+K01201+K01227+K00611+K01192+K01206+K12312+K00616+K12311
Carbon fixation pathways in prokaryotes	18	19	0.909107	1	ko00720	NM_000143;NM_018677;NM_000255;NM_032601;NM_032501;NM_002197;NM_005891;NM_022172;NM_004136;NM_001040716;NM_005896;NM_000920;NM_001164478;NM_000019;NM_001098;NM_001076552;NM_005957;NM_002168	K01679+K01895+K01847+K05606+K01681+K00626+K01958+K00031+K00297
Progesterone-mediated oocyte maturation	219	228	0.912014	1	ko04914	NM_004701;NM_016476;NM_001237;NM_000207;NM_014308;NM_004815;NM_002880;NM_001114091;NM_001144033;NM_001004351;NM_001146210;NM_005027;NM_002754;NM_005372;NM_001111285;NM_002732;NM_001013836;NM_001008778;NM_182948;NM_001790;NM_000921;NM_002070;NM_004985;NM_022662;NM_002649;NM_001315;NM_003629;NM_181523;NM_181690;NM_001002246;NM_004809;NM_145286;NM_201567;NM_002969;NM_181504;NM_001786;NM_152341;NM_00…	K05868+K03358+K06627+K04526+K02649+K04366+K03350+K03364+K08694+K04441+K04367+K05459+K04345+K06638+K05867+K13296+K04630+K07827+K03348+K00922+K04456+K06645+K02087+K06633+K13728+K08042+K02206+K12456+K04365+K02602+K04371+K08047+K08046+K03351+K03355+K04368+K03354+K03353+K04373+K05866+K04440+K04079+K08041+K03359+K02178+K03349+K11481+K08045+K06631+K03352+K02537+K08044+K08043+K08049+K08556+K03357+K05087+…
ABC transporters	133	139	0.919234	1	ko02010	NM_003258;NM_001079528;NM_173076;NM_001144070;NM_000520;NM_001103176;NM_022437;NM_001142505;NM_207629;NM_012089;NM_004299;NM_176815;NM_033450;NM_005015;NM_001023587;NM_080284;NM_012084;NM_000521;NM_005050;NM_000791;NM_000392;NM_001606;NM_018833;NM_000593;NM_002065;NM_001033044;NM_005471;NM_001163942;NM_005412;NM_004169;NM_005051;NM_001048212;NM_138335;NM_001122674;NM_004077;NM_024623;NM_005687;NM…	K00857+K05669+K05646+K05667+K12373+K01647+K05684+K05680+K05679+K05657+K05662+K00287+K05674+K03217+K05668+K05649+K00261+K05678+K05666+K05642+K05654+K05653+K01915+K02564+K05660+K00600+K01886+K01443+K05677+K05656+K01890+K05673+K05683+K05659+K05658+K05643+K01710+K05676+K05681+K05664+K00757+K05648+K05671+K01866+K05645+K05665+K00382+K05033+K05675+K01889+K01869+K01840+K05650+K05651+K00657+K05661+K05652+…
Cutin, suberine and wax biosynthesis	3	3	0.921713	1	ko00073	NM_018099;NM_032228;NR_026758	K13356
C5-Branched dibasic acid metabolism	3	3	0.921713	1	ko00660	NM_006567;NM_004461;NM_138378	K01889
Toluene degradation	3	3	0.921713	1	ko00623	NM_138809;NM_198996;NM_139248	K01061+K01066
Novobiocin biosynthesis	3	3	0.921713	1	ko00401	NM_002080;NM_002079;NM_152413	K00813
Sulfur metabolism	35	37	0.923863	1	ko00920	NM_152889;NM_005165;NM_177536;NM_001032387;NM_177529;NM_005420;NM_001055;NM_001017390;NM_018641;NM_001032386;NM_018413;NM_000034;NM_177534;NM_001902;NM_017813;NM_177528;NM_184041;NM_006085;NM_000108;NM_153742;NM_000456;NM_177552;NM_001015880;NM_004605;NM_000485;NM_177973;NM_001127617;NM_177530;NM_001030018;NM_001054;NM_184043;NM_000071;NM_004670;NM_000035;NM_005443	K07779+K01623+K01014+K00387+K01016+K04742+K01017+K01758+K01082+K00382+K13811+K01015+K00759+K01697
Propanoate metabolism	79	83	0.927788	1	ko00640	NM_170771;NM_198834;NM_000382;NM_003850;NR_026921;NM_016586;NM_018677;NM_001040697;NM_181644;NM_014362;NM_000255;NM_032601;NM_003501;NM_000690;NM_001142807;NM_012213;NM_001002030;NM_152773;NM_001127448;NM_001031806;NM_001101667;NM_198839;NM_001024382;NM_001165414;NM_032501;NM_004035;NR_028500;NM_198836;NM_001113475;NM_005891;NM_005566;NM_020686;NM_000532;NM_001139510;NM_024560;NM_002301;NM_002300…	K00128+K11262+K01900+K07515+K00962+K01895+K00016+K00232+K05605+K01847+K05606+K01578+K01692+K13524+K01749+K00286+K00626+K01966+K01908+K01899+K01719+K00249+K07514+K00140+K07511+K00149+K01965
Intestinal immune network for IgA production	79	83	0.927788	1	ko04672	NM_001081976;NM_001135247;NM_001166003;NR_001435;NM_020056;NM_001003806;NM_002118;NM_002119;NM_012452;NM_000885;NM_021983;NM_181773;NM_002125;NM_003480;NM_019111;NM_199168;NM_172089;NM_052945;NM_006889;NM_003808;NM_016602;NM_000609;NM_001166002;NM_001003799;NM_148672;NM_017459;NM_002342;NM_002120;NM_005624;NM_005191;NM_000879;NM_001192;NM_002123;NM_000589;NM_130762;NR_027256;NM_001166004;NM_00657…	K13073+K10989+K06752+K10785+K05150+K06483+K10031+K05475+K05151+K05413+K04185+K05513+K03159+K13072+K05412+K05428+K05153+K05430+K06779+K05476+K05429+K06590+K05074+K05405+K06713+K03161+K03160+K05443+K04184+K04189+K13375+K05433+K06710+K04466+K06470
Cell adhesion molecules (CAMs)	295	307	0.928551	1	ko04514	NM_139008;NM_001164238;NM_003632;NM_001531;NM_001135768;NM_001024736;NM_001001346;NM_152925;NM_006725;NM_004931;NM_001002026;NM_001305;NM_023068;NM_001160331;NR_028319;NM_173814;NM_021195;NM_032532;NM_002997;NM_018950;NM_001773;NR_001435;NM_001136;NM_005602;NM_020056;NM_001003806;NM_080600;NM_002118;NM_012131;NM_006984;NM_001793;NM_001005389;NM_001160100;NM_130440;NM_001143963;NR_027265;NM_001006…	K06751+K07378+K07379+K06539+K06746+K06087+K06491+K06456+K06459+K06548+K06757+K06766+K06257+K06474+K06752+K06547+K10785+K06771+K06796+K05695+K06550+K06816+K06520+K06483+K06756+K07377+K06081+K06477+K06089+K06088+K06760+K06815+K06770+K06492+K05413+K06567+K06458+K06485+K06759+K05718+K07380+K06538+K06523+K06471+K06533+K06793+K05412+K06708+K06496+K06494+K06478+K06779+K06592+K06590+K06486+K06490+K06785+…
Adherens junction	294	306	0.929956	1	ko04520	NM_001142614;NR_028372;NM_006646;NM_006686;NM_014521;NM_001146284;NM_001114974;NM_001320;NM_004612;NR_002929;NM_001111018;NM_018477;NM_004380;NM_019619;NM_014000;NM_015842;NM_001033555;NM_017805;NM_145117;NM_003202;NM_001085462;NM_013266;NM_001085468;NM_006908;NM_004389;NM_130440;NM_001098209;NM_001142532;NM_001136004;NM_005766;NM_178525;NM_001130004;NM_015385;NM_001112720;NM_005985;NM_002855;NM_…	K05699+K05692+K06083+K05705+K05704+K04491+K03115+K04674+K04498+K04237+K05700+K06084+K05702+K02620+K05690+K05691+K04392+K05695+K02105+K08889+K06082+K06086+K05707+K06081+K04427+K05698+K06593+K05767+K05703+K05701+K04371+K05083+K05697+K04492+K03097+K04388+K04490+K05747+K04468+K07861+K04500+K05627+K05753+K05696+K06085+K04393+K04361+K06592+K04513+K05099+K04362+K05706+K05694+K05693+K06531+K04527+K05689+…
Ubiquinone and other terpenoid-quinone biosynthesis	292	304	0.93271	1	ko00130	NM_017684;NR_024049;NM_178812;NM_031939;NM_001161368;NM_174921;NM_080911;NM_199461;NM_181307;NM_001009924;NM_198993;NM_174887;NM_138691;NM_016422;NM_001142521;NM_001003811;NM_024650;NM_001020820;NM_022074;NM_032148;NM_001011657;NM_145283;NM_000481;NM_001013649;NR_024464;NR_024507;NR_015441;NM_001143914;NR_027460;NM_014844;NM_052858;NM_022905;NM_014089;NM_012318;NM_173657;NM_006987;NM_198493;NR_00…	K00591+K03648+K00605+K01867+K00457+K05357+K06125+K02548+K00764+K06134+K00815+K06126+K00355+K10106+K06127+K01904
Valine, leucine and isoleucine biosynthesis	15	16	0.932806	1	ko00290	NM_005390;NR_028450;NM_001190;NM_001164773;NM_006567;NM_000485;NM_005504;NM_004461;NM_000284;NM_138432;NM_001030018;NM_006843;NR_028451;NM_138378;NM_000925	K00161+K00826+K01889+K00759+K01752+K00162
Hematopoietic cell lineage	233	243	0.936018	1	ko04640	NM_001079840;NM_000902;NM_001459;NM_001002901;NM_175721;NM_004931;NM_001040021;NR_002556;NM_005755;NM_030893;NM_001127443;NM_002204;NM_000799;NM_001114100;NM_001773;NM_001146006;NR_001435;NM_017830;NM_020056;NM_000641;NM_002118;NM_001001391;NM_172219;NM_001042587;NM_000576;NM_181359;NM_001040031;NM_000564;NM_002119;NM_000877;NM_000885;NM_004334;NM_001025109;NM_002102;NM_021983;NM_007287;NM_002125…	K04006+K01389+K05454+K06498+K00431+K06459+K04391+K05056+K06448+K06259+K06482+K05437+K06474+K06260+K06752+K05417+K06256+K05423+K04519+K05055+K06475+K05067+K04386+K06483+K01242+K06575+K04012+K04008+K05092+K06503+K06480+K06458+K06476+K06485+K05091+K06451+K05066+K04011+K05072+K06466+K05431+K05071+K05428+K05430+K06261+K05427+K06263+K06481+K06854+K06473+K05405+K00977+K06493+K06461+K05453+K06455+K05090+…
Glycosaminoglycan biosynthesis - keratan sulfate	32	34	0.937871	1	ko00533	NM_003778;NM_006279;NM_024533;NM_174967;NM_174971;NM_174970;NM_178155;NM_174966;NM_003033;NR_026933;NM_174969;NM_145236;NM_003654;NM_174965;NM_021615;NM_174964;NM_006876;NM_212543;NM_178156;NM_003779;NM_174963;NM_001005417;NM_006927;NM_001497;NM_173344;NM_005769;NM_004267;NM_174968;NM_006577;NM_003780;NM_033309;NM_004480	K07969+K00781+K09671+K00717+K00780+K09664+K01022+K00741+K07968+K07967+K03368+K07966+K04746+K04745
Primary immunodeficiency	98	103	0.941207	1	ko05340	NM_001025603;NM_080911;NM_001135247;NM_004931;NM_032206;NM_013314;NM_134440;NM_001166003;NM_022836;NM_005310;NM_001033855;NM_001003806;NM_207519;NM_000448;NM_012452;NM_181773;NM_000449;NM_003480;NR_029395;NM_052945;NM_018833;NM_198482;NM_000593;NM_001159280;NM_022772;NM_001166002;NM_171827;NM_000246;NM_000733;NM_001003799;NM_000061;NR_024448;NM_001008212;NM_020070;NM_002185;NM_017459;NM_198393;NM…	K08061+K03648+K10989+K06459+K08060+K07371+K08062+K10887+K07360+K06554+K10628+K05150+K05151+K05654+K05653+K01488+K07370+K06458+K06451+K07210+K05072+K06478+K11218+K10988+K05070+K08063+K06713+K03161+K06506+K03160+K05856+K06450+K06454+K10603+K06465
Protein export	31	33	0.942247	1	ko03060	NM_014752;NM_033280;NM_001142627;NM_005015;NM_014302;NM_003133;NM_021928;NM_018144;NM_007214;NM_144981;NM_003135;NM_005347;NM_021203;NR_024577;NM_032549;NM_003262;NM_001142628;NM_001012456;NR_024576;NM_001130440;NM_003136;NM_013336;NM_003134;NM_001146282;NM_003139;NM_018706;NM_014230;NM_006947;NM_014300;NM_014041;NM_006808	K12947+K13280+K10956+K03217+K07342+K03109+K12948+K09540+K09647+K03105+K09490+K12272+K09648+K12275+K03106+K03104+K13431+K03107+K03108+K12946+K09481
Measles	284	296	0.943009	1	ko05162	NR_028036;NM_016299;NM_014308;NM_004815;NM_016123;NM_005027;NM_001320;NM_001165412;NM_001127242;NM_002173;NM_002169;NR_026708;NM_002649;NM_001145258;NM_002759;NM_003629;NM_153201;NM_001003806;NM_002188;NM_001139517;NM_181523;NM_181690;NR_027140;NM_001126241;NM_024013;NM_000576;NM_172353;NM_006290;NM_016370;NM_139243;NM_001144908;NM_001127241;NM_001002273;NM_181504;NM_004972;NM_201563;NM_015436;NM…	K04390+K03283+K02649+K04733+K03115+K02580+K10132+K05414+K06563+K00922+K08860+K10785+K05435+K12968+K04456+K04722+K10148+K04519+K04007+K11859+K07900+K12560+K04447+K10144+K04427+K10152+K03175+K07990+K04692+K05703+K05425+K02206+K06068+K02091+K06536+K03247+K04451+K03097+K06451+K05069+K04707+K11220+K05415+K04729+K11221+K05131+K04687+K05133+K06624+K05430+K02581+K05130+K10160+K11218+K12648+K06626+K05070+…
Pertussis	227	237	0.944482	1	ko05133	NM_002163;NM_033295;NM_000715;NR_028131;NM_017640;NM_016123;NM_002754;NM_001165412;NM_052889;NM_005252;NM_018296;NM_001040021;NM_001017367;NM_006092;NM_019855;NM_006998;NM_002070;NM_005184;NM_001114100;NM_004929;NM_001145258;NM_001315;NM_007364;NM_021649;NM_178844;NM_145182;NM_013258;NM_000576;NM_005411;NM_001093770;NM_201442;NM_002969;NM_080617;NM_203384;NM_145231;NM_181836;NR_026647;NM_134444;N…	K10155+K01370+K04002+K05765+K08727+K04733+K04441+K02580+K04379+K03994+K04391+K04003+K02183+K04630+K05409+K12800+K12799+K04519+K10067+K01331+K03987+K01330+K05400+K03175+K05425+K04371+K03988+K03986+K04729+K05403+K04440+K10030+K02187+K04001+K10160+K04513+K04397+K04448+K05405+K03990+K05719+K03989+K06464+K04735+K05506+K06461+K01332+K03156+K04730+K05406+K05842+K06484+K05443+K13241+K05426+K05411+K09444+…
Sesquiterpenoid and triterpenoid biosynthesis	2	2	0.947104	1	ko00909	NM_004462;NM_003129	K00801+K00511
Dioxin degradation	2	2	0.947104	1	ko00621	NM_001001521;NM_006759	K00963
Leukocyte transendothelial migration	452	470	0.949097	1	ko04670	NM_001142614;NM_016524;NM_173176;NM_194323;NR_028372;NM_006686;NM_015123;NM_014308;NM_201612;NM_004815;NM_001130982;NM_015677;NM_001114974;NM_002661;NM_005027;NM_002754;NM_001001346;NR_002929;NM_001002026;NM_014567;NM_018360;NM_001305;NM_001111018;NM_016931;NM_018477;NM_014000;NM_021195;NM_033026;NM_001033555;NM_004530;NM_175733;NM_017805;NM_002070;NM_145117;NM_133181;NM_001134398;NM_182663;NM_00…	K05699+K02677+K05871+K05692+K08007+K02649+K04514+K08010+K05859+K04441+K06087+K05726+K08008+K05700+K01398+K05702+K04630+K07363+K05730+K08015+K05690+K05760+K05691+K00922+K04351+K08014+K04392+K12755+K12757+K10351+K08013+K08012+K12754+K13709+K02105+K06520+K06483+K05732+K10031+K06089+K06088+K05718+K06274+K06471+K06533+K08011+K08009+K07873+K07836+K04393+K08016+K04513+K12758+K06490+K06785+K05719+K06787+…
Ubiquitin mediated proteolysis	388	404	0.953891	1	ko04120	NM_016476;NM_015277;NM_016252;NM_182666;NM_001167;NM_170679;NM_015525;NM_015902;NM_001114091;NM_001144033;NM_005861;NM_006106;NM_007108;NM_183237;NM_182962;NR_002824;NM_003939;NM_001142291;NR_026645;NM_001007122;NM_014671;NM_194259;NM_080678;NM_207344;NM_153348;NM_001002796;NM_001012989;NM_022662;NM_153265;NM_017912;NM_138496;NM_006154;NM_003337;NM_001145076;NM_007298;NM_181890;NM_001160036;NM_20…	K03358+K13305+K10586+K06689+K04725+K03094+K10614+K10595+K10593+K03350+K03364+K09561+K04678+K05632+K03873+K10611+K03362+K10604+K10571+K08285+K10589+K10577+K10687+K10264+K10591+K10580+K03348+K10599+K10615+K04506+K10574+K10605+K07868+K10576+K10578+K10592+K10260+K10684+K10054+K10597+K04556+K10144+K03875+K04649+K04554+K10573+K03175+K02207+K10601+K12456+K10685+K10596+K10607+K04555+K03351+K03355+K10456+…
Chagas disease (American trypanosomiasis)	217	227	0.956864	1	ko05142	NR_028036;NM_014308;NM_004815;NM_016123;NM_005027;NM_002754;NM_004573;NM_004612;NM_001165412;NM_005252;NM_001142339;NM_002070;NM_002649;NM_001145258;NM_001315;NM_003629;NM_001003806;NM_001077489;NM_181523;NM_181690;NM_001080125;NM_000576;NM_181677;NM_002969;NM_080617;NM_000932;NM_002716;NM_181504;NM_003238;NM_017523;NM_016573;NM_002187;NM_181678;NM_002751;NM_001039936;NM_138957;NM_182511;NM_15283…	K04390+K02649+K04733+K04441+K05858+K04674+K02580+K04379+K04633+K04630+K00922+K10785+K04632+K04456+K04398+K04519+K04354+K03987+K03456+K13376+K03175+K05425+K04371+K03988+K03986+K01283+K03982+K04724+K06451+K04388+K07210+K05415+K04729+K04500+K04440+K04687+K06453+K10030+K08041+K13377+K05133+K04634+K05408+K10160+K05429+K04430+K04448+K05405+K07209+K03990+K04735+K03916+K04635+K03156+K04730+K10161+K03158+…
Bacterial invasion of epithelial cells	295	308	0.960836	1	ko05100	NM_207123;NM_212476;NR_028372;NM_006686;NM_014521;NM_014308;NM_004815;NM_014640;NM_005027;NR_002929;NM_018704;NM_153254;NM_014567;NM_198212;NM_018477;NM_001005336;NM_014000;NM_024712;NM_182764;NM_001450;NM_004517;NM_013266;NM_002649;NM_183001;NM_003629;NM_006908;NM_001136127;NM_012062;NM_003029;NM_203349;NM_004811;NM_181523;NM_004389;NM_014448;NM_001159702;NM_014715;NM_001098209;NM_005793;NM_1785…	K09593+K05717+K05692+K05704+K02649+K05755+K06106+K05726+K12958+K01528+K05700+K12366+K05760+K06272+K05691+K00922+K06279+K04392+K13744+K13736+K02105+K00940+K13728+K05757+K05754+K04646+K13738+K04707+K05747+K04645+K05756+K04644+K07863+K05753+K04393+K04438+K04513+K05758+K05099+K05719+K13737+K12959+K06278+K05725+K06484+K05689+K05748+K13708
Glioma	232	243	0.968397	1	ko05214	NM_016524;NM_194323;NM_001129778;NM_014308;NM_004815;NM_001130982;NM_002880;NM_015677;NM_002661;NM_005027;NM_170754;NM_001111285;NM_138356;NM_172128;NM_019855;NM_015981;NM_033026;NM_006998;NM_175733;NM_000314;NM_001221;NM_078467;NM_005184;NM_004985;NM_004929;NM_002649;NM_183001;NM_003629;NM_003029;NM_203349;NM_181523;NM_181690;NM_000389;NM_001130987;NM_172078;NM_004091;NM_172127;NM_001949;NR_0021…	K02677+K04364+K02649+K04366+K05859+K01110+K05459+K04515+K02183+K06625+K07827+K00922+K06279+K04456+K09389+K06620+K04369+K04359+K02091+K04365+K06618+K04371+K04451+K06621+K03099+K04368+K04357+K02833+K08774+K04361+K05089+K07203+K07828+K04363+K04503+K02089+K05087+K06643+K08845
Flavonoid biosynthesis	1	1	0.973193	1	ko00941	NM_144589	K00588
D-Arginine and D-ornithine metabolism	1	1	0.973193	1	ko00472	NM_001917	K00273
Fluorobenzoate degradation	1	1	0.973193	1	ko00364	NM_138809	K01061
Zeatin biosynthesis	1	1	0.973193	1	ko00908	NM_017646	K00791
Stilbenoid, diarylheptanoid and gingerol biosynthesis	1	1	0.973193	1	ko00945	NM_144589	K00588
Carotenoid biosynthesis	1	1	0.973193	1	ko00906	NM_032709	K02292
Indole alkaloid biosynthesis	1	1	0.973193	1	ko00901	NM_020531	K01757
Penicillin and cephalosporin biosynthesis	1	1	0.973193	1	ko00311	NM_001917	K00273
Sphingolipid metabolism	102	108	0.973697	1	ko00600	NM_021972;NM_001136257;NM_030791;NM_176895;NR_027689;NM_017951;NM_001007593;NM_005383;NM_017751;NM_004315;NM_001085428;NM_001136258;NM_207299;NM_019893;NM_001142854;NM_000434;NM_024506;NM_006415;NM_018327;NM_147156;NM_177526;NM_001128174;NR_027690;NM_001010861;NM_032483;NM_133492;NM_018667;NM_001142602;NM_014839;NM_004775;NM_024307;NM_001030312;NM_032261;NM_001085426;NM_003712;NM_000404;NM_004861…	K04718+K04714+K04716+K01080+K04715+K12353+K12350+K12357+K12348+K01134+K12349+K12352+K01186+K12309+K00654+K04628+K01441+K07553+K01126+K01019+K04712+K01809+K01191+K04717+K01201+K01189+K12351+K00720+K12354+K01634+K04708+K01202+K04711
Chronic myeloid leukemia	220	231	0.977493	1	ko05220	NM_022114;NM_001129778;NM_014308;NM_004815;NM_005157;NM_002880;NM_015677;NM_005027;NM_004612;NM_001165412;NM_138356;NM_001329;NM_052948;NM_001166276;NM_078467;NM_004985;NR_024583;NM_002649;NM_183001;NM_003629;NM_001754;NM_003029;NM_203349;NM_181523;NM_181690;NM_014629;NM_000389;NM_014715;NM_181720;NM_004091;NM_001163999;NM_001949;NR_002144;NM_001080156;NM_181504;NM_003238;NR_024494;NM_001130040;N…	K04462+K04364+K02649+K06619+K04366+K04674+K02580+K04496+K08878+K06625+K07827+K00922+K06279+K08367+K04456+K09389+K06620+K04369+K13376+K08091+K02091+K04365+K02158+K06618+K04371+K04451+K06621+K03099+K04368+K04388+K04707+K07210+K02833+K04500+K04377+K13377+K06624+K04438+K07209+K04570+K04735+K07828+K11224+K04467+K06067+K11223+K13375+K07293+K04501+K04503+K02089+K04734+K06643+K08845
alpha-Linolenic acid metabolism	54	58	0.980561	1	ko00592	NM_001161728;NM_001161727;NM_031286;NM_030821;NM_032562;NM_006229;NM_001159323;NM_000236;NM_181644;NM_022819;NM_213600;NM_001010939;NM_003501;NM_004190;NM_001142807;NM_178034;NM_024420;NM_015723;NM_001101667;NM_015715;NM_004035;NM_001004426;NM_001011709;NM_000929;NM_012400;NM_006033;NM_001105572;NM_000936;NM_000300;NM_003561;NM_001914;NM_001102469;NM_001130410;NM_148923;NM_000928;NM_001080399;NM_…	K01047+K01046+K00232+K10226+K07513+K00249
Plant-pathogen interaction	73	78	0.981716	1	ko04626	NM_019855;NM_021937;NM_006998;NM_005184;NM_004929;NM_033214;NM_144970;NR_026575;NM_012124;NM_203391;NM_000167;NM_145231;NM_138705;NM_031468;NM_001042625;NM_145200;NM_138957;NM_031205;NR_027282;NM_002755;NR_024491;NM_001033677;NM_033429;NM_018291;NM_001017963;NM_001135863;NM_001743;NM_002745;NM_001011537;NM_001113411;NM_001740;NM_001039547;NM_001144073;NM_006704;NR_027910;NR_026588;NM_017422;NM_00…	K02183+K02358+K00864+K12795+K04371+K04368+K04079+K13448+K09487
Flagellar assembly	7	8	0.981953	1	ko02040	NM_000026;NM_017948;NM_013417;NM_018006;NM_001123378;NM_002161;NM_018060	K01756+K01870+K00566
mRNA surveillance pathway	115	122	0.982904	1	ko03015	NR_002453;NM_007362;NM_181897;NR_027154;NM_005839;NM_183353;NM_178587;NM_004730;NM_001008709;NM_002708;NM_181677;NM_001164816;NM_002716;NM_015946;NM_018703;NM_030979;NM_006246;NM_206873;NM_181678;NM_001135654;NM_001105518;NM_001161726;NM_178586;NM_001164814;NM_005105;NM_015092;NM_006910;NM_001145158;NM_002687;NM_018332;NM_201569;NM_181675;NM_006620;NM_002094;NM_017917;NR_002473;NM_001161725;NM_01…	K08873+K12883+K11583+K13171+K13126+K11584+K03265+K06269+K04354+K12875+K03456+K06965+K11124+K12876+K03267+K13114+K13025+K12881+K06100+K12877+K12812+K12882+K13917+K00565+K04382+K11125
Pantothenate and CoA biosynthesis	34	37	0.983225	1	ko00770	NR_028291;NM_001042529;NM_001160301;NM_025233;NM_153640;NM_001077447;NM_078488;NM_148977;NM_001042532;NM_016327;NR_028450;NM_004666;NM_148978;NM_024594;NM_006208;NM_001190;NM_025251;NM_153638;NM_000110;NM_001164773;NM_004665;NM_138316;NM_024664;NM_005504;NM_018216;NM_024960;NM_024819;NM_005021;NM_004134;NM_021823;NR_028451;NM_001128631;NR_028290;NM_001385	K08069+K02318+K00207+K09680+K01922+K01431+K00826+K01513+K01464+K00859+K04043+K01598
Arginine and proline metabolism	308	323	0.985784	1	ko00330	NM_170771;NM_001145191;NM_001014437;NM_015621;NM_031939;NM_005434;NM_000603;NM_014793;NM_199461;NM_031415;NM_138691;NM_013267;NM_153281;NM_001142521;NM_003132;NM_016400;NM_001032283;NM_001823;NM_001003811;NM_024650;NM_170726;NM_022074;NM_001142595;NM_000161;NM_032148;NM_001011657;NR_024464;NR_027064;NM_000382;NR_024507;NM_001122634;NM_001017974;NM_022905;NM_001136265;NM_014089;NM_152569;NM_001145…	K00128+K01875+K01883+K00797+K13242+K00933+K01425+K01197+K00294+K00472+K01495+K01948+K01755+K00261+K13253+K00813+K01476+K00542+K01915+K00273+K01777+K01426+K01480+K00318+K11182+K00819+K01581+K00286+K01077+K11142+K11394+K12657+K01079+K08660+K00274+K00611+K01840+K11067+K01940+K00613+K01583+K00657+K01611+K13241+K00934+K00137+K00149+K01487+K13240+K05604+K00802
Biosynthesis of ansamycins	6	7	0.986222	1	ko01051	NM_001145933;NM_012253;NM_032136;NM_001135055;NM_001145934;NM_001064	K00615
Shigellosis	252	265	0.987335	1	ko05131	NR_028372;NM_004849;NM_182666;NM_006686;NM_014521;NM_201612;NM_014640;NM_005157;NM_017640;NM_002754;NM_001165412;NR_002929;NM_018704;NM_153254;NM_003939;NM_018360;NM_006092;NM_018477;NM_014000;NM_024712;NM_182764;NM_006758;NM_001315;NM_006908;NM_181890;NM_001001391;NM_178844;NM_144999;NM_005793;NM_002969;NM_003818;NM_178525;NM_006341;NM_000269;NM_005720;NR_003242;NM_001145442;NM_003373;NM_138363;…	K05692+K08339+K06689+K05704+K04514+K05755+K06619+K08727+K04441+K02580+K06106+K03362+K05700+K12366+K12836+K04392+K06256+K10165+K00940+K00981+K13728+K05757+K05759+K05754+K04371+K05740+K05747+K07210+K04440+K05756+K10030+K07863+K05753+K02581+K04393+K04438+K05758+K07209+K05719+K00995+K04735+K08846+K04467+K06484+K05748+K04734+K13708
Terpenoid backbone biosynthesis	48	52	0.987445	1	ko00900	NM_002461;NM_176815;NM_020381;NM_000791;NM_024887;NM_001130996;NM_000431;NM_005133;NM_001032279;NM_002027;NM_005518;NM_002028;NM_001135822;NM_001142575;NM_001098272;NM_005891;NM_145165;NM_024028;NR_003262;NM_183243;NM_001037277;NM_000883;NM_001114185;NM_001102605;NM_001142574;NM_000859;NR_024628;NM_016297;NM_001166107;NM_002004;NR_024629;NM_001142573;NM_001164478;NM_000019;NM_205861;NM_002130;NM_…	K01597+K00287+K12505+K11778+K00021+K00869+K08658+K05955+K01641+K05954+K00787+K00088+K00626+K05906+K00804+K01823+K13273+K12504+K00587+K06013
Glucosinolate biosynthesis	5	6	0.989982	1	ko00966	NR_028450;NM_001190;NM_001164773;NM_005504;NR_028451	K00826
Circadian rhythm - plant	5	6	0.989982	1	ko04712	NM_001320;NM_001896;NM_177560;NM_001895;NM_177559	K03115+K03097
Selenocompound metabolism	45	49	0.990168	1	ko00450	NM_080911;NM_001039783;NM_006774;NM_012247;NM_182729;NM_020200;NM_003330;NM_004990;NM_182742;NM_012248;NM_138395;NM_153336;NM_015959;NM_001098529;NM_006440;NM_012473;NM_000194;NM_000254;NM_001008661;NM_001902;NM_001144012;NM_003329;NM_004757;NM_032243;NM_001142416;NM_001122671;NM_001122672;NM_016955;NM_182743;NM_153742;NM_001015880;NM_001142415;NM_001008662;NM_016510;NM_182662;NM_003362;NM_001093…	K03648+K00384+K00562+K01008+K00760+K01874+K10837+K03671+K00548+K00816+K01758+K03341+K13811+K01763
Pathogenic Escherichia coli infection	311	327	0.992505	1	ko05130	NM_016524;NM_194323;NR_028372;NM_006686;NM_015123;NM_201612;NM_014640;NM_001130982;NM_001004720;NM_005157;NR_029392;NM_001135699;NM_138356;NM_001001346;NR_002929;NM_018704;NM_153254;NM_001002026;NM_001040021;NM_018360;NM_001305;NM_018477;NM_021195;NM_033026;NM_006088;NM_175733;NR_029404;NM_012479;NM_001162383;NM_016196;NM_181831;NM_005602;NM_012131;NM_006984;NM_001160100;NM_001130987;NM_000223;NM…	K02677+K05692+K08007+K04514+K05755+K07365+K06619+K07604+K06630+K06087+K06106+K04391+K07375+K12791+K11294+K02105+K05400+K06088+K05757+K05703+K05754+K07374+K05747+K05756+K04393+K10160+K04513+K05758+K05719+K10168+K05689
Cell cycle	279	294	0.99387	1	ko04110	NR_026580;NM_003610;NM_004701;NM_016476;NM_001237;NM_182776;NM_170679;NM_005157;NM_001114091;NM_001144033;NM_001135699;NM_001013836;NM_001790;NM_004380;NM_001800;NM_078467;NR_029404;NM_012479;NR_028270;NM_181747;NM_022662;NM_145862;NM_002895;NM_007194;NM_033083;NM_181742;NM_001002246;NM_001274;NM_004809;NM_145286;NM_000389;NM_201567;NM_002552;NR_002734;NM_004091;NM_012381;NM_004153;NM_001949;NM_0…	K04683+K02180+K05868+K03358+K06627+K02210+K03094+K06619+K03350+K03364+K06630+K06638+K05867+K04498+K06623+K06625+K04802+K02607+K03348+K06641+K04681+K02606+K02216+K06645+K06635+K09389+K02605+K02603+K06620+K08866+K04402+K06669+K06639+K09993+K03875+K13376+K02087+K10500+K02213+K06633+K13728+K10152+K02206+K12456+K02091+K06636+K06618+K04451+K06621+K03351+K03355+K06634+K03354+K03353+K06622+K02214+K06670+…
Epstein-Barr virus infection	454	476	0.994915	1	ko05169	NM_139008;NM_016524;NM_001237;NM_016299;NM_001143999;NM_014308;NM_004815;NM_001130982;NM_001531;NM_002661;NM_005027;NM_004209;NM_014814;NM_152613;NM_002754;NM_001320;NM_002350;NM_001165412;NM_001135699;NM_004658;NM_002732;NM_001722;NM_182948;NM_004380;NM_003169;NM_175733;NM_002812;NM_078467;NR_029404;NM_003120;NM_018082;NM_012479;NM_005310;NM_001002796;NM_001164183;NM_018950;NR_001435;NM_006154;N…	K06751+K03008+K06627+K03283+K03006+K02649+K05859+K04403+K03037+K04441+K03115+K05854+K02580+K06630+K04345+K03026+K04498+K03031+K06625+K09438+K03021+K05855+K10591+K01510+K06752+K00922+K08860+K03022+K09849+K06256+K03063+K04456+K03124+K07606+K03064+K03009+K11859+K01242+K03875+K03174+K02087+K04427+K04012+K06477+K03175+K04431+K04692+K06492+K04469+K02206+K03023+K03038+K03015+K04455+K02861+K03019+K06618+…
Bladder cancer	112	120	0.994934	1	ko05219	NM_002632;NM_002880;NM_007182;NM_004530;NM_078467;NM_004985;NM_001953;NM_003248;NM_000389;NM_012383;NM_004091;NM_001949;NR_002144;NM_004755;NM_173598;NM_000321;NM_138957;NM_001126113;NM_004448;NM_058195;NM_080826;NM_001126117;NM_002755;NM_181712;NM_198883;NM_001025370;NM_170714;NM_002421;NM_152635;NM_014238;NM_001130442;NM_014326;NM_007112;NM_001113756;NM_000584;NM_001126112;NM_002467;NM_170712;N…	K05448+K04366+K09850+K01398+K06625+K07827+K00758+K04659+K08803+K09389+K06620+K04369+K04445+K04365+K06618+K04371+K04451+K05083+K06621+K04368+K01388+K04357+K02833+K10030+K04377+K05449+K04361+K01403+K05094+K07828+K05689+K04503+K02089+K06643+K08845
Folate biosynthesis	50	55	0.996553	1	ko00790	NM_001075098;NM_000320;NM_000161;NM_006892;NM_176815;NM_001130864;NM_001024944;NM_013369;NM_000791;NM_004957;NM_002065;NM_001033044;NR_028450;NM_004412;NM_001379;NM_175629;NM_001024943;NM_006208;NM_001127501;NM_001190;NM_153759;NM_175850;NM_003878;NM_000317;NM_175848;NM_031313;NM_001080519;NM_001164773;NM_000478;NM_175849;NM_175867;NM_003124;NM_001130823;NM_005504;NM_138499;NM_001024071;NM_001024…	K03637+K00357+K01495+K00558+K00287+K01755+K01930+K01915+K00826+K01113+K01077+K01307+K01737+K00072+K00763
Cardiac muscle contraction	700	732	0.997276	1	ko04260	NM_182626;NM_001145160;NR_023386;NM_001129842;NM_001100176;NM_138571;NM_145815;NM_003625;NM_000364;NM_052997;NM_001164539;NM_017554;NM_033262;NM_033426;NR_026902;NM_032307;NM_003930;NM_181307;NM_003660;NM_172364;NM_001098497;NM_018704;NM_207412;NM_001009811;NM_170665;NM_018360;NM_020890;NM_001862;NM_181077;NM_001129833;NM_014644;NM_001145004;NM_001142286;NM_006359;NM_205864;NM_006830;NM_017765;NM…	K01539+K10375+K04850+K10352+K04871+K12045+K05849+K04861+K05853+K02265+K12041+K00420+K02268+K04863+K00416+K10373+K10351+K04851+K04867+K09290+K02263+K04857+K04860+K04862+K04859+K01540+K05865+K02273+K00417+K12314+K02270+K02272+K00415+K04864+K02266+K00414+K04866+K04858+K10374+K04962+K00419+K12044+K01538+K04868+K05742+K04869+K12749+K00411+K00413+K02271+K02267+K04853+K00418+K02264+K04865+K04872+K04870+…
Biotin metabolism	69	76	0.999031	1	ko00780	NM_001145191;NM_031939;NM_199461;NM_138691;NM_001142521;NM_001003811;NM_024650;NM_022074;NM_032148;NM_001011657;NR_024464;NR_024507;NM_022905;NM_014089;NM_001145053;NR_024363;NR_027334;NM_001127174;NM_001127176;NM_001040655;NM_001080432;NM_001008564;NR_024447;NR_024497;NM_198847;NM_001145017;NM_145865;NM_017924;NM_001003690;NM_001146261;NM_001145901;NM_000411;NM_152596;NM_015197;NM_021967;NR_0280…	K01875+K01942+K01435
Transcriptional misregulation in cancer	1683	1751	0.99916	1	ko05202	NM_018283;NM_001079840;NM_182626;NM_018390;NM_001145191;NM_003532;NM_018951;NR_023386;NR_024490;NR_026052;NM_017773;NM_017684;NM_001237;NM_138571;NM_001146688;NM_001083962;NM_198445;NM_001100595;NM_001030060;NM_178812;NM_144682;NM_015621;NM_031939;NM_001838;NM_014212;NM_001164539;NM_001009909;NM_017554;NM_001031727;NM_001986;NM_019008;NM_000438;NM_144707;NM_001161368;NM_174921;NR_027982;NM_152392…	K11447+K11253+K09295+K06627+K11449+K09063+K04182+K09296+K09431+K09381+K06532+K09299+K04459+K09294+K10053+K03176+K05459+K02580+K06498+K02162+K04391+K11424+K10789+K09035+K06625+K04650+K05230+K09438+K09355+K01343+K09254+K08530+K10785+K04676+K08367+K10056+K09186+K08821+K11313+K13209+K03211+K09109+K13105+K10138+K13098+K10054+K04376+K02583+K06571+K10500+K04359+K05092+K09105+K09055+K04680+K09383+K05413+…
Sulfur relay system	13	16	0.99928	1	ko04122	NM_001075098;NM_021100;NM_001135947;NM_001127716;NM_021126;NM_018006;NM_017947;NM_001013436;NM_014484;NM_001130517;NM_000126;NM_005943;NM_030914	K03637+K04487+K12161+K03522+K01011+K00566+K11996
Oocyte meiosis	311	330	0.999352	1	ko04114	NM_002223;NM_004701;NM_016476;NM_000207;NM_170679;NM_001114091;NM_001004351;NM_001146210;NM_002754;NM_005372;NM_001111285;NM_001135699;NM_002732;NM_001008778;NM_182948;NM_017899;NM_003939;NM_001790;NM_172128;NM_019855;NM_015981;NM_006998;NM_001012409;NM_001221;NM_005184;NR_029404;NM_012479;NM_022662;NM_004929;NM_001099952;NM_178587;NM_001315;NM_001008709;NM_001002246;NM_002708;NM_001080419;NM_172…	K04959+K05868+K03358+K04526+K03094+K03350+K08694+K04441+K04367+K05459+K06630+K04345+K06268+K03362+K05867+K04515+K02183+K11580+K03348+K04958+K11584+K06269+K13056+K06635+K06669+K03456+K02087+K06633+K13728+K13055+K08042+K02206+K12456+K02602+K06636+K04371+K08047+K08046+K03351+K03355+K08836+K04368+K03354+K03353+K08557+K04373+K03363+K05861+K08041+K03359+K04348+K04960+K06626+K02178+K03349+K11481+K13054+…
Aldosterone-regulated sodium reabsorption	451	476	0.999464	1	ko04960	NM_182626;NM_016524;NM_194323;NM_015277;NR_023386;NM_138571;NM_000207;NM_014308;NM_001164539;NM_004815;NM_017554;NM_001130982;NM_033426;NR_026902;NM_005027;NM_032307;NM_003930;NM_181307;NM_001111285;NM_006106;NM_001098497;NM_153765;NM_207412;NM_001130012;NM_181711;NM_001145004;NM_033026;NM_017765;NM_175733;NM_024650;NM_001164540;NM_004985;NM_001024680;NM_001164537;NM_001013649;NR_024464;NM_002649…	K01539+K02677+K13305+K04526+K02649+K05459+K04995+K13358+K07827+K00922+K13302+K00071+K01540+K07187+K04371+K06276+K08555+K04827+K04824+K13359+K01538+K06644+K04527+K04825
Aminoacyl-tRNA biosynthesis	150	162	0.999559	1	ko00970	NM_001145191;NM_001014437;NM_031939;NM_080911;NM_199461;NM_152334;NM_018713;NM_138691;NM_017446;NM_002109;NM_001142521;NM_004280;NM_002047;NM_001003811;NM_024650;NM_022074;NM_032148;NM_001011657;NR_024464;NM_001605;NR_024507;NM_022905;NM_014089;NM_001145053;NR_024363;NM_004990;NM_173701;NM_152268;NM_201263;NM_001114108;NR_027334;NM_138395;NM_001127174;NM_001127176;NM_153336;NM_024537;NM_182592;NM…	K01875+K01883+K03648+K01868+K01885+K01892+K01881+K01880+K01872+K01874+K01867+K10837+K01887+K07050+K01876+K02433+K01886+K01870+K01890+K00033+K00626+K02434+K01866+K01873+K02926+K03341+K01889+K01869+K04567+K01893+K04043+K00604
Salivary secretion	559	589	0.999689	1	ko04970	NM_182626;NM_016524;NM_002223;NM_194323;NR_023386;NM_199353;NM_138571;NM_001164539;NM_017554;NM_033302;NM_000339;NM_001130982;NM_000200;NM_007329;NM_000239;NM_033426;NR_026902;NM_032307;NM_003930;NM_004573;NM_181307;NM_001098497;NM_000856;NM_002732;NM_018646;NM_004345;NM_207412;NM_182948;NM_019855;NM_001145004;NM_033026;NM_006998;NM_017765;NM_175733;NM_005039;NM_024650;NM_005184;NM_001164540;NM_0…	K01539+K02677+K04959+K13911+K04135+K10951+K13913+K13912+K13915+K05858+K12318+K04345+K04975+K13916+K02183+K13504+K04958+K04141+K07376+K13901+K13900+K13898+K04143+K13908+K04632+K13910+K13899+K13897+K05850+K01242+K01540+K12550+K12319+K13914+K08042+K13909+K08047+K08046+K04936+K09867+K01176+K04137+K08041+K04634+K04960+K08045+K04963+K01538+K05742+K04945+K08044+K08043+K08049+K13879+K04131+K04142+K13855+…
p53 signaling pathway	243	260	0.999752	1	ko04115	NM_004701;NR_028036;NM_013229;NM_001006939;NM_001164211;NM_032636;NM_004060;NM_170754;NM_001111285;NM_018034;NM_004879;NM_002319;NM_152999;NM_001127242;NM_018947;NM_000314;NM_078467;NM_001011657;NM_145862;NM_138496;NM_007194;NM_033083;NM_006373;NM_003248;NM_001080125;NR_027140;NM_001274;NM_001126241;NM_015713;NM_004881;NM_000389;NM_001165931;NM_001702;NM_001013398;NM_001100917;NM_001039780;NM_006…	K05868+K04390+K02084+K10130+K10129+K10145+K01110+K05459+K10134+K10142+K10132+K08738+K06625+K10137+K06641+K04506+K10133+K04659+K04398+K04722+K02216+K10148+K10808+K04596+K10138+K06509+K10146+K04402+K10144+K02087+K10152+K10135+K02206+K02091+K04451+K06621+K03982+K10143+K02159+K10140+K10141+K07207+K10136+K10127+K04726+K02187+K06626+K10131+K10139+K06640+K06644+K10151+K10147+K04728+K04399+K13773+K10128+…
Bile secretion	450	476	0.999766	1	ko04976	NM_182626;NM_003057;NR_023386;NM_138571;NR_024010;NM_001164539;NM_017554;NM_033426;NR_026902;NM_032307;NM_003930;NM_181307;NM_001072;NM_001144070;NM_001098497;NM_002732;NM_207412;NM_182948;NM_022437;NM_005505;NM_001145004;NM_001128829;NM_017765;NM_004594;NM_024650;NM_001164540;NM_153187;NM_001024680;NM_001164537;NM_001013649;NM_021027;NR_024464;NR_015441;NR_023923;NM_019078;NM_020834;NM_017522;NM…	K01539+K08198+K00699+K05667+K04345+K05684+K13885+K01672+K12040+K12473+K04632+K01540+K05666+K08042+K00021+K08047+K08046+K13857+K01253+K08524+K00489+K09866+K07424+K05673+K08041+K05683+K00659+K05659+K05658+K05681+K05664+K08204+K04943+K08045+K01538+K09877+K08537+K07299+K05742+K04588+K13575+K08563+K08748+K08044+K05031+K08043+K08049+K11822+K09869+K13855+K08205+K09864+K08048
Melanoma	176	190	0.999803	1	ko05218	NM_014308;NM_004815;NM_002880;NM_005027;NM_020638;NM_170754;NM_001111285;NM_005247;NM_001139501;NM_000314;NM_078467;NM_000800;NM_004985;NM_003862;NM_002649;NM_003629;NM_033165;NM_181523;NM_181690;NM_000389;NM_033136;NM_004091;NM_001949;NR_002144;NM_181504;NM_199259;NM_033016;NM_175929;NM_016573;NM_001145306;NM_173598;NM_032989;NM_000618;NM_002607;NM_000321;NM_001039936;NM_138957;NM_001126113;NM_0…	K02649+K04366+K04358+K01110+K05459+K06625+K07827+K00922+K04456+K09389+K06620+K04369+K04359+K02091+K04365+K02158+K06618+K04371+K04451+K06621+K05460+K04368+K04357+K02833+K05450+K09455+K04361+K05099+K04362+K05089+K07828+K05689+K04363+K04503+K02089+K05087+K06643+K08845
Endocrine and other factor-regulated calcium reabsorption	469	496	0.999805	1	ko04961	NM_182626;NM_016524;NM_194323;NR_023386;NM_138571;NM_001164539;NM_017554;NM_001130982;NM_033262;NM_033426;NR_026902;NM_001025205;NM_032307;NM_003930;NM_004573;NM_181307;NM_001098497;NR_002948;NM_002732;NM_207412;NM_182948;NM_021575;NM_001145004;NM_001005336;NM_033026;NM_017765;NM_175733;NR_003149;NM_024650;NM_001164540;NM_001024680;NM_001112800;NM_001164537;NM_001013649;NR_024464;NR_015441;NR_023…	K01539+K02677+K05849+K11826+K05858+K01325+K04345+K11827+K01528+K04632+K05850+K11824+K01540+K08539+K08550+K08046+K04646+K04585+K04645+K04644+K04634+K07904+K11825+K04974+K03916+K01538+K08049
Vitamin digestion and absorption	17	21	0.999806	1	ko04977	NM_005505;NM_001002254;NM_001146729;NM_004744;NR_003087;NM_007069;NM_017878;NM_000039;NM_000060;NM_054108;NM_000482;NM_004585;NM_001128203;NR_003088;NM_004996;NM_001082959;NM_020386	K13885+K11156+K00678+K05665+K08757+K01435+K08760
Pancreatic secretion	538	568	0.999835	1	ko04972	NM_182626;NM_016524;NM_002223;NM_194323;NR_023386;NM_001161728;NR_001275;NM_138571;NM_001164539;NM_017554;NM_000339;NM_001130982;NM_033426;NR_026902;NM_032307;NM_003930;NM_004573;NM_181307;NM_001161727;NM_001098497;NM_207412;NM_001001317;NM_170665;NM_031286;NM_030821;NM_001145004;NM_033026;NM_001128829;NM_017765;NM_175733;NM_024650;NM_001164540;NM_001024680;NM_001164537;NM_001013649;NR_024464;NM_…	K01539+K02677+K04959+K01047+K12298+K10951+K05858+K01312+K05853+K01672+K04958+K04392+K04632+K05850+K01300+K01242+K01540+K04964+K08042+K08047+K08046+K01345+K08780+K04936+K07884+K01346+K01176+K05030+K07901+K07836+K08041+K04634+K07904+K05028+K04960+K04513+K01310+K04962+K08045+K01538+K05027+K07886+K01298+K05742+K01291+K04588+K09632+K04353+K13575+K08044+K05031+K08043+K08049+K04194+K04131+K13855+K04926+…
Oxidative phosphorylation	488	517	0.999928	1	ko00190	NM_182626;NM_001689;NR_023386;NM_005176;NM_005002;NM_138571;NM_001164539;NM_017554;NM_033426;NR_026902;NM_032307;NM_003930;NM_181307;NM_001166102;NM_001098497;NM_013267;NM_207412;NM_004691;NM_001862;NM_001145004;NM_001017971;NR_002162;NM_006830;NM_017765;NM_004374;NM_024650;NM_014222;NM_001164540;NM_001024680;NM_001164537;NM_002494;NM_001013649;NM_145230;NR_024464;NM_001089591;NM_176867;NR_015441…	K01539+K02128+K03953+K03942+K01425+K02146+K02265+K03662+K02135+K00420+K02268+K03952+K03967+K02153+K00416+K01507+K02150+K02154+K02149+K02263+K02131+K00236+K01543+K03947+K03938+K03944+K00948+K02273+K00417+K03941+K03955+K02260+K03948+K00234+K02270+K02130+K02148+K03946+K02147+K03936+K01542+K02272+K11725+K02132+K02259+K02140+K00415+K03661+K02155+K03940+K02258+K03960+K02266+K02152+K02137+K00414+K03954+…
Gastric acid secretion	583	616	0.999935	1	ko04971	NM_182626;NM_016524;NM_002223;NM_194323;NR_028372;NR_023386;NM_006686;NM_138571;NM_015123;NM_001164539;NM_017554;NM_001130982;NM_033426;NR_026902;NM_032307;NM_003930;NM_004573;NM_181307;NR_002929;NM_001098497;NM_002732;NM_153765;NM_207412;NM_182948;NM_176875;NM_206884;NM_172128;NM_018477;NM_019855;NM_001145004;NM_015981;NM_033026;NM_006998;NM_001128829;NM_017765;NM_175733;NM_001221;NM_024650;NM_0…	K01539+K02677+K04959+K05692+K08007+K05858+K04345+K04995+K04195+K13962+K04515+K02183+K01672+K04630+K00907+K04958+K04632+K13961+K01543+K01540+K08042+K08047+K08046+K05237+K01542+K04913+K04920+K08041+K04634+K04218+K05008+K04996+K04150+K04960+K05009+K08045+K05742+K05003+K08044+K05031+K08043+K08049+K04131+K04896+K13855+K04926+K13768+K08048
Prostate cancer	258	277	0.999935	1	ko05215	NM_001011666;NM_001129778;NM_000207;NM_014308;NM_004815;NM_000848;NM_002880;NM_001146284;NM_015677;NM_005027;NM_170754;NM_001111285;NM_001165412;NM_138356;NM_001513;NM_004380;NM_146421;NM_000314;NM_078467;NR_003081;NM_003202;NM_004985;NM_002649;NM_006167;NM_003629;NM_145740;NM_181523;NM_181690;NM_004528;NM_001080843;NM_000389;NM_001098209;NM_001030050;NM_004091;NM_002413;NM_001949;NM_000348;NR_00…	K09047+K04364+K04526+K02649+K00799+K04366+K04491+K01110+K05459+K02580+K04498+K06625+K02620+K07827+K00922+K09348+K04456+K02105+K01351+K09389+K06620+K12344+K04369+K04359+K02206+K04365+K02158+K05093+K06618+K04371+K07201+K04451+K05083+K09048+K04492+K03099+K04368+K06276+K04490+K07210+K05870+K08557+K04357+K02833+K05450+K04079+K08774+K06624+K04374+K04361+K06626+K02161+K04362+K07209+K05089+K04735+K03083+…
Carbohydrate digestion and absorption	443	471	0.999967	1	ko04973	NM_002115;NM_182626;NM_016524;NM_194323;NR_023386;NM_138571;NM_001164278;NM_014308;NM_001164539;NM_004815;NM_017554;NM_001130982;NM_033426;NR_026902;NM_005027;NM_032307;NM_003930;NM_004573;NM_181307;NM_001098497;NM_207412;NM_001164279;NM_001145004;NM_033026;NM_017765;NM_175733;NM_024650;NM_001164540;NR_003715;NR_028581;NM_001024680;NM_001164537;NM_001013649;NR_024464;NM_002649;NR_015441;NR_023923…	K00844+K01539+K02677+K08171+K02649+K05858+K12047+K01084+K00922+K04851+K04456+K01540+K04631+K01203+K01229+K01176+K01538+K04625+K08143+K07593+K04626
Proximal tubule bicarbonate reclamation	368	393	0.999975	1	ko04964	NM_182626;NR_023386;NM_138571;NM_001164539;NM_017554;NM_033426;NR_026902;NM_032307;NM_003930;NM_181307;NM_001098497;NM_013267;NM_207412;NM_001145004;NM_001128829;NM_017765;NM_006841;NM_004594;NM_024650;NM_001164540;NM_001024680;NM_001164537;NM_001013649;NR_024464;NR_015441;NR_023923;NM_020834;NM_018018;NM_014089;NM_001040125;NM_013306;NM_001164830;NM_206938;NM_001129993;NR_024363;NM_001217;NM_001…	K01539+K01425+K01672+K13576+K12040+K00025+K01540+K00261+K13577+K01596+K01538+K13575+K09864
Mineral absorption	358	383	0.999984	1	ko04978	NM_182626;NR_023386;NM_138571;NM_001164539;NM_017554;NM_001161454;NM_033262;NM_033426;NR_026902;NM_032307;NM_003930;NM_181307;NM_001098497;NM_018646;NM_207412;NM_004366;NM_001145004;NM_017765;NM_004594;NR_003149;NM_024650;NM_001164540;NM_001024680;NM_001112800;NM_001164537;NM_001013649;NR_024464;NR_002201;NR_015441;NR_023923;NM_020834;NM_014089;NM_001040125;NM_013306;NM_001683;NM_206938;NM_001129…	K01539+K08370+K05849+K04975+K05011+K12040+K00522+K05850+K01540+K08539+K00510+K12347+K04981+K13625+K01533+K05334+K01538+K04982
Amoebiasis	341	366	0.999993	1	ko05146	NM_001142614;NM_016524;NM_212476;NM_194323;NM_033641;NM_000495;NM_014308;NM_004815;NM_001130982;NM_001114974;NM_000088;NM_032195;NM_005027;NM_001040105;NM_004573;NM_001165412;NM_000090;NM_002732;NM_182948;NM_001040021;NM_001111018;NM_001142339;NM_014000;NM_033026;NM_001033555;NM_030893;NM_001163771;NM_175733;NM_173465;NM_145117;NM_002090;NM_080802;NM_001911;NM_002649;NM_001166208;NM_003629;NM_015…	K05699+K02677+K05717+K06237+K02649+K06236+K10955+K05858+K02580+K04345+K04391+K04633+K05700+K06448+K05505+K01319+K00922+K04632+K05636+K04519+K13963+K04386+K06243+K13376+K03998+K06246+K01476+K05425+K04455+K07898+K05637+K07887+K03386+K07897+K04000+K06245+K04687+K06241+K10030+K02187+K08041+K07888+K13377+K06247+K04634+K10160+K05427+K05635+K05405+K07889+K06244+K06464+K04735+K06240+K04635+K06461+K03156+…
Focal adhesion	745	790	0.999999	1	ko04510	NM_001142614;NM_016524;NM_001134999;NM_212476;NM_194323;NM_033641;NM_000495;NR_028372;NM_006686;NM_001129778;NM_001167;NM_014521;NM_001135914;NM_001007533;NM_014308;NM_201612;NM_004815;NM_014253;NM_001130982;NM_002632;NM_000582;NM_002880;NM_006832;NM_015677;NM_001114974;NM_017556;NM_000088;NM_032195;NM_005027;NM_170754;NM_178443;NM_001111285;NM_138356;NM_000090;NR_002929;NM_177990;NM_182962;NM_01…	K05699+K02677+K06271+K05717+K06237+K05692+K04364+K04725+K05704+K03900+K06270+K02649+K04514+K06252+K05448+K06250+K04366+K06273+K06236+K01110+K05459+K05736+K05726+K04410+K04437+K12958+K05700+K06248+K04375+K06482+K04349+K06238+K05730+K05760+K06272+K00907+K00922+K06279+K04392+K06269+K12755+K12757+K10351+K04659+K04456+K05636+K12754+K00889+K13709+K05097+K02105+K06275+K06483+K06243+K05732+K06525+K05734+…
Pathways in cancer	909	962	1	1	ko05200	NM_022114;NM_016524;NM_212476;NM_194323;NM_033641;NR_028036;NM_022051;NM_000495;NM_001237;NM_001129778;NM_001167;NM_014308;NM_201612;NM_004815;NM_000848;NM_001130982;NM_002632;NM_005157;NM_002880;NM_001146284;NM_015677;NM_002661;NM_005027;NM_007182;NM_020638;NM_001032999;NM_170754;NM_001459;NM_004612;NM_001012331;NM_005402;NM_001111285;NM_001165412;NM_138356;NM_182643;NM_005252;NM_007108;NM_00524…	K04462+K02677+K05717+K06237+K04390+K09592+K06627+K04364+K04725+K02649+K09291+K00799+K05448+K06619+K04366+K04491+K05859+K09850+K04358+K10053+K01110+K05454+K04674+K03176+K07834+K05459+K02580+K08773+K04379+K03873+K04496+K04498+K06765+K08738+K08878+K01398+K06482+K00312+K06625+K09438+K02620+K07827+K00444+K08015+K05691+K00922+K09348+K08530+K04392+K08367+K10056+K09849+K04482+K09095+K08737+K09289+K09290+…
Protein digestion and absorption	497	549	1	1	ko04974	NM_182626;NM_033641;NM_000495;NR_023386;NM_138571;NM_001113361;NM_001164539;NM_000902;NM_017554;NM_033262;NM_033426;NM_000088;NR_026902;NM_032195;NM_032307;NM_003930;NM_181307;NM_000090;NM_001098497;NM_207412;NM_001001317;NM_030582;NM_001145004;NM_017765;NM_001163771;NM_004594;NM_206920;NR_003149;NM_024650;NM_173465;NM_001164540;NM_001024680;NM_080802;NM_001112800;NM_001164537;NM_001013649;NR_024…	K01539+K06237+K08187+K01389+K05849+K06236+K01312+K06823+K12040+K08606+K06238+K13867+K01285+K01300+K01540+K08131+K08132+K05616+K06002+K06519+K01345+K01278+K08780+K08135+K13781+K07603+K01395+K01346+K09708+K08133+K01310+K05612+K13868+K05334+K01538+K04897+K01298+K04945+K01291+K09632+K04916+K05006+K04926+K08779
Small cell lung cancer	224	249	1	1	ko05222	NM_212476;NM_033641;NM_000495;NM_013229;NM_001167;NM_014308;NM_004815;NM_005027;NM_170754;NM_001165412;NM_182962;NM_018034;NM_018947;NM_000314;NM_002204;NM_080802;NM_002649;NM_001166208;NM_003629;NM_004619;NM_181523;NM_181690;NM_002291;NM_004091;NM_001080497;NM_001949;NM_145759;NM_181504;NM_032637;NM_145726;NM_025126;NM_000091;NM_199259;NM_017523;NM_018891;NM_016573;NM_001798;NM_001144937;NM_0322…	K05717+K06237+K02084+K04725+K02649+K01110+K02580+K08738+K06482+K00922+K09849+K04456+K05636+K09389+K06243+K06620+K03875+K03174+K03175+K06246+K02206+K02091+K06618+K04451+K06476+K09848+K05637+K06485+K03173+K08524+K07210+K06245+K04453+K06241+K04377+K04685+K06247+K02219+K06624+K06481+K06626+K02161+K05635+K07209+K06244+K05719+K04570+K04735+K06240+K01522+K05725+K08526+K06487+K08525+K04467+K08528+K04399+…
ECM-receptor interaction	331	360	1	1	ko04512	NM_212476;NM_033641;NM_000495;NM_001100176;NM_004393;NM_001135914;NM_014253;NM_000582;NR_026785;NM_000088;NM_032195;NM_014848;NM_000090;NM_030652;NR_001284;NM_178839;NM_001127443;NM_001163771;NM_002204;NM_173465;NM_201446;NM_198793;NM_080802;NM_002997;NM_024688;NM_001146006;NM_001166208;NM_012485;NM_015154;NM_001001391;NM_001080500;NM_003248;NM_003122;NM_002291;NM_032470;NR_024498;NM_152352;NM_05…	K05717+K06237+K06267+K06265+K03900+K06252+K06250+K06264+K06236+K06258+K06824+K06248+K06259+K06482+K06238+K06266+K06257+K06260+K06256+K04659+K06254+K05636+K06255+K06483+K06243+K06525+K06246+K06586+K06480+K06476+K05637+K06485+K06583+K06245+K06241+K06247+K06261+K06251+K06589+K06263+K06481+K06590+K05635+K06244+K05719+K06240+K06493+K06487+K06253+K06484+K06249+K06588+K06584+K06591+K06587+K06585+K06262

## Sheet: downregulated
#Pathway	Sample1 (22971)	Sample2 (23912)	Pvalue	Qvalue	Pathway ID	Genes	KOs
Phosphatidylinositol signaling system	284	286	0.000796743	0.249381	ko04070	NM_016524;NM_002223;NM_194323;NM_001004431;NM_014308;NM_004815;NM_005539;NM_001130982;NM_002661;NM_014937;NM_005027;NM_170754;NM_004573;NM_003559;NM_002650;NM_058004;NM_005028;NM_019855;NM_032833;NM_018425;NM_001101669;NM_033026;NM_006998;NM_175733;NM_000314;NM_144671;NM_206929;NM_014016;NM_005184;NM_005536;NM_004929;NM_002220;NM_001010860;NM_001099952;NM_002649;NM_003629;NM_130766;NM_181523;NM_0…	K00923+K02677+K04959+K00901+K02649+K01106+K05859+K01099+K01110+K05858+K00920+K00888+K02183+K13711+K01109+K01092+K00911+K04958+K00922+K00889+K00981+K05857+K00921+K00913+K05861+K00914+K04960+K03084+K00999+K05860+K01107+K10572
Inositol phosphate metabolism	187	188	0.00448347	0.701663	ko00562	NM_016524;NM_005539;NM_002661;NM_014937;NM_170754;NM_004573;NM_007099;NM_003559;NM_002650;NM_058004;NM_005028;NM_032833;NM_018425;NM_001101669;NM_033026;NM_001111036;NM_000314;NM_144671;NM_206929;NM_014016;NM_005536;NM_001111035;NM_002220;NM_002649;NM_024866;NM_001099;NM_130766;NM_003558;NM_138780;NM_001131064;NM_000932;NM_001144878;NM_001135642;NM_032726;NM_199259;NM_003895;NM_001159287;NM_15228…	K00923+K01106+K05859+K01099+K01110+K05858+K01078+K00920+K00888+K13711+K01109+K01092+K00911+K00922+K00469+K00889+K05857+K01803+K00921+K00913+K13712+K05861+K00914+K03103+K03084+K00999+K05860+K00328+K01858+K00140+K01107+K10572
Type II diabetes mellitus	169	170	0.00849331	0.848931	ko04930	NM_002115;NM_001080440;NM_198382;NM_001129842;NM_000207;NM_014308;NM_004815;NM_207419;NM_201589;NM_005027;NM_001014442;NM_001010908;NM_001129833;NM_198386;NM_002649;NM_003629;NM_001128839;NM_181523;NM_002740;NM_001007537;NM_001128840;NM_181504;NM_178540;NM_020351;NM_003749;NM_198593;NM_000720;NM_016573;NM_006254;NM_199460;NM_198385;NM_033500;NM_080867;NM_017901;NM_001039936;NM_138957;NM_005202;NM…	K00844+K07296+K04854+K04850+K04526+K02649+K07595+K00922+K04851+K06069+K07187+K06068+K04697+K04849+K04344+K04852+K04371+K12406+K12407+K04440+K05004+K07191+K00873+K07209+K04696+K07203+K03156+K04527+K04695+K05032+K04694+K07594+K07593
Amphetamine addiction	242	245	0.0118653	0.848931	ko05031	NM_001011666;NM_016524;NM_194323;NM_001129842;NM_001130982;NM_000834;NM_005252;NM_002732;NM_182948;NM_017899;NM_172128;NM_001129833;NM_019855;NM_015981;NM_033026;NM_006998;NM_175733;NM_004603;NM_001221;NM_005184;NM_004929;NM_003053;NM_007327;NM_001134408;NM_001008709;NM_001128839;NM_004381;NM_001077489;NM_002708;NM_001130987;NM_172078;NM_172127;NM_001128840;NM_007236;NM_145231;NM_001135691;NM_020…	K09047+K02677+K04850+K05210+K04379+K04345+K06268+K04515+K02183+K04560+K08155+K05208+K05209+K06269+K04851+K09049+K04632+K05200+K00501+K09048+K05197+K05870+K05869+K04348+K05199+K04374+K05211+K01593+K04448+K11411+K08045+K00274+K05198+K04144+K05036+K05214+K06067+K05213+K05212+K09029+K04450
Drug metabolism - other enzymes	100	100	0.017894	0.848931	ko00983	NM_000181;NR_024010;NM_003258;NM_001160301;NM_001072;NM_033453;NR_027386;NM_001143685;NM_001266;NM_021027;NM_001953;NM_020200;NM_019078;NM_000379;NR_003504;NM_001135954;NR_003675;NM_000015;NM_001035521;NM_000766;NM_001075;NR_024054;NM_198061;NM_003869;NM_007120;NR_003660;NM_016327;NM_001160179;NM_181493;NR_024448;NM_019076;NM_000662;NM_001074;NM_001160175;NM_001105677;NM_001113756;NM_000765;NM_17…	K01195+K00699+K00857+K00207+K01519+K01044+K00758+K00760+K00106+K00876+K00622+K07411+K03927+K01431+K07424+K01489+K00757+K00088+K01464+K00569+K13421+K01951
Steroid hormone biosynthesis	90	90	0.0267777	0.848931	ko00140	NR_024010;NM_031226;NM_001072;NM_000498;NM_000103;NM_021027;NM_001353;NM_019078;NM_000104;NM_000348;NM_025228;NM_016371;NM_024592;NM_005420;NM_001026213;NM_001075;NM_000499;NM_007120;NM_198708;NM_000754;NM_019076;NM_000780;NM_001145309;NM_014234;NM_001074;NM_001105677;NM_000765;NM_007310;NM_000196;NM_205862;NM_000777;NM_000781;NR_027916;NM_003739;NM_053039;NM_198533;NM_057095;NM_198705;NM_000413;…	K00699+K07434+K07433+K00497+K00089+K00212+K04119+K00037+K00092+K05295+K07410+K12344+K00071+K13373+K12345+K01016+K07408+K00545+K00489+K13370+K07424+K00498+K00251+K00044+K00070+K12343+K01015+K10251+K13369+K00513+K13368+K01131+K07430+K00512+K10207
Glutamatergic synapse	283	288	0.0277069	0.848931	ko04724	NM_016524;NM_002223;NM_194323;NM_001161728;NM_001129842;NM_001130063;NM_001130982;NM_000834;NM_012202;NM_014969;NM_004573;NM_001161727;NM_002088;NM_002732;NM_013267;NM_182948;NM_017899;NM_031286;NM_030821;NM_001129833;NM_033026;NM_005274;NM_175733;NM_006841;NM_001017998;NM_152905;NM_002070;NM_031498;NM_007327;NM_001099952;NM_001134408;NM_032562;NM_018018;NM_001128839;NM_053064;NM_001077489;NM_005…	K02677+K04959+K01047+K04850+K04605+K05210+K04540+K04539+K05858+K05205+K04345+K01425+K06268+K04542+K13576+K04545+K04630+K04549+K05208+K04958+K05209+K04851+K07826+K04632+K00910+K04544+K05614+K05202+K05200+K04964+K08042+K01915+K04344+K04371+K08047+K08046+K12302+K05203+K05197+K05201+K04546+K08041+K04634+K07825+K04348+K05199+K04960+K05211+K04537+K05612+K04541+K01115+K04604+K05617+K08045+K04548+K11828+…
Osteoclast differentiation	347	354	0.0295257	0.848931	ko04380	NM_006863;NM_003215;NM_001129778;NM_014308;NM_004815;NM_015677;NM_002661;NM_005027;NM_004209;NM_002754;NM_004612;NM_001165412;NM_138356;NM_001002901;NM_005252;NM_003839;NM_017899;NM_016931;NM_173163;NM_013314;NM_130771;NM_012340;NM_006864;NM_003120;NM_005310;NM_133181;NM_138714;NM_002649;NM_001315;NM_006847;NM_003629;NM_015869;NM_006908;NM_001081639;NM_001040023;NM_021250;NM_153497;NM_181523;NM_1…	K06512+K07364+K04364+K02649+K08010+K05859+K04403+K04441+K04674+K02580+K06498+K04379+K05147+K06268+K08008+K04446+K07371+K09438+K05855+K00922+K08530+K04392+K06551+K04456+K08012+K04386+K07992+K12560+K06472+K13376+K04427+K06463+K03175+K04431+K05703+K04469+K08091+K07370+K04371+K04576+K04368+K04388+K05473+K03173+K11220+K07210+K08011+K05870+K05415+K11221+K08009+K05131+K04440+K09455+K04687+K05869+K05133+…
Insulin signaling pathway	375	383	0.0324504	0.848931	ko04910	NM_002115;NM_002733;NM_144705;NM_001163437;NM_001129778;NM_000207;NM_014308;NM_004815;NM_005539;NM_006242;NM_002880;NM_033215;NM_015677;NM_001162426;NM_005027;NM_170754;NM_001031835;NM_138356;NM_002732;NM_182948;NM_019855;NM_001164759;NM_006998;NM_024429;NM_001135553;NM_002862;NM_000921;NM_004182;NM_212472;NM_198834;NM_005184;NM_031898;NR_028581;NM_004985;NM_017425;NM_004929;NM_002649;NM_183001;N…	K00844+K07200+K04688+K07198+K04364+K04526+K02649+K01106+K07189+K04366+K07206+K00665+K07190+K04345+K02183+K04739+K04372+K00688+K13296+K04375+K11262+K01084+K07827+K00922+K06279+K03259+K06269+K04456+K05695+K06069+K04369+K06086+K07204+K07187+K04365+K02158+K04697+K00693+K07199+K04371+K07201+K07205+K00871+K03099+K04368+K06276+K04707+K12406+K07193+K07207+K02833+K12407+K04440+K05696+K07195+K04438+K01596+…
Microbial metabolism in diverse environments	399	408	0.0380435	0.848931	ko01120	NM_170771;NM_002115;NM_001003941;NM_001933;NM_021822;NR_002601;NM_000291;NM_014793;NR_003003;NM_018713;NM_002627;NM_007099;NM_024771;NM_013267;NM_001513;NM_001103176;NR_024108;NM_145699;NM_053013;NM_004280;NM_004900;NM_001002294;NM_001111036;NM_000187;NM_001166003;NM_032592;NM_000161;NM_013976;NM_199165;NM_000481;NM_018396;NM_001111035;NM_000382;NM_001605;NM_001135168;NM_138467;NM_001353;NM_18254…	K00128+K00844+K00164+K00658+K01500+K00485+K00927+K00599+K07508+K01885+K00850+K01078+K00680+K01425+K01800+K01647+K01689+K00451+K00814+K01495+K00252+K01939+K00605+K01872+K00129+K00100+K01477+K00365+K00344+K00106+K07127+K00876+K00615+K01835+K01679+K01623+K01091+K00030+K01755+K00622+K01895+K01014+K01953+K00387+K00016+K00948+K01803+K00963+K00813+K00121+K00002+K01915+K00161+K01783+K01810+K00851+K01847+…
RNA transport	270	275	0.0380995	0.848931	ko03013	NR_024273;NM_001113361;NM_003624;NM_003753;NM_201612;NM_007320;NM_007362;NM_001098497;NM_001412;NM_005839;NM_032263;NM_194259;NM_001007269;NM_032025;NM_183353;NM_153356;NM_018201;NM_001009183;NM_148894;NM_007178;NM_001145860;NM_001130678;NM_001080491;NR_015440;NM_001042480;NM_207351;NM_001037333;NM_003678;NM_182588;NM_001039619;NM_014608;NM_001033028;NM_000344;NM_014857;NR_002830;NM_017856;NM_001…	K14004+K13136+K12172+K03251+K09291+K12883+K03236+K13171+K03254+K10577+K13135+K03253+K13126+K13130+K03243+K13137+K01164+K03259+K03260+K05749+K13174+K02516+K13129+K12875+K03754+K13151+K12160+K03262+K03539+K03246+K03258+K03252+K03247+K07205+K12876+K12878+K13114+K03257+K13025+K03680+K00784+K03248+K05019+K12881+K12879+K03245+K03237+K07936+K12880+K03537+K03231+K12877+K13176+K12812+K12882+K03345+K03241+…
Wnt signaling pathway	422	432	0.0445505	0.848931	ko04310	NM_016524;NM_194323;NM_020908;NM_170679;NM_201612;NM_001130982;NM_001146284;NM_001018057;NM_198859;NM_033119;NM_004573;NM_001320;NM_002732;NM_007005;NM_032714;NM_182948;NM_017899;NM_003939;NM_018360;NM_134258;NM_005892;NM_172128;NM_001329;NM_173163;NM_004380;NM_015981;NM_033026;NM_020920;NM_175733;NM_012340;NM_001012329;NM_033131;NM_001221;NM_203474;NM_032368;NM_003202;NM_003392;NM_138496;NM_1387…	K02677+K04497+K03094+K04514+K04491+K02165+K04511+K03213+K05858+K03115+K04345+K04512+K06268+K03362+K04508+K04515+K04496+K04446+K04498+K04494+K04493+K00312+K00181+K02620+K00444+K04506+K11584+K04392+K08957+K02105+K03068+K08960+K03456+K00714+K04427+K10152+K01397+K04510+K04451+K01357+K04492+K03097+K00182+K04490+K00572+K04468+K02353+K02376+K03344+K07861+K04500+K03096+K03069+K04440+K04377+K01558+K04504+…
Notch signaling pathway	120	121	0.0458908	0.848931	ko04330	NM_020908;NM_001146103;NM_007005;NM_001329;NM_004380;NM_001005744;NM_203486;NM_003183;NM_032445;NM_203458;NM_001005745;NM_001429;NM_002226;NM_021078;NM_017617;NM_001040168;NM_031301;NM_024408;NM_198969;NM_001102594;NM_022802;NM_005349;NM_001003722;NM_015396;NM_001409;NM_001144761;NM_002087;NM_003884;NM_139072;NM_004422;NM_014931;NM_001077628;NM_182684;NM_014757;NM_001037954;NM_004416;NM_002405;NM…	K04497+K06058+K04496+K04498+K06057+K06051+K06059+K02599+K06052+K06062+K05948+K06172+K06053+K06063+K02353+K06061+K04505+K06171+K06170+K06065+K04522+K06066+K06055+K06067+K06056+K06054
MAPK signaling pathway - yeast	76	76	0.0470694	0.848931	ko04011	NM_016524;NM_194323;NM_201612;NM_001130982;NM_002754;NM_033026;NM_175733;NM_001315;NM_001130987;NM_002969;NM_020939;NM_139034;NM_002751;NM_002738;NM_138957;NM_003180;NM_001080534;NM_001135806;NM_002576;NM_032298;NM_006377;NM_001128620;NM_004802;NM_001130984;NM_002739;NM_153634;NM_001039802;NM_002745;NM_152723;NM_014989;NM_001130983;NM_006708;NM_001130986;NM_001080421;NM_001039374;NM_153635;NM_005…	K02677+K09291+K04441+K04464+K04371+K04409+K04393+K01759+K07972+K03781
Neurotrophin signaling pathway	449	460	0.0475831	0.848931	ko04722	NM_207123;NM_201222;NM_001129778;NM_014308;NM_004815;NM_005157;NM_002880;NM_173477;NM_015677;NM_002661;NM_001143805;NM_016123;NM_005027;NM_001099921;NM_020319;NM_002754;NM_001381;NM_001012331;NM_177456;NM_001165412;NM_001135699;NM_138356;NM_001098800;NM_005367;NM_006986;NM_005361;NM_022149;NM_172128;NM_019855;NM_021619;NM_015981;NM_001159560;NM_002362;NM_006998;NM_170731;NM_144994;NM_001221;NM_00…	K09593+K12464+K04364+K02649+K06619+K04366+K12460+K05859+K04355+K04733+K04441+K12461+K03176+K02580+K06630+K04515+K02183+K12463+K12465+K12459+K04360+K07827+K08888+K00922+K06279+K04392+K04456+K10148+K04369+K02583+K04464+K04421+K04445+K07187+K12462+K03175+K04431+K06068+K04365+K02158+K04356+K04371+K04451+K03099+K04731+K12457+K04368+K07193+K02159+K04732+K12388+K02833+K04373+K04440+K09408+K05101+K05872+…
ErbB signaling pathway	292	298	0.0489791	0.848931	ko04012	NM_016524;NM_207123;NM_194323;NM_144705;NM_001129778;NM_014521;NM_014308;NM_004815;NM_001130982;NM_001004720;NM_005157;NM_002880;NM_015677;NM_002661;NM_005027;NM_138356;NM_177990;NR_027053;NM_172128;NM_015981;NM_033026;NM_175733;NM_004182;NM_001160002;NM_001221;NM_078467;NM_031898;NM_004985;NM_001657;NM_002577;NM_002649;NM_183001;NM_003629;NM_003029;NM_203349;NM_001136001;NM_001945;NM_006191;NM_1…	K02677+K09593+K04688+K04364+K05704+K02649+K07365+K06619+K04366+K05859+K05736+K04410+K04515+K04375+K05455+K06625+K07827+K09782+K00922+K06279+K08887+K08523+K05084+K04456+K05085+K04369+K05456+K05734+K04431+K04365+K02158+K04371+K07205+K05083+K04409+K03099+K04368+K05735+K04707+K04357+K02833+K04440+K05733+K08774+K04377+K05458+K06624+K04361+K04438+K04430+K04448+K05457+K03083+K07203+K07828+K11224+K05725+…
Tryptophan metabolism	75	75	0.0490039	0.848931	ko00380	NM_170771;NM_001003941;NM_006774;NM_013976;NM_000382;NM_152436;NM_001032998;NR_026921;NM_000104;NM_005651;NR_027083;NM_000499;NM_018427;NM_018292;NM_000690;NM_001010982;NM_001002030;NR_027435;NM_001031806;NM_174912;NM_001143997;NM_001091;NM_004043;NM_003679;NM_001159;NM_003937;NM_001008661;NM_002164;NM_000761;NM_001082971;NM_005327;NM_005891;NM_001139510;NM_000159;NM_001122671;NM_001122672;NM_138…	K00128+K00164+K00562+K00252+K00543+K01556+K07515+K07410+K00453+K01432+K07408+K01426+K01692+K11182+K00486+K00157+K00816+K00463+K07409+K01593+K00022+K00626+K03392+K00669+K00274+K00502+K07514+K03334+K00825+K07511+K03781+K00149+K00452
Cholinergic synapse	289	295	0.0523686	0.848931	ko04725	NM_001011666;NM_016524;NM_002223;NM_194323;NM_001129842;NM_014308;NM_004815;NM_001130982;NM_012202;NM_014969;NM_005027;NM_004573;NM_005252;NM_002732;NM_182948;NM_172128;NM_001129833;NM_000743;NM_015981;NM_033026;NM_005274;NM_175733;NM_001017998;NM_152905;NM_001221;NM_000739;NM_002070;NM_031498;NM_004985;NM_000665;NM_001099952;NM_002649;NM_003629;NM_001128839;NM_053064;NM_181523;NM_181690;NM_00100…	K09047+K02677+K04959+K04850+K02649+K04540+K04539+K05858+K04379+K04345+K04515+K04805+K04542+K04545+K04130+K04630+K04549+K07827+K01049+K04958+K00922+K04851+K07826+K04456+K04857+K04544+K04447+K05007+K04930+K05703+K08042+K04849+K04344+K04371+K08047+K09048+K08046+K04927+K04368+K04929+K05870+K02833+K04546+K00623+K08041+K05869+K04634+K07825+K04374+K04996+K04132+K04960+K04809+K04537+K04541+K02161+K05000+…
Tyrosine metabolism	111	112	0.0618752	0.848931	ko00350	NM_014793;NM_175721;NM_024771;NM_001513;NM_000672;NM_000187;NM_000481;NM_018396;NM_001135168;NM_138467;NM_182543;NM_006373;NM_002686;NM_000668;NM_175722;NM_001001521;NM_002080;NM_000671;NM_016309;NM_000695;NM_006066;NM_145871;NM_199292;NM_153326;NM_012293;NM_002415;NM_000754;NM_032756;NM_015529;NM_000550;NM_020927;NM_001922;NM_001145309;NM_001158;NM_002079;NM_145870;NM_058179;NM_001164711;NM_0073…	K00599+K00431+K00680+K01800+K13952+K00451+K00605+K00129+K00344+K00553+K13951+K00963+K00813+K00121+K00002+K00501+K07253+K00545+K00457+K00503+K00506+K01827+K00276+K00831+K00157+K01555+K01593+K00924+K00815+K00274+K03334+K00505+K00650+K13980
Spliceosome	341	349	0.0653779	0.848931	ko03040	NM_078480;NM_017892;NM_016299;NM_001145641;NM_004698;NM_016505;NM_001040006;NM_019610;NM_001358;NR_002944;NM_001080512;NM_007362;NM_014969;NM_005710;NM_018296;NM_018034;NM_207170;NM_001005409;NM_020428;NM_001145056;NM_032864;NM_020162;NM_152905;NM_016047;NR_003558;NM_012321;NM_153265;NM_006758;NM_001079559;NM_001145076;NM_003017;NM_004175;NM_003092;NM_153201;NR_026921;NM_005146;NM_016132;NM_00116…	K12838+K12821+K03283+K12893+K12843+K12818+K12824+K12885+K12820+K12741+K12889+K12883+K12857+K12865+K11092+K12662+K12868+K12825+K12819+K12849+K12833+K12866+K12623+K10599+K12836+K12888+K12892+K11088+K11094+K12826+K11984+K12887+K12860+K12859+K12832+K12875+K12884+K12854+K12855+K12861+K12837+K12864+K12817+K12890+K12862+K12624+K12828+K12900+K11097+K12816+K12891+K12813+K12835+K06063+K12876+K11096+K12815+…
Other types of O-glycan biosynthesis	109	110	0.0660849	0.848931	ko00514	NM_058186;NM_181673;NM_007171;NR_024010;NM_006581;NM_006279;NM_001077365;NM_001072;NM_194318;NM_173216;NM_020431;NR_004858;NM_016174;NM_021027;NM_001079669;NM_019078;NM_001548;NM_002033;NM_001142351;NM_174967;NM_174971;NM_032528;NM_003032;NM_001075;NM_006923;NM_001040168;NM_006531;NM_174970;NM_001145418;NM_007120;NM_001080393;NM_004854;NM_017739;NM_001142352;NM_019076;NM_001074;NM_174966;NR_02426…	K09666+K09667+K00728+K00699+K03663+K00781+K13675+K00778+K03691+K11703+K07632+K00779+K05948+K13676+K09674+K13667+K09661+K13646+K07968+K07967+K07966+K07635
Epithelial cell signaling in Helicobacter pylori infection	144	146	0.0698504	0.848931	ko05120	NM_014521;NM_002661;NM_017640;NM_002754;NM_002350;NM_001165412;NM_004691;NM_006092;NM_001017971;NM_001130925;NM_002090;NM_145230;NM_001696;NM_001315;NM_006053;NM_006908;NM_001039366;NM_001945;NM_015994;NM_001110;NM_198483;NM_003183;NM_002969;NM_016946;NM_175610;NM_002751;NM_001039362;NM_001100592;NM_002576;NM_015396;NM_182539;NM_130841;NR_002712;NM_001128620;NM_001692;NM_001111097;NM_001511;NM_00…	K05704+K05859+K08727+K04441+K05854+K02580+K02146+K03662+K06786+K05505+K02153+K02150+K02154+K04392+K08523+K02149+K06704+K05050+K06059+K06089+K05701+K02148+K04409+K02147+K05728+K07210+K03661+K04440+K02155+K10030+K02187+K04393+K04361+K02145+K08114+K04430+K04448+K05099+K06785+K07209+K04735+K02152+K02144+K05737+K04467+K07293+K04175+K02151+K04734+K06735+K04466+K12499
Staphylococcus aureus infection	178	181	0.0708909	0.848931	ko05150	NM_001164721;NM_001031849;NR_029392;NM_001002901;NM_018296;NM_002000;NM_005752;NR_001435;NM_020056;NM_001003806;NM_002118;NM_001736;NM_000223;NM_201442;NM_002119;NM_080617;NM_001002273;NM_021983;NM_002113;NM_201563;NM_019016;NM_133274;NM_002125;NM_001127596;NR_026647;NM_019111;NM_000422;NM_032738;NM_001164722;NM_001166136;NM_133279;NM_001001991;NM_001127593;NM_182511;NM_000509;NM_000242;NM_001710…	K04279+K03992+K07604+K06498+K03994+K06513+K03991+K06752+K10785+K04010+K01331+K03987+K12560+K06472+K04004+K06463+K01330+K03988+K03986+K03905+K01335+K05718+K01315+K03993+K01334+K06496+K04173+K01333+K06490+K04172+K03990+K03989+K06464+K06461+K01332+K07596+K05443+K06544+K04009
Pentose and glucuronate interconversions	65	65	0.073301	0.848931	ko00040	NM_170771;NM_000181;NR_024010;NM_001072;NR_027386;NM_016286;NM_021027;NM_000382;NM_019078;NR_003504;NM_001048172;NR_003675;NM_001048174;NM_001001521;NM_001075;NR_024054;NM_199229;NM_007120;NR_003660;NM_015974;NM_000690;NR_024448;NM_019076;NM_006916;NM_001031806;NM_018291;NM_001074;NM_001105677;NM_014475;NM_205862;NM_053039;NM_001144767;NM_001113411;NM_001628;NM_012222;NM_001048171;NR_026586;NM_00…	K00128+K01195+K00699+K03331+K03575+K00963+K01783+K13247+K00875+K00078+K00011+K00854+K00012
Butanoate metabolism	105	106	0.075331	0.848931	ko00650	NM_016524;NM_014049;NM_019036;NR_023316;NM_138567;NM_175733;NM_001353;NR_026921;NM_170740;NM_080626;NM_203314;NM_001135865;NM_017888;NM_001105069;NM_001001521;NR_002555;NM_005390;NM_003180;NM_001135806;NM_012203;NM_032298;NM_024884;NM_013445;NR_024035;NM_000818;NM_145168;NM_052956;NM_001002030;NM_001127448;NM_002225;NM_202000;NM_005518;NM_181519;NM_000436;NM_003739;NM_177963;NM_000191;NM_016373;N…	K00253+K00257+K01640+K01896+K00100+K07515+K00139+K01907+K00019+K00963+K00161+K00058+K00109+K01580+K01692+K13524+K01641+K01027+K00248+K00022+K00626+K07514+K00759+K07511+K00162
Tight junction	678	698	0.0796584	0.848931	ko04530	NM_001142614;NM_016524;NM_194323;NM_006686;NM_001100176;NM_003625;NM_014521;NM_174881;NM_052997;NM_001130982;NM_133265;NM_001114974;NM_020399;NM_017650;NM_170754;NM_015559;NM_001320;NM_003660;NM_001001346;NR_002929;NM_018704;NM_001002026;NM_001009811;NM_018360;NM_001305;NM_020890;NM_001111018;NM_181077;NM_018477;NM_019619;NM_014644;NM_001142286;NM_021195;NM_001130925;NM_033026;NM_001033555;NM_205…	K06115+K05699+K02677+K05692+K10352+K05705+K05704+K06090+K06104+K06092+K06095+K01110+K06101+K03115+K06087+K06106+K04237+K06786+K05702+K04630+K07827+K06091+K05691+K12755+K12757+K10351+K05629+K04456+K12754+K06110+K06069+K02105+K04354+K06102+K03456+K06089+K06088+K06107+K06103+K05631+K04424+K06068+K05701+K06099+K06112+K03097+K06114+K06093+K02833+K06098+K06105+K06094+K04393+K06096+K04513+K12758+K06785+…
GABAergic synapse	206	210	0.0803406	0.848931	ko04727	NM_016524;NM_194323;NM_001129842;NM_014521;NM_001130982;NM_012202;NM_014969;NR_028324;NM_002732;NM_013267;NM_182948;NM_001129833;NM_033026;NM_005274;NM_175733;NM_006841;NM_001017998;NM_152905;NM_002070;NM_031412;NM_031498;NM_018018;NM_001128839;NM_053064;NM_003042;NM_000069;NM_001130987;NM_033258;NR_026800;NM_001128840;NM_020939;NM_021903;NM_177977;NM_000720;NM_020546;NM_014211;NM_053054;NM_19946…	K02677+K04850+K05704+K04540+K04539+K05185+K04345+K01425+K04542+K13576+K04545+K04630+K08341+K04549+K04851+K07826+K05034+K04857+K04544+K04615+K04647+K08042+K05189+K01915+K05175+K04849+K04344+K08047+K08046+K05181+K01580+K13524+K04546+K08041+K07825+K04537+K04541+K05000+K05184+K05039+K08045+K04548+K04547+K06027+K04538+K04543+K04853+K08044+K04347+K08043+K08049+K05190+K05192+K04534+K05186+K08048+K04536
Chemokine signaling pathway	475	488	0.0843534	0.848931	ko04062	NM_016524;NM_173176;NM_194323;NM_002986;NM_001129778;NM_014521;NM_203291;NM_001838;NM_014308;NM_201612;NM_004815;NM_001130982;NM_002880;NM_015677;NM_012202;NM_014969;NM_005027;NM_012454;NM_004573;NM_002350;NM_001165412;NM_178328;NM_138356;NM_002732;NM_182948;NM_014567;NM_018360;NM_019619;NM_024712;NM_182764;NM_033026;NM_005274;NM_175733;NM_001123396;NM_001017998;NM_152905;NM_005308;NM_002070;NM_0…	K02677+K05871+K05509+K04364+K05704+K08893+K04182+K02649+K04514+K04366+K04540+K04539+K05731+K05858+K05854+K02580+K04178+K04345+K05726+K04237+K12366+K04542+K04177+K04545+K08291+K04630+K04549+K07827+K05505+K07363+K05730+K05760+K12964+K00922+K06279+K04392+K07826+K04456+K05050+K00910+K06069+K04544+K04181+K05514+K04447+K04439+K04183+K10031+K12365+K05511+K05510+K04692+K08042+K05512+K06068+K04365+K04185+…
Non-small cell lung cancer	170	173	0.0871765	0.848931	ko05223	NM_016524;NM_194323;NM_001129778;NM_014308;NM_004815;NM_001130982;NM_002880;NM_015677;NM_002661;NM_005027;NM_007182;NM_138356;NM_033026;NM_175733;NM_004985;NM_182663;NM_002649;NM_003629;NM_181523;NM_181690;NM_001130987;NM_004091;NM_001949;NR_002144;NM_181504;NM_020939;NM_016573;NM_001145306;NM_173598;NM_032989;NM_002738;NM_000321;NM_001039936;NM_138957;NM_003180;NM_001126113;NM_004448;NM_00108053…	K02677+K04364+K02649+K04366+K05859+K09850+K07827+K08015+K00922+K04456+K09389+K06620+K04369+K02091+K04365+K02158+K06618+K04371+K04451+K05083+K06621+K04411+K03099+K04368+K06276+K08524+K04357+K02833+K09408+K08774+K04361+K01522+K07828+K08526+K08525+K08528+K04399+K04503+K02089+K08845
Lysine degradation	133	135	0.0954738	0.848931	ko00310	NM_170771;NM_016483;NM_001003941;NM_001933;NM_006818;NM_015559;NM_000935;NM_001166226;NM_133331;NM_024031;NM_016174;NM_018318;NM_013976;NM_014712;NM_000382;NR_026921;NM_017769;NM_005547;NM_181842;NM_024757;NM_007331;NM_015048;NM_021827;NM_016001;NM_170606;NM_173341;NM_019028;NM_003173;NR_024022;NM_014679;NM_153694;NM_017984;NM_018489;NM_133335;NM_032335;NM_032811;NM_017778;NM_005933;NM_182481;NM_…	K00128+K11421+K00164+K00658+K06101+K13645+K11423+K11424+K09187+K11703+K00252+K11422+K07515+K09186+K09188+K11420+K11419+K11433+K11425+K01692+K00473+K11431+K11429+K00022+K00626+K13646+K11428+K09189+K00290+K00291+K00292+K07514+K00825+K07511+K00471+K00149+K00306+K00474+K11427
Biosynthesis of secondary metabolites	1869	1934	0.095806	0.848931	ko01110	NM_170771;NM_018283;NM_002115;NM_001079840;NM_182626;NM_016524;NM_001025389;NM_001145191;NR_023386;NR_024490;NR_026052;NM_017773;NM_013334;NM_017684;NR_024049;NM_181864;NM_138571;NM_006918;NR_026699;NM_001003941;NM_001030060;NM_178812;NM_144682;NM_015621;NM_031939;NM_001933;NM_001164539;NM_001009909;NM_017554;NM_145343;NM_001031727;NM_019008;NM_014049;NM_001161368;NM_019036;NM_080911;NM_152392;NM…	K00128+K00939+K00844+K00253+K01490+K00966+K00591+K01068+K00227+K00865+K00164+K00658+K00257+K01640+K03648+K00927+K11188+K01597+K01756+K05350+K07508+K09699+K01885+K00850+K12373+K01647+K05917+K01689+K01081+K09478+K08080+K01092+K00326+K00605+K01183+K10258+K01900+K00100+K00760+K07515+K00344+K00106+K01062+K00615+K00287+K00236+K00213+K01835+K03217+K00025+K00940+K03575+K01679+K01623+K03783+K11517+K01091+…
Retrograde endocannabinoid signaling	228	233	0.100017	0.848931	ko04723	NM_016524;NM_002223;NM_194323;NM_001129842;NM_001130982;NM_012202;NM_014969;NM_002754;NM_004573;NR_028324;NM_002732;NM_182948;NM_001129833;NM_033026;NM_005274;NM_175733;NM_001017998;NM_152905;NM_002070;NM_031498;NM_001099952;NM_001315;NM_001128839;NM_053064;NM_000069;NM_001130987;NM_001160226;NM_033258;NR_026800;NM_002969;NM_000932;NM_001128840;NM_020939;NM_001077244;NM_020676;NM_000720;NM_020546…	K02677+K04959+K04850+K04540+K04539+K04441+K05858+K05185+K04345+K04542+K04545+K04630+K04549+K04958+K04851+K07826+K04857+K04277+K04544+K05200+K13700+K08042+K05189+K05175+K04849+K04344+K04371+K08047+K08046+K12302+K13806+K05181+K05197+K04440+K04546+K08041+K04634+K07825+K05199+K04960+K13985+K04537+K04541+K05000+K05184+K04604+K08045+K04548+K04999+K04547+K04538+K05198+K04543+K04853+K04997+K08044+K01054+…
African trypanosomiasis	96	97	0.100776	0.848931	ko05143	NM_016524;NM_194323;NR_028036;NM_001130982;NM_004573;NM_033026;NM_175733;NM_001130987;NM_000932;NM_020939;NM_002187;NM_002738;NM_003180;NM_001080534;NM_000043;NM_001135806;NM_032298;NM_006377;NM_000517;NM_015192;NM_002468;NM_004802;NM_001130984;NM_000619;NM_001105206;NM_002739;NM_153634;NM_002072;NM_002164;NM_014467;NM_014989;NM_001130983;NM_152871;NM_001562;NM_002162;NM_001130986;NM_000600;NM_00…	K02677+K04390+K05858+K05425+K13822+K04729+K04687+K06241+K04634+K00463+K06494+K05482+K06490+K05405+K06527+K04234+K13823+K03156+K10161+K08757+K05406+K05443+K04389+K01392
Melanogenesis	257	263	0.10358	0.848931	ko04916	NM_016524;NM_194323;NM_001130982;NM_002880;NM_001146284;NM_004573;NM_002732;NM_182948;NM_172128;NM_019855;NM_004380;NM_015981;NM_033026;NM_006998;NM_175733;NM_033131;NM_001221;NM_002070;NM_005184;NM_003202;NM_004985;NM_003392;NM_001035256;NM_004929;NM_001122659;NM_001077489;NM_001130987;NM_172078;NM_001098209;NM_000932;NM_172127;NR_002144;NM_145231;NM_003393;NM_020939;NM_001429;NM_138705;NM_03146…	K02677+K04366+K04491+K05858+K04345+K04515+K02183+K04498+K00312+K04630+K02620+K07827+K00444+K05228+K04198+K04632+K02105+K04369+K00714+K08042+K04371+K08047+K09048+K08046+K01357+K04492+K05091+K04368+K00182+K05227+K00506+K04490+K00572+K02353+K05870+K01827+K02376+K02833+K09455+K08041+K01558+K04634+K02329+K02235+K08045+K01064+K02432+K03083+K00445+K07828+K02375+K01384+K02842+K05461+K08044+K08043+K00505+…
RIG-I-like receptor signaling pathway	130	132	0.103808	0.848931	ko04622	NM_001356;NM_004849;NM_017831;NM_002754;NM_001165412;NM_001136157;NM_002173;NM_001315;NM_001080125;NM_024013;NM_022461;NM_198282;NM_002969;NM_145726;NM_145332;NM_017523;NM_002187;NM_002171;NM_002751;NM_003804;NM_021138;NM_001008212;NM_000605;NM_002176;NM_033358;NM_139068;NM_024618;NM_139046;NM_000584;NM_016023;NM_033355;NM_145803;NM_020152;NM_002503;NM_004620;NM_001228;NM_003300;NM_014726;NM_1334…	K11594+K08339+K12170+K04441+K02580+K12655+K05414+K04398+K12651+K12654+K03174+K04427+K03175+K05425+K02861+K03173+K07210+K05415+K04440+K12653+K10030+K02581+K12652+K12650+K12648+K05440+K04416+K10652+K07209+K08601+K12656+K04735+K12647+K09578+K05441+K03156+K05406+K12646+K04467+K05410+K12159+K04400+K03171+K07211+K09447+K00863+K04734+K12671+K05411+K02373+K12649+K08336+K05442
Base excision repair	94	95	0.107429	0.848931	ko03410	NM_016828;NM_080911;NM_003296;NM_001142408;NM_002128;NM_016821;NR_028270;NM_013274;NM_003925;NM_001130009;NM_138345;NM_001142417;NM_080648;NM_004990;NM_001048172;NM_001048174;NM_017443;NM_016820;NM_138395;NM_002528;NM_016819;NM_014622;NM_198315;NM_016827;NM_001127218;NR_029192;NM_001143821;NM_018200;NM_005485;NM_002218;NM_016826;NM_024608;NM_001003931;NM_013319;NM_004111;NM_002692;NM_145043;NM_18…	K03660+K03648+K02330+K10802+K04802+K03512+K10801+K04799+K10798+K10771+K01874+K03575+K02326+K10773+K02328+K10803+K10747+K10567+K02548+K02325+K10568+K02327+K02324+K04077+K10776+K03649+K03652+K03504+K10569+K10772+K03506+K00567+K03505+K00012+K10800
Glycerolipid metabolism	128	130	0.109722	0.848931	ko00561	NM_170771;NM_032717;NR_001275;NR_026699;NM_001004431;NM_176895;NR_026701;NM_033214;NM_001010860;NM_000382;NM_001080480;NM_018361;NR_026575;NR_027024;NM_006229;NM_178176;NM_032741;NM_203391;NM_000167;NR_026702;NM_207299;NM_006066;NM_006412;NM_177526;NM_001145717;NM_153326;NM_173515;NM_001002257;NM_001010939;NM_001010861;NM_032483;NM_152879;NM_014839;NM_001347;NM_000690;NM_004190;NM_014927;NM_00103…	K00128+K13506+K12298+K00865+K00901+K01080+K00864+K13517+K13523+K13513+K01046+K11160+K13509+K00002+K13534+K01191+K00011+K01189+K00629+K11155+K01054+K01059+K00149+K00863+K09881
GnRH signaling pathway	312	320	0.113402	0.848931	ko04912	NM_016524;NM_002223;NM_173176;NM_194323;NM_001161728;NM_001129842;NM_001129778;NM_014521;NM_001130982;NM_002880;NM_015677;NM_002754;NM_004573;NM_001018080;NM_138356;NM_001161727;NM_002732;NM_182948;NM_031286;NM_030821;NM_172128;NM_001129833;NM_019855;NM_015981;NM_033026;NM_006998;NM_004530;NM_175733;NM_004182;NM_001221;NM_005184;NM_004985;NM_004929;NM_001099952;NM_001315;NM_032562;NM_001128839;NM…	K02677+K04959+K05871+K01047+K04850+K04364+K05704+K04366+K04441+K05858+K05250+K04345+K04515+K02183+K01398+K04375+K07827+K04958+K04851+K04632+K08523+K04857+K08521+K04369+K04464+K05252+K04421+K04420+K04431+K08042+K06068+K04428+K04371+K08047+K08046+K03099+K04368+K02833+K04440+K08041+K04280+K04432+K04634+K04374+K04393+K04361+K04960+K04416+K04430+K04448+K04433+K01115+K08045+K04635+K07828+K07763+K04853+…
One carbon pool by folate	54	54	0.114127	0.848931	ko00670	NM_001126123;NM_000481;NM_176815;NR_027752;NM_022764;NM_001002002;NM_000791;NM_006877;NM_001001521;NM_001002001;NM_004044;NM_005412;NM_004169;NM_012190;NM_001159380;NR_027490;NM_001164711;NM_001136006;NM_000254;NM_001144978;NM_173467;NM_001136005;NM_001159379;NM_001034173;NM_006441;NM_000819;NR_024443;NM_006657;NM_016576;NM_001159377;NM_206965;NM_001165031;NM_001164712;NM_005956;NM_001071;NR_0274…	K00560+K00605+K00287+K00289+K01934+K00364+K00963+K00602+K00600+K11787+K00548+K13403+K00645+K13402+K13990+K00943+K00288+K00763+K06980+K00297+K00604
Long-term potentiation	252	258	0.114581	0.848931	ko04720	NM_016524;NM_002223;NM_194323;NM_001129842;NM_001130982;NM_002880;NM_000834;NM_004573;NM_002732;NM_182948;NM_017899;NM_172128;NM_001129833;NM_019855;NM_004380;NM_015981;NM_033026;NM_006998;NM_175733;NM_001221;NM_005184;NM_017607;NM_004985;NM_001143886;NM_004929;NM_007327;NM_001099952;NM_001134408;NM_080834;NM_001008709;NM_002708;NM_001130987;NM_172078;NM_002480;NM_000932;NM_172127;NM_007236;NR_00…	K02677+K04959+K04850+K04366+K05210+K05858+K04345+K06268+K04515+K02183+K04498+K06270+K07827+K05208+K04958+K05209+K08014+K06269+K04369+K04365+K08050+K04371+K04368+K05197+K02833+K04373+K07836+K08041+K05869+K04634+K04348+K04374+K04960+K05211+K04604+K07828+K05198+K04353+K05212+K08845+K08048
Dilated cardiomyopathy	539	555	0.115874	0.848931	ko05414	NM_001145160;NM_001129842;NM_006686;NM_001100176;NM_004393;NM_145815;NM_003625;NM_000364;NM_052997;NM_033262;NM_006790;NM_183360;NM_001111285;NM_003660;NM_172364;NR_002929;NM_018704;NM_002732;NM_182948;NM_001009811;NM_170665;NM_018360;NM_020890;NM_181077;NM_133379;NM_018477;NM_001129833;NM_014644;NM_001142286;NM_205864;NM_002204;NM_032263;NR_003149;NM_201596;NM_031898;NM_001112800;NM_004011;NM_02…	K10375+K04850+K05692+K10352+K06265+K04871+K12045+K05849+K12567+K10366+K05459+K04861+K04345+K05853+K06482+K04863+K04141+K10373+K10351+K04851+K04867+K09290+K04632+K04857+K12565+K04860+K04862+K04859+K06483+K13376+K06525+K05865+K08042+K06586+K06480+K12314+K08047+K06476+K08046+K05637+K06485+K12641+K06583+K04864+K08041+K13377+K06589+K06481+K12563+K04866+K04858+K07610+K06590+K10374+K04962+K05719+K12569+…
Starch and sucrose metabolism	126	128	0.115936	0.848931	ko00500	NM_002115;NM_000181;NR_024010;NM_001072;NM_001128432;NM_000341;NM_025076;NM_002862;NR_003715;NR_028581;NR_027386;NM_003465;NM_021027;NM_000158;NM_019078;NR_003504;NM_007180;NM_002863;NM_021965;NM_005015;NM_001048172;NM_001025199;NR_003675;NM_001024944;NM_000028;NM_001048174;NM_001001521;NR_028582;NM_001075;NM_033500;NM_001041;NR_027763;NR_024054;NM_020648;NM_007120;NR_003660;NR_024448;NM_020973;N…	K00844+K01195+K00699+K05350+K01187+K08678+K00688+K12047+K01178+K01084+K01183+K00700+K01194+K01835+K03217+K03575+K01755+K01196+K00963+K01203+K00693+K01810+K01176+K12407+K01513+K01191+K12316+K01869+K12317+K11809+K00012
RNA degradation	190	194	0.116626	0.848931	ko03018	NM_013354;NM_016042;NM_198920;NM_000520;NM_053013;NM_144571;NM_152905;NM_018239;NM_183353;NM_012321;NM_020158;NM_005752;NM_014149;NM_016046;NM_016586;NM_001145933;NM_025160;NM_016001;NM_001142444;NM_032632;NM_001044385;NM_003818;NM_173797;NM_016588;NM_001122842;NM_000521;NM_001134477;NM_145861;NM_030979;NM_144567;NM_001127460;NM_001139499;NM_001135654;NM_017491;NM_182592;NM_001024947;NM_177966;NM…	K12581+K03681+K12584+K12373+K01689+K12603+K12602+K13126+K12623+K12590+K12589+K07573+K00962+K00615+K12615+K00970+K00981+K12616+K12587+K01148+K12571+K12624+K12607+K12597+K12622+K12606+K12618+K12610+K12585+K12613+K12611+K12621+K12572+K04077+K12627+K12617+K12605+K12593+K11600+K12580+K01908+K12591+K12619+K12599+K12598+K12600+K10643+K12604+K03514+K00868+K03678+K12586+K12614+K04043+K03679+K12620+K12592+…
Aminobenzoate degradation	51	51	0.12877	0.912166	ko00627	NM_018713;NM_007099;NM_024771;NM_004280;NM_001111036;NM_001111035;NM_001099;NM_001135954;NM_001131064;NM_001035521;NM_152282;NM_016361;NM_001040649;NM_004300;NM_018292;NM_001002030;NM_174912;NM_001037172;NR_003501;NM_001610;NM_033068;NM_006208;NM_001127501;NM_022158;NM_001111034;NM_199347;NM_001139510;NM_031313;NM_017859;NM_000478;NM_031432;NM_001083614;NM_198996;NM_170678;NM_001134194;NR_024080;…	K01885+K01078+K00680+K00876+K01426+K01692+K01113+K01077+K00924+K01066+K01512+K01101
Endocytosis	640	660	0.131322	0.912166	ko04144	NM_139008;NM_004504;NM_015277;NM_001135191;NM_016299;NM_014521;NM_024923;NM_001531;NM_024513;NM_001002261;NM_015677;NM_006463;NM_001025205;NM_001077268;NM_005904;NM_170754;NM_003930;NM_006292;NM_004612;NM_001012331;NM_006106;NM_182643;NM_002768;NM_020145;NM_003559;NM_031429;NM_021021;NM_001166226;NM_001663;NM_181426;NM_005028;NM_198212;NM_021575;NM_019619;NM_001005336;NM_001166276;NM_005308;NM_00…	K06751+K12486+K13305+K12488+K03283+K05704+K12495+K12482+K04679+K11247+K11866+K11826+K12182+K04677+K09526+K12490+K12183+K04674+K03176+K04678+K05632+K12197+K11248+K00920+K13649+K12196+K12478+K07941+K12958+K11827+K04237+K01528+K08291+K10591+K12479+K12489+K12474+K04141+K12471+K04143+K12485+K12472+K12473+K05084+K12470+K00889+K11981+K05050+K05085+K00910+K06069+K05095+K11824+K12491+K04705+K10054+K13376+…
Glyoxylate and dicarboxylate metabolism	50	50	0.134056	0.912166	ko00630	NR_026699;NM_001103176;NM_000161;NR_026701;NM_015284;NM_005917;NM_017545;NM_001042371;NR_026702;NM_001001521;NR_027083;NM_002065;NM_001033044;NM_016527;NM_000255;NM_012203;NM_032601;NM_001010982;NM_005412;NM_004169;NM_004077;NM_173467;NM_001005783;NM_002197;NM_005891;NR_026700;NM_145262;NM_000532;NM_005918;NM_004136;NM_001164478;NM_000019;NM_001098;NM_001024071;NM_001752;NM_031207;NM_001024024;NM…	K00865+K01647+K01495+K01816+K00025+K11517+K01091+K00963+K01432+K01915+K01847+K00015+K00049+K05606+K00600+K00645+K01681+K00626+K01966+K00026+K03781+K01965+K02437+K00830
Hypertrophic cardiomyopathy (HCM)	524	540	0.142312	0.932566	ko05410	NM_002733;NM_001163437;NM_001145160;NM_001129842;NM_006686;NM_001100176;NM_004393;NM_145815;NM_003625;NM_000364;NM_052997;NM_033262;NM_006790;NM_183360;NM_001111285;NM_003660;NM_172364;NR_002929;NM_018704;NM_001009811;NM_170665;NM_018360;NM_020890;NM_181077;NM_133379;NM_018477;NM_001129833;NM_014644;NM_001142286;NM_205864;NM_024429;NM_002204;NM_032263;NR_003149;NM_201596;NM_031898;NM_001112800;NM…	K07200+K07198+K10375+K04850+K05692+K10352+K06265+K04871+K12045+K05849+K12567+K10366+K05459+K04861+K05853+K06482+K04863+K10373+K10351+K04851+K04867+K09290+K04857+K12565+K04860+K04862+K04859+K06483+K13376+K06525+K05865+K06586+K06480+K07199+K12314+K01283+K06476+K05637+K06485+K12641+K06583+K04864+K13377+K06589+K06481+K12563+K04866+K04858+K07610+K06590+K10374+K05405+K04962+K05719+K12569+K12044+K06493+…
Hepatitis C	270	277	0.143013	0.932566	ko05160	NM_001129778;NM_014308;NM_004815;NM_002880;NM_015677;NM_004356;NM_005027;NM_002754;NM_001165412;NM_138356;NM_001001346;NM_001002026;NM_001305;NM_005505;NM_021195;NM_078467;NM_002173;NM_004985;NM_002649;NM_001315;NM_002759;NM_003629;NM_005602;NM_017522;NM_012131;NM_006984;NM_181523;NM_181690;NM_001160100;NM_024013;NM_000389;NM_181677;NM_002969;NM_002716;NM_181504;NM_145726;NR_026578;NM_017523;NM_0…	K04364+K02649+K04366+K06508+K04441+K02580+K06087+K13885+K06625+K05414+K07827+K00922+K08860+K12473+K04456+K04354+K03456+K03174+K06088+K03175+K04692+K04365+K02158+K02861+K04371+K04451+K07294+K03099+K03173+K08524+K11220+K04706+K07210+K05415+K11221+K04357+K02833+K08536+K05131+K04440+K10030+K05401+K12077+K04361+K05130+K12648+K06698+K03237+K07209+K04735+K11217+K04696+K03083+K03156+K07828+K04693+K03158+…
TGF-beta signaling pathway	207	212	0.155287	0.974489	ko04350	NR_026580;NM_144705;NM_006487;NM_170679;NM_201612;NM_001002261;NM_005904;NM_004612;NM_006106;NM_018360;NM_004380;NM_001920;NM_015513;NM_021070;NM_031898;NM_002895;NM_001003688;NM_003361;NM_001042545;NM_003248;NR_027654;NM_001008389;NM_001165035;NM_001166266;NM_001718;NM_013409;NM_018055;NM_002716;NM_003238;NM_001164266;NM_181809;NM_001429;NM_005903;NM_018058;NM_181353;NM_138363;NM_153214;NM_00114…	K04683+K04688+K08023+K03094+K04514+K04679+K04677+K04674+K04678+K04498+K04660+K04681+K04676+K04659+K04663+K04661+K04666+K03456+K13376+K04680+K04657+K04371+K13578+K13596+K04388+K04672+K04684+K04500+K04687+K04377+K04668+K04667+K13377+K04685+K04664+K04682+K04513+K04686+K04658+K04665+K04671+K13568+K03156+K04662+K03347+K04670+K04675+K03868+K04673+K04382+K13375+K04501
Synaptic vesicle cycle	114	116	0.160198	0.974489	ko04721	NM_003825;NM_001025205;NM_004691;NM_021575;NM_001005336;NM_004603;NM_014232;NM_145230;NM_003053;NM_001696;NM_006053;NM_001136127;NM_001039366;NM_012062;NM_015994;NM_014203;NM_001135691;NM_004945;NR_027001;NM_017901;NM_003055;NM_020309;NM_001039362;NM_001100592;NM_001835;NM_130841;NM_001692;NM_052831;NM_130834;NM_001130020;NM_054020;NM_012463;NM_000718;NM_001143819;NM_001142324;NM_004859;NM_004408…	K08508+K11826+K02146+K11827+K01528+K04560+K13504+K02153+K08155+K02150+K02154+K02149+K11824+K04849+K04344+K12302+K02148+K04646+K02147+K03661+K02155+K04645+K04644+K08486+K02145+K11825+K07882+K02152+K02144+K06027+K02151
Cocaine addiction	114	116	0.160198	0.974489	ko05030	NM_001011666;NM_001130063;NM_000834;NM_001143805;NM_001165412;NM_002732;NM_182948;NM_003885;NM_170731;NM_002070;NM_003053;NM_007327;NM_001134408;NM_003834;NM_004381;NM_001077489;NM_001135691;NM_000832;NM_001143816;NM_001136153;NM_001143807;NM_199292;NM_006368;NM_003055;NM_016592;NM_052831;NM_182899;NM_002924;NM_170733;NM_134442;NM_001142324;NM_001077490;NM_002730;NM_005044;NM_130898;NM_001142325;…	K09047+K04605+K05210+K04355+K02580+K04345+K11716+K04630+K08155+K05208+K05209+K13765+K09049+K04632+K00501+K09048+K05870+K04374+K05211+K01593+K04448+K02090+K04735+K08045+K11828+K00274+K05198+K04144+K05036+K05214+K04145+K05213+K05212+K09029+K04450
Glycolysis / Gluconeogenesis	143	146	0.169026	0.974489	ko00010	NM_170771;NM_002115;NM_014364;NM_000291;NM_002627;NR_024108;NM_053013;NM_000672;NR_028581;NM_000481;NM_000382;NM_001135168;NM_138733;NM_006373;NM_001044385;NM_021965;NM_005165;NM_001024944;NM_018677;NM_000668;NM_001040697;NM_145861;NM_001159287;NM_001001521;NR_028582;NM_002080;NM_000671;NM_000695;NM_006066;NM_033500;NM_153326;NM_005390;NM_020648;NM_199186;NM_001029891;NM_000690;NM_001724;NM_02092…	K00128+K00844+K10705+K00927+K00850+K01689+K13952+K01084+K00605+K00129+K00344+K01835+K01623+K01755+K01895+K13951+K00016+K01803+K00963+K00813+K00121+K00002+K00161+K01810+K01837+K01834+K12406+K12407+K08074+K01596+K00873+K03841+K01785+K00382+K00759+K00149+K00134+K13980+K00627+K00162
B cell receptor signaling pathway	289	297	0.16957	0.974489	ko04662	NM_006863;NM_016524;NM_194323;NM_014550;NM_001129778;NM_017935;NM_014308;NM_004815;NM_001130982;NM_002880;NM_015677;NM_004356;NM_002661;NM_005027;NM_002350;NM_001165412;NM_138356;NM_005252;NM_017899;NM_173163;NM_033026;NM_013314;NM_130771;NM_175733;NM_012340;NM_006864;NM_004985;NM_005310;NM_001134398;NM_138714;NM_002649;NM_006847;NM_003629;NM_006908;NM_001081639;NM_021250;NM_181523;NM_181690;NM_0…	K06512+K02677+K07367+K04364+K12230+K02649+K04366+K06508+K05859+K05854+K02580+K04379+K06268+K04446+K07371+K07827+K05855+K05730+K00922+K04392+K04456+K04369+K12560+K04012+K12362+K07370+K04371+K05697+K03099+K04368+K06566+K07210+K06507+K07861+K02833+K05872+K12229+K04348+K02581+K03084+K04448+K07209+K04735+K07368+K06506+K03083+K07828+K06504+K04467+K06467+K04734+K07369+K07860+K06465
Maturity onset diabetes of the young	44	44	0.170652	0.974489	ko04950	NM_000207;NM_201589;NM_000415;NM_020999;NM_178850;NM_000545;NM_002500;NM_001080488;NM_004852;NM_001165255;NM_175914;NM_001165923;NM_004498;NM_181871;NM_002729;NM_000162;NM_024567;NM_004497;NM_004133;NM_000280;NM_001042376;NM_001604;NM_153675;NM_033507;NM_001030003;NM_021784;NM_205860;NM_178849;NM_177455;NM_001127612;NM_003822;NM_000298;NM_006168;NM_001030004;NM_005515;NM_000209;NM_000340;NM_00619…	K04526+K07595+K08039+K08028+K07292+K08036+K08033+K08026+K08025+K08034+K12406+K08024+K12407+K08038+K08037+K08031+K08035+K08027+K08040+K08030+K07594+K07593+K08032+K06054+K08029
Phototransduction	111	113	0.173331	0.974489	ko04744	NM_001040624;NM_005459;NM_004727;NM_019855;NM_006998;NM_000087;NM_001040630;NM_005184;NM_001040627;NM_004929;NM_003834;NM_145231;NM_002903;NM_000541;NM_138705;NM_031468;NM_144499;NM_001297;NM_001040629;NM_001042625;NM_145200;NM_000539;NM_005272;NM_014286;NM_002149;NM_001034914;NM_031205;NM_000180;NM_001040628;NM_173193;NM_173194;NM_001033677;NM_002924;NM_014592;NM_001145292;NM_033429;NM_000283;NM…	K13764+K08328+K13749+K02183+K04948+K13765+K04439+K04631+K04952+K04250+K12321+K13756+K13759+K04548+K00909+K08718+K04536
Circadian rhythm - mammal	43	43	0.177656	0.974489	ko04710	NM_170679;NM_003939;NM_134262;NM_001127457;NM_001894;NM_021724;NM_012300;NM_001136003;NM_021117;NM_016831;NM_006914;NM_001001523;NM_030762;NM_173493;NM_005060;NR_002790;NM_001178;NM_006930;NM_001030273;NM_020830;NM_134261;NM_001083961;NM_004075;NM_033637;NM_002616;NM_001030272;NM_033645;NM_173636;NM_003592;NM_004898;NM_139062;NM_033644;NM_134260;NM_014248;NM_001136263;NM_002518;NM_001893;NM_01215…	K03094+K03362+K08532+K02295+K08960+K03728+K08534+K02633+K08533+K03730+K02223+K02296+K03347+K08959+K03868+K09026+K10269+K03729
Vascular smooth muscle contraction	586	605	0.181898	0.974489	ko04270	NM_016524;NM_002223;NM_194323;NM_001161728;NM_001129842;NM_001100176;NM_003625;NM_052997;NM_201612;NM_033302;NM_001130982;NM_002880;NM_001615;NM_001042664;NM_004573;NM_003660;NM_001161727;NM_000856;NM_018704;NM_002732;NM_182948;NM_001009811;NM_018360;NM_020890;NM_031286;NM_001013253;NM_030821;NM_181077;NM_001129833;NM_019855;NM_006572;NM_014644;NM_001142286;NM_198681;NM_033026;NM_006998;NM_205864…	K02677+K04959+K01047+K04850+K10352+K04514+K04135+K04366+K12315+K12331+K05858+K12318+K04345+K12327+K02183+K04639+K06270+K04166+K08449+K00907+K04958+K07376+K12330+K06269+K12755+K04851+K04632+K04857+K04369+K12319+K07532+K08042+K06068+K04365+K04371+K04939+K08047+K08046+K04936+K04368+K04227+K04938+K12328+K12337+K12751+K12324+K04137+K08041+K04634+K12329+K04960+K04513+K07425+K04266+K08448+K04346+K08045+…
Phenylalanine metabolism	42	42	0.184947	0.974489	ko00360	NM_004905;NM_080661;NM_001135168;NM_000277;NM_002080;NM_000695;NM_002415;NM_032756;NM_201648;NM_018292;NM_001002030;NM_001158;NM_174912;NM_002079;NM_144589;NM_005838;NM_001161473;NM_001082971;NM_001031615;NM_001010904;NM_001139510;NM_000353;NM_000240;NM_000790;NM_000691;NR_002773;NM_021176;NM_000898;NM_001030010;NM_002150;NM_001135167;NM_152899;NM_003734;NM_001031854;NM_018479;NM_009590;NM_152413…	K11188+K00628+K00129+K00500+K00813+K07253+K00457+K01426+K01692+K00276+K00588+K01593+K00815+K00274+K03334+K01904
Steroid biosynthesis	42	42	0.184947	0.974489	ko00100	NR_001275;NM_006918;NM_000786;NM_001360;NM_000785;NM_016371;NM_014762;NM_194442;NM_005866;NM_001128915;NM_145168;NM_001163817;NM_138809;NM_003101;NM_001017369;NM_032385;NM_000235;NM_001145436;NM_006579;NM_001146152;NM_015922;NM_001102469;NM_001127605;NM_147157;NM_144590;NM_006745;NM_001145437;NM_024514;NM_001024956;NM_001128215;NM_001129765;NM_032565;NR_003086;NM_000782;NM_001001665;NM_003273;NM_…	K12298+K00227+K05917+K00213+K07438+K13373+K09828+K00222+K09829+K07436+K07748+K01061+K00637+K07750+K01052+K01852+K01824+K07419
Serotonergic synapse	310	319	0.190219	0.974489	ko04726	NM_016524;NM_002223;NM_194323;NM_001161728;NM_001129842;NM_001130982;NM_002880;NM_012202;NM_201414;NM_001136129;NM_014969;NM_004090;NM_004573;NM_001161727;NM_002732;NR_002710;NM_182948;NM_000771;NM_031286;NM_030821;NM_001129833;NM_033026;NM_005274;NM_175733;NM_024025;NM_001017998;NM_152905;NM_002070;NM_031498;NM_004985;NR_002570;NM_003053;NM_001099952;NM_080834;NM_032562;NM_001128839;NM_053064;NM…	K02677+K04959+K01047+K04850+K04366+K04540+K04520+K04539+K04459+K05858+K04345+K00458+K00460+K07413+K04542+K04545+K04630+K04549+K07827+K07414+K08155+K04958+K08014+K04851+K07826+K00461+K04632+K04857+K04544+K04892+K04819+K08021+K04964+K04365+K04849+K04344+K04371+K08022+K04153+K04368+K05181+K04162+K04157+K04160+K04163+K02833+K05037+K04546+K02187+K04634+K07825+K04960+K01593+K04537+K04541+K07428+K05000+…
Lysosome	280	288	0.196694	0.974489	ko04142	NM_001283;NM_000181;NM_001335;NM_145918;NM_001910;NM_006123;NM_001085382;NM_001039569;NM_003916;NM_001142604;NM_000520;NM_004691;NM_153281;NM_001017971;NM_013365;NM_014399;NM_001164675;NM_001134296;NM_004390;NM_001114173;NR_027386;NM_138386;NM_001007593;NM_022164;NM_001025239;NM_001911;NM_006053;NM_001142403;NM_004079;NR_003504;NM_004937;NM_058248;NM_012466;NM_004315;NM_001085428;NM_000203;NM_147…	K12394+K01195+K08569+K01365+K01375+K01382+K01136+K12382+K12395+K01074+K12373+K02146+K01197+K03662+K12404+K06497+K13444+K12398+K01366+K01275+K12350+K01363+K01319+K02154+K06546+K01368+K12386+K01158+K12348+K01134+K01217+K12392+K12389+K12381+K01186+K12309+K05642+K12387+K12400+K12402+K10532+K13289+K01369+K12305+K12385+K04646+K12307+K06528+K01565+K12388+K12347+K05656+K03661+K12399+K02155+K04645+K12403+…
Viral myocarditis	443	457	0.20135	0.974489	ko05416	NM_139008;NM_001079840;NM_006686;NM_001100176;NM_004393;NM_003625;NM_052997;NM_005157;NM_001531;NM_183360;NM_003660;NR_002929;NM_018704;NM_001009811;NM_018360;NM_020890;NR_002556;NM_181077;NM_018477;NM_014644;NM_001142286;NM_018947;NM_205864;NM_032263;NM_031898;NM_001114100;NM_004011;NM_024688;NM_018950;NM_152451;NR_001435;NM_001001925;NM_017830;NM_020056;NM_001003806;NM_006908;NM_020729;NR_02438…	K06751+K04006+K05692+K10352+K06265+K06619+K10366+K08738+K06752+K10785+K04392+K06788+K03260+K08887+K04398+K12565+K07818+K05703+K05413+K05637+K05718+K07861+K04726+K05412+K02187+K12563+K06490+K03161+K06464+K06278+K03160+K12566+K12564+K04399+K04503+K06470+K07860
Metabolic pathways	3614	3752	0.202151	0.974489	ko01100	NM_170771;NM_018283;NM_002115;NM_001079840;NM_182626;NM_016524;NM_033505;NM_001689;NM_000181;NM_001500;NM_001025389;NM_001145191;NM_001077691;NM_175040;NR_023386;NR_024490;NM_005176;NM_001161728;NM_198516;NM_003778;NM_032717;NR_026052;NM_017773;NR_001275;NM_013334;NM_017684;NM_005002;NR_024049;NM_138571;NM_021972;NM_033168;NR_026950;NM_001757;NR_024010;NM_006918;NM_001075098;NM_032121;NR_026699;N…
6;NM_024743;NR_024533;NM_001145399;NR_026757;NM_005943;NM_014721;NM_016066;NR_002557;NM_001002000;NM_001137604;NM_024753;NM_198316;NM_014182;NM_031463;NM_013230;NM_153260;NM_002083;NM_018706;NM_001414;NM_005957;NM_003706;NM_148174;NM_001976;NM_001166059;NM_032047;NM_182480;NM_001130700;NM_002296;NM_020422;NM_012099;NR_028435;NM_005423;NM_003774;NM_001024070;NR_002725;NM_001807;NM_001166252;NM_001…	K00128+K07249+K00939+K00844+K00253+K03008+K00923+K00993+K02128+K01195+K01711+K01490+K01875+K03846+K03374+K01047+K00710+K07969+K13506+K12298+K00966+K00591+K03953+K04718+K00719+K00314+K00079+K00081+K00084+K00699+K00227+K03637+K12669+K00865+K00901+K00164+K00560+K00894+K01883+K00797+K03006+K00658+K01136+K00857+K01106+K13242+K07634+K07633+K00716+K00257+K01640+K10705+K03663+K03648+K00927+K02318+K05859+…
Basal cell carcinoma	105	107	0.20237	0.974489	ko05217	NM_001146284;NM_033131;NM_003202;NM_003392;NM_001098209;NM_000264;NM_003393;NM_001146283;NM_012443;NM_001126113;NM_025216;NM_001166119;NM_173495;NM_001126117;NM_015396;NR_024047;NM_031283;NM_058238;NM_004422;NM_172242;NM_001164616;NM_003394;NM_058244;NM_001083603;NM_032425;NM_001126112;NM_001037954;NM_016087;NM_001126116;NM_000168;NM_001146286;NM_001904;NM_004185;NM_001126115;NM_017412;NM_004421;…	K04491+K00312+K02620+K00444+K02105+K06225+K00714+K06228+K04451+K01357+K04492+K00182+K04490+K00572+K02353+K02376+K06231+K01558+K06230+K02329+K02235+K06229+K11101+K06226+K01064+K02085+K02432+K03083+K00445+K04662+K02375+K01384+K02842+K11988+K04385+K03209+K02157+K00408+K02354
Retinol metabolism	105	107	0.20237	0.974489	ko00830	NM_170771;NR_024010;NM_001072;NM_000771;NM_000672;NM_021027;NR_023923;NM_019078;NM_001002254;NM_003708;NM_017429;NM_001136230;NM_021004;NM_000668;NM_000766;NM_004650;NM_000671;NM_001075;NM_000499;NM_003888;NM_007120;NM_017750;NM_001142270;NM_016245;NM_019076;NM_001074;NM_138969;NM_001105677;NM_005771;NM_000765;NM_205862;NM_000777;NM_000667;NM_032709;NM_053039;NM_000761;NR_023921;NM_057095;NM_0007…	K07249+K00699+K07413+K13952+K11147+K11156+K11154+K00515+K11151+K13951+K07411+K11157+K00121+K07408+K09516+K11149+K07424+K07409+K07425+K11153+K00678+K07412+K11152+K11146+K13369+K11158+K11155+K07437+K11150+K12665+K11148+K12664+K00061+K13980
Adipocytokine signaling pathway	191	196	0.212299	0.994662	ko04920	NM_001080440;NM_002733;NM_001163437;NM_207419;NM_001040202;NM_000230;NM_001014442;NM_001165412;NM_152246;NM_001010908;NM_001136052;NM_024429;NM_001127443;NM_198834;NR_028581;NM_001995;NM_001035256;NM_030924;NM_001003679;NM_024551;NM_181690;NM_001145137;NM_001007537;NM_004972;NM_178540;NM_004377;NM_020351;NM_152341;NM_003749;NM_198593;NR_028582;NM_139276;NM_198406;NM_006254;NM_005399;NM_005202;NM_…	K07296+K07200+K07198+K07297+K05424+K02580+K08765+K06259+K11262+K01084+K01897+K05228+K05062+K04456+K04447+K07187+K04692+K06068+K07199+K07359+K07294+K03173+K08524+K07210+K05231+K04440+K05872+K02581+K01596+K07191+K07209+K05232+K04735+K04696+K05141+K07203+K03156+K08526+K07299+K03158+K08525+K04467+K07202+K07298+K03171+K07293+K04734
Hedgehog signaling pathway	103	105	0.212915	0.994662	ko04340	NM_002732;NM_182948;NM_003939;NM_021044;NM_033131;NM_174902;NM_003392;NM_001892;NM_002048;NM_003105;NM_001718;NM_000264;NM_001894;NM_003393;NM_181809;NM_012300;NM_012443;NM_025216;NM_173495;NM_007129;NR_024047;NM_002087;NM_058238;NM_172242;NM_003394;NM_058244;NM_002730;NM_001083603;NM_032425;NM_005044;NM_183227;NM_016087;NM_000168;NM_004185;NM_024494;NM_016169;NM_003738;NM_001010978;NM_207518;NM_…	K04345+K03362+K11990+K00312+K06233+K00444+K08957+K06232+K04663+K06225+K08960+K00714+K06228+K01357+K06235+K00182+K00572+K06231+K06234+K01558+K06230+K06229+K11101+K06226+K08958+K01064+K03083+K00445+K04662+K01384+K08959+K11989+K11988+K03209+K00408
Amino sugar and nucleotide sugar metabolism	127	130	0.242698	1	ko00520	NM_002115;NM_001500;NM_013334;NM_000520;NM_005755;NM_025076;NR_027626;NM_016230;NM_003465;NM_002910;NM_021965;NM_005015;NM_001048172;NM_138381;NM_001025199;NM_003996;NM_198066;NM_001024944;NM_018677;NM_001048174;NM_000521;NM_175859;NM_001039847;NM_005476;NM_001001521;NM_033500;NM_005471;NM_005110;NM_016229;NM_020648;NM_002085;NM_003115;NM_207309;NM_201397;NM_004000;NM_001048212;NM_000403;NM_01868…	K00844+K01711+K00966+K12373+K05056+K08678+K08080+K00326+K01183+K01787+K01835+K03217+K03575+K00432+K00621+K01755+K01895+K01937+K12409+K00963+K02564+K00820+K01810+K00972+K01443+K01784+K00983+K12407+K01639+K00976+K01809+K01836+K03652+K00611+K01840+K00849+K01097+K05304+K00884+K00965+K05305+K00012+K02377
MAPK signaling pathway	767	794	0.247759	1	ko04010	NM_022114;NM_016524;NM_194323;NR_028036;NM_198382;NM_001161728;NM_001129842;NM_016299;NM_145815;NM_001129778;NM_203399;NM_001130982;NM_032552;NM_002880;NM_002135;NM_015677;NM_001143805;NM_004090;NM_020638;NM_004209;NM_002754;NM_004612;NM_005372;NM_001012331;NM_001165412;NM_138356;NM_172364;NM_005252;NM_001161727;NM_005247;NM_001146206;NM_002732;NM_182948;NM_001139501;NM_001040021;NM_017899;NR_027…	K04462+K02677+K04390+K04854+K01047+K04850+K03283+K04871+K04364+K04381+K04352+K04366+K04465+K04355+K04459+K04358+K04403+K04441+K04674+K04367+K03176+K02580+K04861+K04379+K12363+K04345+K04391+K06268+K04410+K04437+K04380+K04446+K08018+K04460+K04372+K04419+K04375+K12326+K04349+K04863+K04360+K07827+K04350+K04392+K04851+K04867+K04456+K04857+K04436+K05095+K04860+K04429+K04862+K04408+K04859+K04386+K05316+…
Glycosaminoglycan biosynthesis - heparan sulfate	34	34	0.255128	1	ko00534	NM_153456;NM_022569;NM_080605;NM_004807;NM_001134492;NM_207122;NM_012200;NM_012262;NM_001439;NM_022166;NM_001543;NM_003635;NM_147175;NM_000127;NM_054025;NM_015554;NM_001077188;NM_006043;NM_006042;NM_153612;NM_001033025;NM_014653;NM_015253;NM_005114;NM_022167;NM_001440;NM_080742;NM_018644;NM_000401;NM_004784;NM_007255;NM_032731;NM_004455;NM_006041	K08103+K02579+K00734+K02514+K02513+K02367+K10158+K02369+K00771+K02576+K02577+K08102+K02366+K00735+K01793+K07808+K07809+K08104+K01024+K02370+K10157+K02578+K00733+K02368
Ascorbate and aldarate metabolism	34	34	0.255128	1	ko00053	NM_170771;NR_024010;NM_001072;NM_021027;NM_000382;NM_024866;NM_019078;NM_001075;NM_007120;NM_000690;NM_019076;NM_001031806;NM_001074;NM_001105677;NM_205862;NM_053039;NM_001144767;NM_000463;NM_000692;NM_006798;NM_021139;NM_001182;NM_019093;NM_017584;NM_012088;NM_001076;NM_000696;NM_024743;NM_019075;NM_001073;NM_019077;NM_001077;NM_022568;NM_003359	K00128+K00699+K00469+K01057+K00149+K00012
Pancreatic cancer	181	186	0.255321	1	ko05212	NM_014308;NM_004815;NM_002632;NM_002880;NM_005027;NM_004612;NM_005402;NM_001165412;NM_182643;NM_052948;NM_004985;NM_002649;NM_003629;NM_006908;NM_002875;NM_181523;NM_181690;NM_001161616;NM_181720;NM_004091;NM_001949;NM_181504;NM_052851;NM_003238;NM_139276;NM_016573;NM_001145306;NM_173598;NM_032989;NM_004840;NM_000321;NM_001039936;NM_138957;NM_001126113;NM_004448;NM_058195;NM_006266;NM_001126117;N…	K02649+K05448+K04366+K04674+K07834+K02580+K08773+K07827+K00922+K04392+K04482+K04456+K08732+K09389+K06620+K13376+K04692+K02091+K04365+K02158+K05729+K06618+K04371+K04451+K05083+K06621+K04368+K04388+K11220+K07210+K04357+K07861+K04500+K04440+K08774+K13377+K05449+K04393+K04361+K07209+K04570+K01115+K04735+K11217+K04467+K04399+K13375+K04501+K04503+K02089+K08775+K08845+K07835+K07860
T cell receptor signaling pathway	288	297	0.264073	1	ko04660	NM_003215;NM_014550;NM_001129778;NM_014308;NM_004815;NM_001004720;NM_002880;NM_015677;NM_005027;NM_002754;NM_001165412;NM_138356;NM_005252;NM_177990;NM_004931;NM_021021;NM_017899;NR_027053;NM_173163;NM_001014989;NM_012340;NM_004985;NM_005310;NM_133181;NM_005739;NM_001134398;NM_002577;NM_138714;NM_002649;NM_001315;NM_003629;NM_001003806;NM_207519;NM_181523;NM_181690;NM_052819;NM_001136022;NM_02452…	K07364+K07367+K04364+K02649+K07365+K04366+K07366+K04441+K02580+K04379+K05736+K06459+K12076+K06268+K04410+K04446+K07362+K07827+K07360+K07363+K04350+K05730+K00922+K10785+K04456+K04369+K04427+K04415+K05734+K04431+K05703+K06068+K04371+K06458+K05697+K04409+K03099+K06538+K04368+K06451+K05735+K04707+K07210+K02833+K04440+K05733+K04687+K06453+K05872+K05428+K12077+K05430+K04348+K02581+K06478+K04393+K05427+…
Valine, leucine and isoleucine degradation	123	126	0.264573	1	ko00280	NM_170771;NM_016524;NM_014049;NM_019036;NM_138567;NM_014384;NR_003003;NM_001918;NM_001105545;NM_001609;NM_175733;NM_021144;NM_001128217;NM_000382;NR_026921;NM_181644;NM_152740;NM_014362;NM_020166;NM_001698;NM_003180;NM_138574;NM_000255;NM_001135806;NM_032298;NM_032601;NM_003501;NM_001098823;NM_000690;NM_001098821;NM_001142807;NR_028450;NM_001002030;NM_001127448;NM_001031806;NM_001101667;NM_002225…	K00128+K00253+K00257+K01640+K11538+K07508+K09699+K05607+K09478+K00020+K07515+K00232+K05605+K01968+K01847+K05606+K00166+K00826+K01692+K13524+K00157+K01641+K01027+K00033+K00248+K08683+K00022+K00626+K01966+K00167+K07513+K00382+K00249+K07514+K01969+K00140+K03334+K07511+K07509+K00149+K01965
Endometrial cancer	150	154	0.270776	1	ko05213	NM_001129778;NM_014308;NM_004815;NM_002880;NM_001146284;NM_015677;NM_005027;NM_170754;NM_138356;NM_004182;NM_000314;NM_003202;NM_004985;NM_004517;NM_013266;NM_002649;NM_003629;NM_181523;NM_181690;NM_004389;NM_001098209;NR_002144;NM_181504;NM_199259;NM_001164883;NM_001146283;NM_016573;NM_173598;NM_032989;NM_001039936;NM_138957;NM_001126113;NM_004448;NM_001166119;NM_005633;NM_001014795;NM_001126117…	K04364+K02649+K04366+K04491+K01110+K04375+K02620+K07827+K06272+K05691+K00922+K04456+K02105+K04369+K04365+K02158+K04371+K04451+K05083+K04492+K03099+K04368+K06276+K04490+K04357+K02833+K09408+K04377+K04361+K02085+K03083+K07828+K08734+K05689+K04399+K04385+K04503+K02157+K08845
Geraniol degradation	32	32	0.276489	1	ko00281	NM_016524;NM_014049;NM_019036;NM_138567;NM_175733;NM_003180;NM_001135806;NM_032298;NM_001002030;NM_002225;NM_181519;NM_177963;NM_000191;NM_000017;NM_001139510;NM_020783;NM_177402;NM_005639;NM_205848;NM_001135805;NM_004200;NM_031914;NM_152280;NM_198992;NM_018479;NM_001136504;NM_001166059;NM_001160329;NM_001042406;NM_031912;NM_001159508;NM_001160328	K00253+K00257+K01640+K01692+K00248
Glycosaminoglycan biosynthesis - chondroitin sulfate	32	32	0.276489	1	ko00532	NM_019886;NM_005715;NM_080605;NM_019015;NM_152889;NM_018641;NM_013352;NM_018413;NM_012200;NM_018590;NM_014918;NM_022166;NM_032160;NM_054025;NM_015892;NM_024536;NM_014653;NM_153370;NM_015253;NM_001080976;NM_022167;NM_018371;NM_080742;NM_018644;NM_130468;NM_175856;NM_178491;NM_007255;NM_032731;NM_004273;NM_001130518;NR_024040	K04743+K03193+K00734+K03419+K07779+K04742+K01794+K01017+K10158+K00746+K13499+K00771+K00735+K08106+K00747+K10157+K08105+K00733+K01020
Dopaminergic synapse	360	372	0.292027	1	ko04728	NM_001011666;NM_016524;NM_002223;NM_194323;NM_001129842;NM_001130982;NM_000834;NM_012202;NM_014969;NM_181897;NM_002754;NM_004573;NM_005252;NM_002732;NM_182948;NM_172128;NM_001129833;NM_019855;NM_001142339;NM_015981;NM_033026;NM_006998;NM_005274;NM_175733;NM_001017998;NM_152905;NM_001221;NM_002070;NM_005184;NM_031498;NM_004929;NM_003053;NM_001099952;NM_001134408;NM_178587;NM_001315;NM_001008709;NM…	K09047+K02677+K04959+K04850+K05210+K04540+K04539+K11583+K04441+K05858+K04379+K04345+K04515+K02183+K04633+K04542+K04545+K04630+K04549+K08155+K04958+K05209+K11584+K06269+K04851+K09049+K07826+K04632+K04456+K04544+K04354+K03456+K04439+K05200+K00501+K04849+K04344+K09048+K04146+K00545+K05197+K05870+K04833+K04440+K04546+K04147+K04634+K07825+K04348+K05199+K04374+K10396+K04960+K02223+K01593+K04537+K04541+…
Renal cell carcinoma	173	178	0.294012	1	ko05211	NM_207123;NM_022051;NM_001129778;NM_014308;NM_004815;NM_002632;NM_002880;NM_015677;NM_005027;NM_138356;NM_007108;NM_177990;NR_027053;NM_004380;NM_004985;NM_002577;NM_002649;NM_003629;NM_006908;NM_001430;NM_181523;NM_181690;NM_207013;NM_000143;NM_080732;NR_002144;NM_181504;NM_003238;NM_005884;NM_001429;NM_033016;NM_016573;NM_173598;NM_002607;NM_181054;NM_001039936;NM_138957;NR_027504;NM_033023;NM_…	K09593+K09592+K04364+K02649+K05448+K04366+K03873+K05736+K04410+K04498+K07827+K00922+K04392+K09095+K04456+K01679+K04369+K13376+K05734+K04359+K04365+K08268+K04371+K05460+K04409+K03099+K04368+K03870+K05735+K02833+K05733+K08774+K09594+K07836+K09097+K13377+K03871+K05449+K04393+K04438+K02678+K04448+K05099+K07828+K07299+K04353+K03868+K06277+K13375+K03872+K07293+K08845
Pentose phosphate pathway	60	61	0.30184	1	ko00030	NM_002627;NR_024108;NM_022128;NM_021144;NM_001128217;NM_001145933;NM_021965;NM_005165;NM_002766;NM_152740;NM_138574;NM_199229;NM_020648;NM_001001551;NM_015954;NM_002765;NM_006916;NM_000034;NM_175886;NM_012253;NM_033222;NM_144563;NM_002631;NM_000507;NM_002626;NM_001042351;NM_002764;NM_184041;NM_032142;NM_000175;NM_000402;NM_014728;NM_018290;NM_001039091;NM_002767;NM_000289;NM_000147;NM_016073;NM_0…	K00850+K00852+K00020+K00615+K01835+K01623+K00948+K01783+K01810+K00851+K01619+K01807+K00033+K03841+K00036+K01873+K01206+K00616+K01057+K13937
Dorso-ventral axis formation	88	90	0.307056	1	ko04320	NM_017821;NM_001129778;NM_015677;NM_138356;NM_003961;NM_014925;NM_004985;NM_001987;NM_032445;NM_203458;NM_003004;NM_017617;NM_020066;NM_024408;NM_182485;NM_138722;NM_024599;NM_138957;NM_001005498;NM_145270;NM_005633;NM_002755;NM_152990;NM_001409;NM_002087;NM_017700;NM_139072;NM_014238;NM_001128627;NM_004764;NM_201284;NM_001135924;NM_002745;NM_005239;NM_022450;NM_173689;NM_015158;NM_015361;NM_0324…	K02857+K04364+K02360+K07827+K03211+K02599+K02184+K02602+K04371+K03099+K04368+K02644+K02098+K02156+K04361+K02678
Glycine, serine and threonine metabolism	88	90	0.307056	1	ko00260	NM_018397;NR_026950;NM_021947;NR_026699;NM_001933;NR_026701;NM_000481;NM_014291;NM_001353;NM_006586;NR_026702;NM_000032;NM_001713;NM_000156;NM_007101;NM_001917;NR_001578;NM_199186;NM_012203;NM_001029891;NM_017990;NM_001724;NM_005412;NM_004169;NM_145168;NM_001158;NM_058179;NM_001164711;NM_173467;NM_000688;NM_001113475;NM_003739;NM_001902;NM_138924;NM_001037968;NM_031900;NM_017547;NM_016373;NM_0045…	K00108+K00314+K12235+K00865+K00658+K00605+K00639+K00100+K00552+K00643+K00544+K00542+K00273+K00060+K01837+K00049+K00058+K01834+K00600+K00276+K00831+K00645+K00286+K01758+K00827+K00315+K01079+K00382+K00274+K00613+K01752+K01697+K06980+K00306+K00830+K00281
RNA polymerase	88	90	0.307056	1	ko03020	NM_016524;NM_001143999;NM_001130982;NM_152613;NM_004658;NM_001722;NM_003169;NM_175733;NM_018082;NM_001002796;NM_001130978;NM_001018052;NM_138338;NM_001005785;NM_005034;NM_001130987;NM_006468;NM_002696;NM_016310;NM_001130979;NM_001135806;NM_032298;NM_001159644;NM_024717;NM_022490;NM_001130984;NM_032959;NM_032305;NM_001130976;NM_025004;NR_015401;NM_001130825;NM_001130983;NM_004805;NM_203290;NM_0011…	K03008+K03006+K03026+K03021+K03022+K03009+K03023+K03015+K03019+K03005+K03024+K03012+K03027+K03025+K03000+K03007+K03014+K03018+K03011+K03017+K02999+K03004+K03013+K03002+K03010+K03020+K03016
Mismatch repair	59	60	0.310545	1	ko03430	NM_000535;NR_027777;NM_000026;NM_181471;NR_028270;NM_000179;NM_002945;NR_003614;NM_001127218;NM_006027;NM_001143821;NM_002916;NR_003613;NR_027775;NM_181558;NR_003085;NM_002914;NM_173467;NM_001145176;NM_014305;NR_002217;NM_007370;NM_002156;NR_028058;NM_003121;NM_003143;NM_001163560;NM_013347;NM_002592;NM_001123378;NM_001130112;NR_028059;NR_022007;NM_001040108;NM_000249;NM_006591;NR_027776;NM_18157…	K10858+K01756+K10755+K04802+K08737+K07466+K02328+K10746+K10747+K10756+K00645+K02327+K01710+K04077+K03111+K10741+K10739+K08739+K08734+K03504+K04567+K08736+K03505+K10740+K00012+K08735+K10754
Fatty acid biosynthesis	29	29	0.311928	1	ko00061	NM_170754;NR_026937;NM_198834;NM_000161;NM_032865;NM_004104;NM_005412;NM_004169;NM_152773;NM_198839;NM_173467;NM_198836;NM_018324;NM_022748;NM_001145391;NM_022648;NM_198838;NM_001093;NM_001024071;NM_015319;NM_001024024;NM_024726;NM_148918;NM_198316;NM_001024070;NM_014507;NM_017897;NM_001039702;NM_198837	K00665+K09458+K11262+K01495+K00600+K00645+K01071
mTOR signaling pathway	142	146	0.314705	1	ko04150	NM_020360;NM_144705;NM_001163437;NM_000207;NM_014308;NM_004815;NM_002632;NM_001162426;NM_005027;NM_001111285;NM_031898;NM_001165969;NM_002649;NM_003565;NM_003629;NM_001130678;NM_181523;NM_181690;NM_001142610;NM_181504;NM_020761;NM_022170;NM_016573;NM_004846;NM_001003787;NM_173598;NM_000618;NM_181054;NM_001039936;NM_138957;NM_004095;NM_001080534;NM_006377;NM_053285;NM_019058;NM_003952;NM_031268;NM…	K08267+K04688+K07198+K04526+K02649+K05448+K07206+K05459+K08271+K00922+K08269+K03259+K04456+K07204+K03258+K04365+K08268+K04371+K07205+K08270+K06276+K07207+K04373+K05449+K07208+K08272+K08266+K07203+K02991+K07298
Acute myeloid leukemia	168	173	0.320124	1	ko05221	NM_144705;NM_001237;NM_001129778;NM_014308;NM_004815;NM_002880;NM_001146284;NM_015677;NM_005027;NM_001032999;NM_001165412;NM_138356;NM_003120;NM_031898;NM_003202;NM_004985;NM_002649;NM_003629;NM_001754;NM_018076;NM_181523;NM_181690;NM_033246;NR_002144;NM_181504;NM_033250;NM_004119;NM_001146283;NM_024877;NM_004364;NM_139276;NM_016573;NM_173598;NM_032989;NM_001039709;NM_001039936;NM_138957;NM_00409…	K04688+K06627+K04364+K02649+K04366+K04491+K10053+K02580+K09438+K02620+K07827+K00922+K08367+K10056+K04456+K10054+K04369+K05092+K09055+K04692+K04365+K02158+K04371+K07205+K04492+K03099+K05091+K04368+K04490+K07210+K02833+K04377+K04504+K08806+K04702+K07209+K04735+K10055+K08527+K07203+K07828+K11224+K04467+K11223+K04503+K08845
VEGF signaling pathway	273	282	0.324207	1	ko04370	NM_016524;NM_194323;NM_001161728;NM_021972;NM_014521;NM_014308;NM_004815;NM_001130982;NM_002632;NM_000603;NM_002880;NM_002661;NM_005027;NM_002754;NM_001161727;NM_001161443;NM_017899;NM_031286;NM_030821;NM_173163;NM_033026;NM_175733;NM_012340;NM_004985;NM_001450;NM_138714;NM_002649;NM_001315;NM_183001;NM_003629;NM_006908;NM_032562;NM_003029;NM_203349;NM_004811;NM_181523;NM_181690;NM_001159702;NM_0…	K02677+K01047+K04718+K05704+K02649+K05448+K13242+K04366+K05859+K04441+K08273+K06268+K04446+K07827+K05760+K00922+K06279+K04392+K04456+K04369+K04444+K02158+K04455+K04371+K04368+K07861+K02833+K05098+K04348+K04393+K07828+K05725+K04443+K04399+K11987+K07860
Streptomycin biosynthesis	28	28	0.324721	1	ko00521	NM_002115;NM_005536;NM_021965;NM_000270;NM_001144878;NM_001024944;NM_033500;NM_002065;NM_001033044;NM_025130;NM_000188;NM_001024943;NM_014305;NM_033496;NM_017813;NM_003143;NM_001144879;NM_033498;NM_018290;NM_033497;NM_016368;NM_000189;NM_014214;NM_001024946;NR_002836;NM_002633;NM_000048;NM_001033056	K00844+K01092+K01835+K03783+K01755+K01915+K01710+K03111+K01858
Cyanoamino acid metabolism	28	28	0.324721	1	ko00460	NM_001128432;NM_013430;NM_004121;NM_001099781;NR_003267;NM_001122890;NM_018292;NM_005412;NM_004169;NM_005265;NM_020973;NM_174912;NM_001032364;NM_173467;NM_178026;NM_006715;NM_199127;NM_020117;NM_178312;NM_015340;NM_178311;NM_001032365;NR_003503;NM_001099782;NM_207338;NM_148918;NM_014507;NM_153338	K05350+K00681+K01426+K00600+K00645+K01191+K01869
Renin-angiotensin system	28	28	0.324721	1	ko04614	NM_000902;NM_000537;NM_000686;NM_032049;NM_001911;NM_002377;NM_007287;NM_005575;NM_152830;NM_001127695;NM_001870;NM_000685;NM_021804;NM_000029;NM_007288;NM_000308;NM_001150;NM_001977;NM_009585;NM_003249;NM_001836;NM_004835;NM_020726;NM_031850;NM_007289;NM_000789;NM_175920;NM_020665	K01389+K01380+K04167+K04166+K01319+K04303+K01257+K01283+K13289+K08780+K09708+K09821+K11140+K11141+K01392+K01329+K01393
Purine metabolism	1692	1757	0.325962	1	ko00230	NM_018283;NM_001079840;NM_182626;NM_016524;NM_031294;NM_001025389;NM_001145191;NR_023386;NR_024490;NR_026052;NR_027766;NM_017773;NM_017684;NR_024049;NM_138571;NM_001111309;NM_001030060;NM_178812;NM_144682;NM_015621;NM_031939;NM_001143999;NM_001164539;NM_001009909;NM_001077196;NM_017554;NM_145343;NM_001031727;NM_019008;NM_001130982;NM_001161368;NM_001159773;NM_152392;NM_052941;NM_033426;NM_152586;…	K00939+K03008+K01768+K01490+K01529+K01120+K03006+K13298+K12304+K01756+K12318+K03026+K01530+K13762+K00942+K01081+K01519+K13296+K03021+K01939+K01510+K01872+K00760+K01477+K03022+K00365+K00106+K07127+K00962+K10808+K03009+K01835+K12320+K00940+K03783+K00364+K02685+K13761+K01509+K12319+K02326+K00948+K01587+K08042+K03023+K10807+K01488+K03015+K01511+K01769+K01518+K03019+K08047+K01783+K08046+K02328+K12305+…
Alanine, aspartate and glutamate metabolism	85	87	0.329246	1	ko00250	NM_000026;NM_013267;NM_153281;NM_170726;NM_032592;NM_000161;NM_199165;NM_014298;NM_001122634;NM_170740;NM_001127219;NM_001136265;NM_000049;NM_001024944;NM_012084;NM_183356;NM_003649;NM_001875;NM_153283;NM_020202;NM_002080;NM_080658;NM_004341;NM_005309;NM_002065;NM_001033044;NM_014905;NM_005110;NM_001122633;NM_001126;NM_013445;NM_000818;NM_001142466;NM_001127448;NM_001161504;NM_002079;NM_001128085…	K01756+K01425+K01197+K00294+K00814+K01495+K01939+K00767+K01948+K00139+K01437+K01755+K00261+K01953+K00272+K13566+K00813+K11540+K01915+K00820+K01580+K13524+K00764+K00827+K01940+K01206+K03334+K00854+K00830
Glycosphingolipid biosynthesis - ganglio series	27	27	0.338039	1	ko00604	NM_175040;NM_000520;NM_004733;NM_013305;NM_000521;NM_024506;NM_003896;NM_030965;NM_003033;NM_000404;NR_026933;NM_003034;NM_001478;NM_175039;NM_152996;NM_001042437;NM_001135602;NM_001080407;NM_032561;NM_006927;NM_003782;NM_173344;NM_001160011;NM_147192;NM_013443;NM_138342;NM_001079811	K03374+K12373+K03372+K03369+K12309+K03370+K03375+K00780+K03371+K00725+K03373+K03368+K00715+K03376
Circadian rhythm - fly	27	27	0.338039	1	ko04711	NM_022905;NM_001894;NM_182922;NR_027432;NM_016831;NM_014805;NM_024587;NR_027429;NM_173493;NR_002790;NM_001178;NM_001030273;NM_002093;NM_138812;NM_002616;NM_001030272;NM_001146156;NM_004898;NM_001039577;NR_028415;NR_024454;NM_002126;NM_152221;NR_027431;NR_027428;NM_022817;NR_027430	K09057+K08960+K02633+K02223+K02296+K03083
SNARE interactions in vesicular transport	55	56	0.347447	1	ko04130	NM_003825;NM_017919;NM_013980;NM_004603;NM_014232;NM_006555;NM_004871;NM_001012511;NM_144681;NM_016930;NM_199245;NM_053052;NM_001134773;NM_003081;NM_001980;NM_016526;NM_004604;NM_018467;NM_004892;NM_001134772;NM_003761;NM_013979;NM_003569;NM_052874;NM_001145149;NM_003763;NM_005638;NM_130811;NM_194356;NM_004853;NM_016830;NM_001007024;NM_006370;NM_001001850;NM_004782;NM_006634;NM_014231;NM_005868;N…	K08508+K08491+K08497+K04560+K13504+K08516+K08495+K08496+K08501+K08492+K08510+K08509+K08489+K08486+K08504+K13502+K08507+K08517+K08512+K08488+K08515+K08493+K08487+K08514+K08490+K08513+K08498+K13505
Long-term depression	187	193	0.360118	1	ko04730	NM_000756;NM_016524;NM_002223;NM_194323;NM_001161728;NM_001130982;NM_002880;NM_004573;NM_002350;NM_001111285;NM_001161727;NM_000856;NM_031286;NM_030821;NM_006572;NM_033026;NM_175733;NM_002070;NM_004985;NM_001099952;NM_080834;NM_032562;NM_001077489;NM_001130987;NM_001159323;NM_000932;NM_001130683;NR_002144;NM_002716;NM_020939;NR_003923;NM_022819;NM_001130684;NM_213600;NM_173598;NM_000618;NM_002738…	K05256+K02677+K04959+K01047+K04366+K05858+K05854+K05459+K12318+K04639+K04630+K07827+K04958+K07376+K04632+K04369+K03456+K12319+K04365+K04344+K04371+K04368+K04961+K05197+K02833+K04578+K04634+K05199+K04960+K04346+K04604+K04635+K07828+K05198+K08067+K05207+K04382+K04534+K13240+K05087+K08845+K04535
Glycosaminoglycan degradation	53	54	0.367171	1	ko00531	NM_000181;NM_006123;NM_000520;NM_153281;NR_027386;NR_003504;NM_000203;NR_003675;NM_000521;NM_024506;NM_153283;NM_152419;NR_024054;NM_000202;NM_021828;NR_003660;NM_001098540;NR_024448;NM_000199;NM_000404;NM_017947;NM_153285;NM_001142434;NM_000046;NM_003117;NM_017898;NM_001135602;NM_022746;NM_001080407;NM_032561;NM_153189;NM_012215;NM_003549;NM_003773;NR_027503;NM_001004356;NM_033159;NM_000512;NM_0…	K01195+K01136+K12373+K01197+K01217+K12309+K10532+K07965+K07964+K01565+K01205+K01135+K01132+K01137
Various types of N-glycan biosynthesis	53	54	0.367171	1	ko00513	NM_001077691;NM_032121;NM_001006941;NM_018172;NM_178234;NM_002951;NR_024253;NM_139280;NM_005787;NR_003494;NM_152563;NM_020379;NM_024544;NM_019109;NM_006765;NR_024252;NM_201598;NM_001344;NM_001136152;NM_005216;NM_152713;NM_001128150;NR_024250;NR_024534;NM_024105;NM_002950;NR_024254;NR_024248;NM_033087;NM_001099653;NM_021645;NM_201400;NR_024249;NM_016219;NR_024532;NM_001083537;NM_001004127;NM_02474…	K03846+K12669+K03845+K03842+K12667+K01230+K12668+K12670+K07151+K03847+K12666+K03843+K03844+K07441+K07432
Morphine addiction	209	216	0.380792	1	ko05032	NM_016524;NM_194323;NM_001111309;NM_001077196;NM_001130982;NM_012202;NM_014969;NR_028324;NM_000923;NM_001048230;NM_002732;NM_182948;NM_033026;NM_005274;NM_175733;NM_000921;NM_001017998;NM_152905;NM_005308;NM_002070;NM_031498;NM_001145281;NM_053064;NM_001077489;NM_005160;NM_001130987;NM_033258;NR_026800;NM_001008505;NM_002600;NM_020939;NM_021903;NM_000541;NM_001037341;NM_020546;NM_014211;NM_001037…	K02677+K01120+K13298+K04540+K04539+K05185+K04265+K04345+K04542+K13296+K04545+K08291+K04630+K04549+K04215+K07826+K04632+K00910+K04544+K04615+K04439+K08042+K05189+K05175+K04849+K04344+K08047+K08046+K05181+K04546+K08041+K07825+K04537+K04541+K05000+K05184+K08045+K04548+K04999+K13755+K04547+K04538+K04543+K04144+K04997+K08044+K04347+K08043+K08049+K05002+K05190+K05192+K04534+K05186+K08048+K04536
Collecting duct acid secretion	78	80	0.385506	1	ko04966	NM_004070;NM_001042497;NM_001145964;NM_004691;NM_005072;NM_001128829;NM_145230;NM_001696;NM_006053;NM_001039366;NM_015994;NM_000705;NM_001164830;NM_006598;NM_001217;NM_001134771;NM_001128831;NM_012113;NM_001039362;NM_001100592;NM_005135;NM_130841;NM_001692;NM_000567;NM_000067;NM_000704;NM_001042495;NM_001130020;NM_012463;NR_026551;NM_020178;NM_001738;NM_001694;NM_001145961;NM_000085;NM_001145962;…	K05018+K13627+K02146+K01672+K02153+K02150+K02154+K02149+K01543+K02148+K02147+K01542+K02155+K02145+K02152+K02151+K06573
Pyruvate metabolism	104	107	0.388431	1	ko00620	NM_170771;NM_001103176;NM_198834;NM_000382;NM_001135954;NM_005917;NM_018677;NM_001035521;NM_001040697;NM_001001521;NM_005390;NM_012203;NM_000690;NM_016027;NM_181871;NM_152773;NM_001031806;NM_198839;NM_004077;NM_001024382;NM_001165414;NM_015488;NM_032501;NR_028500;NM_198836;NM_001113475;NM_006680;NM_002591;NM_022572;NM_130767;NM_001628;NM_182470;NM_005891;NM_006708;NM_005566;NM_002396;NM_022172;NM…	K00128+K01647+K11262+K00876+K00025+K01895+K00016+K00963+K00161+K00049+K01069+K12406+K01749+K00286+K00029+K01596+K01067+K00011+K00873+K00626+K01759+K00027+K01958+K00026+K00102+K00382+K01719+K00759+K03106+K01512+K00149+K00627+K00162
Pyrimidine metabolism	1460	1517	0.388549	1	ko00240	NM_018283;NM_001079840;NM_182626;NM_016524;NM_001145191;NR_023386;NR_024490;NR_026052;NM_017773;NM_017684;NR_024049;NM_138571;NM_001030060;NM_178812;NM_001126123;NM_144682;NM_015621;NM_031939;NM_001143999;NM_001164539;NM_001009909;NM_017554;NM_003258;NM_145343;NM_001031727;NM_019008;NM_001130982;NM_001161368;NM_001159773;NM_152392;NM_052941;NM_033426;NM_152586;NR_026902;NM_001143913;NM_032307;NM_…	K00939+K03008+K00560+K03006+K00857+K12304+K00207+K03026+K01425+K01800+K00384+K01081+K01718+K01519+K01520+K03021+K01510+K00758+K03022+K00962+K00876+K10808+K03009+K00940+K03783+K02685+K13800+K02326+K01937+K00944+K11540+K03023+K10807+K13809+K03015+K01511+K01518+K03019+K01783+K03671+K02328+K12305+K01431+K03005+K03024+K02325+K01489+K00645+K03676+K02327+K02324+K01191+K03012+K00761+K03027+K00893+K03025+…
Meiosis - yeast	155	160	0.394696	1	ko04113	NM_031294;NM_016476;NM_182776;NM_001114091;NM_002732;NM_182948;NM_001161528;NM_181747;NM_022662;NM_178587;NM_181742;NM_001008709;NM_001129890;NR_026591;NM_001002246;NM_001274;NM_133341;NM_002708;NM_002552;NM_012381;NM_001130092;NM_004153;NM_005445;NR_003595;NM_002716;NM_001254;NM_017691;NM_006246;NM_206873;NM_178452;NM_006306;NM_198265;NM_001114121;NM_005916;NM_002553;NM_001040440;NM_001161726;NM…	K01768+K03358+K02210+K03350+K04345+K02607+K03348+K11584+K02606+K06269+K02830+K02216+K06662+K02605+K02603+K06669+K06639+K03456+K02213+K06636+K10878+K03351+K03355+K03353+K02214+K03363+K02212+K10872+K02178+K03349+K06671+K07203+K02540+K03352+K02537+K02608+K02209+K04382+K03357+K02542+K02541+K02365+K06628+K02604
Lipopolysaccharide biosynthesis	23	23	0.396994	1	ko00540	NM_014793;NM_018396;NM_138467;NM_182543;NM_016309;NM_005471;NM_138335;NM_017956;NM_001033714;NM_181725;NM_152396;NM_022072;NM_001031712;NM_006170;NM_017755;NM_016173;NM_199044;NM_024770;NM_001162916;NM_001032391;NM_002936;NM_017528;NR_027962	K00599+K02564+K03469
Fructose and mannose metabolism	102	105	0.403353	1	ko00051	NM_002115;NM_001500;NM_013334;NM_004686;NM_002627;NR_024108;NM_181873;NM_001353;NM_201278;NM_001135861;NM_001145443;NM_005165;NM_017762;NM_001159287;NM_033500;NM_012203;NM_145168;NM_000034;NM_025130;NM_000188;NM_002703;NM_030962;NM_003739;NM_033496;NM_003838;NM_012393;NM_013335;NM_002435;NM_004567;NM_003828;NM_016156;NM_001628;NM_000507;NM_016373;NM_001142575;NM_002626;NM_022158;NM_021971;NM_0327…	K00844+K01711+K00966+K01112+K00850+K00100+K00900+K01103+K01623+K01803+K00058+K00764+K00976+K01952+K01809+K00011+K03841+K00088+K00924+K00846+K00611+K01840+K00008+K05305+K02377
Polycyclic aromatic hydrocarbon degradation	22	22	0.413272	1	ko00624	NM_014793;NM_018396;NM_138467;NM_182543;NM_016309;NM_017956;NM_001033714;NM_181725;NM_152396;NM_022072;NM_001031712;NM_006170;NM_017755;NM_016173;NM_198996;NM_199044;NM_024770;NM_001162916;NM_001032391;NM_139248;NM_017528;NR_027962	K00599+K01066
Nicotinate and nicotinamide metabolism	48	49	0.42028	1	ko00760	NM_018161;NM_033253;NM_014298;NM_022787;NM_012229;NM_017881;NM_176815;NM_000270;NM_004334;NM_000791;NM_052935;NM_178177;NM_152729;NM_001134231;NM_031438;NM_001134373;NM_002526;NM_006169;NM_001159;NM_182977;NM_170706;NM_006208;NM_001166118;NM_023018;NM_182496;NM_001775;NM_032526;NM_015039;NM_005746;NM_015901;NM_016489;NM_001024656;NM_152435;NM_022908;NM_177533;NM_001031701;NM_001002010;NM_005021;N…	K01950+K01081+K00767+K06210+K10524+K00287+K03783+K01242+K03426+K00541+K00157+K00323+K01513+K00858+K01468+K03462+K06989+K08077+K00763
Phenylalanine, tyrosine and tryptophan biosynthesis	21	21	0.430217	1	ko00400	NM_000026;NM_000277;NM_005165;NM_002080;NM_021100;NM_002079;NM_000034;NM_017947;NM_002197;NM_184041;NM_004136;NM_001123378;NM_000353;NM_001098;NM_152899;NM_001031854;NM_152413;NM_001127617;NM_184043;NM_000035;NM_172374	K01756+K00500+K01623+K00813+K04487+K01681+K00815+K03334
Salmonella infection	449	466	0.433641	1	ko05132	NM_174897;NM_006686;NM_001100176;NM_033295;NM_003625;NM_052997;NM_201612;NM_014640;NM_002754;NM_001165412;NM_052889;NM_003660;NM_005252;NR_002929;NM_018704;NM_153254;NM_001009811;NM_001040021;NM_018360;NM_020890;NM_001111018;NM_181077;NM_018477;NM_014644;NM_001142286;NM_205864;NM_032263;NM_145117;NM_031898;NM_002090;NM_024688;NM_152451;NM_006141;NM_001001435;NM_001001925;NM_001315;NM_006908;NM_02…	K05399+K05692+K10352+K01370+K04514+K05755+K04441+K02580+K04379+K04391+K04437+K05505+K10416+K12964+K04392+K00615+K12799+K10413+K10407+K10415+K06071+K05757+K05759+K05754+K05701+K07898+K04371+K05747+K07897+K04729+K10414+K04440+K04687+K10030+K07863+K05753+K05133+K13883+K05408+K04393+K10160+K05427+K12805+K05758+K05482+K04448+K05405+K04735+K10168+K05748+K13241+K00228+K05132+K04383
Cell cycle - yeast	199	206	0.434462	1	ko04111	NM_003610;NM_016476;NM_182776;NM_173468;NM_170679;NM_053005;NM_001114091;NM_001144033;NM_024761;NM_007099;NM_001111036;NM_181747;NM_022662;NM_145862;NM_001111035;NM_007194;NM_033083;NM_181742;NM_001099;NR_026591;NM_001002246;NM_001274;NM_133341;NM_001039619;NM_004809;NM_145286;NM_002552;NM_181677;NM_012381;NM_004153;NM_001131064;NM_003318;NM_005445;NR_003595;NM_002716;NM_153694;NM_001254;NM_00319…	K02180+K03358+K02210+K06685+K03094+K03350+K03364+K01078+K02607+K03348+K06641+K02606+K02830+K02216+K06662+K02516+K04354+K02605+K02603+K08866+K06669+K06639+K03456+K06675+K02213+K06674+K06636+K04371+K03351+K03355+K03353+K06676+K02214+K06670+K03363+K02212+K02178+K03349+K06671+K06672+K06678+K02540+K03347+K03352+K02537+K06677+K02219+K03868+K02608+K02209+K04382+K03357+K02542+K02541+K02365+K06628+K02604
Tuberculosis	523	543	0.435664	1	ko05152	NM_001025603;NM_174897;NM_013229;NM_021972;NM_014521;NM_001015000;NM_002880;NM_016123;NM_002505;NM_002754;NM_014223;NM_001165412;NM_001002901;NM_007099;NM_004345;NM_001166226;NM_004691;NM_001040021;NM_017899;NM_018034;NM_181426;NM_032206;NM_172128;NM_019855;NM_004380;NM_001017971;NM_015981;NM_018947;NM_006998;NM_134440;NM_001111036;NR_028045;NM_001221;NM_005184;NM_002173;NM_005310;NM_004929;NM_00…	K08061+K05399+K02084+K04718+K05704+K13882+K04366+K04733+K08064+K04441+K08066+K02580+K06498+K01078+K13916+K12478+K02146+K04391+K06268+K08060+K04515+K02183+K04498+K03662+K08738+K08062+K10074+K05414+K05855+K06752+K06563+K02154+K01368+K04456+K04398+K10165+K07438+K12560+K06472+K06560+K04447+K13376+K06463+K07532+K03175+K05425+K06505+K08539+K02158+K04371+K05398+K04731+K07887+K11220+K04011+K06528+K07897+…
MAPK signaling pathway - fly	46	47	0.443049	1	ko04013	NM_001129778;NM_015677;NM_138567;NM_138356;NM_004658;NM_004985;NM_001987;NM_015347;NM_138722;NM_138957;NM_005633;NM_002755;NM_152990;NM_017700;NM_014238;NM_003269;NM_181519;NM_201284;NM_002745;NM_005239;NM_016135;NM_014636;NM_005238;NM_002944;NM_006613;NM_001040056;NM_007368;NM_201282;NM_138723;NM_001079877;NM_001162422;NM_006939;NM_033360;NM_201283;NM_020345;NM_006989;NM_002746;NM_001159597;NM_0…	K04364+K12380+K07827+K03211+K05088+K04371+K03099+K04368+K02644+K08545+K04361+K02678+K07293
Regulation of autophagy	46	47	0.443049	1	ko04140	NM_001163437;NM_004849;NM_000207;NM_014602;NM_031412;NM_002173;NM_003565;NM_173478;NM_032885;NM_024013;NM_001142610;NM_002171;NM_032852;NM_003766;NM_000605;NM_000619;NM_001136031;NM_002647;NM_006252;NM_178270;NM_001042376;NM_002177;NM_052936;NM_014683;NM_007285;NM_178326;NM_014886;NM_178221;NR_028287;NM_002170;NM_007278;NM_022488;NM_002175;NM_006395;NM_001099436;NM_006900;NM_021068;NM_006251;NM_0…	K07198+K08339+K04526+K08333+K08341+K05414+K08269+K08334+K08342+K04687+K08337+K00914+K08343+K08336
Glycosylphosphatidylinositol(GPI)-anchor biosynthesis	46	47	0.443049	1	ko00563	NM_005801;NM_024989;NM_153681;NM_015937;NR_028352;NM_145167;NM_138468;NM_020739;NM_001042616;NM_002642;NM_020473;NM_032634;NM_017733;NM_005875;NM_017837;NM_080476;NR_024388;NM_152850;NM_003801;NR_015451;NM_025163;NM_176677;NM_004748;NM_002643;NM_178517;NM_153747;NM_004569;NR_003287;NM_017861;NM_148920;NM_004204;NM_005482;NM_033198;NM_006461;NM_001503;NM_004855;NM_004278;NM_001166304;NM_032906;NM_…	K05286+K05294+K03861+K05292+K05284+K11001+K03859+K03857+K05288+K05310+K07542+K05293+K08098+K05289+K03860+K05287+K05283+K03858+K07541+K05290+K05291+K01127+K03434+K05285+K09658
Arrhythmogenic right ventricular cardiomyopathy (ARVC)	297	308	0.444511	1	ko05412	NM_001142614;NM_001129842;NM_006686;NM_004393;NM_145815;NM_001146284;NM_001114974;NM_033262;NM_183360;NM_172364;NR_002929;NM_170665;NM_001111018;NM_018477;NM_001129833;NM_001033555;NM_002204;NR_003149;NM_145117;NM_201596;NM_003202;NM_001112800;NM_004011;NM_013266;NM_018076;NM_001145224;NM_001128839;NM_006078;NM_201572;NM_004389;NR_027024;NM_000069;NM_003919;NM_004006;NM_002216;NM_001098209;NM_000…	K05699+K04850+K05692+K06265+K04871+K04491+K05849+K10366+K04861+K05853+K06482+K04863+K02620+K05691+K10056+K10381+K04851+K04867+K04857+K12565+K04860+K02105+K04862+K04859+K06483+K06525+K06586+K06480+K06476+K05637+K04492+K06485+K04490+K07597+K12641+K06583+K04864+K06589+K06481+K12563+K04866+K04858+K07610+K07372+K06590+K06736+K04962+K05719+K12569+K06493+K12566+K04868+K06487+K12564+K04869+K12642+K06484+…
Ether lipid metabolism	118	122	0.472781	1	ko00565	NM_033505;NM_001161728;NM_001161727;NM_024830;NM_007099;NM_031286;NM_030821;NM_176895;NM_001111036;NM_006209;NM_001111035;NM_032562;NM_001099;NM_020839;NM_001159323;NM_001131064;NM_001161581;NM_002572;NM_207299;NM_017588;NM_145647;NM_152282;NM_016361;NM_022819;NM_213600;NM_001040649;NM_177526;NM_015285;NM_014574;NM_020244;NM_153613;NM_004300;NM_001010861;NM_032483;NM_052821;NM_052834;NM_014839;NM…	K00993+K01047+K13510+K01078+K01080+K01122+K01062+K00994+K13512+K13644+K01115+K00803+K08743
Cysteine and methionine metabolism	192	199	0.473905	1	ko00270	NM_015621;NM_005434;NM_031415;NM_003132;NM_016400;NM_001032283;NM_015957;NM_021204;NM_014258;NM_018318;NR_027064;NM_148894;NM_020532;NM_006892;NM_152569;NM_017925;NM_005165;NM_005911;NM_001130864;NM_031208;NM_015038;NM_001040697;NM_013369;NM_018269;NR_026991;NM_012402;NR_027254;NM_002080;NM_001713;NM_173687;NM_015328;NM_018138;NM_018302;NM_001006625;NM_001160225;NM_001099414;NM_133456;NM_022549;N…	K00797+K08964+K09880+K00558+K01623+K00789+K00016+K08967+K00813+K00544+K01251+K01011+K03680+K00548+K01758+K00382+K00815+K00759+K00456+K00772+K01611+K03334+K01752+K01697+K03239+K00802
DNA replication	68	70	0.476407	1	ko03030	NM_182776;NM_001014437;NM_181471;NR_028270;NM_001130009;NM_002945;NM_000947;NM_017443;NM_024537;NM_005916;NM_001127218;NM_001143821;NM_002916;NM_139273;NM_002911;NM_002180;NM_001751;NM_181558;NM_004111;NM_002692;NM_005914;NM_002914;NM_173467;NM_182625;NM_001145176;NM_014305;NM_006231;NM_007370;NM_002156;NM_018392;NM_003121;NM_003143;NM_001163560;NM_013347;NM_002689;NM_002592;NR_027261;NM_00113011…	K02210+K01883+K10755+K04802+K04799+K07466+K02685+K02326+K02328+K10747+K10742+K10756+K02325+K02212+K00645+K02327+K01710+K02324+K04077+K03111+K10741+K10739+K02321+K02540+K03504+K03506+K02209+K10744+K10745+K02684+K02542+K03469+K02541+K03505+K02320+K10740+K10743+K00012+K10754
beta-Alanine metabolism	166	172	0.481936	1	ko00410	NM_170771;NM_015621;NM_005434;NM_031415;NM_001160301;NM_003132;NM_016400;NM_001032283;NR_027064;NM_000382;NM_001135168;NR_026921;NM_152569;NM_017925;NM_031208;NM_015038;NM_181644;NR_026991;NM_012402;NR_027254;NM_173687;NM_000695;NM_018138;NM_018302;NM_001006625;NM_014362;NM_001160225;NM_001099414;NM_133456;NM_022549;NM_018215;NR_024148;NM_016327;NR_003529;NM_003501;NR_026773;NM_013445;NM_000690;N…	K00128+K00797+K00207+K00129+K07515+K00232+K05605+K01431+K01580+K01578+K01692+K13524+K00276+K01464+K08660+K00249+K07514+K00140+K07511+K00137+K00149+K05604+K00802
Influenza A	411	427	0.484498	1	ko05164	NM_016524;NM_194323;NR_028036;NM_006686;NM_016299;NM_033295;NM_014308;NM_004815;NM_001130982;NM_002880;NM_016123;NM_005027;NM_002754;NM_001165412;NM_052889;NR_002929;NM_032206;NM_018477;NM_004380;NM_002569;NM_018947;NM_033026;NM_175733;NM_005662;NM_002173;NR_001435;NM_003374;NM_002649;NM_001145258;NM_001315;NM_002759;NM_003629;NM_153201;NM_020056;NM_001139517;NM_002118;NM_181523;NM_181690;NM_1788…	K02677+K04390+K05692+K03283+K01370+K02649+K04366+K04733+K04441+K02580+K08060+K04498+K01349+K08738+K05862+K05414+K06752+K00922+K08860+K12968+K04456+K12800+K04722+K12799+K05863+K10054+K04369+K04447+K09635+K04431+K05425+K09633+K01312+K04371+K09507+K01315+K04368+K11220+K05415+K04729+K11221+K05131+K04440+K12653+K04687+K10030+K05401+K04432+K05133+K00787+K02581+K05130+K10160+K12648+K05482+K06490+K04430+…
Thiamine metabolism	18	18	0.485331	1	ko00730	NM_002766;NM_024328;NM_001126339;NM_021100;NM_001042482;NM_002765;NM_175886;NR_023314;NM_017947;NM_182470;NM_002764;NM_014728;NM_022445;NM_002654;NM_001039091;NM_002767;NM_182471;NM_014907	K00948+K05307+K04487+K00949+K00873
Synthesis and degradation of ketone bodies	18	18	0.485331	1	ko00072	NM_019036;NM_203314;NM_005518;NM_000436;NM_000191;NM_001098272;NM_005891;NM_020139;NM_203315;NM_016246;NM_001166107;NM_022120;NM_001164478;NM_000019;NM_002130;NM_004051;NM_001166059;NM_001042406	K01640+K00019+K01641+K01027+K00626
Chloroalkane and chloroalkene degradation	42	43	0.491166	1	ko00625	NM_170771;NM_199165;NM_000481;NM_000382;NM_001353;NM_006373;NM_001001521;NM_000671;NM_006066;NM_153326;NM_012203;NM_001126;NM_000690;NM_145168;NM_020927;NM_001031806;NM_001164711;NM_001889;NM_003739;NM_016373;NM_001130043;NM_001135241;NM_130791;NM_205845;NM_020299;NM_000692;NM_006623;NM_001182;NM_001164712;NM_032730;NM_001080538;NM_001134759;NM_152328;NM_152783;NM_000696;NR_028435;NM_006759;NM_00…	K00128+K01939+K00605+K00100+K00344+K00963+K00121+K00002+K00058
Fatty acid elongation	41	42	0.50372	1	ko00062	NM_181864;NR_003003;NM_001142604;NM_138501;NR_026921;NM_016395;NM_181865;NM_024930;NM_007274;NM_001130721;NM_181866;NM_000413;NM_005327;NM_000310;NM_022821;NM_021814;NM_016011;NM_152331;NM_024090;NM_001037161;NM_006821;NM_022726;NM_138717;NM_017770;NM_016142;NM_198402;NM_004092;NM_152310;NM_000183;NM_005155;NR_027277;NM_021924;NM_031463;NM_000182;NM_001010915;NM_001024732;NM_024693;NM_006111;NM_0…	K01068+K07508+K01074+K10258+K07515+K10703+K10250+K10203+K00044+K00022+K10247+K10244+K07512+K10249+K10205+K10251+K07511+K10248+K07509
Caffeine metabolism	17	17	0.505227	1	ko00232	NR_003927;NM_000379;NM_000015;NM_000766;NM_001160179;NM_000662;NM_001160175;NM_001160176;NM_001160171;NM_000761;NM_000764;NM_001160173;NM_001160174;NM_001160170;NM_000762;NM_030589;NM_001160172	K00365+K00106+K00622+K07411+K07409
Axon guidance	474	493	0.523059	1	ko04360	NM_013280;NM_201612;NM_004443;NR_028131;NM_001004720;NM_032552;NM_005157;NM_153213;NM_133369;NM_173561;NM_005873;NM_138356;NM_182643;NM_177990;NM_014578;NM_130782;NM_198506;NM_017899;NM_018360;NR_027053;NM_173163;NM_005613;NM_173814;NM_018334;NM_012340;NM_001166276;NM_020851;NM_206920;NM_139284;NM_002070;NM_018239;NM_001386;NM_032532;NM_001143785;NM_004985;NM_002577;NM_032432;NM_138714;NM_139278;…	K07523+K04514+K05112+K05765+K07365+K04352+K06619+K07525+K07521+K07524+K07526+K05736+K07530+K06850+K06268+K04410+K04446+K06765+K06838+K06724+K04630+K07528+K07527+K07827+K07520+K04392+K05462+K05103+K06550+K06840+K06839+K06521+K06755+K06842+K10031+K05734+K07532+K05703+K06753+K05106+K07522+K04371+K04409+K05735+K05744+K06754+K06529+K06843+K07861+K02833+K06821+K05733+K05114+K05111+K07529+K04348+K04393+…
Herpes simplex infection	377	392	0.523317	1	ko05168	NM_139008;NR_028036;NM_001145641;NM_170679;NM_001143999;NM_001531;NM_004209;NM_152613;NM_001320;NM_001165412;NM_005252;NM_018296;NM_003820;NM_015975;NM_018034;NM_001143990;NM_004380;NM_018947;NM_003169;NM_002173;NM_153265;NM_018950;NR_001435;NM_001145076;NM_003017;NM_002759;NM_020056;NM_001008709;NM_004619;NM_002118;NM_005886;NM_153497;NM_001080125;NM_016328;NM_024013;NM_002708;NM_001005785;NM_00…	K06751+K04390+K12893+K03094+K03006+K04403+K03115+K02580+K04379+K03994+K05152+K03133+K03130+K04498+K08738+K05414+K06752+K12892+K08860+K06269+K09849+K04398+K03121+K10054+K04447+K03875+K03174+K02087+K06081+K04427+K03129+K03175+K02207+K03131+K05654+K05425+K02206+K12890+K06505+K05653+K09364+K04451+K11838+K12891+K03097+K11299+K02633+K12896+K03173+K12886+K11220+K07210+K05415+K04729+K11221+K05131+K04440+…
Cytosolic DNA-sensing pathway	111	115	0.525042	1	ko04623	NM_033295;NM_001165412;NM_052889;NM_001722;NM_018082;NM_002173;NM_001001435;NM_004833;NM_016381;NM_198930;NM_001018052;NM_001139517;NM_138338;NM_145182;NM_024013;NM_013258;NM_005034;NM_198282;NM_139243;NM_003690;NM_198928;NM_006468;NM_002171;NM_001160419;NM_003804;NM_016310;NM_006871;NM_033293;NM_001008212;NM_001159295;NM_000605;NM_002176;NM_015840;NM_032305;NM_002503;NM_020746;NM_001160418;NM_20…	K01370+K02580+K03026+K03021+K05414+K12964+K12966+K10790+K12971+K03022+K12968+K12799+K03009+K12654+K03023+K12965+K02861+K03019+K08847+K07210+K05415+K03024+K02581+K12648+K03027+K03025+K05482+K05405+K07209+K03007+K03014+K04735+K12646+K04467+K03018+K05410+K07211+K09447+K03013+K04734+K12671+K12967+K05411+K12499+K03020+K03016
Taste transduction	87	90	0.525118	1	ko04742	NM_001094;NM_012202;NM_004573;NM_023922;NM_002732;NM_182948;NM_176887;NM_001077489;NM_176890;NM_000932;NM_176881;NM_144499;NM_176885;NM_005272;NM_017901;NM_001097643;NM_015270;NM_023921;NM_177437;NM_016592;NM_176886;NM_054020;NM_015192;NM_000718;NM_001143819;NM_001077490;NM_002730;NM_176889;NM_001039;NM_001159575;NM_005044;NM_002075;NM_023920;NM_016943;NM_002224;NM_176817;NM_080425;NM_176883;NM_0…	K04828+K04540+K05858+K08474+K04345+K04632+K04631+K04849+K04344+K08046+K04827+K04824+K07825+K04960+K04624+K13755+K04547+K04625+K08044+K04607+K04885+K08048+K04980+K04825+K04536+K04626
Mucin type O-Glycan biosynthesis	39	40	0.529431	1	ko00512	NM_198516;NM_004482;NM_152692;NM_020692;NM_024572;NM_004776;NM_001097635;NM_198321;NM_022087;NM_052917;NM_022479;NM_003033;NM_001122636;NR_026933;NM_145292;NM_014568;NM_024642;NM_001011551;NM_001034845;NM_018414;NM_138706;NM_004751;NM_001097636;NM_007210;NM_001097634;NM_001101330;NM_006927;NM_001097633;NM_173344;NM_020156;NM_004481;NM_003774;NM_016591;NM_021808;NM_017423;NM_054110;NM_001490;NM_02…	K00710+K09653+K09905+K00727+K00780+K03479+K00739+K09662+K03368+K00731+K09663
Glutathione metabolism	206	214	0.532524	1	ko00480	NM_015621;NM_000848;NM_005434;NM_031415;NM_001513;NM_013430;NM_003132;NM_016400;NM_001032283;NM_146421;NM_021144;NR_003081;NM_001128217;NM_004121;NR_027064;NM_145740;NM_004528;NM_001080843;NM_015713;NM_001099781;NM_152569;NM_001165931;NM_002413;NM_017925;NR_003267;NM_003996;NM_015917;NM_031208;NM_015038;NM_001143680;NM_001039847;NR_026991;NM_012402;NR_027254;NM_020300;NM_173687;NM_001172;NM_14587…	K00797+K00799+K00681+K00020+K10808+K00432+K13299+K05361+K01476+K10807+K01581+K11142+K01920+K00033+K00036+K01469+K00383+K00682+K01873+K05360+K11205+K11204+K00031+K11140+K01057+K00802
Nucleotide excision repair	110	114	0.532668	1	ko03420	NM_170753;NM_080703;NM_181471;NR_028270;NM_004929;NM_001130009;NM_004066;NM_015042;NM_002945;NM_017693;NM_017669;NM_004344;NM_001098728;NM_001145769;NM_022764;NM_145231;NM_017443;NM_001001521;NM_003972;NM_001042625;NM_001983;NM_000123;NM_001042490;NM_001127218;NM_001143821;NM_001013399;NM_002916;NM_032601;NM_000107;NM_001159380;NM_005236;NM_181558;NR_027490;NM_002692;NM_002914;NR_027302;NM_000400…	K10841+K10839+K10755+K04802+K10840+K10846+K10847+K07466+K03142+K10838+K01934+K02326+K00963+K10849+K02328+K10747+K06634+K05606+K10140+K10848+K10756+K02325+K10844+K02327+K10609+K02324+K04077+K10845+K03141+K10842+K10741+K10739+K10843+K03144+K03504+K03506+K10570+K03868+K10610+K02202+K03505+K10740+K10754+K03143
Calcium signaling pathway	492	512	0.545539	1	ko04020	NM_016524;NM_003279;NM_002223;NM_173176;NM_194323;NM_001164721;NM_198382;NM_001129842;NM_021972;NM_198715;NM_033302;NM_001130982;NM_000603;NM_002559;NM_002661;NM_033262;NM_004573;NM_001031835;NM_002732;NM_182948;NM_170665;NM_017899;NM_176875;NM_172128;NM_001059;NM_001129833;NM_014430;NM_019855;NM_001142339;NM_015981;NM_033026;NM_006998;NM_175733;NM_001221;NR_003149;NM_000739;NM_005662;NM_005184;N…	K02677+K12042+K04959+K05871+K04279+K04854+K04850+K04718+K04260+K04135+K13242+K05217+K05859+K05849+K05858+K07190+K04345+K05853+K06268+K04195+K04515+K04224+K04297+K02183+K04633+K04130+K05862+K04166+K05221+K04198+K00911+K00907+K05208+K04958+K05209+K04141+K10785+K04143+K04851+K04632+K05084+K04857+K05863+K05085+K05850+K04258+K01242+K03914+K05857+K05865+K08042+K05218+K04856+K04248+K04223+K04849+K04344+…
Vitamin B6 metabolism	15	15	0.547497	1	ko00750	NM_152334;NM_017446;NM_018129;NM_058179;NM_001159;NM_002156;NM_020315;NM_025150;NM_001008489;NM_003681;NM_080794;NR_001557;NM_152295;NM_021154;NM_199440	K01868+K00275+K00831+K00157+K04077+K07758+K13248+K00868
PPAR signaling pathway	227	236	0.548712	1	ko03320	NM_001080440;NM_207419;NM_002666;NM_052968;NM_001014442;NM_005063;NM_152246;NM_001010908;NM_022803;NM_001136052;NM_001127443;NM_001130958;NM_001995;NM_033214;NM_004517;NM_030924;NM_015869;NM_002543;NR_026575;NM_004809;NM_001444;NM_001145137;NM_001007537;NM_001039844;NM_001135705;NM_203391;NM_000167;NM_024825;NM_052960;NM_006227;NM_015385;NM_178540;NM_004377;NM_005094;NM_020351;NM_001164189;NM_014…	K07296+K08768+K09025+K00507+K08765+K08769+K06259+K08755+K01897+K00864+K06272+K08530+K08763+K08764+K08754+K08762+K08753+K08752+K08761+K06086+K08745+K08770+K00232+K08767+K07294+K08756+K06276+K08524+K00489+K01388+K08536+K00488+K08751+K01641+K08759+K04504+K00029+K08766+K01596+K08749+K08771+K07425+K00255+K07431+K10226+K08746+K08750+K07513+K00249+K08758+K08757+K10214+K08526+K07514+K08525+K08748+K01059
Histidine metabolism	60	62	0.556909	1	ko00340	NM_170771;NM_014793;NM_018396;NM_000382;NM_001135168;NM_138467;NM_182543;NM_000049;NM_016309;NM_000695;NM_080658;NM_002108;NM_000690;NM_001031806;NM_001091;NM_001128085;NM_017956;NM_001161473;NM_006895;NM_023018;NM_001033714;NM_001082971;NM_001031615;NM_181725;NM_152396;NM_182496;NM_022072;NM_002112;NM_001031712;NM_000692;NM_018235;NM_006657;NM_006170;NM_017755;NM_016173;NM_000240;NM_000790;NM_00…	K00128+K00599+K00129+K01437+K01745+K11182+K00546+K00858+K01593+K01468+K01590+K08660+K13990+K00274+K01066+K01712+K03781+K00149+K05604
Phototransduction - fly	153	159	0.564156	1	ko04745	NM_016524;NM_194323;NM_006686;NM_001130982;NM_020399;NM_004573;NR_002929;NM_172128;NM_018477;NM_019855;NM_015981;NM_033026;NM_006998;NM_175733;NM_001221;NM_005184;NM_004929;NM_005160;NM_001130987;NM_172078;NM_000932;NM_172127;NM_145231;NM_178525;NM_020939;NM_138705;NM_031468;NM_001145442;NM_001042625;NM_001099771;NM_145200;NM_172171;NM_002738;NM_001024675;NM_001005386;NM_003180;NM_001080534;NM_03…	K02677+K05692+K13804+K05858+K04515+K02183+K00910+K13806+K04634+K08834+K07972+K04547
Riboflavin metabolism	36	37	0.56943	1	ko00740	NM_018713;NM_007099;NM_004280;NM_000341;NM_001111036;NR_003715;NM_025207;NM_001111035;NM_001099;NM_001131064;NM_152282;NM_016361;NM_001040649;NM_004300;NM_018339;NM_001048212;NM_001037172;NR_003501;NM_001610;NM_201398;NM_000713;NM_033068;NM_006208;NM_001111034;NM_015944;NM_020117;NM_001083614;NM_001145815;NM_001134194;NR_024080;NM_015340;NM_000372;NM_020702;NM_005021;NM_001611;NM_004446	K01885+K01078+K01187+K00953+K00861+K01443+K05901+K01513+K01869+K00505
Citrate cycle (TCA cycle)	58	60	0.577887	1	ko00020	NM_001003941;NM_001933;NM_001103176;NM_003850;NM_001035513;NM_005917;NM_000143;NM_004135;NM_005390;NR_003264;NM_001143997;NM_004077;NM_002591;NM_002435;NM_001035511;NM_174869;NM_002197;NM_022172;NM_005918;NM_001096;NM_006899;NM_198830;NM_003001;NM_004136;NM_003849;NM_000108;NM_002541;NR_003265;NM_001040716;NM_005896;NM_000154;NM_001018073;NM_174855;NM_000485;NM_000920;NM_001143996;NM_002044;NM_00…	K00164+K00658+K01647+K01900+K00236+K00025+K01679+K00030+K00161+K00234+K01596+K01809+K01681+K01958+K00026+K01648+K01899+K00382+K00031+K00849+K00759+K00235+K00237+K00627+K00162
Arachidonic acid metabolism	127	132	0.581123	1	ko00590	NM_001161728;NM_001757;NM_001161727;NM_138691;NR_002710;NM_000771;NM_031286;NM_013430;NM_173567;NM_030821;NR_023391;NM_014485;NM_004121;NM_001353;NM_032562;NM_000698;NM_001099781;NM_001159323;NR_026759;NR_003267;NM_003996;NM_025072;NM_001139;NM_001039847;NM_022819;NM_000697;NM_213600;NM_001166253;NM_001122890;NM_001039130;NM_001141;NM_002085;NM_001082;NM_201397;NM_021628;NM_001128932;NM_005265;NM…	K01047+K00079+K00081+K00084+K01832+K00458+K00460+K07413+K00681+K08726+K00490+K01830+K00089+K00212+K04119+K00461+K00432+K05309+K08021+K08022+K07425+K01254+K01831+K00807+K07412+K07418+K00509+K07422+K11987+K07415
Glycerophospholipid metabolism	197	205	0.582967	1	ko00564	NM_033505;NM_001161728;NM_032717;NM_001004431;NM_018638;NM_001161727;NM_001163264;NM_024830;NM_007099;NM_024771;NM_031286;NM_030821;NM_176895;NM_001111036;NM_178500;NM_024031;NM_000665;NM_001111035;NM_001010860;NM_032562;NM_001099;NM_001080480;NM_018361;NR_027024;NM_000116;NM_006229;NM_001146082;NM_181313;NM_001159323;NM_032741;NM_003818;NM_001131064;NM_207299;NM_212469;NM_000434;NM_152282;NM_016…	K00993+K01047+K13506+K00901+K00894+K00968+K13510+K01078+K00680+K01080+K06124+K01613+K01049+K13517+K13523+K13513+K13511+K01046+K13516+K13509+K00981+K00866+K01186+K08730+K00994+K13512+K00551+K01126+K13644+K00623+K00006+K00967+K08729+K00999+K00111+K00629+K00995+K01115+K08744+K00649+K01517+K13514+K06129+K00650+K06128+K06130+K13515
Taurine and hypotaurine metabolism	35	36	0.583119	1	ko00430	NM_013430;NM_004121;NM_001099781;NR_003267;NM_001122890;NM_207359;NM_013445;NM_000818;NM_005265;NM_001032364;NM_001024382;NM_001127610;NM_001113475;NM_178026;NM_199127;NM_015989;NM_000375;NM_013328;NM_001134366;NM_178312;NM_001701;NM_015027;NM_000817;NM_001801;NM_032804;NM_178311;NM_001032365;NM_000190;NR_003503;NR_003610;NM_001099782;NM_023078;NM_153824;NM_006907;NM_153338	K00681+K01594+K01580+K01749+K00659+K00286+K01719+K00456+K10712
Natural killer cell mediated cytotoxicity	362	377	0.585416	1	ko04650	NM_139008;NM_016524;NM_173176;NM_194323;NR_028036;NM_001129778;NM_014308;NM_004815;NM_001130982;NM_172004;NM_001531;NM_002880;NM_015677;NM_002661;NM_005027;NM_153443;NM_138356;NM_002258;NM_017899;NM_173163;NM_014266;NM_033026;NM_001014989;NR_028045;NM_175733;NM_012340;NM_001145856;NM_002173;NM_004985;NM_005310;NM_001134398;NM_018950;NM_138714;NM_002649;NM_183001;NM_003629;NM_006908;NM_003029;NM_2…	K06751+K02677+K05871+K04390+K04364+K02649+K06541+K04366+K05859+K07980+K06543+K06268+K04446+K07988+K07362+K06516+K07984+K05414+K07827+K05855+K07360+K05730+K00922+K06279+K04392+K06743+K04722+K07987+K07986+K07992+K04369+K06463+K07818+K07990+K06741+K05703+K04365+K07981+K04371+K05697+K05718+K06582+K04409+K03099+K06523+K04368+K07982+K07985+K05415+K07861+K02833+K04726+K05131+K04687+K06453+K02187+K06742+…
NOD-like receptor signaling pathway	220	229	0.585865	1	ko04621	NM_199353;NM_016223;NM_033295;NM_017640;NM_004209;NM_002754;NM_001165412;NM_052889;NM_006092;NM_152724;NM_018695;NM_024430;NM_005039;NR_002727;NM_002090;NM_003302;NM_144970;NM_001315;NM_001129890;NM_153497;NM_033306;NM_001080125;NM_012124;NM_178844;NM_145182;NM_013258;NM_006290;NM_144999;NM_002969;NM_203384;NM_001134479;NM_145332;NM_134444;NM_015350;NM_004536;NM_017523;NM_176810;NM_138329;NM_0012…	K12797+K12804+K01370+K08727+K04403+K04441+K02580+K12796+K12803+K05505+K12792+K12795+K04395+K04398+K12800+K10165+K12799+K11859+K04427+K12807+K03175+K12793+K04371+K12798+K07210+K12794+K04440+K10030+K04079+K02581+K12805+K05482+K05405+K07209+K04735+K08846+K03156+K12801+K12802+K04467+K12806+K04404+K09487+K04734+K12499
Nicotine addiction	57	59	0.588477	1	ko05033	NM_000834;NR_028324;NM_007327;NM_001134408;NR_026800;NM_000832;NM_001077244;NM_014211;NM_001127643;NM_017901;NM_020309;NM_000812;NR_024497;NM_001114183;NM_054020;NM_000806;NM_001077243;NM_000718;NM_001143819;NM_020346;NM_007325;NM_001127645;NM_000835;NM_148911;NM_001127644;NM_172095;NM_000746;NM_000815;NM_004198;NM_139320;NM_133261;NM_021569;NM_001127221;NM_001083620;NM_000826;NM_000833;NM_000744…	K05210+K05185+K05208+K05209+K05200+K05189+K05175+K04849+K04344+K12302+K05181+K05197+K05199+K05211+K04809+K05184+K04808+K05198+K04806+K05214+K05213+K05190+K05212+K05192+K04813+K05186
HTLV-I infection	574	598	0.593163	1	ko05166	NM_139008;NM_001134999;NM_003610;NM_004701;NM_016476;NM_001083962;NM_000399;NM_001167;NM_014308;NM_004815;NM_001531;NM_006832;NM_001114091;NM_005027;NM_178443;NM_004612;NM_001024649;NM_001165412;NM_005252;NM_003296;NM_002732;NM_021021;NM_182962;NM_182948;NM_207037;NM_017899;NM_173163;NM_001142408;NM_004380;NM_012340;NM_004182;NM_033131;NM_206920;NM_078467;NM_005662;NM_003120;NM_004985;NM_003392;N…	K06751+K06271+K02180+K05868+K03358+K09063+K12496+K04725+K02649+K03350+K04674+K08054+K02580+K04379+K02330+K04345+K12076+K06268+K04446+K04498+K04375+K00312+K06724+K06625+K05862+K09438+K07827+K00444+K04802+K03348+K06641+K06752+K00922+K10785+K09052+K04456+K02216+K05863+K02105+K09420+K09389+K04386+K06620+K04376+K00714+K13376+K02326+K04421+K10152+K04359+K06062+K09027+K05151+K08042+K04469+K11304+K06618+…
Regulation of actin cytoskeleton	855	891	0.60857	1	ko04810	NM_001142614;NM_016337;NM_212476;NM_006686;NM_001100176;NM_003625;NM_000207;NM_015123;NM_014521;NM_014308;NM_052997;NM_201612;NM_004815;NR_028131;NM_014640;NM_002880;NM_001114974;NM_005027;NM_004463;NM_001012751;NM_020638;NM_012454;NM_005372;NM_003660;NR_002929;NM_177990;NM_018704;NM_153254;NM_005247;NM_003559;NM_015320;NM_001009811;NM_001139501;NM_014567;NM_001040021;NM_018360;NR_027053;NM_03093…	K05699+K05746+K05717+K05692+K10352+K04526+K08007+K05762+K05704+K02649+K04514+K05765+K05755+K04366+K05720+K05751+K04358+K05731+K04367+K05736+K00920+K05769+K05726+K04391+K04410+K05745+K04639+K05700+K06482+K04130+K06270+K07827+K05730+K05760+K00907+K00922+K12330+K04392+K06269+K12755+K12757+K10351+K05749+K13710+K12754+K00889+K05095+K06483+K04369+K05732+K06525+K03914+K05734+K04359+K05757+K05759+K07532+…
Porphyrin and chlorophyll metabolism	77	80	0.613383	1	ko00860	NM_000181;NR_024010;NM_005333;NM_001072;NM_018713;NM_004280;NR_027386;NM_021027;NM_019078;NR_003504;NR_003675;NM_000032;NM_000140;NM_000309;NM_001075;NR_024054;NM_001127206;NM_007120;NM_001122764;NR_003660;NM_001127204;NR_024448;NM_019076;NM_001008221;NM_004376;NM_001074;NM_001024382;NM_001105677;NR_003501;NM_000031;NM_205862;NM_000713;NM_000688;NM_001127205;NM_053039;NM_001037968;NM_004038;NR_01…	K01195+K00699+K01764+K01885+K00643+K01772+K00231+K00510+K01176+K02259+K01749+K01698+K05901+K13625+K01599+K00798+K01719+K00522+K02257+K13624+K00214+K00228
Complement and coagulation cascades	259	270	0.625116	1	ko04610	NM_001079840;NM_001005377;NM_001135914;NM_000715;NM_021871;NM_001031849;NM_001127702;NM_000504;NM_018296;NM_001017367;NR_002556;NM_001135911;NM_001114100;NM_005752;NM_032784;NM_017830;NM_000128;NM_001736;NM_000488;NM_001872;NM_172353;NM_014375;NM_201442;NM_130896;NM_016186;NM_080617;NM_080927;NM_005141;NM_000624;NM_002113;NM_001128325;NR_027240;NM_001006658;NM_033011;NR_026647;NM_203330;NM_001114…	K04006+K03985+K03900+K04002+K03903+K03992+K03984+K01314+K03994+K04003+K01343+K03991+K03995+K01323+K04010+K03911+K01300+K04007+K03898+K01331+K03909+K03987+K03902+K03904+K03913+K04004+K03914+K04012+K01330+K04008+K03899+K01320+K03998+K01344+K03988+K03986+K03905+K01335+K01324+K03982+K01315+K01313+K03993+K04011+K04000+K01334+K03983+K03910+K03912+K04001+K03908+K01348+K01333+K03906+K03990+K03989+K03996+…
Non-homologous end-joining	32	33	0.625135	1	ko03450	NM_005732;NM_002312;NM_022836;NM_013274;NM_001033855;NM_001130009;NM_005590;NM_198515;NM_001098268;NM_206937;NM_022550;NM_021141;NM_001033858;NM_004111;NM_182625;NM_003401;NM_032259;NM_006904;NM_001134437;NM_001033857;NM_022487;NM_004088;NM_005591;NR_024608;NM_013284;NM_145753;NM_022406;NM_001017520;NM_001469;NM_014881;NM_001081640;NM_024782	K10866+K10777+K10887+K03512+K04799+K10865+K10886+K10885+K06642+K00977+K10884+K03513+K10980
Galactose metabolism	75	78	0.631367	1	ko00052	NM_002115;NM_002627;NR_024108;NM_005755;NM_000341;NR_003715;NR_028581;NM_021965;NM_001024944;NM_024506;NM_001001521;NR_028582;NM_033500;NM_001041;NM_002299;NM_004795;NM_000403;NM_000162;NM_001008216;NM_000404;NM_025130;NM_000188;NM_001127621;NM_001024943;NM_018006;NM_033496;NM_002435;NM_006715;NM_001628;NM_004668;NM_002626;NM_002289;NM_000169;NM_033507;NR_026586;NM_001142784;NM_001079804;NM_02029…	K00844+K00850+K05056+K01187+K12047+K01084+K01835+K01755+K12309+K00963+K01203+K01229+K01784+K12407+K00566+K01809+K01191+K00011+K00704+K01189+K12316+K00849+K12317+K07967+K07966+K00965+K11138
Gap junction	210	219	0.63886	1	ko04540	NM_016524;NM_002223;NM_194323;NM_001129778;NM_014521;NM_001130982;NM_002880;NM_015677;NM_004573;NM_138356;NM_000856;NM_002732;NM_182948;NM_033026;NM_006088;NM_175733;NM_002070;NM_004985;NM_001099952;NM_000684;NM_080834;NM_001077489;NM_001130987;NM_000932;NM_001130683;NR_002144;NM_020939;NM_001786;NM_139034;NR_003923;NM_006609;NM_033016;NM_033379;NM_006086;NM_020546;NM_001130684;NM_175610;NM_00273…	K02677+K04959+K04364+K05704+K04366+K05858+K12318+K04345+K07375+K04630+K07827+K04958+K04141+K07376+K04632+K04369+K02087+K04464+K12319+K04420+K04359+K08042+K05701+K04371+K08047+K08046+K03099+K07374+K04368+K04157+K04357+K02833+K05450+K08041+K04634+K04361+K04960+K07372+K07373+K05089+K04604+K08045+K04289+K04635+K07828+K08959+K04144+K08044+K08043+K04363+K04145+K04463+K08049+K08048
Limonene and pinene degradation	31	32	0.639421	1	ko00903	NM_170771;NM_024771;NM_000382;NM_001353;NM_000690;NM_145168;NM_001002030;NM_001031806;NM_003739;NM_016373;NM_022158;NM_199347;NM_001139510;NM_001135241;NM_130791;NM_205845;NM_020299;NM_000692;NM_198996;NM_170678;NM_001182;NM_001080538;NM_018479;NM_152783;NM_000696;NM_139248;NM_001818;NM_024619;NM_022568;NM_001354;NR_024021	K00128+K00680+K00100+K01692+K00924+K01066
Naphthalene degradation	31	32	0.639421	1	ko00626	NM_000481;NM_001353;NM_006373;NM_001001521;NM_000671;NM_006066;NM_153326;NM_145168;NM_020927;NM_001164711;NM_001889;NM_003739;NM_016373;NM_001130043;NM_001135241;NM_130791;NM_205845;NM_020299;NM_198996;NM_001164712;NM_032730;NM_001080538;NM_001134759;NM_152783;NM_139248;NR_028435;NM_006759;NM_001818;NM_001130042;NM_001164710;NM_001354	K00605+K00100+K00344+K00963+K00121+K00002+K01066
Malaria	96	100	0.641809	1	ko05144	NM_004356;NM_016815;NM_002258;NM_001127443;NM_002997;NM_001003806;NM_172219;NM_003248;NM_002333;NM_001006946;NM_002102;NM_001031628;NM_003238;NM_002036;NM_080826;NR_027504;NM_002209;NM_001003799;NM_000442;NM_002087;NM_000517;NM_000651;NM_198883;NM_002468;NM_007112;NM_000619;NM_000584;NM_003239;NM_014467;NM_001122951;NM_000601;NM_002099;NM_198682;NM_138554;NM_002999;NM_001562;NR_001580;NM_003005;N…	K06508+K06576+K06543+K06259+K06257+K10785+K05423+K04659+K04550+K06575+K13376+K06574+K05460+K05718+K06471+K13822+K04011+K04729+K04687+K10030+K13377+K06496+K06494+K10160+K05482+K06490+K05099+K05405+K06527+K03161+K06464+K06728+K13823+K03156+K03160+K10161+K05406+K05443+K10159+K13375
Butirosin and neomycin biosynthesis	11	11	0.642929	1	ko00524	NM_002115;NM_033500;NM_000162;NM_025130;NM_000188;NM_033496;NM_033507;NM_033498;NM_033497;NM_000189;NM_033508	K00844+K12407
Isoquinoline alkaloid biosynthesis	11	11	0.642929	1	ko00950	NM_001158;NM_001082971;NM_000353;NM_000240;NM_000790;NR_002773;NM_021176;NM_000898;NM_003734;NM_001031854;NM_009590	K00276+K01593+K00815+K00274
Fc epsilon RI signaling pathway	232	242	0.64399	1	ko04664	NM_016524;NM_194323;NM_001161728;NM_001129778;NM_014308;NM_032597;NM_004815;NM_001130982;NM_002880;NM_015677;NM_002661;NM_005027;NM_002754;NM_002350;NM_138356;NM_001161727;NM_031286;NM_030821;NM_033026;NM_001014989;NM_175733;NM_004985;NM_005310;NM_001134398;NM_002649;NM_001315;NM_003629;NM_002188;NM_006908;NM_032562;NM_181523;NM_181690;NM_001130987;NM_001135052;NM_001159323;NM_014387;NM_002969;NR…	K02677+K01047+K04364+K02649+K08090+K04366+K05859+K04441+K05854+K07362+K07827+K05855+K05730+K00922+K05435+K04392+K04456+K04369+K04431+K05703+K08091+K06068+K07370+K04371+K03099+K04368+K07861+K02833+K04440+K05428+K04432+K12077+K05430+K05427+K08089+K03084+K04430+K04433+K07361+K03156+K07828+K04736+K07860
Glycosphingolipid biosynthesis - lacto and neolacto series	51	53	0.653048	1	ko00601	NM_003778;NM_001040701;NM_006581;NM_006279;NM_001097640;NM_000148;NR_004401;NM_002033;NM_174967;NM_174971;NM_033170;NM_174970;NM_000150;NM_033172;NM_182974;NM_001491;NM_006100;NM_174966;NR_003191;NM_174969;NM_002034;NM_003783;NM_001097641;NM_003034;NM_145649;NM_014256;NM_174965;NM_000149;NM_174964;NM_020981;NM_006876;NM_033171;NM_212543;NM_006057;NM_006278;NM_003779;NM_174963;NM_001005417;NM_0204…	K07969+K07634+K07633+K00716+K03663+K00781+K00718+K07632+K03877+K00743+K00742+K03792+K07820+K03371+K07970+K07819+K00741+K03494+K07968+K07967+K00709+K07966+K07971+K07635+K03766
Benzoate degradation	30	31	0.653827	1	ko00362	NR_003003;NM_024771;NM_013976;NM_001353;NM_001001521;NM_145168;NM_001002030;NM_003739;NM_016373;NM_022158;NM_005891;NM_199347;NM_001139510;NM_001135241;NM_000159;NM_130791;NM_205845;NM_020299;NM_170678;NM_001164478;NM_000019;NM_001080538;NM_018479;NM_152783;NM_006759;NM_001818;NM_024619;NM_006111;NM_001354;NR_024021	K07508+K00680+K00252+K00100+K00963+K01692+K00924+K00626
Methane metabolism	72	75	0.658391	1	ko00680	NR_002601;NM_002627;NM_001103176;NR_024108;NM_053013;NM_001002294;NM_001353;NM_001044385;NM_018677;NM_145861;NM_000671;NM_012203;NM_001029891;NM_002021;NM_005412;NM_004169;NM_145168;NM_001144829;NM_006894;NM_058179;NM_001428;NM_004077;NM_001024382;NM_032501;NM_173467;NM_001113475;NM_003739;NM_000507;NM_016373;NM_002626;NM_004577;NM_080738;NM_001135241;NM_130791;NM_205845;NM_020299;NM_000375;NM_00…	K00485+K00850+K01647+K01689+K00100+K01895+K00121+K00058+K01834+K00600+K00831+K01749+K00645+K00286+K03841+K01079+K01719+K03781+K01070+K00863+K00297+K00830
Amyotrophic lateral sclerosis (ALS)	183	191	0.661383	1	ko05014	NM_013229;NM_033295;NM_000834;NM_000327;NM_002754;NM_001004051;NM_052889;NM_006114;NM_017899;NM_018034;NM_018947;NM_138437;NM_001105541;NM_007327;NM_001134408;NM_001315;NM_001135745;NM_020532;NM_006908;NM_005657;NM_198469;NM_002969;NM_007236;NM_001098831;NM_003996;NM_207332;NM_000832;NM_001039847;NM_001141979;NM_001029881;NM_032989;NM_000945;NM_002751;NM_022097;NM_001126113;NM_175913;NM_173565;NM…	K02084+K01370+K05210+K07607+K04441+K04574+K11518+K06268+K08738+K04573+K05208+K05209+K04575+K04392+K00432+K02158+K04451+K07887+K05197+K02159+K11519+K04726+K02187+K04426+K04432+K04348+K05211+K02308+K02161+K04570+K04433+K05141+K03156+K03158+K05198+K04572+K03781+K04399+K04569+K05613+K05212+K04565+K13240
Nitrotoluene degradation	10	10	0.669278	1	ko00633	NM_000015;NM_001160179;NM_000662;NM_001160175;NM_001160176;NM_001160171;NM_001160173;NM_001160174;NM_001160170;NM_001160172	K00622
Ubiquitin mediated proteolysis	387	404	0.671802	1	ko04120	NM_016476;NM_015277;NM_016252;NM_182666;NM_001167;NM_170679;NM_015525;NM_015902;NM_001114091;NM_001144033;NM_005861;NM_006106;NM_007108;NM_183237;NM_182962;NR_002824;NM_003939;NM_001142291;NR_026645;NM_001007122;NM_014671;NM_194259;NM_080678;NM_207344;NM_153348;NM_001002796;NM_001012989;NM_022662;NM_153265;NM_017912;NM_138496;NM_006154;NM_003337;NM_001145076;NM_007298;NM_181890;NM_001160036;NM_20…	K03358+K13305+K10586+K06689+K04725+K03094+K10614+K10595+K10593+K03350+K03364+K09561+K04678+K05632+K03873+K10611+K03362+K10604+K10571+K08285+K10589+K10577+K10687+K10264+K10591+K10580+K03348+K10599+K10615+K04506+K10574+K10605+K07868+K10576+K10578+K10592+K10260+K10684+K10054+K10597+K04556+K10144+K03875+K04649+K04554+K10573+K03175+K02207+K10601+K12456+K10685+K10596+K10607+K04555+K03351+K03355+K10456+…
Adherens junction	293	306	0.679872	1	ko04520	NM_001142614;NM_006646;NM_006686;NM_014521;NM_001146284;NM_001114974;NM_001320;NM_004612;NR_002929;NM_001111018;NM_018477;NM_004380;NM_019619;NM_014000;NM_015842;NM_001033555;NM_017805;NM_145117;NM_003202;NM_001085462;NM_013266;NM_001085468;NM_006908;NM_004389;NM_130440;NM_001098209;NM_001142532;NM_001136004;NM_005766;NM_178525;NM_001130004;NM_015385;NM_001112720;NM_005985;NM_002855;NM_145332;NM_…	K05699+K06083+K05692+K05705+K05704+K04491+K03115+K04674+K04498+K04237+K05700+K06084+K05702+K02620+K05690+K05691+K04392+K05695+K02105+K08889+K06082+K06086+K05707+K06081+K04427+K05698+K06593+K05767+K05703+K05701+K04371+K05083+K05697+K04492+K03097+K04388+K04490+K05747+K04468+K07861+K04500+K05627+K05753+K05696+K06085+K04393+K04361+K06592+K04513+K05099+K04362+K05706+K05694+K05693+K06531+K04527+K05689+…
Lipoic acid metabolism	28	29	0.682942	1	ko00785	NR_023316;NM_001135865;NM_145198;NM_017888;NM_001105069;NR_002555;NM_052956;NM_145199;NM_202000;NM_005518;NM_207321;NM_001098272;NM_194451;NM_001080454;NM_006859;NM_145197;NM_005622;NM_001166107;NM_001127214;NM_002130;NM_182617;NR_003610;NM_001144869;NM_001010845;NM_174917;NM_015929;NM_130464;NR_015352	K01896+K10105+K01641+K03644+K03801
Metabolism of xenobiotics by cytochrome P450	112	117	0.686623	1	ko00980	NM_001757;NM_000774;NR_024010;NM_000848;NM_001072;NM_001513;NM_000771;NM_000672;NM_146421;NM_030622;NR_003081;NR_002570;NM_021027;NM_001135168;NM_001353;NM_019078;NM_000104;NM_145740;NM_004528;NM_001080843;NM_002413;NM_015917;NM_000668;NM_000106;NM_001143680;NM_001025161;NM_000766;NM_020300;NM_000671;NM_000695;NM_001075;NM_145871;NM_000499;NM_007120;NM_001136018;NM_019076;NM_183239;NR_024537;NM_0…	K00079+K00081+K00084+K07416+K00699+K00799+K07413+K13952+K07420+K07414+K00129+K00089+K00212+K04119+K00037+K00092+K07410+K13299+K13951+K07411+K00121+K07408+K01253+K07424+K00078+K07409+K07412+K11822+K13980+K07415
Two-component system	90	94	0.688722	1	ko02020	NM_170771;NM_018713;NM_013267;NM_001039783;NM_004280;NM_018947;NM_182729;NM_000161;NM_000382;NM_001353;NM_003330;NM_182742;NM_003996;NM_001024944;NM_018677;NM_001039847;NM_002065;NM_001033044;NM_014905;NM_005471;NM_002085;NM_000690;NM_201397;NM_145168;NM_006440;NM_001031806;NM_138335;NM_004376;NR_003501;NM_015696;NM_032501;NM_001024943;NM_001113475;NM_003739;NM_006208;NM_001127501;NM_016373;NM_00…	K00128+K01885+K01425+K00384+K08738+K01495+K00100+K00432+K01755+K01895+K01915+K02564+K02259+K00286+K01113+K01077+K00626+K00027+K00031+K00411+K00943+K00413+K01070+K04043+K00627
Thyroid cancer	90	94	0.688722	1	ko05216	NM_201612;NM_001146284;NM_001012331;NM_003202;NM_004985;NM_015869;NM_001145261;NM_001043351;NM_001098209;NR_002144;NM_001146283;NM_173598;NM_005436;NM_002529;NM_001018006;NM_013952;NM_013992;NM_138957;NM_001126113;NM_001018008;NM_001166119;NM_001126117;NM_002755;NM_015396;NM_020975;NM_002957;NM_031283;NM_005037;NM_001004316;NM_014238;NM_001130442;NM_001126112;NM_002467;NM_152263;NM_005343;NM_0011…	K09291+K04491+K03176+K02620+K07827+K08530+K09289+K09290+K02105+K04369+K04365+K09288+K09293+K04371+K04451+K04492+K04368+K05126+K08524+K04490+K02833+K04377+K09292+K07828+K08526+K08525+K05689+K04503
Proteasome	68	71	0.694308	1	ko03050	NM_148976;NM_002793;NM_002788;NM_002812;NM_002786;NM_015932;NM_002798;NM_001144932;NM_153001;NM_018188;NM_006263;NM_014614;NM_002792;NM_002811;NM_031921;NM_144662;NM_001025096;NM_002804;NM_002795;NM_000619;NM_002810;NM_001127897;NM_175932;NM_020366;NM_002794;NM_002803;NM_002815;NM_005789;NM_001143937;NM_176863;NM_001025097;NM_002818;NM_002806;NM_015272;NM_001102668;NM_144594;NM_176783;NM_002809;N…	K02725+K02732+K02727+K03031+K11599+K02738+K02737+K03063+K03064+K06696+K06699+K02731+K03038+K03065+K02735+K04687+K03029+K03039+K02734+K03061+K03036+K06698+K06697+K02728+K03033+K10881+K03030+K02741+K02736+K03028+K03066+K02740+K02739+K03035+K06700+K03062+K03032+K11598+K02726+K02729+K02733
Bacterial chemotaxis	9	9	0.696705	1	ko02030	NM_170771;NM_000382;NM_000690;NM_001031806;NM_018006;NM_000692;NM_001182;NM_000696;NM_022568	K00128+K00566
Tropane, piperidine and pyridine alkaloid biosynthesis	9	9	0.696705	1	ko00960	NM_001158;NM_000353;NR_002773;NM_021176;NM_198996;NM_003734;NM_001031854;NM_009590;NM_139248	K00276+K00815+K01066
Betalain biosynthesis	9	9	0.696705	1	ko00965	NM_000754;NM_001145309;NM_007310;NM_001082971;NM_000790;NM_001145308;NM_001135162;NM_001145310;NM_001135161	K00545+K01593
NF-kappa B signaling pathway	287	300	0.70521	1	ko04064	NM_016524;NM_194323;NM_174897;NM_002986;NM_001006939;NM_014550;NM_001164211;NM_001167;NM_001130982;NM_002661;NM_016123;NM_004209;NM_001320;NM_002350;NM_001165412;NM_003839;NM_004049;NM_182962;NM_001040021;NM_002319;NM_033026;NM_013314;NM_001014989;NM_175733;NM_194259;NM_002090;NM_005310;NM_001001435;NM_001145258;NM_001003806;NM_004619;NM_153497;NM_207519;NM_007364;NM_021649;NM_052819;NM_138345;NM…	K02677+K05399+K05509+K10130+K07367+K04725+K05859+K04733+K04403+K03115+K05854+K02580+K05147+K02162+K04391+K07371+K07362+K10577+K05505+K05855+K07360+K12964+K10785+K09849+K05409+K10798+K11859+K04386+K04402+K03174+K04427+K10031+K05400+K03175+K05151+K05512+K04469+K06068+K07370+K02861+K12793+K03097+K04724+K05473+K03173+K07210+K03159+K04729+K05403+K10030+K05477+K01348+K10160+K05476+K06490+K02161+K10652+…
Leishmaniasis	196	205	0.711157	1	ko05140	NM_016524;NM_194323;NM_001130982;NM_015677;NM_016123;NM_004209;NM_002754;NM_001165412;NM_001002901;NM_005252;NM_033026;NM_175733;NM_004182;NR_001435;NM_001145258;NM_001315;NM_020056;NM_002118;NM_153497;NM_013416;NM_001130987;NM_002119;NM_002969;NM_000885;NM_001002273;NM_021983;NM_004972;NM_201563;NM_020939;NM_003238;NM_145332;NM_002125;NM_001127596;NM_019111;NM_017523;NM_032738;NM_002187;NM_00275…	K02677+K08010+K04733+K04403+K04441+K02580+K06498+K04379+K04375+K06752+K08012+K06483+K06472+K04447+K13376+K04427+K06463+K03175+K05425+K04371+K05697+K11220+K04011+K08011+K04729+K08009+K04687+K13377+K05133+K05430+K02581+K10160+K04448+K03990+K05719+K06464+K04735+K11217+K06461+K03231+K03156+K04730+K05406+K05443+K10159+K04404+K13375+K13241+K04734+K13536+K05132+K11987+K04383
Toll-like receptor signaling pathway	218	228	0.712351	1	ko04620	NM_174897;NM_014308;NM_004815;NM_000582;NM_016123;NM_005027;NM_004209;NM_002754;NM_001165412;NM_005252;NM_001040021;NM_002173;NM_001001435;NM_002649;NM_001145258;NM_001315;NM_003629;NM_006908;NM_153497;NM_181523;NM_181690;NM_007364;NM_001080125;NM_021649;NM_024013;NM_002969;NM_001725;NR_002144;NM_181836;NM_181504;NM_145726;NM_145332;NM_005204;NM_004271;NM_017523;NM_145185;NM_016573;NM_002187;NM_0…	K05399+K02649+K06250+K04733+K04403+K04441+K02580+K04379+K04391+K05414+K12964+K00922+K04392+K04456+K05409+K04398+K04369+K03174+K04427+K04415+K05400+K03175+K04431+K05425+K05413+K02861+K04371+K05398+K04368+K11220+K07210+K05415+K04729+K05403+K05131+K04440+K05412+K10030+K05401+K05416+K04432+K05408+K05130+K10160+K09446+K04430+K04448+K05405+K07209+K04433+K04735+K03156+K03160+K04730+K05404+K01371+K10161+…
Drug metabolism - cytochrome P450	108	113	0.714155	1	ko00982	NR_024010;NM_000848;NR_002601;NM_001072;NM_001513;NM_000771;NM_001002294;NM_000672;NM_146421;NR_003081;NR_002570;NM_021027;NM_001135168;NM_019078;NM_145740;NM_004528;NM_001080843;NM_002413;NM_015917;NM_000668;NM_000106;NM_001143680;NM_001025161;NM_000766;NM_020300;NM_000671;NM_000695;NM_001075;NM_145871;NM_007120;NM_002021;NM_019076;NM_001144829;NM_183239;NR_024537;NM_004832;NM_001074;NM_006894;N…	K00699+K00799+K00485+K07413+K13952+K07414+K00129+K13299+K13951+K07411+K00121+K07424+K00157+K07409+K00274+K07412+K13980+K07415
N-Glycan biosynthesis	107	112	0.720956	1	ko00510	NM_001077691;NM_032121;NM_173627;NM_138771;NM_001142364;NM_173216;NM_001006941;NM_018172;NM_054013;NM_178234;NM_002951;NM_001142351;NM_014908;NM_001007027;NR_024253;NM_139280;NM_005787;NM_003859;NM_032528;NR_003494;NM_003032;NM_152563;NM_020379;NM_001098270;NM_001164638;NM_002406;NM_052859;NM_024544;NM_019109;NM_001142352;NM_006765;NM_178155;NM_001114619;NM_001146158;NR_024252;NM_201598;NM_198335…	K03846+K12669+K03849+K00744+K00729+K00778+K03845+K03842+K00738+K12667+K00779+K00902+K00721+K01230+K00737+K00726+K06316+K00717+K01228+K05546+K12668+K07252+K12670+K09661+K03850+K07151+K01231+K03847+K12666+K03843+K03844+K01001+K07968+K07441+K07432+K07967+K13748+K07966+K03848+K00736+K09658
Fc gamma R-mediated phagocytosis	373	390	0.722986	1	ko04666	NM_016524;NM_194323;NM_144705;NM_001161728;NM_006646;NM_001135191;NM_021972;NM_203291;NM_139348;NM_014308;NM_004815;NR_028131;NM_014640;NM_001130982;NM_002880;NM_002661;NM_005027;NM_002350;NM_001002901;NM_001161727;NM_153254;NM_001663;NM_031286;NM_030821;NM_001005336;NM_176895;NM_033026;NM_001014989;NM_175733;NM_016293;NM_139343;NM_031898;NM_005310;NM_001134398;NM_002649;NM_139345;NM_003629;NM_00…	K02677+K04688+K01047+K06083+K12488+K04718+K08893+K12562+K02649+K05765+K05755+K04366+K05859+K05854+K06498+K07941+K01528+K01080+K07362+K05855+K05730+K00922+K04392+K04456+K00889+K12560+K06472+K06463+K05757+K05768+K08091+K12559+K06068+K05754+K04371+K06274+K04409+K04368+K05744+K05747+K08011+K12367+K05753+K06478+K04393+K04438+K05758+K03084+K12561+K01115+K05748+K13536+K05743+K07860
Glycosphingolipid biosynthesis - globo series	44	46	0.729015	1	ko00603	NM_033168;NM_006581;NM_003930;NM_174887;NM_000520;NM_000148;NM_032148;NR_004401;NM_000521;NM_033170;NM_001024380;NM_152487;NM_033172;NM_078473;NM_001145017;NM_003033;NM_017924;NR_026933;NM_000262;NM_031940;NM_003034;NM_015197;NM_000169;NM_021996;NM_001100913;NM_033171;NM_003781;NM_006057;NM_173511;NM_001024381;NM_032561;NM_001124759;NM_006927;NM_173344;NM_001005217;NM_001038628;NM_001097638;NM_01…	K00719+K03663+K12373+K00718+K03877+K00780+K01204+K03371+K01189+K00722+K03368+K01988
Protein processing in endoplasmic reticulum	411	430	0.747645	1	ko04141	NR_024273;NM_032319;NM_182666;NM_016299;NM_032121;NM_020150;NM_170679;NR_027292;NM_031300;NM_014109;NM_005861;NM_001024649;NM_006164;NM_001083600;NM_012267;NM_017481;NM_080703;NM_001142648;NM_145053;NM_001164780;NM_006825;NM_001142603;NM_001083601;NM_001042576;NM_002759;NR_024212;NM_153201;NM_181890;NR_003129;NM_004381;NM_004587;NM_152321;NM_001164777;NR_028456;NM_030810;NM_178234;NM_001142627;NM…	K14004+K10086+K06689+K03283+K12669+K07953+K03094+K04571+K10082+K13525+K09561+K08054+K05638+K14021+K09562+K04523+K10839+K11863+K13999+K14026+K14000+K08860+K10666+K09049+K09580+K13984+K10956+K14009+K10578+K12667+K14020+K14005+K07765+K14006+K10597+K04556+K10085+K13251+K11718+K09027+K10636+K04554+K08288+K04431+K09582+K14027+K01230+K03853+K10601+K09555+K14007+K09521+K04555+K09507+K14012+K08653+K14008+…
Hematopoietic cell lineage	232	243	0.749246	1	ko04640	NM_001079840;NM_000902;NM_001459;NM_001002901;NM_175721;NM_004931;NM_001040021;NR_002556;NM_005755;NM_030893;NM_001127443;NM_002204;NM_000799;NM_001114100;NM_001773;NM_001146006;NR_001435;NM_017830;NM_020056;NM_000641;NM_002118;NM_001001391;NM_172219;NM_001042587;NM_181359;NM_001040031;NM_000564;NM_002119;NM_000877;NM_000885;NM_004334;NM_001025109;NM_002102;NM_021983;NM_007287;NM_002125;NM_001006…	K04006+K01389+K05454+K06498+K00431+K06459+K04391+K05056+K06448+K06259+K06482+K05437+K06474+K06260+K06752+K05417+K06256+K05423+K05055+K06475+K05067+K04386+K06483+K01242+K06575+K04012+K04008+K05092+K06503+K06480+K06458+K06476+K06485+K05091+K06451+K05066+K04011+K05072+K06466+K05431+K05071+K05428+K05430+K06261+K05427+K06263+K06481+K06854+K06473+K05405+K00977+K06493+K06461+K05453+K06455+K05090+K03156+…
Legionellosis	145	152	0.749832	1	ko05134	NM_013229;NM_016299;NM_033295;NM_020150;NM_014109;NM_001165412;NM_052889;NR_026680;NM_001040021;NM_018034;NM_004280;NM_018947;NM_001142648;NM_002090;NM_020666;NM_001024226;NM_003993;NM_153201;NM_001080125;NM_145182;NM_013258;NM_004866;NM_004536;NM_004161;NM_139239;NM_002187;NM_052837;NM_021979;NM_005698;NR_027295;NM_079834;NM_033293;NM_001511;NM_000651;NM_002468;NM_033358;NM_000591;NM_005697;NM_0…	K02084+K03283+K01370+K07953+K13525+K02580+K07937+K04391+K03233+K08738+K05505+K08823+K04398+K12799+K12807+K07874+K04469+K05425+K04011+K04729+K10030+K02187+K10160+K12805+K04397+K04077+K05482+K08517+K05405+K03990+K06464+K04735+K06461+K03231+K03156+K05406+K07875+K10168+K09414+K10159+K04399+K03596+K04734
Carbon fixation in photosynthetic organisms	42	44	0.750444	1	ko00710	NM_000291;NM_032592;NM_138733;NM_001127219;NM_001145933;NM_005917;NM_005165;NM_001159287;NM_005309;NM_199229;NM_001001551;NM_001142466;NM_006916;NM_000034;NM_012253;NM_144563;NM_006680;NM_182470;NM_000507;NM_005918;NM_184041;NM_000365;NR_027338;NM_002654;NM_002395;NM_001161586;NR_002187;NM_001014811;NM_003837;NM_001127628;NM_001127617;NM_184043;NM_182471;NM_013276;NM_001039845;NM_032136;NM_133443…	K00927+K00814+K00615+K00025+K01623+K01803+K01783+K00851+K01807+K00029+K00873+K03841+K00026+K11214
Apoptosis	231	242	0.75355	1	ko04210	NR_028036;NM_013229;NM_001167;NM_014308;NM_004815;NM_016123;NM_005027;NM_001012331;NM_004401;NM_001165412;NM_002732;NM_182962;NM_182948;NM_017899;NM_018034;NM_001164759;NM_018947;NM_212472;NM_017425;NM_002649;NM_001145258;NM_003629;NM_002736;NM_145812;NM_181523;NM_181690;NM_001080125;NR_027140;NM_000877;NM_007236;NM_181504;NM_025126;NM_213566;NM_016573;NM_001748;NM_001029881;NM_032246;NM_032989;N…	K04390+K02084+K04725+K02649+K04733+K03176+K02310+K02580+K04345+K06268+K04739+K08738+K00922+K04727+K04456+K04398+K04722+K04386+K03853+K02158+K02861+K04451+K04724+K04731+K03173+K07210+K02159+K04729+K04732+K04726+K02187+K04723+K01367+K04348+K04397+K02161+K07209+K04570+K04735+K04738+K03156+K04730+K04396+K03158+K01173+K04721+K04467+K04736+K04400+K04389+K04737+K04728+K03171+K04399+K02311+K04734+K04466+…
Styrene degradation	7	7	0.754975	1	ko00643	NM_001513;NM_000187;NM_145871;NM_018292;NM_174912;NM_145870;NM_000137	K01800+K00451+K01426+K01555
Lysine biosynthesis	7	7	0.754975	1	ko00300	NM_015878;NM_000637;NM_005763;NM_182662;NM_016228;NM_002539;NM_148174	K01581+K00383+K00290+K00825
Cell adhesion molecules (CAMs)	293	307	0.769371	1	ko04514	NM_139008;NM_001164238;NM_003632;NM_001531;NM_001135768;NM_001024736;NM_001001346;NM_152925;NM_006725;NM_004931;NM_001002026;NM_001305;NM_023068;NM_001160331;NR_028319;NM_173814;NM_021195;NM_032532;NM_002997;NM_018950;NM_001773;NR_001435;NM_001136;NM_005602;NM_020056;NM_001003806;NM_080600;NM_002118;NM_012131;NM_006984;NM_001793;NM_001005389;NM_001160100;NM_130440;NM_001143963;NR_027265;NM_001006…	K06751+K07378+K07379+K06539+K06746+K06087+K06491+K06456+K06459+K06548+K06757+K06766+K06257+K06474+K06752+K06547+K10785+K06771+K06796+K05695+K06550+K06816+K06520+K06483+K06756+K07377+K06081+K06477+K06089+K06088+K06760+K06815+K06770+K06492+K05413+K06567+K06458+K06485+K06759+K05718+K07380+K06538+K06523+K06471+K06533+K06793+K05412+K06708+K06496+K06494+K06478+K06779+K06592+K06590+K06486+K06490+K06785+…
Propanoate metabolism	79	83	0.771681	1	ko00640	NM_170771;NM_198834;NM_000382;NM_003850;NR_026921;NM_016586;NM_018677;NM_001040697;NM_181644;NM_014362;NM_000255;NM_032601;NM_003501;NM_000690;NM_001142807;NM_012213;NM_001002030;NM_152773;NM_001127448;NM_001031806;NM_001101667;NM_198839;NM_001024382;NM_001165414;NM_032501;NM_004035;NR_028500;NM_198836;NM_001113475;NM_005891;NM_005566;NM_020686;NM_000532;NM_001139510;NM_024560;NM_002301;NM_002300…	K00128+K11262+K01900+K07515+K00962+K01895+K00016+K00232+K05605+K01847+K05606+K01578+K01692+K13524+K01749+K00286+K00626+K01966+K01908+K01899+K01719+K00249+K07514+K00140+K07511+K00149+K01965
Basal transcription factors	98	103	0.780144	1	ko03022	NM_002096;NM_015975;NM_018034;NM_001143990;NM_138923;NM_153265;NM_001145076;NM_005886;NM_004606;NM_018310;NM_016328;NM_001098728;NM_001143991;NM_003185;NM_006473;NM_001042490;NM_014409;NM_005641;NM_001514;NM_001518;NM_001013399;NM_019063;NM_001143992;NM_018031;NM_001003795;NM_172311;NM_016283;NM_015859;NM_033001;NM_152498;NM_012155;NM_014931;NM_005644;NM_000400;NM_033104;NM_001163636;NM_001008707…	K03138+K03133+K03130+K03125+K03124+K03121+K03142+K03129+K03131+K06634+K03122+K03126+K10844+K10845+K03141+K10842+K10843+K03136+K03128+K03123+K03132+K03144+K03134+K03127+K03139+K03120+K02202+K03135+K03143
Bacterial secretion system	6	6	0.78591	1	ko03070	NM_005015;NM_005687;NM_014876;NM_003136;NM_001146282;NM_020710	K03217+K01890+K03106
Ethylbenzene degradation	6	6	0.78591	1	ko00642	NM_024771;NM_022158;NM_199347;NM_170678;NM_024619;NR_024021	K00680+K00924
Phenylpropanoid biosynthesis	6	6	0.78591	1	ko00940	NM_004905;NM_001128432;NM_020973;NM_144589;NM_207338;NM_025149	K11188+K05350+K00588+K01904
Chlorocyclohexane and chlorobenzene degradation	6	6	0.78591	1	ko00361	NM_199165;NM_001126;NM_138809;NM_198996;NM_152328;NM_139248	K01939+K01061+K01066
Polyketide sugar unit biosynthesis	6	6	0.78591	1	ko00523	NM_000270;NM_002065;NM_001033044;NM_014305;NM_003143;NM_001033056	K03783+K01915+K01710+K03111
Peptidoglycan biosynthesis	6	6	0.78591	1	ko00550	NM_004757;NM_001142416;NM_000108;NM_003680;NM_001142415;NM_001040436	K01866+K00382
Cytokine-cytokine receptor interaction	443	464	0.786911	1	ko04060	NR_028036;NM_001142544;NM_002986;NM_001838;NM_033035;NM_002632;NM_000230;NM_001042664;NM_001459;NM_004612;NM_178328;NM_003327;NM_175721;NM_003820;NM_003839;NM_181079;NM_001242;NM_005755;NM_198681;NM_170743;NM_148966;NM_001123396;NM_001561;NM_022645;NM_000799;NM_002173;NM_002090;NM_013371;NM_001001435;NM_001127671;NM_001003679;NM_002188;NM_000641;NM_172219;NR_027140;NM_024013;NM_198483;NM_002184;N…	K04390+K05422+K05509+K04182+K05436+K05448+K05424+K05160+K05454+K04674+K04178+K05142+K00431+K05152+K05147+K05075+K05144+K05059+K05056+K05140+K04177+K05146+K05438+K05437+K05414+K05505+K05444+K12964+K05058+K05062+K05435+K05417+K05423+K04722+K05050+K05060+K04663+K05097+K04181+K05514+K05055+K05067+K05150+K04386+K05076+K02583+K13376+K04183+K10031+K05475+K04359+K05092+K05064+K05082+K05511+K05510+K05151+…
Toxoplasmosis	266	279	0.788107	1	ko05145	NM_001161728;NM_016299;NM_001167;NM_014308;NM_004815;NM_016123;NM_005027;NM_004209;NM_002754;NM_001165412;NM_001161727;NM_182962;NM_031286;NM_032206;NM_030821;NM_018947;NM_002070;NR_001435;NM_002649;NM_001145258;NM_001315;NM_003629;NM_153201;NM_020056;NM_032562;NM_017522;NM_002118;NM_153497;NM_000698;NM_181523;NM_181690;NM_002291;NM_001080125;NM_001159323;NM_002119;NM_002969;NM_001080497;NM_02198…	K01047+K03283+K04725+K02649+K04733+K04403+K04441+K02580+K08060+K08738+K04630+K06752+K00922+K12473+K00461+K04456+K05636+K04398+K06243+K04447+K13376+K04427+K05400+K03175+K06246+K04692+K05425+K02158+K04371+K05637+K06485+K11220+K07210+K04729+K06245+K04440+K04687+K06241+K02187+K04432+K13377+K12077+K06247+K05133+K02581+K10160+K02161+K05635+K07209+K06244+K05719+K04570+K04433+K03161+K04735+K06240+K11217+…
Other glycan degradation	38	40	0.79239	1	ko00511	NM_003258;NM_000520;NM_199165;NM_005383;NM_000521;NM_000434;NM_024506;NM_001126;NM_024307;NM_000404;NM_002435;NM_006715;NM_000027;NM_001165994;NM_001005742;NM_001042573;NM_000531;NM_005908;NM_016641;NM_001135602;NM_000147;NM_001080407;NM_015274;NM_006755;NM_000157;NM_032561;NM_001165993;NM_032020;NM_152328;NM_001005741;NM_000528;NM_004614;NM_147192;NM_006656;NM_080741;NM_138342;NM_001079811;NR_00…	K00857+K12373+K01939+K12357+K01186+K12309+K01126+K01809+K01191+K01444+K01201+K01227+K00611+K01192+K01206+K12312+K00616+K12311
Fat digestion and absorption	76	80	0.793101	1	ko04975	NM_001161728;NR_001275;NM_001161727;NM_022437;NM_031286;NM_030821;NM_005505;NM_176895;NM_001127443;NM_032562;NM_178176;NM_001159323;NM_032741;NM_207299;NM_005094;NM_022819;NM_213600;NM_006412;NM_177526;NM_001010861;NM_032483;NM_014839;NM_178034;NM_024420;NM_015723;NM_015715;NM_003712;NM_000134;NM_006411;NM_022436;NM_001004426;NM_001102560;NM_000929;NM_003713;NM_012400;NM_000300;NM_005891;NM_00356…	K01047+K12298+K05684+K13885+K01080+K06259+K11160+K13509+K08745+K08751+K05683+K00626+K08750+K08757+K11155+K08760+K05641
Homologous recombination	75	79	0.800088	1	ko03440	NR_026699;NM_001126123;NM_005732;NR_026701;NM_002875;NM_002945;NM_003579;NM_001042371;NR_026702;NM_025126;NM_005590;NM_002485;NM_198515;NM_133509;NM_001127218;NM_001017368;NM_004044;NM_194271;NM_004618;NM_001164269;NM_001127207;NM_003935;NM_173467;NM_001145176;NM_014305;NM_032259;NM_001164270;NM_001100118;NM_025128;NM_001134437;NM_003121;NM_133510;NR_026700;NM_145262;NM_003071;NM_003143;NM_002877…	K00865+K00560+K10866+K04482+K07466+K10875+K01091+K10871+K10865+K10867+K10869+K02328+K00602+K03165+K10877+K00645+K02327+K01710+K10880+K08991+K03111+K10741+K10739+K10870+K10882+K01785+K10881+K03504+K10901+K03505+K08775+K10873+K10879+K10740+K00012
Jak-STAT signaling pathway	284	298	0.801368	1	ko04630	NM_013324;NM_001142544;NM_001129778;NM_014308;NM_004815;NM_033035;NM_003151;NM_015677;NM_000230;NM_005027;NM_138356;NM_175721;NM_181079;NM_005755;NM_181784;NM_004380;NM_152594;NM_170743;NM_022645;NM_000799;NM_002173;NM_013371;NM_001127671;NM_002649;NM_001003679;NM_003629;NM_002188;NM_000641;NM_172219;NM_181523;NM_181690;NM_024013;NM_002184;NM_181359;NM_000564;NM_030964;NM_022562;NM_003473;NM_0015…	K04701+K05422+K04364+K02649+K05436+K11222+K05424+K00431+K05075+K05059+K05056+K04703+K04498+K05140+K05438+K05437+K05414+K05444+K05058+K00922+K05062+K05435+K05417+K05423+K04456+K05060+K05055+K05067+K04704+K04705+K05076+K04447+K10152+K05064+K05082+K04692+K05425+K04697+K05697+K03099+K05138+K05420+K05139+K05066+K05069+K04707+K11220+K04706+K05072+K05063+K05415+K11221+K05431+K05078+K05131+K04687+K05071+…
ABC transporters	132	139	0.817542	1	ko02010	NM_003258;NM_001079528;NM_173076;NM_001144070;NM_000520;NM_001103176;NM_022437;NM_001142505;NM_207629;NM_012089;NM_004299;NM_176815;NM_033450;NM_005015;NM_001023587;NM_080284;NM_012084;NM_000521;NM_005050;NM_000791;NM_000392;NM_001606;NM_018833;NM_000593;NM_002065;NM_001033044;NM_005471;NM_001163942;NM_005412;NM_004169;NM_005051;NM_001048212;NM_138335;NM_001122674;NM_004077;NM_024623;NM_005687;NM…	K00857+K05669+K05646+K05667+K12373+K01647+K05684+K05680+K05679+K05657+K05662+K00287+K05674+K03217+K05668+K05649+K00261+K05678+K05666+K05642+K05654+K05653+K01915+K02564+K05660+K00600+K01886+K01443+K05677+K05656+K01890+K05673+K05683+K05659+K05658+K05643+K01710+K05676+K05681+K05664+K00757+K05648+K05671+K01866+K05645+K05665+K00382+K05033+K05675+K01889+K01869+K01840+K05650+K05651+K00657+K05661+K05652+…
Caprolactam degradation	5	5	0.818112	1	ko00930	NM_006066;NM_153326;NM_001002030;NM_001139510;NM_018479	K00002+K01692
Phosphotransferase system (PTS)	5	5	0.818112	1	ko02060	NM_012393;NM_001015054;NM_012088;NM_001015052;NM_002434	K01952+K03652+K01057
Cell cycle - Caulobacter	5	5	0.818112	1	ko04112	NM_006660;NM_153221;NM_031490;NM_006012;NM_003613	K03544+K01338+K01358
Sulfur metabolism	35	37	0.822679	1	ko00920	NM_152889;NM_005165;NM_177536;NM_001032387;NM_177529;NM_005420;NM_001055;NM_001017390;NM_018641;NM_001032386;NM_018413;NM_000034;NM_177534;NM_001902;NM_017813;NM_177528;NM_184041;NM_006085;NM_000108;NM_153742;NM_000456;NM_177552;NM_001015880;NM_004605;NM_000485;NM_177973;NM_001127617;NM_177530;NM_001030018;NM_001054;NM_184043;NM_000071;NM_004670;NM_000035;NM_005443	K07779+K01623+K01014+K00387+K01016+K04742+K01017+K01758+K01082+K00382+K13811+K01015+K00759+K01697
Carbon fixation pathways in prokaryotes	18	19	0.829373	1	ko00720	NM_000143;NM_018677;NM_000255;NM_032601;NM_032501;NM_002197;NM_005891;NM_022172;NM_004136;NM_001040716;NM_005896;NM_000920;NM_001164478;NM_000019;NM_001098;NM_001076552;NM_005957;NM_002168	K01679+K01895+K01847+K05606+K01681+K00626+K01958+K00031+K00297
Glioma	231	243	0.836415	1	ko05214	NM_016524;NM_194323;NM_001129778;NM_014308;NM_004815;NM_001130982;NM_002880;NM_015677;NM_002661;NM_005027;NM_170754;NM_001111285;NM_138356;NM_172128;NM_019855;NM_015981;NM_033026;NM_006998;NM_175733;NM_000314;NM_001221;NM_078467;NM_005184;NM_004985;NM_004929;NM_002649;NM_183001;NM_003629;NM_003029;NM_203349;NM_181523;NM_181690;NM_000389;NM_001130987;NM_172078;NM_004091;NM_172127;NM_001949;NR_0021…	K02677+K04364+K02649+K04366+K05859+K01110+K05459+K04515+K02183+K06625+K07827+K00922+K06279+K04456+K09389+K06620+K04369+K04359+K02091+K04365+K06618+K04371+K04451+K06621+K03099+K04368+K04357+K02833+K08774+K04361+K05089+K07203+K07828+K04363+K04503+K02089+K05087+K06643+K08845
Fatty acid metabolism	128	135	0.83658	1	ko00071	NM_170771;NM_016524;NM_014049;NM_138567;NM_152246;NR_003003;NM_001136052;NM_001609;NM_000672;NM_175733;NM_001995;NM_013976;NM_000481;NM_030924;NM_000382;NR_026921;NM_006373;NM_001145137;NM_001135705;NM_000668;NM_004377;NM_181644;NM_001033859;NM_001001521;NM_000671;NM_006066;NM_001135706;NM_153326;NM_003180;NM_032360;NM_001135806;NM_032298;NM_003501;NM_024722;NM_000690;NM_001142807;NM_020927;NM_00…	K00128+K00253+K00257+K08765+K07508+K09478+K13952+K01897+K00252+K00605+K07515+K00344+K13239+K13951+K00232+K09479+K00963+K00121+K00002+K01692+K08766+K07425+K00248+K00022+K00255+K00626+K13238+K07513+K00249+K07514+K07511+K07509+K00149+K13980
Fanconi anemia pathway	88	93	0.84001	1	ko03460	NM_000535;NM_001037872;NR_027777;NM_018193;NM_007298;NM_002875;NM_001017416;NM_002945;NR_003614;NM_001983;NM_007195;NM_007299;NM_000135;NM_006502;NM_199294;NM_001302;NM_001018112;NR_003613;NR_027775;NM_024945;NM_001029882;NM_016111;NM_005236;NM_004618;NM_001113378;NM_001164269;NR_003085;NM_152287;NM_003935;NM_024675;NR_002217;NM_014176;NM_001164270;NM_001018115;NR_028058;NM_022725;NM_152266;NM_02…	K10858+K03515+K10895+K10605+K04482+K11832+K07466+K10849+K03510+K10888+K03509+K11511+K10990+K02350+K11137+K10848+K03165+K10897+K13960+K10891+K10893+K10898+K08991+K10889+K10993+K10741+K10739+K06640+K10870+K10882+K08734+K10892+K10905+K10484+K10606+K10901+K10894+K10890+K03511+K10896+K08775+K06054+K10740
Allograft rejection	68	72	0.84648	1	ko05330	NM_139008;NR_028036;NM_001531;NM_018950;NR_001435;NM_020056;NM_001003806;NM_002118;NM_002119;NR_001434;NM_021983;NM_002125;NM_019111;NM_005041;NM_005514;NR_002139;NM_002187;NM_001083116;NM_006889;NM_000043;NM_001003799;NM_002120;NM_000619;NM_005191;NM_001098479;NM_000879;NM_139009;NM_002123;NM_000589;NM_139010;NM_152871;NR_024240;NM_006120;NM_022555;NM_000410;NM_000074;NM_004107;NM_002121;NM_0005…	K06751+K04390+K06752+K10785+K07818+K05425+K05413+K04687+K05412+K05428+K05430+K03161+K03156+K03160+K05406+K01353+K05443+K04389+K06470
Glycosaminoglycan biosynthesis - keratan sulfate	32	34	0.851589	1	ko00533	NM_003778;NM_006279;NM_024533;NM_174967;NM_174971;NM_174970;NM_178155;NM_174966;NM_003033;NR_026933;NM_174969;NM_145236;NM_003654;NM_174965;NM_021615;NM_174964;NM_006876;NM_212543;NM_178156;NM_003779;NM_174963;NM_001005417;NM_006927;NM_001497;NM_173344;NM_005769;NM_004267;NM_174968;NM_006577;NM_003780;NM_033309;NM_004480	K07969+K00781+K09671+K00717+K00780+K09664+K01022+K00741+K07968+K07967+K03368+K07966+K04746+K04745
D-Glutamine and D-glutamate metabolism	4	4	0.851631	1	ko00471	NM_013267;NM_012084;NM_014905;NM_005271	K01425+K00261
Ribosome biogenesis in eukaryotes	49	52	0.852461	1	ko03008	NM_013235;NM_001320;NM_015523;NM_001363;NM_018343;NM_001145860;NM_032993;NM_006638;NM_005772;NR_027066;NM_001896;NM_007042;NM_005837;NM_181468;NM_019001;NM_001042604;NM_177560;NM_001142463;NM_014062;NM_031480;NM_015029;NM_001145861;NM_001104546;NM_006325;NM_001097590;NM_181466;NM_001098783;NM_015918;NM_012255;NM_006413;NM_153005;NM_002212;NM_001003796;NM_018983;NM_001159749;NM_198202;NR_027368;NM…	K03685+K03115+K13288+K11131+K07179+K01164+K11128+K11108+K03539+K03097+K03264+K12618+K11883+K07178+K07936+K03537+K12619+K12845+K03538+K07562+K11129
Ubiquinone and other terpenoid-quinone biosynthesis	289	304	0.852877	1	ko00130	NM_017684;NR_024049;NM_178812;NM_031939;NM_001161368;NM_080911;NM_199461;NM_181307;NM_001009924;NM_198993;NM_174887;NM_138691;NM_016422;NM_001142521;NM_001003811;NM_024650;NM_001020820;NM_022074;NM_032148;NM_001011657;NM_145283;NM_000481;NM_001013649;NR_024464;NR_024507;NR_015441;NM_001143914;NR_027460;NM_014844;NM_052858;NM_022905;NM_014089;NM_012318;NM_173657;NM_006987;NM_198493;NR_003669;NM_17…	K00591+K03648+K00605+K01867+K00457+K05357+K06125+K02548+K00764+K06134+K00815+K06126+K00355+K10106+K06127+K01904
Pertussis	225	237	0.856171	1	ko05133	NM_002163;NM_033295;NM_000715;NR_028131;NM_017640;NM_016123;NM_002754;NM_001165412;NM_052889;NM_005252;NM_018296;NM_001040021;NM_001017367;NM_006092;NM_019855;NM_006998;NM_002070;NM_005184;NM_001114100;NM_004929;NM_001145258;NM_001315;NM_007364;NM_021649;NM_178844;NM_145182;NM_013258;NM_005411;NM_001093770;NM_201442;NM_002969;NM_080617;NM_203384;NM_145231;NM_181836;NR_026647;NM_134444;NM_004271;N…	K10155+K01370+K04002+K05765+K08727+K04733+K04441+K02580+K04379+K03994+K04391+K04003+K02183+K04630+K05409+K12800+K12799+K10067+K01331+K03987+K01330+K05400+K03175+K05425+K04371+K03988+K03986+K04729+K05403+K04440+K10030+K02187+K04001+K10160+K04513+K04397+K04448+K05405+K03990+K05719+K03989+K06464+K04735+K05506+K06461+K01332+K03156+K04730+K05406+K05842+K06484+K05443+K13241+K05426+K05411+K09444+K04383
Atrazine degradation	16	17	0.857313	1	ko00791	NM_021822;NM_145699;NM_004900;NM_001166003;NM_145298;NM_181773;NM_001159280;NM_001166002;NM_001006666;NM_001012969;NM_006789;NM_182503;NM_001644;NM_014508;NM_203454;NM_152426	K01500
Bisphenol degradation	16	17	0.857313	1	ko00363	NM_001353;NM_012203;NM_145168;NM_003739;NM_016373;NM_001135241;NM_130791;NM_205845;NM_020299;NM_006623;NM_198996;NM_001080538;NM_152783;NM_139248;NM_001818;NM_001354	K00100+K00058+K01066
Sphingolipid metabolism	102	108	0.866289	1	ko00600	NM_021972;NM_001136257;NM_030791;NM_176895;NR_027689;NM_017951;NM_001007593;NM_005383;NM_017751;NM_004315;NM_001085428;NM_001136258;NM_207299;NM_019893;NM_001142854;NM_000434;NM_024506;NM_006415;NM_018327;NM_147156;NM_177526;NM_001128174;NR_027690;NM_001010861;NM_032483;NM_133492;NM_018667;NM_001142602;NM_014839;NM_004775;NM_024307;NM_001030312;NM_032261;NM_001085426;NM_003712;NM_000404;NM_004861…	K04718+K04714+K04716+K01080+K04715+K12353+K12350+K12357+K12348+K01134+K12349+K12352+K01186+K12309+K00654+K04628+K01441+K07553+K01126+K01019+K04712+K01809+K01191+K04717+K01201+K01189+K12351+K00720+K12354+K01634+K04708+K01202+K04711
Valine, leucine and isoleucine biosynthesis	15	16	0.870882	1	ko00290	NM_005390;NR_028450;NM_001190;NM_001164773;NM_006567;NM_000485;NM_005504;NM_004461;NM_000284;NM_138432;NM_001030018;NM_006843;NR_028451;NM_138378;NM_000925	K00161+K00826+K01889+K00759+K01752+K00162
Rheumatoid arthritis	139	147	0.873582	1	ko05323	NM_145918;NM_002632;NM_005252;NM_000459;NM_003839;NM_004673;NM_004691;NM_001017971;NM_002090;NM_145230;NR_001435;NM_001696;NM_006053;NM_020056;NM_001003806;NM_000641;NM_001039366;NM_002118;NM_015994;NM_002119;NM_021983;NM_003238;NM_002125;NM_019111;NM_199168;NM_172089;NM_001146;NM_006889;NM_003808;NM_000609;NM_001912;NM_001039362;NM_001100592;NM_002209;NM_005214;NM_001003799;NM_130841;NM_003701;N…	K01365+K05448+K04379+K05121+K05147+K05465+K02146+K03662+K05505+K02153+K06752+K02150+K02154+K10785+K05417+K02149+K13376+K10031+K05475+K05413+K02148+K05718+K06538+K05473+K02147+K01388+K05096+K03661+K02155+K04687+K05412+K10030+K13377+K05408+K10160+K05427+K02145+K05476+K05482+K06490+K04448+K05405+K06464+K05506+K02152+K05453+K03156+K01371+K02144+K01394+K10159+K13375+K05489+K03157+K05433+K02151+K05426+…
Biosynthesis of unsaturated fatty acids	46	49	0.873821	1	ko01040	NM_181864;NM_005063;NM_013402;NM_138501;NM_018441;NR_026921;NM_181644;NM_016395;NM_181865;NM_003501;NM_001142807;NM_007274;NM_001101667;NM_001130721;NM_181866;NM_024906;NM_004035;NM_001127610;NM_000413;NM_001914;NM_021814;NM_152331;NM_024090;NM_001037161;NM_006821;NM_001130410;NM_148923;NM_000016;NR_024024;NM_017770;NM_001701;NM_004265;NM_016142;NM_198402;NM_007292;NM_001037582;NM_030579;NR_02727…	K01068+K00507+K10224+K10258+K07753+K07515+K00232+K10703+K10203+K00659+K00044+K10226+K10244+K07513+K00249+K10205+K10251
Chronic myeloid leukemia	219	231	0.874558	1	ko05220	NM_022114;NM_001129778;NM_014308;NM_004815;NM_005157;NM_002880;NM_015677;NM_005027;NM_004612;NM_001165412;NM_138356;NM_001329;NM_052948;NM_001166276;NM_078467;NM_004985;NR_024583;NM_002649;NM_183001;NM_003629;NM_001754;NM_003029;NM_203349;NM_181523;NM_181690;NM_014629;NM_000389;NM_014715;NM_181720;NM_004091;NM_001163999;NM_001949;NR_002144;NM_001080156;NM_181504;NM_003238;NR_024494;NM_001130040;N…	K04462+K04364+K02649+K06619+K04366+K04674+K02580+K04496+K08878+K06625+K07827+K00922+K06279+K08367+K04456+K09389+K06620+K04369+K13376+K08091+K02091+K04365+K02158+K06618+K04371+K04451+K06621+K03099+K04368+K04388+K04707+K07210+K02833+K04500+K04377+K13377+K06624+K04438+K07209+K04570+K04735+K07828+K11224+K04467+K06067+K11223+K13375+K07293+K04501+K04503+K02089+K04734+K06643+K08845
Measles	281	296	0.874564	1	ko05162	NR_028036;NM_016299;NM_014308;NM_004815;NM_016123;NM_005027;NM_001320;NM_001165412;NM_001127242;NM_002173;NR_026708;NM_002649;NM_001145258;NM_002759;NM_003629;NM_153201;NM_001003806;NM_002188;NM_001139517;NM_181523;NM_181690;NR_027140;NM_001126241;NM_024013;NM_172353;NM_006290;NM_016370;NM_139243;NM_001144908;NM_001127241;NM_001002273;NM_181504;NM_004972;NM_201563;NM_015436;NM_145332;NM_001144895…	K04390+K03283+K02649+K04733+K03115+K02580+K10132+K05414+K06563+K00922+K08860+K10785+K05435+K12968+K04456+K04722+K10148+K04007+K11859+K07900+K12560+K04447+K10144+K04427+K10152+K03175+K07990+K04692+K05703+K05425+K02206+K06068+K02091+K06536+K03247+K04451+K03097+K06451+K05069+K04707+K11220+K05415+K04729+K11221+K05131+K04687+K05133+K06624+K05430+K02581+K05130+K10160+K11218+K12648+K06626+K05070+K03237+…
Type I diabetes mellitus	80	85	0.8819	1	ko04940	NM_139008;NR_028036;NM_000207;NM_001531;NM_018950;NR_001435;NM_020056;NM_001003806;NM_002118;NM_002119;NR_001434;NM_021983;NM_002125;NM_019111;NM_005041;NM_005514;NR_002139;NM_002187;NM_001083116;NM_006889;NM_000043;NM_001003799;NM_013445;NM_000818;NM_002120;NM_001007089;NM_000619;NM_005191;NM_001098479;NM_139009;NM_002123;NM_139010;NM_001042376;NM_152871;NM_002156;NR_024240;NM_006120;NM_022555;N…	K06751+K04390+K04526+K06752+K10785+K07818+K05425+K05413+K01580+K07817+K04687+K05412+K04077+K01294+K05468+K03156+K05406+K01353+K04389+K06470+K04383
Leukocyte transendothelial migration	447	470	0.882424	1	ko04670	NM_001142614;NM_016524;NM_173176;NM_194323;NM_006686;NM_015123;NM_014308;NM_201612;NM_004815;NM_001130982;NM_015677;NM_001114974;NM_002661;NM_005027;NM_002754;NM_001001346;NR_002929;NM_001002026;NM_014567;NM_018360;NM_001305;NM_001111018;NM_016931;NM_018477;NM_014000;NM_021195;NM_033026;NM_001033555;NM_004530;NM_175733;NM_017805;NM_002070;NM_145117;NM_133181;NM_001134398;NM_182663;NM_001085462;NM…	K05699+K02677+K05871+K05692+K08007+K02649+K04514+K08010+K05859+K04441+K06087+K05726+K08008+K05700+K01398+K05702+K04630+K07363+K05730+K08015+K05690+K05760+K05691+K00922+K04351+K08014+K04392+K12755+K12757+K10351+K08013+K08012+K12754+K13709+K02105+K06520+K06483+K05732+K10031+K06089+K06088+K05718+K06274+K06471+K06533+K08011+K08009+K07873+K07836+K04393+K08016+K04513+K12758+K06490+K06785+K05719+K06787+…
Progesterone-mediated oocyte maturation	216	228	0.883222	1	ko04914	NM_004701;NM_016476;NM_001237;NM_000207;NM_014308;NM_004815;NM_002880;NM_001114091;NM_001144033;NM_001004351;NM_001146210;NM_005027;NM_002754;NM_005372;NM_001111285;NM_002732;NM_001013836;NM_001008778;NM_182948;NM_001790;NM_000921;NM_002070;NM_004985;NM_022662;NM_002649;NM_001315;NM_003629;NM_181523;NM_181690;NM_001002246;NM_004809;NM_145286;NM_201567;NM_002969;NM_181504;NM_001786;NM_152341;NM_00…	K05868+K03358+K06627+K04526+K02649+K04366+K03350+K03364+K08694+K04441+K04367+K05459+K04345+K06638+K05867+K13296+K04630+K07827+K03348+K00922+K04456+K06645+K02087+K06633+K13728+K08042+K02206+K12456+K04365+K02602+K04371+K08047+K08046+K03351+K03355+K04368+K03354+K03353+K04373+K05866+K04440+K04079+K08041+K02178+K03349+K11481+K08045+K06631+K03352+K02537+K08044+K08043+K08049+K08556+K03357+K05087+K08845+…
Chagas disease (American trypanosomiasis)	215	227	0.88603	1	ko05142	NR_028036;NM_014308;NM_004815;NM_016123;NM_005027;NM_002754;NM_004573;NM_004612;NM_001165412;NM_005252;NM_001142339;NM_002070;NM_002649;NM_001145258;NM_001315;NM_003629;NM_001003806;NM_001077489;NM_181523;NM_181690;NM_001080125;NM_181677;NM_002969;NM_080617;NM_000932;NM_002716;NM_181504;NM_003238;NM_017523;NM_016573;NM_002187;NM_181678;NM_002751;NM_001039936;NM_138957;NM_182511;NM_152830;NM_00004…	K04390+K02649+K04733+K04441+K05858+K04674+K02580+K04379+K04633+K04630+K00922+K10785+K04632+K04456+K04398+K04354+K03987+K03456+K13376+K03175+K05425+K04371+K03988+K03986+K01283+K03982+K04724+K06451+K04388+K07210+K05415+K04729+K04500+K04440+K04687+K06453+K10030+K08041+K13377+K05133+K04634+K05408+K10160+K04430+K04448+K05405+K07209+K03990+K04735+K03916+K04635+K03156+K04730+K10161+K03158+K05406+K04467+…
Cutin, suberine and wax biosynthesis	3	3	0.886522	1	ko00073	NM_018099;NM_032228;NR_026758	K13356
C5-Branched dibasic acid metabolism	3	3	0.886522	1	ko00660	NM_006567;NM_004461;NM_138378	K01889
Toluene degradation	3	3	0.886522	1	ko00623	NM_138809;NM_198996;NM_139248	K01061+K01066
Novobiocin biosynthesis	3	3	0.886522	1	ko00401	NM_002080;NM_002079;NM_152413	K00813
Primary immunodeficiency	97	103	0.888361	1	ko05340	NM_001025603;NM_080911;NM_001135247;NM_004931;NM_032206;NM_013314;NM_134440;NM_001166003;NM_022836;NM_005310;NM_001033855;NM_001003806;NM_207519;NM_000448;NM_012452;NM_181773;NM_000449;NM_003480;NR_029395;NM_052945;NM_018833;NM_198482;NM_000593;NM_001159280;NM_022772;NM_001166002;NM_171827;NM_000246;NM_000733;NM_001003799;NM_000061;NR_024448;NM_001008212;NM_020070;NM_002185;NM_017459;NM_198393;NM…	K08061+K03648+K10989+K06459+K08060+K07371+K08062+K10887+K07360+K06554+K10628+K05150+K05151+K05654+K05653+K01488+K07370+K06458+K06451+K07210+K05072+K06478+K11218+K10988+K05070+K08063+K06713+K03161+K06506+K03160+K05856+K06450+K06454+K10603+K06465
Neuroactive ligand-receptor interaction	465	489	0.888949	1	ko04080	NM_000742;NM_001164721;NM_014879;NM_001040179;NM_020167;NM_198715;NM_001130063;NM_033302;NM_001081976;NM_002559;NM_000834;NM_000164;NM_000230;NM_001134888;NR_028324;NM_001018080;NM_001018074;NM_002088;NM_001048230;NM_005161;NM_030760;NM_006174;NM_176875;NM_001059;NM_014430;NM_019619;NM_000743;NM_000171;NM_033050;NM_005912;NM_005767;NM_001144756;NM_022645;NM_000749;NM_000739;NM_000686;NM_032049;NM…	K04804+K04279+K04299+K05054+K05053+K04260+K04605+K04135+K04268+K05217+K05210+K04580+K05424+K04228+K05185+K05250+K05771+K05205+K04265+K04174+K04295+K04207+K04195+K04224+K04297+K04237+K04805+K05193+K04270+K04202+K04273+K08375+K05438+K04814+K04130+K04167+K04166+K05221+K04152+K04198+K04290+K05208+K05209+K01319+K04141+K04215+K05062+K04143+K04010+K04276+K04205+K05196+K04277+K04258+K04303+K08521+K04272+…
mRNA surveillance pathway	115	122	0.89137	1	ko03015	NR_002453;NM_007362;NM_181897;NR_027154;NM_005839;NM_183353;NM_178587;NM_004730;NM_001008709;NM_002708;NM_181677;NM_001164816;NM_002716;NM_015946;NM_018703;NM_030979;NM_006246;NM_206873;NM_181678;NM_001135654;NM_001105518;NM_001161726;NM_178586;NM_001164814;NM_005105;NM_015092;NM_006910;NM_001145158;NM_002687;NM_018332;NM_201569;NM_181675;NM_006620;NM_002094;NM_017917;NR_002473;NM_001161725;NM_01…	K08873+K12883+K11583+K13171+K13126+K11584+K03265+K06269+K04354+K12875+K03456+K06965+K11124+K12876+K03267+K13114+K13025+K12881+K06100+K12877+K12812+K12882+K13917+K00565+K04382+K11125
Vibrio cholerae infection	210	222	0.899471	1	ko05110	NM_016524;NM_194323;NM_016657;NM_006686;NM_000339;NM_001130982;NM_002661;NM_001040105;NR_002929;NM_002732;NR_026680;NM_182948;NM_004691;NM_018477;NM_001017971;NM_033026;NM_175733;NM_145230;NM_001024226;NM_001696;NM_006053;NM_015202;NM_001039366;NM_001077489;NM_015994;NM_001142627;NM_001130987;NM_024628;NM_178525;NM_020939;NM_001126108;NM_000434;NM_006801;NM_207363;NM_001145442;NM_001099771;NM_006…	K02677+K10949+K05692+K10951+K05859+K10955+K04345+K07937+K02146+K03662+K02153+K02150+K02154+K04632+K02149+K10956+K01186+K09582+K05701+K02148+K02147+K06098+K03661+K02155+K02145+K10950+K02152+K02144+K05031+K08043+K08049+K02151+K04926
Primary bile acid biosynthesis	42	45	0.900049	1	ko00120	NM_001353;NM_004809;NM_024825;NM_003956;NM_000414;NM_024728;NM_000780;NM_000784;NM_001127610;NR_027916;NM_003739;NM_001146255;NM_004391;NM_001042633;NM_002544;NM_005989;NM_178483;NM_153703;NM_001135241;NM_001146254;NM_016593;NM_205845;NM_014324;NM_001007098;NM_002979;NM_032303;NM_025193;NM_001701;NM_003500;NM_033421;NM_006668;NM_012254;NM_203382;NM_001001665;NM_005469;NM_001142778;NM_001042632;NM…	K00089+K00212+K00037+K00092+K12405+K08764+K10223+K01796+K00489+K00488+K00659+K00251+K07431+K11992+K07439+K12408+K10214+K07440+K08748+K07430
Phagosome	452	476	0.911192	1	ko04145	NM_139008;NM_145918;NM_006686;NM_201612;NM_001015000;NM_001531;NM_015677;NM_001077268;NM_001024649;NM_001002901;NR_002929;NM_001166226;NM_004691;NM_001040021;NM_181426;NM_016931;NM_018477;NM_005505;NM_001017971;NM_002000;NM_006088;NR_028045;NM_001127443;NM_000250;NM_006770;NM_018950;NM_005752;NM_006141;NM_145230;NR_001435;NR_026708;NM_001696;NM_006053;NM_020056;NM_006908;NM_002543;NM_001039366;NM…	K06751+K01365+K05692+K10062+K13882+K08010+K12182+K08054+K06498+K12478+K02146+K04391+K08008+K13885+K03662+K06513+K07375+K10074+K06259+K10789+K13884+K03991+K10416+K02153+K06752+K06563+K02150+K02154+K04392+K08763+K01368+K04659+K02149+K08012+K10956+K10413+K10067+K13813+K10415+K12560+K06472+K06560+K06463+K01330+K05654+K06503+K05653+K06558+K07898+K08492+K02148+K07374+K00921+K07887+K02147+K08011+K06528+…
Linoleic acid metabolism	56	60	0.913241	1	ko00591	NM_001161728;NM_001161727;NR_002710;NM_000771;NM_031286;NM_030821;NM_001353;NM_032562;NM_001159323;NM_022819;NM_213600;NM_145168;NM_178034;NM_024420;NM_015723;NM_015715;NM_000765;NM_000777;NM_001004426;NM_003739;NM_000761;NM_057095;NM_000929;NM_012400;NM_016373;NM_000300;NM_003561;NM_000769;NM_001135241;NM_130791;NM_205845;NM_020299;NM_000928;NM_001080399;NM_014589;NM_000770;NM_057096;NM_000772;N…	K01047+K00460+K07413+K00100+K07424+K07409+K07418+K07415
Autoimmune thyroid disease	90	96	0.915712	1	ko05320	NM_139008;NR_028036;NM_001531;NM_175721;NM_002173;NM_018950;NR_001435;NM_020056;NM_001003806;NM_002118;NM_024013;NM_002119;NR_001434;NM_021983;NM_002125;NM_001142626;NM_175722;NM_019111;NM_005041;NM_005514;NR_002139;NM_002171;NM_001083116;NM_006889;NM_000043;NM_012293;NM_005214;NM_001003799;NM_000605;NM_002120;NM_005191;NM_001098479;NM_000879;NM_139009;NM_002123;NM_000589;NM_139010;NM_152871;NR_0…	K06751+K04390+K00431+K05414+K06752+K10785+K04249+K07818+K05413+K06538+K05412+K05428+K05430+K03161+K03160+K01353+K05443+K04389+K10809+K06470+K08522
Sesquiterpenoid and triterpenoid biosynthesis	2	2	0.922842	1	ko00909	NM_004462;NM_003129	K00801+K00511
Dioxin degradation	2	2	0.922842	1	ko00621	NM_001001521;NM_006759	K00963
Cardiac muscle contraction	696	732	0.927413	1	ko04260	NM_182626;NM_001145160;NR_023386;NM_001129842;NM_001100176;NM_138571;NM_145815;NM_003625;NM_000364;NM_052997;NM_001164539;NM_017554;NM_033262;NM_033426;NR_026902;NM_032307;NM_003930;NM_181307;NM_003660;NM_172364;NM_001098497;NM_018704;NM_207412;NM_001009811;NM_170665;NM_018360;NM_020890;NM_001862;NM_181077;NM_001129833;NM_014644;NM_001145004;NM_001142286;NM_006359;NM_205864;NM_006830;NM_017765;NM…	K01539+K10375+K04850+K10352+K04871+K12045+K05849+K04861+K05853+K02265+K12041+K00420+K02268+K04863+K00416+K10373+K10351+K04851+K04867+K09290+K02263+K04857+K04860+K04862+K04859+K01540+K05865+K02273+K00417+K12314+K02270+K02272+K00415+K04864+K02266+K00414+K04866+K04858+K10374+K04962+K00419+K12044+K01538+K04868+K05742+K04869+K12749+K00411+K00413+K02271+K02267+K04853+K00418+K02264+K04865+K04872+K04870+…
Colorectal cancer	156	166	0.935938	1	ko05210	NM_014308;NM_004815;NM_002880;NM_001146284;NM_005027;NM_004612;NM_005252;NM_173814;NM_018947;NM_003202;NM_032532;NM_004985;NM_002649;NM_003629;NM_006908;NM_000179;NM_181523;NM_181690;NM_001161616;NM_001098209;NM_181504;NM_003238;NM_001146283;NM_016573;NM_173598;NM_032989;NM_001039936;NM_138957;NM_001126113;NM_006266;NM_001166119;NM_018171;NM_001126117;NM_002755;NM_015396;NM_003242;NM_001012271;NM…	K02649+K04366+K04491+K04674+K04379+K06765+K08738+K02620+K07827+K00922+K04392+K08737+K04456+K08732+K02105+K13376+K04365+K02158+K04371+K04451+K04492+K08733+K04368+K04388+K08731+K04490+K02159+K07861+K04500+K04440+K02187+K04377+K13377+K04513+K02161+K04448+K02085+K03083+K08734+K04399+K04385+K13375+K04501+K04503+K08736+K02157+K08845+K08735+K07860
Vasopressin-regulated water reabsorption	99	106	0.942223	1	ko04962	NM_001011666;NM_001134888;NM_002732;NM_182948;NM_014232;NM_006141;NM_001077489;NM_019044;NM_001143978;NM_001376;NM_006571;NM_000054;NM_052926;NM_013364;NM_052844;NM_001135865;NM_001135041;NM_004309;NR_002555;NM_206861;NM_018051;NM_006368;NM_015270;NM_016592;NM_004162;NM_182899;NM_001146151;NM_134442;NM_016221;NM_001080463;NM_001077490;NM_001135643;NM_002730;NM_001650;NM_017676;NM_005044;NM_002868…	K09047+K04228+K04345+K13504+K10416+K04632+K04648+K10413+K10428+K10415+K12462+K09048+K08046+K07887+K05870+K10426+K10414+K09866+K07888+K13502+K07904+K10417+K07889+K10418+K09876+K06027+K10424+K09865+K08043+K08049+K07905+K10427+K05242
Pantothenate and CoA biosynthesis	34	37	0.943633	1	ko00770	NR_028291;NM_001042529;NM_001160301;NM_025233;NM_153640;NM_001077447;NM_078488;NM_148977;NM_001042532;NM_016327;NR_028450;NM_004666;NM_148978;NM_024594;NM_006208;NM_001190;NM_025251;NM_153638;NM_000110;NM_001164773;NM_004665;NM_138316;NM_024664;NM_005504;NM_018216;NM_024960;NM_024819;NM_005021;NM_004134;NM_021823;NR_028451;NM_001128631;NR_028290;NM_001385	K08069+K02318+K00207+K09680+K01922+K01431+K00826+K01513+K01464+K00859+K04043+K01598
Arginine and proline metabolism	305	323	0.945968	1	ko00330	NM_170771;NM_001145191;NM_001014437;NM_015621;NM_031939;NM_005434;NM_000603;NM_014793;NM_199461;NM_031415;NM_138691;NM_013267;NM_153281;NM_001142521;NM_003132;NM_016400;NM_001032283;NM_001823;NM_001003811;NM_024650;NM_170726;NM_022074;NM_001142595;NM_000161;NM_032148;NM_001011657;NR_024464;NR_027064;NM_000382;NR_024507;NM_001122634;NM_001017974;NM_022905;NM_001136265;NM_014089;NM_152569;NM_001145…	K00128+K01875+K01883+K00797+K13242+K00933+K01425+K01197+K00294+K00472+K01495+K01948+K01755+K00261+K13253+K00813+K01476+K00542+K01915+K00273+K01777+K01426+K01480+K00318+K11182+K00819+K01581+K00286+K01077+K11142+K11394+K12657+K01079+K08660+K00274+K00611+K01840+K11067+K01940+K00613+K01583+K00657+K01611+K13241+K00934+K00137+K00149+K01487+K13240+K05604+K00802
Peroxisome	186	198	0.950054	1	ko04146	NM_173803;NM_019036;NM_003310;NM_173567;NM_183397;NM_001995;NM_004565;NM_030924;NM_018441;NM_001131024;NR_023923;NM_000379;NM_004809;NM_001135705;NM_173471;NM_153818;NM_017545;NM_007238;NM_003847;NM_001079867;NM_024825;NM_015917;NM_001035521;NM_021004;NM_000414;NM_000466;NM_181696;NM_001024465;NM_005050;NM_003649;NM_181644;NM_001143680;NM_018099;NM_032683;NM_001131025;NM_001135706;NM_000431;NM_01…	K13349+K01640+K13341+K08726+K13350+K01897+K13343+K07753+K13342+K11147+K00106+K12405+K08764+K13239+K13354+K13346+K11517+K13351+K06664+K13299+K13348+K13338+K13279+K04564+K05678+K00272+K00232+K13356+K00869+K11187+K00273+K03426+K01796+K01578+K13335+K05677+K13337+K00659+K13344+K00477+K05676+K13336+K00624+K11992+K08746+K00649+K05940+K07513+K00803+K12261+K05675+K00249+K13347+K13340+K00031+K10214+K13345+…
Flavonoid biosynthesis	1	1	0.960647	1	ko00941	NM_144589	K00588
D-Arginine and D-ornithine metabolism	1	1	0.960647	1	ko00472	NM_001917	K00273
Fluorobenzoate degradation	1	1	0.960647	1	ko00364	NM_138809	K01061
Zeatin biosynthesis	1	1	0.960647	1	ko00908	NM_017646	K00791
Stilbenoid, diarylheptanoid and gingerol biosynthesis	1	1	0.960647	1	ko00945	NM_144589	K00588
Carotenoid biosynthesis	1	1	0.960647	1	ko00906	NM_032709	K02292
Indole alkaloid biosynthesis	1	1	0.960647	1	ko00901	NM_020531	K01757
Penicillin and cephalosporin biosynthesis	1	1	0.960647	1	ko00311	NM_001917	K00273
Epstein-Barr virus infection	450	476	0.962442	1	ko05169	NM_139008;NM_016524;NM_001237;NM_016299;NM_001143999;NM_014308;NM_004815;NM_001130982;NM_001531;NM_002661;NM_005027;NM_004209;NM_152613;NM_002754;NM_001320;NM_002350;NM_001165412;NM_001135699;NM_004658;NM_002732;NM_001722;NM_182948;NM_004380;NM_003169;NM_175733;NM_002812;NM_078467;NR_029404;NM_003120;NM_018082;NM_012479;NM_005310;NM_001002796;NM_001164183;NM_018950;NR_001435;NM_006154;NM_002649;N…	K06751+K03008+K06627+K03283+K03006+K02649+K05859+K04403+K04441+K03115+K05854+K02580+K06630+K04345+K03026+K04498+K03031+K06625+K09438+K03021+K05855+K10591+K01510+K06752+K00922+K08860+K03022+K09849+K06256+K03063+K04456+K03124+K07606+K03064+K03009+K11859+K01242+K03875+K03174+K02087+K04427+K04012+K06477+K03175+K04431+K04692+K06492+K04469+K02206+K03023+K03038+K03015+K04455+K02861+K03019+K06618+K11406+…
Flagellar assembly	7	8	0.963007	1	ko02040	NM_000026;NM_017948;NM_013417;NM_018006;NM_001123378;NM_002161;NM_018060	K01756+K01870+K00566
Pathogenic Escherichia coli infection	308	327	0.964918	1	ko05130	NM_016524;NM_194323;NM_006686;NM_015123;NM_201612;NM_014640;NM_001130982;NM_001004720;NM_005157;NR_029392;NM_001135699;NM_138356;NM_001001346;NR_002929;NM_018704;NM_153254;NM_001002026;NM_001040021;NM_018360;NM_001305;NM_018477;NM_021195;NM_033026;NM_006088;NM_175733;NR_029404;NM_012479;NM_001162383;NM_016196;NM_181831;NM_005602;NM_012131;NM_006984;NM_001160100;NM_001130987;NM_000223;NM_001098209…	K02677+K05692+K08007+K04514+K05755+K07365+K06619+K07604+K06630+K06087+K06106+K04391+K07375+K12791+K11294+K02105+K05400+K06088+K05757+K05703+K05754+K07374+K05747+K04393+K10160+K04513+K05758+K05719+K10168+K05689
Plant-pathogen interaction	72	78	0.966251	1	ko04626	NM_019855;NM_021937;NM_006998;NM_005184;NM_004929;NM_033214;NM_144970;NR_026575;NM_012124;NM_203391;NM_000167;NM_145231;NM_138705;NM_031468;NM_001042625;NM_145200;NM_138957;NM_031205;NR_027282;NM_002755;NR_024491;NM_001033677;NM_033429;NM_018291;NM_001017963;NM_001135863;NM_001743;NM_002745;NM_001011537;NM_001113411;NM_001740;NM_001039547;NM_001144073;NM_006704;NR_027910;NR_026588;NM_017422;NM_00…	K02183+K02358+K00864+K12795+K04371+K04368+K04079+K13448+K09487
Antigen processing and presentation	156	167	0.967232	1	ko04612	NM_001025603;NM_139008;NM_145918;NM_016299;NM_172004;NM_001531;NM_002505;NM_018009;NM_153443;NM_001024649;NM_014223;NM_004931;NM_032206;NM_134440;NR_028045;NM_022164;NM_018950;NR_001435;NM_153201;NM_020056;NM_001003806;NM_002118;NM_004079;NM_147780;NM_002119;NR_001434;NM_021983;NM_006263;NM_001114396;NM_000449;NM_002125;NM_019111;NR_024567;NM_018833;NM_005514;NR_002139;NM_001025159;NM_000593;NM_0…	K08061+K06751+K01365+K03283+K06541+K08064+K08058+K07980+K08054+K08066+K06459+K08060+K08062+K06516+K01363+K06752+K10785+K01368+K06696+K05654+K06505+K05653+K07981+K06458+K01369+K07982+K05870+K04687+K04079+K06698+K08056+K09490+K08063+K06697+K08065+K03156+K09489+K08059+K08057+K06454
Nitrogen metabolism	70	76	0.970158	1	ko00910	NM_013267;NM_001128829;NM_000161;NM_000481;NM_001122634;NM_001164830;NM_001217;NM_005793;NM_012084;NM_183356;NM_001032387;NM_001875;NM_000269;NM_002065;NM_001033044;NM_014905;NM_001128831;NM_012113;NM_001122633;NM_001032386;NM_000567;NM_000067;NR_026551;NM_020178;NM_001127716;NM_001738;NM_001164711;NM_001673;NM_001985;NM_005181;NM_002513;NM_198175;NM_000532;NM_013330;NM_197972;NM_000456;NM_005009…	K01425+K01672+K01495+K00605+K01948+K00940+K00261+K01953+K00387+K01915+K03522+K03521+K01966+K00411+K00413+K06980
Biosynthesis of ansamycins	6	7	0.971522	1	ko01051	NM_001145933;NM_012253;NM_032136;NM_001135055;NM_001145934;NM_001064	K00615
Olfactory transduction	496	525	0.97277	1	ko04740	NM_001004124;NM_001005181;NM_205859;NM_005459;NM_022757;NM_001004746;NM_017504;NM_172194;NM_001005566;NR_027982;NM_001004699;NM_001001920;NM_001004715;NM_001001957;NM_001004487;NM_001001961;NM_001005516;NM_001005193;NM_002732;NM_001005175;NM_001004063;NM_182948;NM_001004719;NM_001004735;NM_001004491;NM_172128;NM_019855;NM_001142339;NM_001001659;NM_015981;NM_001130925;NM_001005325;NM_001001821;NM_…	K04257+K08328+K04345+K04515+K02183+K04633+K07376+K00910+K04439+K04952+K08327+K12321+K05030+K04951+K05028+K05027+K04950+K13755+K08043
Cell cycle	276	294	0.975765	1	ko04110	NR_026580;NM_003610;NM_004701;NM_016476;NM_001237;NM_182776;NM_170679;NM_005157;NM_001114091;NM_001144033;NM_001135699;NM_001013836;NM_001790;NM_004380;NM_001800;NM_078467;NR_029404;NM_012479;NR_028270;NM_181747;NM_022662;NM_145862;NM_002895;NM_007194;NM_033083;NM_181742;NM_001002246;NM_001274;NM_004809;NM_145286;NM_000389;NM_201567;NM_002552;NM_004091;NM_012381;NM_004153;NM_001949;NM_003318;NM_0…	K04683+K02180+K05868+K03358+K06627+K02210+K03094+K06619+K03350+K03364+K06630+K06638+K05867+K04498+K06623+K06625+K04802+K02607+K03348+K06641+K04681+K02606+K02216+K06645+K09389+K02605+K02603+K06620+K08866+K04402+K06669+K06639+K09993+K03875+K13376+K02087+K10500+K02213+K06633+K13728+K10152+K02206+K12456+K02091+K06636+K06618+K04451+K06621+K03351+K03355+K06634+K03354+K03353+K06622+K02214+K06670+K04500+…
Aldosterone-regulated sodium reabsorption	449	476	0.976797	1	ko04960	NM_182626;NM_016524;NM_194323;NM_015277;NR_023386;NM_138571;NM_000207;NM_014308;NM_001164539;NM_004815;NM_017554;NM_001130982;NM_033426;NR_026902;NM_005027;NM_032307;NM_003930;NM_181307;NM_001111285;NM_006106;NM_001098497;NM_153765;NM_207412;NM_001130012;NM_181711;NM_001145004;NM_033026;NM_017765;NM_175733;NM_024650;NM_001164540;NM_004985;NM_001024680;NM_001164537;NM_001013649;NR_024464;NM_002649…	K01539+K02677+K13305+K04526+K02649+K05459+K04995+K13358+K07827+K00922+K13302+K00071+K01540+K07187+K04371+K06276+K08555+K04827+K04824+K13359+K01538+K06644+K04527+K04825
Glucosinolate biosynthesis	5	6	0.97912	1	ko00966	NR_028450;NM_001190;NM_001164773;NM_005504;NR_028451	K00826
Circadian rhythm - plant	5	6	0.97912	1	ko04712	NM_001320;NM_001896;NM_177560;NM_001895;NM_177559	K03115+K03097
Phosphonate and phosphinate metabolism	5	6	0.97912	1	ko00440	NM_001163264;NM_001042371;NM_152672;NM_004845;NM_001163265	K00968+K01091
Prion diseases	144	155	0.980275	1	ko05020	NM_006809;NM_016299;NM_183079;NM_003114;NM_018296;NM_152925;NM_002732;NM_182948;NM_014820;NM_001039675;NM_004182;NM_001031855;NM_032784;NM_153201;NM_133462;NM_022492;NM_000311;NM_032445;NM_080617;NR_002144;NM_001128325;NM_020939;NM_203458;NM_172218;NM_001076682;NM_001146076;NM_017617;NM_130810;NM_130808;NM_000066;NM_153047;NM_001166136;NM_024408;NM_001145418;NM_021979;NM_138957;NM_182511;NM_00435…	K09553+K03283+K05634+K03994+K06491+K04345+K04375+K03995+K02599+K03987+K04369+K03998+K05703+K04371+K03988+K03986+K04368+K02159+K04000+K09490+K05635+K05405+K03996+K03999+K03997+K09203+K04565+K12499+K04383
Asthma	48	53	0.982602	1	ko05310	NM_002986;NM_032597;NR_001435;NM_020056;NM_001003806;NM_002188;NM_002118;NM_002119;NM_021983;NM_002125;NM_019111;NM_002728;NM_001003799;NM_001079692;NM_002120;NM_017716;NM_000879;NM_002123;NM_000589;NM_005623;NM_002001;NM_006120;NM_022555;NM_002935;NM_000502;NM_000074;NM_002121;NM_000594;NM_001250;NM_002982;NM_033554;NM_172348;NM_000139;NM_000572;NM_006093;NM_000588;NM_001098835;NM_002124;NR_0035…	K05509+K08090+K06752+K10785+K05435+K10786+K05428+K05430+K08089+K10787+K10788+K03161+K03156+K03160+K05443+K04736
Intestinal immune network for IgA production	76	83	0.983626	1	ko04672	NM_001081976;NM_001135247;NM_001166003;NR_001435;NM_020056;NM_001003806;NM_002118;NM_002119;NM_012452;NM_000885;NM_021983;NM_181773;NM_002125;NM_003480;NM_019111;NM_199168;NM_172089;NM_052945;NM_006889;NM_003808;NM_016602;NM_000609;NM_001166002;NM_001003799;NM_148672;NM_017459;NM_002342;NM_002120;NM_005624;NM_005191;NM_000879;NM_001192;NM_002123;NM_000589;NM_130762;NR_027256;NM_006573;NM_000889;N…	K13073+K10989+K06752+K10785+K05150+K06483+K10031+K05475+K05151+K05413+K04185+K05513+K03159+K13072+K05412+K05428+K05153+K05430+K06779+K05476+K06590+K05074+K05405+K06713+K03161+K03160+K05443+K04184+K04189+K13375+K05433+K06710+K04466+K06470
Graft-versus-host disease	91	99	0.983931	1	ko05332	NM_139008;NR_028036;NM_172004;NM_001531;NM_153443;NR_028045;NM_018950;NR_001435;NM_020056;NM_001003806;NM_002118;NM_002119;NR_001434;NM_021983;NM_001114396;NM_002125;NM_019111;NM_005041;NM_005514;NR_002139;NM_001083116;NM_006889;NM_001080772;NM_000043;NR_026716;NM_001003799;NM_007333;NM_014218;NM_012312;NM_014513;NM_002120;NM_014219;NM_000619;NM_005191;NM_001098479;NM_139009;NM_002123;NM_002259;N…	K06751+K04390+K06541+K07980+K06516+K06752+K10785+K07818+K05413+K07981+K04687+K05412+K05405+K03156+K01353+K04389+K06470+K04383
Terpenoid backbone biosynthesis	47	52	0.984057	1	ko00900	NM_002461;NM_176815;NM_020381;NM_000791;NM_024887;NM_001130996;NM_000431;NM_005133;NM_001032279;NM_002027;NM_005518;NM_002028;NM_001135822;NM_001142575;NM_001098272;NM_005891;NM_145165;NM_024028;NR_003262;NM_183243;NM_001037277;NM_000883;NM_001114185;NM_001102605;NM_001142574;NM_000859;NR_024628;NM_016297;NM_001166107;NM_002004;NR_024629;NM_001142573;NM_001164478;NM_000019;NM_205861;NM_002130;NM_…	K01597+K00287+K12505+K11778+K00021+K00869+K08658+K05955+K01641+K05954+K00787+K00088+K00626+K05906+K00804+K01823+K13273+K12504+K00587+K06013
Bile secretion	448	476	0.986138	1	ko04976	NM_182626;NM_003057;NR_023386;NM_138571;NR_024010;NM_001164539;NM_017554;NM_033426;NR_026902;NM_032307;NM_003930;NM_181307;NM_001072;NM_001144070;NM_001098497;NM_002732;NM_207412;NM_182948;NM_022437;NM_005505;NM_001145004;NM_001128829;NM_017765;NM_004594;NM_024650;NM_001164540;NM_153187;NM_001024680;NM_001164537;NM_001013649;NM_021027;NR_024464;NR_015441;NR_023923;NM_019078;NM_020834;NM_017522;NM…	K01539+K08198+K00699+K05667+K04345+K05684+K13885+K01672+K12040+K12473+K04632+K01540+K05666+K08042+K00021+K08047+K08046+K13857+K01253+K08524+K00489+K09866+K07424+K05673+K08041+K05683+K00659+K05659+K05658+K05681+K05664+K08204+K04943+K08045+K01538+K09877+K08537+K07299+K05742+K04588+K13575+K08563+K08748+K08044+K05031+K08043+K08049+K11822+K09869+K13855+K08205+K09864+K08048
Endocrine and other factor-regulated calcium reabsorption	467	496	0.986318	1	ko04961	NM_182626;NM_016524;NM_194323;NR_023386;NM_138571;NM_001164539;NM_017554;NM_001130982;NM_033262;NM_033426;NR_026902;NM_001025205;NM_032307;NM_003930;NM_004573;NM_181307;NM_001098497;NR_002948;NM_002732;NM_207412;NM_182948;NM_021575;NM_001145004;NM_001005336;NM_033026;NM_017765;NM_175733;NR_003149;NM_024650;NM_001164540;NM_001024680;NM_001112800;NM_001164537;NM_001013649;NR_024464;NR_015441;NR_023…	K01539+K02677+K05849+K11826+K05858+K01325+K04345+K11827+K01528+K04632+K05850+K11824+K01540+K08539+K08550+K08046+K04646+K04585+K04645+K04644+K04634+K07904+K11825+K04974+K03916+K01538+K08049
Selenocompound metabolism	44	49	0.987914	1	ko00450	NM_080911;NM_001039783;NM_006774;NM_012247;NM_182729;NM_020200;NM_003330;NM_004990;NM_182742;NM_012248;NM_138395;NM_153336;NM_015959;NM_001098529;NM_006440;NM_012473;NM_000194;NM_000254;NM_001008661;NM_001902;NM_001144012;NM_004757;NM_032243;NM_001142416;NM_001122671;NM_001122672;NM_016955;NM_182743;NM_153742;NM_001015880;NM_001142415;NM_001008662;NM_016510;NM_182662;NM_003362;NM_001093771;NM_016…	K03648+K00384+K00562+K01008+K00760+K01874+K10837+K03671+K00548+K00816+K01758+K03341+K13811+K01763
Bladder cancer	110	120	0.992209	1	ko05219	NM_002632;NM_002880;NM_007182;NM_004530;NM_078467;NM_004985;NM_001953;NM_003248;NM_000389;NM_012383;NM_004091;NM_001949;NR_002144;NM_004755;NM_173598;NM_000321;NM_138957;NM_001126113;NM_004448;NM_058195;NM_080826;NM_001126117;NM_002755;NM_181712;NM_198883;NM_001025370;NM_170714;NM_002421;NM_152635;NM_014238;NM_001130442;NM_014326;NM_007112;NM_001113756;NM_000584;NM_001126112;NM_002467;NM_170712;N…	K05448+K04366+K09850+K01398+K06625+K07827+K00758+K04659+K08803+K09389+K06620+K04369+K04445+K04365+K06618+K04371+K04451+K05083+K06621+K04368+K01388+K04357+K02833+K10030+K04377+K05449+K04361+K01403+K05094+K07828+K05689+K04503+K02089+K06643+K08845
alpha-Linolenic acid metabolism	52	58	0.992508	1	ko00592	NM_001161728;NM_001161727;NM_031286;NM_030821;NM_032562;NM_006229;NM_001159323;NM_181644;NM_022819;NM_213600;NM_001010939;NM_003501;NM_004190;NM_001142807;NM_178034;NM_024420;NM_015723;NM_001101667;NM_015715;NM_004035;NM_001004426;NM_001011709;NM_000929;NM_012400;NM_006033;NM_000936;NM_000300;NM_003561;NM_001914;NM_001102469;NM_001130410;NM_148923;NM_000928;NM_001080399;NM_000016;NM_014589;NR_024…	K01047+K01046+K00232+K10226+K07513+K00249
Gastric acid secretion	580	616	0.992523	1	ko04971	NM_182626;NM_016524;NM_002223;NM_194323;NR_023386;NM_006686;NM_138571;NM_015123;NM_001164539;NM_017554;NM_001130982;NM_033426;NR_026902;NM_032307;NM_003930;NM_004573;NM_181307;NR_002929;NM_001098497;NM_002732;NM_153765;NM_207412;NM_182948;NM_176875;NM_206884;NM_172128;NM_018477;NM_019855;NM_001145004;NM_015981;NM_033026;NM_006998;NM_001128829;NM_017765;NM_175733;NM_001221;NM_024650;NM_002070;NM_0…	K01539+K02677+K04959+K05692+K08007+K05858+K04345+K04995+K04195+K13962+K04515+K02183+K01672+K04630+K00907+K04958+K04632+K13961+K01543+K01540+K08042+K08047+K08046+K05237+K01542+K04913+K04920+K08041+K04634+K04218+K05008+K04996+K04150+K04960+K05009+K08045+K05742+K05003+K08044+K05031+K08043+K08049+K04131+K04896+K13855+K04926+K13768+K08048
Folate biosynthesis	49	55	0.994405	1	ko00790	NM_001075098;NM_000320;NM_000161;NM_006892;NM_176815;NM_001130864;NM_001024944;NM_013369;NM_000791;NM_004957;NM_002065;NM_001033044;NR_028450;NM_004412;NM_001379;NM_175629;NM_001024943;NM_006208;NM_001127501;NM_001190;NM_153759;NM_175850;NM_003878;NM_175848;NM_031313;NM_001080519;NM_001164773;NM_000478;NM_175849;NM_175867;NM_003124;NM_001130823;NM_005504;NM_138499;NM_001024071;NM_001024024;NM_005…	K03637+K00357+K01495+K00558+K00287+K01755+K01930+K01915+K00826+K01113+K01077+K01307+K00072+K00763
Aminoacyl-tRNA biosynthesis	149	162	0.995089	1	ko00970	NM_001145191;NM_001014437;NM_031939;NM_080911;NM_199461;NM_152334;NM_018713;NM_138691;NM_017446;NM_002109;NM_001142521;NM_004280;NM_002047;NM_001003811;NM_024650;NM_022074;NM_032148;NM_001011657;NR_024464;NM_001605;NR_024507;NM_022905;NM_014089;NM_001145053;NR_024363;NM_004990;NM_173701;NM_152268;NM_201263;NM_001114108;NR_027334;NM_138395;NM_001127174;NM_001127176;NM_153336;NM_024537;NM_182592;NM…	K01875+K01883+K03648+K01868+K01885+K01892+K01881+K01880+K01872+K01874+K01867+K10837+K01887+K07050+K01876+K02433+K01886+K01870+K01890+K00033+K00626+K02434+K01866+K01873+K02926+K03341+K01889+K01869+K04567+K01893+K04043+K00604
Pancreatic secretion	533	568	0.996398	1	ko04972	NM_182626;NM_016524;NM_002223;NM_194323;NR_023386;NM_001161728;NR_001275;NM_138571;NM_001164539;NM_017554;NM_000339;NM_001130982;NM_033426;NR_026902;NM_032307;NM_003930;NM_004573;NM_181307;NM_001161727;NM_001098497;NM_207412;NM_170665;NM_031286;NM_030821;NM_001145004;NM_033026;NM_001128829;NM_017765;NM_175733;NM_024650;NM_001164540;NM_001024680;NM_001164537;NM_001013649;NR_024464;NM_001099952;NR_…	K01539+K02677+K04959+K01047+K12298+K10951+K05858+K05853+K01672+K04958+K04392+K04632+K05850+K01300+K01242+K01540+K04964+K08042+K01312+K08047+K08046+K01345+K08780+K04936+K07884+K01346+K01176+K05030+K07901+K07836+K08041+K04634+K07904+K05028+K04960+K04513+K01310+K04962+K08045+K01538+K05027+K07886+K01298+K05742+K01291+K04588+K09632+K04353+K13575+K08044+K05031+K08043+K08049+K04194+K04131+K13855+K04926+…
Sulfur relay system	13	16	0.997031	1	ko04122	NM_001075098;NM_021100;NM_001135947;NM_001127716;NM_021126;NM_018006;NM_017947;NM_001013436;NM_014484;NM_001130517;NM_000126;NM_005943;NM_030914	K03637+K04487+K12161+K03522+K01011+K00566+K11996
Biotin metabolism	68	76	0.997074	1	ko00780	NM_001145191;NM_031939;NM_199461;NM_138691;NM_001142521;NM_001003811;NM_024650;NM_022074;NM_032148;NM_001011657;NR_024464;NR_024507;NM_022905;NM_014089;NM_001145053;NR_024363;NR_027334;NM_001127174;NM_001127176;NM_001040655;NM_001080432;NM_001008564;NR_024447;NR_024497;NM_198847;NM_001145017;NM_145865;NM_017924;NM_001003690;NM_001146261;NM_001145901;NM_000411;NM_152596;NM_015197;NM_021967;NR_0154…	K01875+K01942+K01435
Bacterial invasion of epithelial cells	286	308	0.997365	1	ko05100	NM_207123;NM_212476;NM_006686;NM_014521;NM_014308;NM_004815;NM_014640;NM_005027;NR_002929;NM_018704;NM_153254;NM_014567;NM_198212;NM_018477;NM_001005336;NM_014000;NM_024712;NM_182764;NM_001450;NM_004517;NM_013266;NM_002649;NM_183001;NM_003629;NM_006908;NM_001136127;NM_012062;NM_003029;NM_203349;NM_004811;NM_181523;NM_004389;NM_014448;NM_001159702;NM_014715;NM_001098209;NM_005793;NM_178525;NM_0010…	K09593+K05717+K05692+K05704+K02649+K05755+K06106+K05726+K12958+K01528+K05700+K12366+K05760+K06272+K05691+K00922+K06279+K04392+K13744+K13736+K02105+K00940+K13728+K05757+K05754+K04646+K13738+K04707+K05747+K04645+K04644+K07863+K05753+K04393+K04438+K04513+K05758+K05099+K05719+K13737+K06278+K05725+K06484+K05689+K05748+K13708
Salivary secretion	552	589	0.997908	1	ko04970	NM_182626;NM_016524;NM_002223;NM_194323;NR_023386;NM_199353;NM_138571;NM_001164539;NM_017554;NM_033302;NM_000339;NM_001130982;NM_007329;NM_000239;NM_033426;NR_026902;NM_032307;NM_003930;NM_004573;NM_181307;NM_001098497;NM_000856;NM_002732;NM_018646;NM_004345;NM_207412;NM_182948;NM_019855;NM_001145004;NM_033026;NM_006998;NM_017765;NM_175733;NM_005039;NM_024650;NM_005184;NM_001164540;NM_001024680;N…	K01539+K02677+K04959+K13911+K04135+K10951+K13912+K13915+K05858+K12318+K04345+K04975+K13916+K02183+K13504+K04958+K04141+K07376+K13901+K13900+K13898+K04143+K13908+K04632+K13910+K13899+K13897+K05850+K01242+K01540+K12550+K12319+K08042+K13909+K08047+K08046+K04936+K09867+K01176+K04137+K08041+K04634+K04960+K08045+K04963+K01538+K05742+K04945+K08044+K08043+K08049+K13879+K04131+K04142+K13855+K13240+K08048+…
Carbohydrate digestion and absorption	440	471	0.997937	1	ko04973	NM_002115;NM_182626;NM_016524;NM_194323;NR_023386;NM_138571;NM_001164278;NM_014308;NM_001164539;NM_004815;NM_017554;NM_001130982;NM_033426;NR_026902;NM_005027;NM_032307;NM_003930;NM_004573;NM_181307;NM_001098497;NM_207412;NM_001164279;NM_001145004;NM_033026;NM_017765;NM_175733;NM_024650;NM_001164540;NR_003715;NR_028581;NM_001024680;NM_001164537;NM_001013649;NR_024464;NM_002649;NR_015441;NR_023923…	K00844+K01539+K02677+K08171+K02649+K05858+K12047+K01084+K00922+K04851+K04456+K01540+K04631+K01203+K01229+K01176+K01538+K04625+K08143+K07593+K04626
Proximal tubule bicarbonate reclamation	366	393	0.998059	1	ko04964	NM_182626;NR_023386;NM_138571;NM_001164539;NM_017554;NM_033426;NR_026902;NM_032307;NM_003930;NM_181307;NM_001098497;NM_013267;NM_207412;NM_001145004;NM_001128829;NM_017765;NM_006841;NM_004594;NM_024650;NM_001164540;NM_001024680;NM_001164537;NM_001013649;NR_024464;NR_015441;NR_023923;NM_020834;NM_018018;NM_014089;NM_001040125;NM_013306;NM_001164830;NM_206938;NM_001129993;NR_024363;NM_001217;NM_001…	K01539+K01425+K01672+K13576+K12040+K00025+K01540+K00261+K13577+K01596+K01538+K13575+K09864
Protein export	28	33	0.998372	1	ko03060	NM_014752;NM_033280;NM_001142627;NM_005015;NM_003133;NM_021928;NM_018144;NM_007214;NM_144981;NM_003135;NM_005347;NM_021203;NR_024577;NM_032549;NM_003262;NM_001142628;NR_024576;NM_001130440;NM_003136;NM_013336;NM_003134;NM_001146282;NM_003139;NM_018706;NM_014230;NM_006947;NM_014300;NM_014041	K12947+K13280+K10956+K03217+K03109+K12948+K09540+K09647+K03105+K09490+K12272+K09648+K12275+K03106+K03104+K13431+K03107+K03108+K12946
Oocyte meiosis	306	330	0.998552	1	ko04114	NM_002223;NM_004701;NM_016476;NM_000207;NM_170679;NM_001114091;NM_001004351;NM_001146210;NM_002754;NM_005372;NM_001111285;NM_001135699;NM_002732;NM_001008778;NM_182948;NM_017899;NM_003939;NM_001790;NM_172128;NM_019855;NM_015981;NM_006998;NM_001012409;NM_001221;NM_005184;NR_029404;NM_012479;NM_022662;NM_004929;NM_001099952;NM_178587;NM_001315;NM_001008709;NM_001002246;NM_002708;NM_001080419;NM_172…	K04959+K05868+K03358+K04526+K03094+K03350+K08694+K04441+K04367+K05459+K06630+K04345+K06268+K03362+K05867+K04515+K02183+K11580+K03348+K04958+K11584+K06269+K13056+K06669+K03456+K02087+K06633+K13728+K13055+K08042+K02206+K12456+K02602+K06636+K04371+K08047+K08046+K03351+K03355+K08836+K04368+K03354+K03353+K08557+K04373+K03363+K05861+K08041+K04348+K04960+K06626+K02178+K03349+K11481+K13054+K06635+K08045+…
Vitamin digestion and absorption	17	21	0.998878	1	ko04977	NM_005505;NM_001002254;NM_001146729;NM_004744;NR_003087;NM_007069;NM_017878;NM_000039;NM_000060;NM_054108;NM_000482;NM_004585;NM_001128203;NR_003088;NM_004996;NM_001082959;NM_020386	K13885+K11156+K00678+K05665+K08757+K01435+K08760
Transcriptional misregulation in cancer	1656	1751	0.999412	1	ko05202	NM_018283;NM_001079840;NM_182626;NM_018390;NM_001145191;NM_003532;NM_018951;NR_023386;NR_024490;NR_026052;NM_017773;NM_017684;NM_001237;NM_138571;NM_001146688;NM_001083962;NM_198445;NM_001100595;NM_001030060;NM_178812;NM_144682;NM_015621;NM_031939;NM_001838;NM_014212;NM_001164539;NM_001009909;NM_017554;NM_001031727;NM_001986;NM_019008;NM_000438;NM_144707;NM_001161368;NR_027982;NM_152392;NM_052941…	K11447+K11253+K09295+K06627+K11449+K09063+K04182+K09296+K09431+K09381+K06532+K09299+K04459+K09294+K10053+K03176+K05459+K02580+K06498+K02162+K04391+K11424+K10789+K09035+K06625+K04650+K05230+K09438+K09355+K01343+K09254+K08530+K10785+K04676+K08367+K10056+K09186+K08821+K11313+K13209+K03211+K09109+K13105+K10138+K13098+K10054+K04376+K02583+K06571+K10500+K04359+K05092+K09105+K09055+K04680+K09383+K05413+…
Melanoma	173	190	0.999464	1	ko05218	NM_014308;NM_004815;NM_002880;NM_005027;NM_020638;NM_170754;NM_001111285;NM_005247;NM_001139501;NM_000314;NM_078467;NM_000800;NM_004985;NM_003862;NM_002649;NM_003629;NM_033165;NM_181523;NM_181690;NM_000389;NM_033136;NM_004091;NM_001949;NR_002144;NM_181504;NM_199259;NM_033016;NM_175929;NM_016573;NM_001145306;NM_173598;NM_032989;NM_000618;NM_002607;NM_000321;NM_001039936;NM_138957;NM_001126113;NM_0…	K02649+K04366+K04358+K01110+K05459+K06625+K07827+K00922+K04456+K09389+K06620+K04369+K04359+K02091+K04365+K02158+K06618+K04371+K04451+K06621+K05460+K04368+K04357+K02833+K05450+K09455+K04361+K05099+K04362+K05089+K07828+K05689+K04363+K04503+K02089+K05087+K06643+K08845
Shigellosis	243	265	0.999649	1	ko05131	NM_004849;NM_182666;NM_006686;NM_014521;NM_201612;NM_014640;NM_005157;NM_017640;NM_002754;NM_001165412;NR_002929;NM_018704;NM_153254;NM_003939;NM_018360;NM_006092;NM_018477;NM_014000;NM_024712;NM_182764;NM_006758;NM_001315;NM_006908;NM_181890;NM_001001391;NM_178844;NM_144999;NM_005793;NM_002969;NM_003818;NM_178525;NM_006341;NM_000269;NM_005720;NR_003242;NM_001145442;NM_003373;NM_138363;NM_0010997…	K08339+K06689+K05692+K05704+K04514+K05755+K06619+K08727+K04441+K02580+K06106+K03362+K05700+K12366+K12836+K04392+K06256+K10165+K00940+K00981+K13728+K05757+K05759+K05754+K04371+K05740+K05747+K07210+K04440+K10030+K07863+K05753+K02581+K04393+K04438+K05758+K07209+K05719+K00995+K04735+K08846+K04467+K06484+K05748+K04734+K13708
Mineral absorption	354	383	0.999705	1	ko04978	NM_182626;NR_023386;NM_138571;NM_001164539;NM_017554;NM_001161454;NM_033262;NM_033426;NR_026902;NM_032307;NM_003930;NM_181307;NM_001098497;NM_018646;NM_207412;NM_004366;NM_001145004;NM_017765;NM_004594;NR_003149;NM_024650;NM_001164540;NM_001024680;NM_001112800;NM_001164537;NM_001013649;NR_024464;NR_015441;NR_023923;NM_020834;NM_014089;NM_001040125;NM_013306;NM_001683;NM_206938;NM_001129993;NR_024…	K01539+K08370+K05849+K04975+K05011+K12040+K05850+K01540+K08539+K00510+K12347+K04981+K13625+K01533+K05334+K01538+K00522+K04982
p53 signaling pathway	238	260	0.999732	1	ko04115	NM_004701;NR_028036;NM_013229;NM_001006939;NM_001164211;NM_032636;NM_004060;NM_170754;NM_001111285;NM_018034;NM_004879;NM_002319;NM_152999;NM_001127242;NM_018947;NM_000314;NM_078467;NM_001011657;NM_145862;NM_138496;NM_007194;NM_033083;NM_006373;NM_003248;NM_001080125;NR_027140;NM_001274;NM_001126241;NM_015713;NM_004881;NM_000389;NM_001165931;NM_001702;NM_001013398;NM_001039780;NM_006705;NM_001127…	K05868+K04390+K02084+K10130+K10129+K10145+K01110+K05459+K10134+K10142+K10132+K08738+K06625+K10137+K06641+K04506+K10133+K04659+K04398+K04722+K02216+K10148+K10808+K04596+K10138+K10146+K04402+K10144+K02087+K10152+K10135+K02206+K02091+K04451+K06621+K03982+K10143+K06509+K10140+K02159+K10141+K07207+K10136+K10127+K04726+K02187+K06626+K10131+K10139+K06640+K06644+K10151+K10147+K04728+K04399+K13773+K10128+…
Ribosome	301	327	0.999746	1	ko03010	NM_080746;NM_000983;NM_001014437;NM_015621;NR_026973;NM_001033930;NM_015920;NM_005434;NM_031415;NM_012423;NM_000026;NM_002109;NM_003132;NM_016400;NM_003333;NM_001032283;NM_001024662;NM_001995;NM_033301;NR_027064;NR_026972;NM_030924;NM_000972;NM_207327;NM_002948;NM_000969;NM_152569;NM_001099645;NM_000996;NM_017925;NM_003818;NM_001042371;NM_005617;NM_001022;NM_031208;NM_015038;NM_000661;NM_001003;N…	K02866+K02891+K01883+K00797+K02893+K02927+K02978+K02872+K01756+K01892+K02934+K01897+K02938+K02936+K02977+K02877+K02932+K02917+K00981+K01091+K02955+K02966+K02940+K02942+K02998+K02969+K02953+K02873+K02910+K02973+K02564+K02987+K02960+K02947+K02875+K02903+K02885+K02958+K02925+K02957+K00826+K01886+K02974+K01443+K02889+K02870+K02880+K02900+K02981+K02930+K02915+K02993+K02941+K02896+K02929+K02943+K00566+…
Alzheimer's disease	356	386	0.999849	1	ko05010	NM_001689;NM_002223;NR_028036;NM_005176;NM_001129842;NM_005002;NM_013229;NM_000902;NM_000834;NM_201414;NM_001136129;NM_004573;NM_001166102;NM_170665;NM_017899;NM_001862;NM_016834;NM_018034;NM_001129833;NM_019855;NM_018947;NM_006998;NM_001123067;NM_003885;NM_006830;NM_004374;NM_005184;NM_014222;NM_002494;NM_004929;NM_001089591;NM_007327;NM_001099952;NM_001134408;NM_002759;NM_001146054;NM_001128839…	K02128+K04959+K04390+K04850+K03953+K02084+K01389+K05210+K04520+K05858+K03942+K05853+K06268+K02265+K04380+K02183+K08738+K11716+K00420+K02268+K03952+K03967+K00416+K05208+K04958+K05209+K08860+K04528+K04851+K02263+K04398+K04857+K06704+K00236+K04550+K06059+K03947+K03944+K02273+K02131+K00417+K03941+K03853+K06172+K02158+K04532+K04371+K00234+K04529+K02270+K03936+K02272+K02132+K07747+K04726+K00415+K03940+…
Huntington's disease	420	454	0.999869	1	ko05016	NM_001011666;NM_016524;NM_001689;NM_005176;NM_005002;NM_013229;NM_023036;NM_016223;NM_001143999;NM_001130982;NM_000834;NM_001143805;NM_001025205;NM_198951;NM_152613;NM_004573;NM_001166102;NM_004658;NM_001862;NM_018034;NM_021575;NM_022803;NM_004380;NM_001127242;NM_018947;NM_003169;NM_170731;NM_006830;NM_175733;NM_004374;NM_001370;NM_005662;NM_014222;NM_001002796;NM_001114134;NM_002494;NM_005011;NM…	K09047+K03008+K02128+K03953+K02084+K11143+K10408+K03006+K05210+K04355+K11826+K05625+K05858+K03942+K02265+K11827+K08769+K04498+K10132+K08738+K00420+K02268+K05862+K03952+K03967+K11831+K00416+K05208+K04958+K08530+K02263+K04648+K04398+K00236+K05863+K03009+K11824+K03947+K10409+K00432+K04647+K03129+K10410+K03944+K04564+K02273+K02131+K00417+K03941+K11829+K03015+K04559+K04451+K09048+K00234+K02270+K11644+…
Focal adhesion	738	790	0.999881	1	ko04510	NM_001142614;NM_016524;NM_001134999;NM_212476;NM_194323;NM_033641;NM_000495;NM_006686;NM_001129778;NM_001167;NM_014521;NM_001135914;NM_014308;NM_201612;NM_004815;NM_014253;NM_001130982;NM_002632;NM_000582;NM_002880;NM_006832;NM_015677;NM_001114974;NM_017556;NM_000088;NM_032195;NM_005027;NM_170754;NM_178443;NM_001111285;NM_138356;NM_000090;NR_002929;NM_177990;NM_182962;NM_014567;NM_018360;NR_02705…	K05699+K02677+K06271+K05717+K06237+K05692+K04364+K04725+K05704+K03900+K02649+K04514+K06252+K05448+K06250+K04366+K06273+K06236+K01110+K05459+K05736+K05726+K04410+K04437+K12958+K05700+K06248+K04375+K06482+K04349+K06238+K06270+K05730+K05760+K06272+K00907+K00922+K06279+K04392+K06269+K12755+K12757+K10351+K04659+K04456+K05636+K12754+K00889+K13709+K05097+K02105+K06275+K06483+K06243+K05732+K06525+K05734+…
Prostate cancer	253	277	0.999892	1	ko05215	NM_001011666;NM_001129778;NM_000207;NM_014308;NM_004815;NM_000848;NM_002880;NM_001146284;NM_015677;NM_005027;NM_170754;NM_001111285;NM_001165412;NM_138356;NM_001513;NM_004380;NM_146421;NM_000314;NM_078467;NR_003081;NM_003202;NM_004985;NM_002649;NM_006167;NM_003629;NM_145740;NM_181523;NM_181690;NM_004528;NM_001080843;NM_000389;NM_001098209;NM_001030050;NM_004091;NM_002413;NM_001949;NM_000348;NR_00…	K09047+K04364+K04526+K02649+K00799+K04366+K04491+K01110+K05459+K02580+K04498+K06625+K02620+K07827+K00922+K09348+K04456+K02105+K01351+K09389+K06620+K12344+K04369+K04359+K02206+K04365+K02158+K05093+K06618+K04371+K07201+K04451+K05083+K09048+K04492+K03099+K04368+K06276+K04490+K07210+K05870+K08557+K04357+K02833+K05450+K04079+K08774+K06624+K04374+K04361+K06626+K02161+K04362+K07209+K05089+K04735+K03083+…
ECM-receptor interaction	331	360	0.9999	1	ko04512	NM_212476;NM_033641;NM_000495;NM_001100176;NM_004393;NM_001135914;NM_014253;NM_000582;NR_026785;NM_000088;NM_032195;NM_014848;NM_000090;NM_030652;NR_001284;NM_178839;NM_001127443;NM_001163771;NM_002204;NM_173465;NM_201446;NM_198793;NM_080802;NM_002997;NM_024688;NM_001146006;NM_001166208;NM_012485;NM_015154;NM_001001391;NM_001080500;NM_003248;NM_003122;NM_002291;NM_032470;NR_024498;NM_152352;NM_05…	K05717+K06237+K06267+K06265+K03900+K06252+K06250+K06264+K06236+K06258+K06824+K06248+K06259+K06482+K06238+K06266+K06257+K06260+K06256+K04659+K06254+K05636+K06255+K06483+K06243+K06525+K06246+K06586+K06480+K06476+K05637+K06485+K06583+K06245+K06241+K06247+K06261+K06251+K06589+K06263+K06481+K06590+K05635+K06244+K05719+K06240+K06493+K06487+K06253+K06484+K06249+K06588+K06584+K06591+K06587+K06585+K06262
Amoebiasis	336	366	0.999943	1	ko05146	NM_001142614;NM_016524;NM_212476;NM_194323;NM_033641;NM_000495;NM_014308;NM_004815;NM_001130982;NM_001114974;NM_000088;NM_032195;NM_005027;NM_001040105;NM_004573;NM_001165412;NM_000090;NM_002732;NM_182948;NM_001040021;NM_001111018;NM_001142339;NM_014000;NM_033026;NM_001033555;NM_030893;NM_001163771;NM_175733;NM_173465;NM_145117;NM_002090;NM_080802;NM_001911;NM_002649;NM_001166208;NM_003629;NM_015…	K05699+K02677+K05717+K06237+K02649+K06236+K10955+K05858+K02580+K04345+K04391+K04633+K05700+K06448+K05505+K01319+K00922+K04632+K05636+K13963+K04386+K06243+K13376+K03998+K06246+K01476+K05425+K04455+K07898+K05637+K07887+K07897+K04000+K06245+K04687+K06241+K10030+K02187+K08041+K07888+K13377+K06247+K04634+K10160+K05427+K03386+K05635+K05405+K07889+K06244+K06464+K04735+K06240+K04635+K06461+K03156+K05725+…
Alcoholism	318	349	0.999991	1	ko05034	NM_001011666;NM_000756;NM_003532;NM_001129778;NM_002880;NM_000834;NM_015677;NM_012202;NM_001143805;NM_014969;NM_138356;NM_002732;NM_001146103;NM_182948;NM_019855;NM_001024599;NM_006998;NM_170731;NM_005274;NM_001017998;NM_152905;NM_002070;NM_005184;NM_031498;NM_001018066;NM_004985;NM_004929;NM_003053;NM_007327;NM_001134408;NM_001159286;NM_183001;NM_001008709;NM_003029;NM_004381;NM_053064;NM_203349…	K09047+K05256+K11253+K04364+K04366+K05210+K04540+K04355+K04539+K04345+K11251+K02183+K11252+K04542+K04545+K04630+K04549+K04360+K07827+K08155+K05208+K05209+K11407+K06279+K06269+K09049+K07826+K04632+K04544+K00501+K04365+K11406+K04371+K09048+K07359+K11254+K03099+K04368+K11418+K05870+K02833+K04546+K05869+K07825+K04374+K11409+K04266+K05211+K01593+K04537+K04541+K11408+K05232+K08045+K04548+K00274+K07828+…
Systemic lupus erythematosus	239	266	0.999998	1	ko05322	NM_001142614;NM_003532;NM_003142;NM_000834;NM_001114974;NM_001002901;NM_018296;NM_001146103;NM_052879;NM_001111018;NM_001024599;NM_001033555;NM_145117;NR_001435;NM_001134408;NM_032784;NM_001911;NM_004175;NM_020056;NM_001003806;NM_002118;NM_080676;NR_002315;NM_016648;NM_201442;NM_002119;NM_130896;NM_080617;NM_001136004;NM_001002273;NM_021983;NM_001130004;NM_003518;NM_201563;NM_001128325;NM_002125;…	K05699+K11253+K11090+K05210+K06498+K03994+K11251+K11252+K06752+K05209+K03995+K01319+K11088+K10785+K01331+K03987+K12560+K06472+K06463+K01330+K03998+K10651+K05413+K03988+K03986+K11254+K04000+K01327+K11089+K04687+K05412+K11087+K03990+K11086+K03161+K03989+K03996+K01332+K03156+K03160+K03999+K05443+K03997+K06470
Pathways in cancer	894	962	0.999999	1	ko05200	NM_022114;NM_016524;NM_212476;NM_194323;NM_033641;NR_028036;NM_022051;NM_000495;NM_001237;NM_001129778;NM_001167;NM_014308;NM_201612;NM_004815;NM_000848;NM_001130982;NM_002632;NM_005157;NM_002880;NM_001146284;NM_015677;NM_002661;NM_005027;NM_007182;NM_020638;NM_001032999;NM_170754;NM_001459;NM_004612;NM_001012331;NM_005402;NM_001111285;NM_001165412;NM_138356;NM_182643;NM_005252;NM_007108;NM_00524…	K04462+K02677+K05717+K06237+K04390+K09592+K06627+K04364+K04725+K02649+K09291+K00799+K05448+K06619+K04366+K04491+K05859+K09850+K04358+K10053+K01110+K05454+K04674+K03176+K07834+K05459+K02580+K08773+K04379+K03873+K04496+K04498+K06765+K08738+K08878+K01398+K06482+K00312+K06625+K09438+K02620+K07827+K00444+K08015+K05691+K00922+K09348+K08530+K04392+K08367+K10056+K09849+K04482+K09095+K08737+K09289+K09290+…
Parkinson's disease	226	253	0.999999	1	ko05012	NM_001689;NM_005176;NM_005002;NM_013229;NM_004181;NM_145799;NM_001008491;NM_145733;NM_178584;NM_001166102;NM_001113495;NM_001862;NM_018034;NM_001098813;NM_018947;NM_006830;NM_004374;NM_005662;NM_014222;NR_027269;NR_024271;NM_002494;NM_003053;NM_013247;NM_001089591;NM_003374;NM_001113491;NM_001146054;NM_032609;NM_016021;NM_001035513;NM_001152;NM_004542;NM_004562;NM_001135691;NM_033415;NM_001001503…	K02128+K03953+K02084+K05611+K04557+K03942+K02265+K08738+K00420+K02268+K05862+K03952+K03967+K08155+K08669+K00416+K04528+K02263+K10578+K00236+K05863+K03947+K04556+K08844+K03944+K02273+K05687+K04554+K02131+K00417+K03941+K00501+K04555+K00234+K02270+K03936+K02272+K04553+K02132+K00415+K03940+K02187+K10575+K03960+K02266+K02137+K00414+K03954+K03935+K03948+K03178+K04552+K03965+K00419+K03951+K03966+K02136+…
Small cell lung cancer	221	249	1	1	ko05222	NM_212476;NM_033641;NM_000495;NM_013229;NM_001167;NM_014308;NM_004815;NM_005027;NM_170754;NM_001165412;NM_182962;NM_018034;NM_018947;NM_000314;NM_002204;NM_080802;NM_002649;NM_001166208;NM_003629;NM_004619;NM_181523;NM_181690;NM_002291;NM_004091;NM_001080497;NM_001949;NM_145759;NM_181504;NM_032637;NM_145726;NM_025126;NM_000091;NM_199259;NM_017523;NM_018891;NM_016573;NM_001798;NM_001144937;NM_0322…	K05717+K06237+K02084+K04725+K02649+K01110+K02580+K08738+K06482+K00922+K09849+K04456+K05636+K09389+K06243+K06620+K03875+K03174+K03175+K06246+K02206+K02091+K06618+K04451+K06476+K09848+K05637+K06485+K03173+K08524+K07210+K06245+K04453+K06241+K04377+K04685+K06247+K06624+K06481+K06626+K02161+K05635+K07209+K06244+K05719+K04570+K04735+K06240+K01522+K05725+K08526+K06487+K08525+K04467+K02219+K08528+K04399+…
Protein digestion and absorption	494	549	1	1	ko04974	NM_182626;NM_033641;NM_000495;NR_023386;NM_138571;NM_001113361;NM_001164539;NM_000902;NM_017554;NM_033262;NM_033426;NM_000088;NR_026902;NM_032195;NM_032307;NM_003930;NM_181307;NM_000090;NM_001098497;NM_207412;NM_030582;NM_001145004;NM_017765;NM_001163771;NM_004594;NM_206920;NR_003149;NM_024650;NM_173465;NM_001164540;NM_001024680;NM_080802;NM_001112800;NM_001164537;NM_001013649;NR_024464;NM_001126…	K01539+K06237+K08187+K01389+K05849+K06236+K06823+K12040+K08606+K06238+K13867+K01285+K01300+K01540+K08131+K08132+K05616+K01312+K06002+K06519+K01345+K01278+K08780+K08135+K13781+K07603+K01395+K01346+K09708+K08133+K01310+K05612+K13868+K05334+K01538+K04897+K01298+K04945+K01291+K09632+K04916+K05006+K04926+K08779
Oxidative phosphorylation	467	517	1	1	ko00190	NM_182626;NM_001689;NR_023386;NM_005176;NM_005002;NM_138571;NM_001164539;NM_017554;NM_033426;NR_026902;NM_032307;NM_003930;NM_181307;NM_001166102;NM_001098497;NM_013267;NM_207412;NM_004691;NM_001862;NM_001145004;NM_001017971;NM_006830;NM_017765;NM_004374;NM_024650;NM_014222;NM_001164540;NM_001024680;NM_001164537;NM_002494;NM_001013649;NM_145230;NR_024464;NM_001089591;NM_176867;NR_015441;NM_001696…	K01539+K02128+K03953+K03942+K01425+K02146+K02265+K03662+K00420+K02268+K03952+K03967+K02153+K00416+K01507+K02150+K02154+K02149+K02263+K00236+K01543+K03947+K03944+K00948+K02273+K02131+K00417+K03941+K02260+K00234+K02270+K02130+K02148+K02147+K03936+K01542+K02272+K11725+K02132+K02259+K02140+K00415+K03661+K02155+K03940+K02258+K03960+K02266+K02137+K00414+K03954+K03935+K02145+K03948+K03965+K00419+K03951+…
